# Supplementary material for: DNA degradation in fish: Practical solutions and guidelines to improve DNA preservation for genomic research
Source: Ecol Evol. 2020 Jul 13;10(16):8643–51. doi: 10.1002/ece3.6558 (PMC7452763; doi:10.1002/ece3.6558)
Supplement: Supplementary file 2 — Appendix S2 [file ECE3-10-8643-s002.gz]

Archive with 7 entries (7 files):
- ./data_analyses.Rmd
- ./GQN_data_prosize.csv
- ./merge_electropheromgrams.py
- ./plate1_Electropherogram.csv
- ./plate2_Electropherogram.csv
- ./plate3_Electropherogram.csv
- ./README.txt
