# Supplementary material for: DNA degradation in fish: Practical solutions and guidelines to improve DNA preservation for genomic research
Source: Ecol Evol. 2020 Jul 13;10(16):8643–51. doi: 10.1002/ece3.6558 (PMC7452763; doi:10.1002/ece3.6558)
Supplement: Supplementary file 2 — Appendix S2 [file ECE3-10-8643-s002.gz › ./data_analyses.Rmd]

---
title: "DNA preservation test manuscript"
author: "Tom Oosting"
date: "5 October 2019"
output:
word_document: default
pdf_document: default
---
load packages and load files
```{r include=FALSE, comment="set up environment"}
library(tidyverse)
library(DescTools)
# load data file
### electropherogram file
file <- read.csv("joined_electropherograms.csv", header = T, check.names=FALSE)
attach(file)
names(file)[1] <- "bp"
### GQN file
GQN <- read.csv("GQN_data_prosize.csv", header = TRUE, check.names=FALSE)
level_time <- c("1d","1w","2w","1m","3m")
GQN$time <- factor(GQN$time,levels = level_time)
str(GQN)
``` 
load functions
```{r include=FALSE, comment="load functions"}
sets <- function(file,expr){
  file2 <- file %>% dplyr::select(bp,matches(expr))
  file2 <- dplyr::filter(file2,bp >= 250)
  #file2 <- dplyr::filter(file2,bp <= 30000) #place upper boundry on fragment size if wanted
  size <- (as.numeric(ncol(file2))-1)
  q <- qnorm(0.975)
  mean <- apply(file2[,2:(size+1)], 1 ,mean)
  sd <- apply(file2[,2:(size+1)], 1 ,sd)
  file3 <- cbind(file2,mean,sd)
  file3 <- mutate(file3,CI=q*(sd/(sqrt(size))))
  file3 <- mutate(file3,CImin=mean-CI)
  file3 <- mutate(file3,CImax=mean+CI)
  file3 <- mutate(file3,relcontr=mean*bp)
    return(file3)
}

contribution <- function(set){
  k1  <- match(c(250),set$bp)
  k20 <- match(c(20000),set$bp)
  k50 <- match(c(50000),set$bp)
  tot <- AUC(set$bp[k1:k50],set$mean[k1:k50], method = "step", na.rm = FALSE)
  hmw <- AUC(set$bp[k20:k50],set$mean[k20:k50], method = "step", na.rm = FALSE)   
  contr <- hmw/tot
  return(c(tot,hmw,contr))
}
```

date frame for main plot
```{r}
solution_treatments <- c("D[[:alnum:]][[:alnum:]]1d","D[[:alnum:]][[:alnum:]]1w","D[[:alnum:]][[:alnum:]]2w","D[[:alnum:]][[:alnum:]]1m","D[[:alnum:]][[:alnum:]]3m","E[[:alnum:]][[:alnum:]]1d","E[[:alnum:]][[:alnum:]]1w","E[[:alnum:]][[:alnum:]]2w","E[[:alnum:]][[:alnum:]]1m","E[[:alnum:]][[:alnum:]]3m")
#create empty df to bind rows to
solution_table <- data.frame()
#loop over treatments
for (i in solution_treatments){
  t <- sets(file,i)
  t$type <- paste(substr(i,1,1),substr(i,24,25),sep = "")
  t <- dplyr::select(t,bp,mean,sd,CI,CImin,CImax,relcontr,type)
  solution_table <- dplyr::bind_rows(solution_table,t)
}
solution_table <- dplyr::mutate(solution_table, mean_n = mean/max(CImax))
solution_table <- dplyr::mutate(solution_table, CImin_n = CImin/max(CImax))
solution_table <- dplyr::mutate(solution_table, CImax_n = CImax/max(CImax))
solution_table <- dplyr::mutate(solution_table, relcontr_n = relcontr/max(relcontr))

contr_v <- c("D1d","D1w","D2w","D1m","D3m","E1d","E1w","E2w","E1m","E3m")
j       <- c("DESS-1d ","DESS-1w","DESS-2w","DESS-1m","DESS-3m","ETOH-1d","ETOH-1w","ETOH-2w","ETOH-1m","ETOH-3m")
table <- data.frame()
for (x in contr_v){
  tx <- c(solution_table %>% dplyr::filter(type == x) %>% contribution())
  tx <- as.data.frame(t(tx))
  table <- dplyr::bind_rows(table,tx)
}
V2_max <- max(table$V2)
table <- table %>%
  dplyr::mutate(pers_hmw = round(V3*100,0)) %>%
  dplyr::mutate(norm_hmw = V2/V2_max) %>%
  dplyr::mutate(norm_hmw_pers = round(norm_hmw*100,0))
table$treatment <- j
table <- mutate(table, legend= paste(treatment," - ",norm_hmw_pers,"%",sep = ""))
table_all <- table
table_all
```
DNA fragmentation over time 
```{r echo=FALSE, fig.width=14, fig.height=7}
custom_col <- c("#006837","#1A9850","#66BD63","#A6D96A","#D9EF8B","#A50026","#D73027","#F46D43","#FDAE61","#FEE08B")
ggplot(solution_table,aes(bp))+
  geom_ribbon(aes(ymin = CImin, ymax = CImax, fill = type), alpha = 0.2)+
  geom_line(aes(y=mean, color = type), size = 2)+
  geom_vline(xintercept = 20000, linetype = "dotted", size = 2.0, color = "black")+
 
  coord_cartesian(xlim = c(1600,30000),ylim=c(25,600))+
  scale_x_continuous(breaks=c(250,1000,5000,10000,15000,20000,25000,30000))+
  scale_y_continuous(breaks=c(0,100,200,300,400,500,600))+
  labs(title = "", x= "DNA fragment Size (base pairs)", y= "Relative Fluorescence Unit (RFU)")+
  
  scale_fill_manual(values = custom_col)+
  scale_color_manual(values = custom_col, labels = table_all$legend , name = "Treatment - sHMW")+
  guides(fill = FALSE)+
  
  theme(panel.background = element_rect(fill = "white"),
        panel.grid = element_line(size = 0.3, linetype = 'solid', colour = "black"),
        panel.border = element_rect(color = "black", fill = "transparent", size = 0.5 ),
        
        axis.title.x = element_text(size = 20, face = "bold"),
        axis.text.x = element_text(size = 20, angle = 45, hjust = 1),
        axis.title.y = element_text(size = 20, face = "bold"),
        axis.text.y = element_text(size = 20),
        
        legend.position = c(0.87,0.67),
        legend.text = element_text(size = 21),
        legend.title = element_text(size = 21, face = "bold"),
        legend.key.size = unit(1, "cm"),
        legend.key.height = unit(0.5,"cm"),
        legend.background = element_rect(fill = "white", color = "black"),
        legend.key = element_rect(fill = "transparent", color = NA))
ggsave("main_figure.png",dpi = "print", width = 14, height = 7)
ggsave("main_figure.svg",dpi = "print", width = 14, height = 7)
```


```{r}
k <- c("DHC1d","DHC1w","DHC2w","DHC1m","DHC3m","DHR1d","DHR1w","DHR2w","DHR1m","DHR3m","DNC1d","DNC1w","DNC2w","DNC1m","DNC3m","DNR1d","DNR1w","DNR2w","DNR1m","DNR3m","EHC1d","EHC1w","EHC2w","EHC1m","EHC3m","EHR1d","EHR1w","EHR2w","EHR1m","EHR3m","ENC1d","ENC1w","ENC2w","ENC1m","ENC3m","ENR1d","ENR1w","ENR2w","ENR1m","ENR3m")
treatment_table <- data.frame()
for (i in k){
  t <- sets(file,i)
  t$type <- paste(substr(i,1,5),sep = "")
  t <- dplyr::select(t,bp,mean,sd,CI,CImin,CImax,relcontr,type)
  treatment_table <- dplyr::bind_rows(treatment_table,t)
}
treatment_table <- dplyr::mutate(treatment_table, mean_n = mean/max(CImax))
treatment_table <- dplyr::mutate(treatment_table, CImin_n = CImin/max(CImax))
treatment_table <- dplyr::mutate(treatment_table, CImax_n = CImax/max(CImax))
treatment_table <- dplyr::mutate(treatment_table, relcontr_n = relcontr/max(relcontr))

table <- data.frame()
for (x in k){
  tx <- c(treatment_table %>% dplyr::filter(type == x) %>% contribution())
  tx <- as.data.frame(t(tx))
  table <- dplyr::bind_rows(table,tx)
}
V2_max <- max(table$V2)
table <- table %>%
  dplyr::mutate(pers_hmw = round(V3*100,0)) %>%
  dplyr::mutate(norm_hmw = V2/V2_max) %>%
  dplyr::mutate(norm_hmw_pers = round(norm_hmw*100,0))
table$treatment <- k
table <- mutate(table,legend=paste(treatment," - ",norm_hmw_pers,"%",sep = ""))
table
```

```{r, fig.width=8, fig.height=4}
plot_ind_treat <- function(name,vector,filename,color){
#create empty df to bind rows to
individual_table <- data.frame()
#loop over treatments
for (i in vector){
  t <- sets(file,i)
  t$type <- paste(substr(i,1,5),sep = "")
  t <- dplyr::select(t,bp,mean,sd,CI,CImin,CImax,relcontr,type)
  individual_table <- dplyr::bind_rows(individual_table,t)
}
individual_table <- dplyr::mutate(individual_table, mean_n = mean/max(CImax))
individual_table <- dplyr::mutate(individual_table, CImin_n = CImin/max(CImax))
individual_table <- dplyr::mutate(individual_table, CImax_n = CImax/max(CImax))
individual_table <- dplyr::mutate(individual_table, relcontr_n = relcontr/max(relcontr))


legend_names <- table %>% dplyr::filter(treatment == vector) %>% dplyr::select(legend)
legend_names <- c(legend_names$legend)

custom_col <- color
plot <- ggplot(individual_table,aes(bp))+
  geom_ribbon(aes(ymin = CImin, ymax = CImax, fill = type), alpha = 0.2)+
  geom_line(aes(y=mean, color = type), size = 2)+
  geom_vline(xintercept = 20000, linetype = "dotted", size = 1.0, color = "black")+
 
  coord_cartesian(xlim = c(1600,30000),ylim=c(25,600))+
  scale_x_continuous(breaks=c(0,1000,5000,10000,15000,20000,25000,30000))+
  scale_y_continuous(breaks=c(0,100,200,300,400,500,600))+
  labs(title = "", x= "DNA fragment Size (base pairs)", y= "Relative Fluorescence Unit (RFU)")+
  ggtitle(name)+
  
  
  scale_fill_manual(values = custom_col)+
  scale_color_manual(values = custom_col, labels = legend_names, name = "Treatment - sHMW")+
  guides(fill = FALSE)+
  
  theme(panel.background = element_rect(fill = "white"),
        panel.grid = element_line(size = 0.3, linetype = 'solid', colour = "grey"),
        panel.border = element_rect(color = "black", fill = "transparent", size = 0.5),
        plot.title = element_text(size = 15, face = "bold"),
        
        axis.title.x = element_text(size = 14, face = "bold"),
        axis.text.x = element_text(size = 14, angle = 45, hjust = 1),
        axis.title.y = element_text(size = 14, face = "bold"),
        axis.text.y = element_text(size = 14),
        
        legend.position = c(0.855,0.725),
        legend.text = element_text(size = 15),
        legend.title = element_text(size = 15, face = "bold"),
        legend.key.size = unit(1, "cm"),
        legend.key.height = unit(0.5,"cm"),
        legend.background = element_rect(fill = "white", color = "black"),
        legend.key = element_rect(fill = "transparent", color = NA))
ggsave(paste(filename,".png",sep= ""),dpi = "print", width = 8, height = 4)
ggsave(paste(filename,".svg",sep= ""),dpi = "print", width = 8, height = 4)
return(plot)
}
plot_ind_treat("DESS - heat-treated - cold storage"    ,c("DHC1d","DHC1w","DHC2w","DHC1m","DHC3m"),"DHC_treatment",c("#006837","#1A9850","#66BD63","#A6D96A","#D9EF8B"))
plot_ind_treat("DESS - heat-treated - room storage"    ,c("DHR1d","DHR1w","DHR2w","DHR1m","DHR3m"),"DHR_treatment",c("#006837","#1A9850","#66BD63","#A6D96A","#D9EF8B"))
plot_ind_treat("DESS - not heat-treated - cold storage",c("DNC1d","DNC1w","DNC2w","DNC1m","DNC3m"),"DNC_treatment",c("#006837","#1A9850","#66BD63","#A6D96A","#D9EF8B"))
plot_ind_treat("DESS - not heat-treated - room storage",c("DNR1d","DNR1w","DNR2w","DNR1m","DNR3m"),"DNR_treatment",c("#006837","#1A9850","#66BD63","#A6D96A","#D9EF8B"))
plot_ind_treat("ETOH - heat-treated - cold storage"    ,c("EHC1d","EHC1w","EHC2w","EHC1m","EHC3m"),"EHC_treatment",c("#A50026","#D73027","#F46D43","#FDAE61","#FEE08B"))
plot_ind_treat("ETOH - heat-treated - room storage"    ,c("EHR1d","EHR1w","EHR2w","EHR1m","EHR3m"),"EHR_treatment",c("#A50026","#D73027","#F46D43","#FDAE61","#FEE08B"))
plot_ind_treat("ETOH - not heat-treated - cold storage",c("ENC1d","ENC1w","ENC2w","ENC1m","ENC3m"),"ENC_treatment",c("#A50026","#D73027","#F46D43","#FDAE61","#FEE08B"))
plot_ind_treat("ETOH - not heat-treated - room storage",c("ENR1d","ENR1w","ENR2w","ENR1m","ENR3m"),"ENR_treatment",c("#A50026","#D73027","#F46D43","#FDAE61","#FEE08B"))
```

#Multi-factor ANOVA GQN values prosize
see tutorial: https://www.r-bloggers.com/raccoon-ch-2-4-3-way-anova # 
```{r include=FALSE, comment="Subset GQN file for ANOVAs"}
### DMSO and ETOH seperate
GQN_D <- filter(GQN,Sample %in% str_subset(Sample,"D[[:alnum:]]"))
GQN_E <- filter(GQN,Sample %in% str_subset(Sample,"E[[:alnum:]]"))
#DMSO heat-treated vs not
GQN_DC <- filter(GQN,Sample %in% str_subset(Sample,"D[[:alnum:]]C"))
GQN_DR <- filter(GQN,Sample %in% str_subset(Sample,"D[[:alnum:]]R"))
#ETOH heat-treated vs not
GQN_EC <- filter(GQN,Sample %in% str_subset(Sample,"D[[:alnum:]]C"))
GQN_ER <- filter(GQN,Sample %in% str_subset(Sample,"D[[:alnum:]]R"))
```
```{r include=FALSE, comment="run ANOVAs"}
#create ANOVA tabes
anova <- aov(GQN ~ solution * heat * temp * time, data = GQN)
#remove interactions and treatments
anova2 <- update(anova, . ~ . -solution:heat:temp:time)
anova3 <- update(anova2, .~solution+heat+temp+time)
anova4 <- update(anova3, .~solution)

anovaD <- aov(GQN ~  heat * temp * time, data = GQN_D)
anovaE <- aov(GQN ~  heat * temp * time, data = GQN_E)
```
##ANOVA summary
```{r echo=FALSE}
summary(anova)
summary(anovaD)
summary(anovaE)
```
##sub set ANOVA summary
```{r}
summary(anova2)
summary(anova3)
summary(anova4)
```
Test if ANOVAs are significantly different
```{r}
anova(anova, anova2)
anova(anova2,anova3)
anova(anova3,anova4)
anova(anova,anova4)
```
