# Supplementary material for: DNA degradation in fish: Practical solutions and guidelines to improve DNA preservation for genomic research
Source: Ecol Evol. 2020 Jul 13;10(16):8643–51. doi: 10.1002/ece3.6558 (PMC7452763; doi:10.1002/ece3.6558)
Supplement: Supplementary file 2 — Appendix S2 [file ECE3-10-8643-s002.gz › ./GQN_data_prosize.csv]

plate	Well	Sample	GQN	solution	heat	temp	time	normalized_GQN
1	A1	3DNR1d	1.5	D	N	R	1d	0.26
1	A2	1ENR1d	0.1	E	N	R	1d	0.02
1	A3	4DHC1d	0.8	D	H	C	1d	0.14
1	A4	2EHC1d	0.4	E	H	C	1d	0.07
1	A5	5ENC1d	0	E	N	C	1d	0.00
1	A6	3DNR1w	3.3	D	N	R	1w	0.57
1	A7	1ENR1w	0.1	E	N	R	1w	0.02
1	A8	4DHC1w	4.2	D	H	C	1w	0.72
1	A9	2EHC1w	2.4	E	H	C	1w	0.41
1	A10	5ENC1w	0	E	N	C	1w	0.00
1	A11	3DNR2w	2.3	D	N	R	2w	0.40
1	B1	2DNR1d	5.5	D	N	R	1d	0.95
1	B2	5EHR1d	0.1	E	H	R	1d	0.02
1	B3	3DHC1d	0	D	H	C	1d	0.00
1	B4	1EHC1d	0	E	H	C	1d	0.00
1	B5	4ENC1d	0	E	N	C	1d	0.00
1	B6	2DNR1w	0.2	D	N	R	1w	0.03
1	B7	5EHR1w	0.1	E	H	R	1w	0.02
1	B8	3DHC1w	3.5	D	H	C	1w	0.60
1	B9	1EHC1w	0	E	H	C	1w	0.00
1	B10	4ENC1w	0	E	N	C	1w	0.00
1	B11	2DNR2w	0.1	D	N	R	2w	0.02
1	B12	5EHR2w	0	E	H	R	2w	0.00
1	C1	1DNR1d	0.1	D	N	R	1d	0.02
1	C2	4EHR1d	0	E	H	R	1d	0.00
1	C3	2DHC1d	2.5	D	H	C	1d	0.43
1	C4	5DNC1d	0	D	N	C	1d	0.00
1	C5	3ENC1d	0	E	N	C	1d	0.00
1	C6	1DNR1w	0.1	D	N	R	1w	0.02
1	C7	4EHR1w	0.1	E	H	R	1w	0.02
1	C8	2DHC1w	0.7	D	H	C	1w	0.12
1	C9	5DNC1w	0.2	D	N	C	1w	0.03
1	C10	3ENC1w	0	E	N	C	1w	0.00
1	C11	1DNR2w	0.2	D	N	R	2w	0.03
1	C12	4EHR2w	0.7	E	H	R	2w	0.12
1	D1	5DHR1d	1.4	D	H	R	1d	0.24
1	D2	3EHR1d	0.1	E	H	R	1d	0.02
1	D3	1DHC1d	0.1	D	H	C	1d	0.02
1	D4	4DNC1d	1.3	D	N	C	1d	0.22
1	D5	2ENC1d	0	E	N	C	1d	0.00
1	D6	5DHR1w	0.3	D	H	R	1w	0.05
1	D7	3EHR1w	0.1	E	H	R	1w	0.02
1	D8	1DHC1w	0	D	H	C	1w	0.00
1	D9	4DNC1w	4	D	N	C	1w	0.69
1	D10	2ENC1w	0	E	N	C	1w	0.00
1	D11	5DHR2w	1.9	D	H	R	2w	0.33
1	D12	3EHR2w	0	E	H	R	2w	0.00
1	E1	4DHR1d	5.7	D	H	R	1d	0.98
1	E2	2EHR1d	0.4	E	H	R	1d	0.07
1	E3	5ENR1d	0	E	N	R	1d	0.00
1	E4	3DNC1d	1.7	D	N	C	1d	0.29
1	E5	1ENC1d	0.1	E	N	C	1d	0.02
1	E6	4DHR1w	4	D	H	R	1w	0.69
1	E7	2EHR1w	0.1	E	H	R	1w	0.02
1	E8	5ENR1w	0	E	N	R	1w	0.00
1	E9	3DNC1w	2.4	D	N	C	1w	0.41
1	E10	1ENC1w	0	E	N	C	1w	0.00
1	E11	4DHR2w	4.2	D	H	R	2w	0.72
1	E12	2EHR2w	0	E	H	R	2w	0.00
1	F1	3DHR1d	0.2	D	H	R	1d	0.03
1	F2	1EHR1d	0	E	H	R	1d	0.00
1	F3	4ENR1d	1.2	E	N	R	1d	0.21
1	F4	2DNC1d	1.7	D	N	C	1d	0.29
1	F5	5EHC1d	0	E	H	C	1d	0.00
1	F6	3DHR1w	3.3	D	H	R	1w	0.57
1	F7	1EHR1w	0	E	H	R	1w	0.00
1	F8	4ENR1w	0	E	N	R	1w	0.00
1	F9	2DNC1w	3.9	D	N	C	1w	0.67
1	F10	5EHC1w	0	E	H	C	1w	0.00
1	F11	3DHR2w	0.5	D	H	R	2w	0.09
1	F12	1EHR2w	0.1	E	H	R	2w	0.02
1	G1	2DHR1d	5.8	D	H	R	1d	1.00
1	G2	5DNR1d	0.8	D	N	R	1d	0.14
1	G3	3ENR1d	0.1	E	N	R	1d	0.02
1	G4	1DNC1d	0.1	D	N	C	1d	0.02
1	G5	4EHC1d	1.4	E	H	C	1d	0.24
1	G6	2DHR1w	1.6	D	H	R	1w	0.28
1	G7	5DNR1w	0.2	D	N	R	1w	0.03
1	G8	3ENR1w	0.3	E	N	R	1w	0.05
1	G9	1DNC1w	0	D	N	C	1w	0.00
1	G10	4EHC1w	0.3	E	H	C	1w	0.05
1	G11	2DHR2w	2	D	H	R	2w	0.34
1	G12	5DNR2w	0.9	D	N	R	2w	0.16
1	H1	1DHR1d	0.2	D	H	R	1d	0.03
1	H2	4DNR1d	5.1	D	N	R	1d	0.88
1	H3	2ENR1d	0.3	E	N	R	1d	0.05
1	H4	5DHC1d	0.2	D	H	C	1d	0.03
1	H5	3EHC1d	0.1	E	H	C	1d	0.02
1	H6	1DHR1w	0.2	D	H	R	1w	0.03
1	H7	4DNR1w	4.8	D	N	R	1w	0.83
1	H8	2ENR1w	0.1	E	N	R	1w	0.02
1	H9	5DHC1w	0.1	D	H	C	1w	0.02
1	H10	3EHC1w	1.2	E	H	C	1w	0.21
1	H11	1DHR2w	0.1	D	H	R	2w	0.02
1	H12	4DNR2w	0.7	D	N	R	2w	0.12
2	A1	3DHC2w	2.9	D	H	C	2w	0.50
2	A2	1EHC2w	0	E	H	C	2w	0.00
2	A3	4ENC2w	0.1	E	N	C	2w	0.02
2	A4	2DNR1m	0.1	D	N	R	1m	0.02
2	A5	5EHR1m	0.1	E	H	R	1m	0.02
2	A6	3DHC1m	0.8	D	H	C	1m	0.14
2	A7	1EHC1m	0.1	E	H	C	1m	0.02
2	A8	4ENC1m	0	E	N	C	1m	0.00
2	A9	2DNR3m	0.3	D	N	R	3m	0.05
2	A10	5EHR3m	0.1	E	H	R	3m	0.02
2	A11	3DHC3m	0	D	H	C	3m	0.00
2	B1	2DHC2w	3.8	D	H	C	2w	0.66
2	B2	5DNC2w	2.9	D	N	C	2w	0.50
2	B3	3ENC2w	0	E	N	C	2w	0.00
2	B4	1DNR1m	0.1	D	N	R	1m	0.02
2	B5	4EHR1m	1.1	E	H	R	1m	0.19
2	B6	2DHC1m	3.1	D	H	C	1m	0.53
2	B7	5DNC1m	2.5	D	N	C	1m	0.43
2	B8	3ENC1m	0.1	E	N	C	1m	0.02
2	B9	1DNR3m	0.1	D	N	R	3m	0.02
2	B10	4EHR3m	1.2	E	H	R	3m	0.21
2	B11	2DHC3m	3.2	D	H	C	3m	0.55
2	B12	5DNC3m	1.4	D	N	C	3m	0.24
2	C1	1DHC2w	0.1	D	H	C	2w	0.02
2	C2	4DNC2w	5.7	D	N	C	2w	0.98
2	C3	2ENC2w	0.8	E	N	C	2w	0.14
2	C4	5DHR1m	0.1	D	H	R	1m	0.02
2	C5	3EHR1m	0	E	H	R	1m	0.00
2	C6	1DHC1m	0.1	D	H	C	1m	0.02
2	C7	4DNC1m	3.8	D	N	C	1m	0.66
2	C8	2ENC1m	0.5	E	N	C	1m	0.09
2	C9	5DHR3m	0.1	D	H	R	3m	0.02
2	C10	3EHR3m	0.9	E	H	R	3m	0.16
2	C11	1DHC3m	0.1	D	H	C	3m	0.02
2	C12	4DNC3m	0.1	D	N	C	3m	0.02
2	D1	5ENR2w	0	E	N	R	2w	0.00
2	D2	3DNC2w	3	D	N	C	2w	0.52
2	D3	1ENC2w	0	E	N	C	2w	0.00
2	D4	4DHR1m	1.5	D	H	R	1m	0.26
2	D5	2EHR1m	0.1	E	H	R	1m	0.02
2	D6	5ENR1m	0	E	N	R	1m	0.00
2	D7	3DNC1m	1.4	D	N	C	1m	0.24
2	D8	1ENC1m	0.1	E	N	C	1m	0.02
2	D9	4DHR3m	3.4	D	H	R	3m	0.59
2	D10	2EHR3m	0.3	E	H	R	3m	0.05
2	D11	5ENR3m	0.1	E	N	R	3m	0.02
2	D12	3DNC3m	2	D	N	C	3m	0.34
2	E1	4ENR2w	0	E	N	R	2w	0.00
2	E2	2DNC2w	4.1	D	N	C	2w	0.71
2	E3	5EHC2w	0.6	E	H	C	2w	0.10
2	E4	3DHR1m	2.5	D	H	R	1m	0.43
2	E5	1EHR1m	0.1	E	H	R	1m	0.02
2	E6	4ENR1m	0.1	E	N	R	1m	0.02
2	E7	2DNC1m	3.7	D	N	C	1m	0.64
2	E8	5EHC1m	0.3	E	H	C	1m	0.05
2	E9	3DHR3m	0.1	D	H	R	3m	0.02
2	E10	1EHR3m	0	E	H	R	3m	0.00
2	E11	4ENR3m	1.1	E	N	R	3m	0.19
2	E12	2DNC3m	5.4	D	N	C	3m	0.93
2	F1	3ENR2w	0	E	N	R	2w	0.00
2	F2	1DNC2w	0.4	D	N	C	2w	0.07
2	F3	4EHC2w	0	E	H	C	2w	0.00
2	F4	2DHR1m	0.3	D	H	R	1m	0.05
2	F5	5DNR1m	0.9	D	N	R	1m	0.16
2	F6	3ENR1m	0.1	E	N	R	1m	0.02
2	F7	1DNC1m	0.4	D	N	C	1m	0.07
2	F8	4EHC1m	1.5	E	H	C	1m	0.26
2	F9	2DHR3m	0.1	D	H	R	3m	0.02
2	F10	5DNR3m	0.4	D	N	R	3m	0.07
2	F11	3ENR3m	0.1	E	N	R	3m	0.02
2	G2	5DHC2w	0.1	D	H	C	2w	0.02
2	G3	3EHC2w	0	E	H	C	2w	0.00
2	G4	1DHR1m	0	D	H	R	1m	0.00
2	G5	4DNR1m	0.4	D	N	R	1m	0.07
2	G6	2ENR1m	0	E	N	R	1m	0.00
2	G7	5DHC1m	0.2	D	H	C	1m	0.03
2	G8	3EHC1m	0	E	H	C	1m	0.00
2	G9	1DHR3m	0	D	H	R	3m	0.00
2	G10	4DNR3m	0.4	D	N	R	3m	0.07
2	G11	2ENR3m	0.4	E	N	R	3m	0.07
2	G12	5DHC3m	0.1	D	H	C	3m	0.02
2	H1	1ENR2w	0.1	E	N	R	2w	0.02
2	H2	4DHC2w	3.2	D	H	C	2w	0.55
2	H3	2EHC2w	0.1	E	H	C	2w	0.02
2	H4	5ENC2w	0	E	N	C	2w	0.00
2	H5	3DNR1m	0.3	D	N	R	1m	0.05
2	H6	1ENR1m	0.1	E	N	R	1m	0.02
2	H7	4DHC1m	3.5	D	H	C	1m	0.60
2	H8	2EHC1m	0.1	E	H	C	1m	0.02
2	H9	5ENC1m	0	E	N	C	1m	0.00
2	H10	3DNR3m	0.2	D	N	R	3m	0.03
2	H11	1ENR3m	0	E	N	R	3m	0.00
2	H12	4DHC3m	4	D	H	C	3m	0.69
3	A1	3ENC3m	0	E	N	C	3m	0.00
3	B1	2ENC3m	0.2	E	N	C	3m	0.03
3	C1	1ENC3m	0	E	N	C	3m	0.00
3	D1	5EHC3m	0.8	E	H	C	3m	0.14
3	E1	4EHC3m	2.1	E	H	C	3m	0.36
3	E9	2ENR2w	0	E	N	R	2w	0.00
3	F1	3EHC3m	0.3	E	H	C	3m	0.05
3	F9	1DNC3m	0	D	N	C	3m	0.00
3	G1	2EHC3m	1.4	E	H	C	3m	0.24
3	G2	5ENC3m	0	E	N	C	3m	0.00
3	H1	1EHC3m	0	E	H	C	3m	0.00
3	H2	4ENC3m	0.4	E	N	C	3m	0.07
