# Supplementary material for: DNA degradation in fish: Practical solutions and guidelines to improve DNA preservation for genomic research
Source: Ecol Evol. 2020 Jul 13;10(16):8643–51. doi: 10.1002/ece3.6558 (PMC7452763; doi:10.1002/ece3.6558)
Supplement: Supplementary file 2 — Appendix S2 [file ECE3-10-8643-s002.gz › ./merge_electropheromgrams.py]

import pandas as pd
import os
os.getcwd() # all files should be in the same directory // or change workign dirictory

# function round off all fragment sizes to nearest whole digit
def truncate(n, decimals=0):
    multiplier = 10 ** decimals
    return int(n * multiplier) / multiplier

# function that rounds off whole digits
def dftrunc(n):
  for x in n.index:
    if n.Size[x] > 10000:
        n.Size[x] = (truncate(n.Size[x],-2))
    if n.Size[x] > 1000:
      n.Size[x] = (truncate(n.Size[x],-1))
    if n.Size[x] > 1:
      n.Size[x] = (truncate(n.Size[x],-0))    
    
data1 = pd.read_csv("plate1_Electropherogram.csv")
data2 = pd.read_csv("plate2_Electropherogram.csv")
data3 = pd.read_csv("plate3_Electropherogram.csv")

# apply both functions to all three datasets     
dftrunc(data1)    
dftrunc(data2)    
dftrunc(data3)    

# the previous funtions creates multiple RFU values for the same fragment lenght
# this fuction combines this RFU values by taking the average         
data1 = data1.groupby(['Size']).mean()
data2 = data2.groupby(['Size']).mean()
data3 = data3.groupby(['Size']).mean()    

# join all three dataframes
# here I only merge fragment sizes that are present in all three files to create overlapping data points
datajoin = pd.concat([data1, data2, data3], axis=1, sort=False, join='inner')
#clip negative values to 0 --> as you can't negative fluorescent values
datajoin = datajoin.clip(lower=0)
#export dataframe for plotting data
datajoin.to_csv('joined_electropherograms.csv')
