# Supplementary material for: DNA degradation in fish: Practical solutions and guidelines to improve DNA preservation for genomic research
Source: Ecol Evol. 2020 Jul 13;10(16):8643–51. doi: 10.1002/ece3.6558 (PMC7452763; doi:10.1002/ece3.6558)
Supplement: Supplementary file 2 — Appendix S2 [file ECE3-10-8643-s002.gz › ./plate1_Electropherogram.csv]

Size	3DNR1d	1ENR1d	4DHC1d	2EHC1d	5ENC1d	3DNR1w	1ENR1w	4DHC1w	2EHC1w	5ENC1w	3DNR2w	2DNR1d	5EHR1d	3DHC1d	1EHC1d	4ENC1d	2DNR1w	5EHR1w	3DHC1w	1EHC1w	4ENC1w	2DNR2w	5EHR2w	1DNR1d	4EHR1d	2DHC1d	5DNC1d	3ENC1d	1DNR1w	4EHR1w	2DHC1w	5DNC1w	3ENC1w	1DNR2w	4EHR2w	5DHR1d	3EHR1d	1DHC1d	4DNC1d	2ENC1d	5DHR1w	3EHR1w	1DHC1w	4DNC1w	2ENC1w	5DHR2w	3EHR2w	4DHR1d	2EHR1d
1	1420.12	1673.23	1397.09	1860.02	1775.12	1939.02	1677.96	1891.8	2124.93	1819.32	1781.06	1819.81	2016.58	1437.01	1757.61	1833.15	1709.57	1775.6	1871.2	1880.73	1321.95	1691.6	1621.55	1392.03	1820.72	1720.3	1041.29	1509.07	1432.25	1672.94	1704.84	1753.29	1475.96	1303.89	1628.23	1405.81	1220.54	1654.34	1406.06	1581.18	1695.41	1406.59	1479.65	1659.86	1564.02	1233.82	1661.32	1435.07	1182.79
2	1054.46	1262.54	979.67	1490.09	1417.69	1576.14	1231.63	1408.85	1672.47	1481.32	1410.74	1359.73	1544.09	991.39	1334.31	1363.58	1211.99	1355.3	1513.35	1531.07	935.92	1323.96	1211.57	958.55	1464.86	1265.08	724.08	1096.47	1004.13	1297.56	1285.97	1333.69	1018.12	1019.44	1291.64	1006.19	893.38	1271.37	999.78	1155.91	1332.63	1003.7	1128.9	1233.56	1238.44	961.12	1349.1	1081.02	854.07
2.92	663.29	808.19	587.36	1004.25	941.95	1058.68	768.82	884.27	1093.55	1007.2	933.98	853.72	1002.32	587.19	850.25	870.72	732.62	870.38	1011.18	1033.35	569.73	865.98	764.5	565.68	984.78	808.28	430.88	678.22	602.8	844.07	816.64	850.52	612.28	663.15	858.73	612.82	553.88	818.78	604.08	720.1	873.18	611.49	721.75	772.59	826.61	627.6	913.18	685.48	527.97
3.85	379.81	475.11	330.03	602.95	546.38	613.71	441.6	501.89	626.35	605.17	543.43	481.73	593.58	332.46	485.18	524.76	413.56	503.56	583.37	605.54	327.36	498.41	438.16	316.06	584.9	497.03	240.83	387.36	339.65	490.99	468.11	484.38	361.91	378.49	505.39	346.65	315.8	469.26	337.24	415.06	502.28	349.2	410.78	438.71	496.21	366.71	542.51	392.12	306.13
4.77	229.28	299.67	206.22	365.47	311.05	344.02	272.39	299.38	357.14	365.17	313.1	283.31	370.08	214.33	285.76	351.14	258.19	303.92	325.69	345.67	209.49	285.61	265.37	199.5	347.48	345.08	149.68	239.1	212	293.54	280.29	283.59	250.08	215.92	297.93	214.92	194.82	273.75	204.84	259.34	287.39	221.26	239.01	263.57	305.88	219.95	318.92	234.86	194.17
5.7	168.91	232.97	163.25	261.97	207	223.92	207.53	220.3	242.22	261.3	212.31	205.49	278.91	172.35	204.97	289.61	202.16	224.7	211.6	229.29	167.51	194.58	197.48	159.73	242.24	294.66	117.06	182.32	165.23	210.88	204.68	202.03	214.01	147.47	206.85	166.28	149.7	191.6	155.21	200.89	195.1	175.32	168.7	195.46	224.06	157.91	218.99	173.08	150.66
6.62	149.94	216.6	154.37	229.66	172.99	184.37	189.74	199	205.55	230.83	180.02	184.02	251.1	160.46	181.01	276.8	187.99	202.53	174.18	190.84	157.55	166.51	177.38	150.83	206.24	290.81	108.38	165.76	152.47	183.9	181.98	177.83	206.29	126.25	176.48	152.39	137.78	164.85	140.8	185.84	165.17	163.81	147.32	175.71	198.17	137.39	185.7	156.21	137.33
7.54	145.15	216.81	155.06	221.81	165.57	175.52	187.08	196.99	197.61	228.57	173.21	180.49	245.63	158	176.25	279.15	186.77	198.25	164.6	182.47	157.14	160.93	172.49	149.97	196.64	305.62	105.68	162.18	150.12	176.65	177.48	172.7	206.9	121.83	169.08	148.46	135.69	157.65	137.38	184.77	157.14	162.33	142.47	171.83	194.04	131.61	177.89	154.24	133.7
8.47	144.23	220.75	156.28	214.23	164.89	175.33	187.27	198.33	197.61	234.01	172.86	180.02	247	157.09	175.84	285.64	187.79	197	161.4	182.3	158.06	160.26	171.43	149.56	195	328	102.98	161.39	149.35	174.87	177.48	170.98	210	121.43	168.42	146.23	134.93	155.34	136.35	186.5	154.28	162.04	141.5	171.71	196.6	129.82	176.61	155.34	131.84
9.39	143.48	224.92	155.73	199	164.63	175.82	186.49	197.97	197.94	240.55	173.13	178.95	250.42	153.83	176.07	293.73	187.23	195.27	158.61	182.3	157.7	159.23	171.69	148.42	194.31	351.75	99.93	159.64	147.25	173.45	176.95	168.47	213.11	120.67	168.67	143.49	133.57	153.08	134.71	187.38	151.52	160.7	140.5	170.79	200.34	128.41	175.67	155.6	129.51
10.32	141.25	228.78	152.89	179.81	163.26	173.37	184.21	194.96	195.67	246.77	172.29	176.34	254.13	147.33	176.73	302.99	183.92	192.12	155.02	179.7	155.66	156.97	171.93	146.14	192.16	372.69	96.95	155.34	142.69	170.1	173.44	164.69	215.37	118.25	167.21	139.42	131.17	149.55	130.93	186.3	147	158.56	138.07	167.04	203.63	125.77	174.02	153.89	126.24
11.24	136.63	232.44	147.21	163.82	159.86	167.23	181.14	189.36	190.58	252.64	169.15	171.45	257.71	139.75	177.31	314.04	178.08	187.17	149.88	174.8	152.44	153.68	170.47	141.58	188.8	389.08	93.42	148.5	135.46	164.29	166.83	159.2	217.48	114.22	163.37	133.97	127.32	144.47	124.62	183.4	140.22	156.02	133.94	160.66	206.22	121.13	171.47	150.33	121.98
12.16	129.46	236.18	138.18	152.88	153.96	158.72	177.57	181.38	183.26	258.62	162.98	164.29	261.4	132.26	176.4	327.93	170.41	180.7	142.85	169.28	148.3	149.19	166.3	134.4	184.68	401.6	88.51	140.16	126.24	156.85	158.76	151.39	219.51	109.05	158.13	127.2	122.28	137.44	116.19	179.1	132.02	152.44	128.08	152.97	207.92	114.67	167.73	145.27	116.74
13.09	120.52	240.32	125.79	143.63	145.77	148.56	172.72	171.43	173.19	264.94	154.16	155.04	264.84	122.85	172.92	344.69	161.48	172.9	133.82	163.22	142.99	142.82	159.29	125.32	179.13	413.1	81.65	131.02	115.76	148.66	150.13	141.55	220.31	102.86	152.2	118.46	116.42	128.13	105.81	173.6	122.79	147	120.03	144.35	208.36	107.23	162.57	138.8	110.49
14.01	110.69	244.57	111.18	132.49	135.45	136.47	165.8	160.3	159.79	270.84	143.71	143.46	266.78	110.54	166.57	363.11	151.73	163.61	122.33	154.99	136.09	134.12	149.89	115.2	171.54	427.37	72.75	121.12	104.13	139.6	140.67	130.26	219.67	95.19	145.06	107.63	109.33	116.93	93.74	167.09	111.6	139.79	109.71	134.42	207.96	99.51	155.81	131.33	103.4
14.94	100.82	248.31	96.99	118.78	123.41	122.77	157.66	148.93	144.86	275.95	132.54	130.32	267.05	98.31	158.03	382.55	142.03	153.44	108.66	144.47	127.83	123.81	139.52	105	162.45	446.42	62.77	111.18	92.02	129.43	130.62	118	219.66	85.98	136.42	96.51	101.13	105.04	81.21	160.42	98.42	131.86	98.82	123.92	208.07	91.74	147.99	123.82	96.28
15.86	92.54	252.5	86.41	104.86	111.46	108.93	150.47	138.33	131.4	282	121.76	118	268.05	90.02	149.86	404.71	133.77	144.5	94.92	133.83	120.08	113.56	130.46	96.17	153.59	469.21	53.79	103.14	81.59	119.42	121.86	106.2	223.18	76.73	127.3	87.51	94.04	94.31	70.26	155.37	85.63	125.38	90.1	114.73	210.09	84.72	140.74	117.45	90.45
16.78	87.31	260	80.87	93.75	101.78	96.87	146.12	129.88	121.26	292.3	112.93	108.64	272.83	86.44	145.36	433.04	128.14	139.22	83.61	125.41	115.32	104.99	124.61	89.88	147.11	493.7	47.62	98.34	74.65	111.89	116.33	97.08	231.34	69.5	119.66	81.83	90.12	86.41	62.47	153.58	75.99	122.7	84.73	108.39	214.97	79.85	135.49	113.42	86.84
17.71	84.58	272.67	78.87	86.69	95.56	88.01	145.04	124.46	114.53	309.08	107	102.47	282.67	85.66	145.44	469.74	125.33	138.41	75.5	120.4	114.26	99.21	122.27	85.84	144.19	519.14	44.34	96.5	70.66	107.61	113.85	91.59	243.03	64.78	115.21	78.81	88.66	81.44	57.69	154.81	69.85	124.03	81.86	105.03	223.16	77.19	132.73	112.28	85.31
18.63	82.55	289.44	77.88	82.72	92.57	82.37	146.62	121.46	110.23	331.71	103.61	98.47	297.26	85.85	147.99	513.91	124.21	140.59	69.74	118.48	115.67	96.27	122.24	82.7	144.25	545.09	42.41	96.55	67.5	104.96	112.48	88.4	257.05	61.64	114.17	76.74	87.88	78.08	53.99	157.14	65.45	127.19	80.49	103.48	234.24	75.51	132.23	112.89	84.86
19.56	80.26	308.48	76.72	79.77	91.12	78.63	150.17	119.43	107.12	358.01	101.78	95.51	315.67	86.07	150.36	563.07	123.18	143.62	64.88	118.29	118.2	94.78	123.14	79.53	145.76	568.8	40.24	97.52	63.82	102.23	110.77	85.22	273.24	59.18	115.37	74.27	87.46	75.32	49.6	159.13	61.33	130.42	80.16	102.2	247.29	73.79	133.23	113.21	84.65
20.48	77.79	329.6	75.57	76.76	89.65	75.41	155.39	117.4	104.31	386.93	100.44	92.78	336.39	85.82	151.71	615.81	121.87	147	59.78	118.66	121.45	93.73	124.56	76.5	147.44	585.93	37.51	99.34	59.71	99.5	108.48	80.91	291.95	56.93	117.47	71.24	87.74	73.17	44.76	161.25	57.21	134.08	80.19	100.46	262.09	71.65	134.97	112.35	84.65
21.41	75.42	353.4	75.04	74.62	88.62	72.4	162.42	115.16	101.73	419.09	98.8	90.18	358.57	86.25	153.28	673.19	121.52	151.73	54.36	119.31	125.52	94.06	126.93	74.41	148.95	595.3	35.07	103.18	56.25	97.86	105.84	76.45	313.75	54.79	119.46	68.23	88.64	71.98	40.87	165.13	53.29	139.24	80.28	98.74	279.35	69.37	137.35	110.76	85.24
22.33	73.67	380.25	76.13	74.73	89.34	69.98	171.58	113.32	100.32	455.5	97.26	88.43	383.63	90.23	157.05	737.36	123.38	158.63	49.59	120.79	130.58	96.96	130.65	73.79	151.03	602.63	34.14	109.54	54.43	98.16	103.84	73.64	339.15	53.09	120.93	66.19	90.23	72.09	38.78	172.13	50.12	146.17	81.12	97.96	299.63	68.08	140.98	109.12	86.91
23.25	73.5	411	79.8	77.28	92.11	68.67	182.82	113.47	101.29	496.72	97.51	88.37	414.6	99	164.36	808.88	127.83	167.63	46.7	124.18	137.08	102.29	135.94	74.71	155.12	618.1	35.09	116.78	54.34	100.74	104.36	73.6	368.03	52.45	122.65	66.21	93.09	73.78	38.52	182.54	48.35	154.94	83.65	98.91	322.92	68.8	146.6	108.49	90.27
24.18	75.24	446.52	85.96	81.54	96.39	69.23	195.96	117.21	105.04	542.72	101.07	90.75	453.15	109.89	175.54	886.42	134.81	178.5	46.3	130.15	145.46	109.52	143.05	77.25	161.86	648.42	36.89	123.39	55.34	105.26	108.57	76.27	400.07	53.46	126.09	68.76	97.52	77.1	39.68	195.31	47.99	165.84	88.29	102.12	349.16	71.67	154.37	110.26	95.71
25.1	78.32	486.29	93.27	86.66	101.56	72.22	211.29	124.27	110.85	593.34	107.79	95.78	497.97	118.99	190.15	969.27	143.72	190.94	47.97	138.4	155.34	118.59	152.15	81.19	170.42	690.59	38.32	129.91	56.87	110.63	115.35	80.45	435.54	56.15	131.9	72.85	102.94	81.85	41.54	208.93	48.56	178.17	94.67	107.26	378.53	76.16	163.55	114.78	102.63
26.03	82.29	528.55	100.1	91.88	107.25	76.58	228.84	132.54	117.26	648.91	115.75	102.13	546.43	125.01	206.88	1058.96	153.28	204.23	50.37	147.84	165.42	129.04	162.3	85.61	179.47	734.33	39.65	137.51	58.8	115.71	121.98	84.44	474.79	59.71	139.3	76.56	108.31	87.7	43.37	222.39	49.44	190.66	101.69	112.99	410.73	81.15	173.13	120.75	109.53
26.95	86.59	571.99	105.53	96.53	113.41	80	247.48	139.66	122.96	709.83	122.55	107.75	596.94	129.68	223.73	1159.04	162.22	217.6	52.01	157.42	174.92	139.8	171.9	89.55	187.93	770.91	41.64	146.73	60.73	120.05	126.26	87.4	517.78	63.06	146.75	78.7	113.18	94.14	44.78	234.93	50.05	203.26	108.21	117.79	444.54	85.18	182.65	126.3	115.42
27.87	90.2	617.62	109.73	100.51	119.85	81.3	266.11	144.54	127.49	776.22	127.27	111.72	649.68	134.9	239.3	1273.92	170.07	230.9	52.23	167.03	184.8	150.05	180.76	92.76	195.4	799.33	43.77	157.98	61.82	124.06	128.2	89.45	564.69	65.86	153.4	79.67	118.12	100.86	46.03	246.34	50.29	216.78	113.85	121.02	479.76	87.43	192.26	130.63	120.73
28.8	92.75	668.64	113.78	104.69	126.21	81.56	285.41	147.66	131.05	848.71	130.69	114.28	706.14	141.41	253.92	1406.03	177.07	245.09	51.43	177.17	196.38	159.51	190.11	95.44	202.68	824.3	45.69	171.73	62.09	128.66	129.51	90.92	615.83	68.67	159.62	80.55	123.86	108.09	48.05	257.81	50.62	231.9	118.75	123.27	518.61	88.42	202.4	134.54	126.54
29.72	94.73	793.97	119.31	110.39	132.71	82.61	307.17	150.59	134.61	928.65	133.81	116.1	767.41	149.84	269.02	1554.24	183.28	262.05	50.62	188.2	209.48	167.91	200.65	98.03	211.31	850.71	48.56	188	62.58	134.52	131.81	92.44	671.1	71.89	166.23	82.13	130.85	116.2	51.49	271.39	51.25	249.36	123.69	125.58	563.16	89.5	213.61	139.1	133.42
30.65	96.88	867.68	127.56	118.43	140.15	85.25	332.39	154.99	139.69	1016.34	137.28	118.15	832.52	160.85	285.49	1716.93	188.56	282.67	50.87	200.53	223.21	175.12	212.25	101.5	222.15	881.16	52.89	206.42	64.08	141.66	135.86	95.16	730.98	75.05	173.64	84.77	139.19	124.93	55.95	288.33	52.05	269.46	129.92	128.88	612.9	91.89	226.45	144.54	141.43
31.57	99.88	948.43	138.58	128.52	148.86	89.24	361.22	161.84	146.88	1110.42	141.7	121.35	899.75	174.49	303.83	1894.51	194.06	306.21	52.73	214.78	237.65	181.37	225.05	106.79	235	917.63	57.67	226.89	66.79	149.89	142.13	99.9	796.76	77.8	182.03	88.53	148.7	133.62	60.67	309.03	53.5	291.76	138.32	133.91	666.47	96.19	241.39	151.03	150.79
32.49	103.87	1036.29	151.89	140.07	158.47	94.21	393.88	171.21	155.47	1210.21	147.44	126.22	968.71	190.35	325.43	2086.42	201.96	331.91	55.93	231.39	253.28	187.72	239.79	113.9	249.33	964.21	62.27	249.43	70.69	158.92	151.12	106.42	868.66	80.93	191.78	93.37	159.22	142.4	65.55	333.68	56.35	316.12	149.12	141.19	723.08	102.57	258.44	159.53	161.71
33.42	108.57	1131.46	167.61	152.64	168.8	100.02	430.37	183.02	164.92	1316.86	154.91	133.1	1041.01	207.37	351.73	2289.46	213.19	359.95	60.09	250.13	269.92	195.61	257.18	122.22	265.1	1026.04	67.01	273.63	75.69	168.61	163.06	114.08	945.88	85.51	203.52	99.64	171.06	152.37	70.85	361.73	60.47	342.94	162.25	151.06	782.38	111.15	277.57	170.78	173.99
34.34	114.67	1233.72	186.18	165.62	180.27	106.79	470.31	196.98	175.45	1431.7	164.82	142.25	1120.64	224.79	382.33	2502.34	226.9	390.68	65.2	270.24	287.36	205.66	277.25	131.47	282.86	1103.44	72.15	299.18	81.58	179.46	177.22	122.67	1028.68	91.78	217.54	107.65	184.61	164.33	76.69	391.73	65.11	372.38	177.17	163.2	845.68	121.58	299.29	184	187.13
35.27	123.34	1342.05	207.15	178.61	193.07	114.71	513.4	212.23	187.27	1556.33	177.15	153.39	1211.58	243.12	415.25	2729.31	241.9	424.17	70.99	291.54	306.12	217.59	299.24	141.5	302.82	1187.25	77.67	326.54	87.73	191.82	191.55	132.09	1118.24	99.17	233.09	116.69	199.16	177.89	83.21	422.15	69.72	404.09	192.65	175.89	915.2	132.43	323.42	197.37	200.85
36.19	134.2	1456.25	228.48	191.83	206.68	123.36	558.9	227.52	199.76	1693.36	190.37	165.14	1313.91	262.56	448.16	2977.44	257.67	459.84	76.59	314.4	326.46	231.26	322.12	151.05	323.81	1261.53	83.63	356.56	93.29	204.69	203.69	141.56	1215.2	106.82	248.7	125.17	213.15	192.28	90.46	451.99	73.95	437.8	207.45	187.17	990.55	141.84	347.99	209.23	215.24
37.11	144.96	1577.47	247.84	205.63	220.59	131.51	605.44	241.04	211.83	1843.96	202.45	175.65	1424.47	282.22	479.46	3250.75	273.86	496.67	81.23	338.51	347.64	246.9	344.86	158.49	344.2	1313.74	90.19	389.41	97.91	216.78	212.64	149.82	1319.19	113.83	263.25	131.67	226.17	207.57	98.08	480.7	77.53	473.73	220.83	196.56	1069.26	148.93	371.38	218.57	230.06
38.04	153.63	1705.58	264.85	220.4	234.99	138.38	652.86	251.15	222.95	2005.94	212.56	184.35	1540.06	301.94	509.55	3547.49	290.02	533.77	84.81	363.01	368.94	264.47	366.65	164.2	363.07	1344.74	97.29	424.32	101.72	228.3	219.46	156.42	1429.85	119.79	276.72	136.02	239.31	224.38	105.62	508.4	80.55	511.33	232.99	204.85	1150.32	154.25	394.29	225.45	244.62
38.96	160.52	1838.02	281.29	236.88	250.53	144.43	702.66	258.6	233.26	2177.22	221.58	192.56	1658.21	322.51	540.95	3864.23	305.98	570.8	87.7	387.4	390.69	283.33	387.42	170.44	380.55	1368.59	104.43	460.63	105.34	240.17	226.3	162.17	1546.91	125.14	290.07	139.31	253.3	242.4	113.3	536.25	83.46	548.82	244.97	213.4	1233.86	159.36	418.2	231.36	259.03
39.89	167.35	1972.99	298.76	255.09	267.43	150.88	755.02	266.59	242.97	2358.26	231.16	201.79	1778.19	343.85	576.08	4199.39	321.7	608.1	90.66	411.6	413.57	302.5	408.16	179.02	397.89	1401.79	111.14	498.66	109.61	252.59	234.73	168.57	1668.48	130.84	304.15	143.19	267.94	260.26	121.4	565.56	86.76	585.31	257.98	223.49	1318.97	165.94	443.48	238.19	274.15
40.81	175.31	2111.11	317.95	273.56	285.37	158.49	808.04	277.9	253.01	2548.74	242.55	212.32	1901.55	365.07	614.88	4549.85	336.92	646.35	94.54	435.98	437.46	320.98	430.51	190.13	416.39	1451.92	117.47	538.71	115	265.5	244.78	176.96	1791.67	137.63	319.01	148.73	283.18	277.05	129.66	596.91	90.68	621.74	272.59	235.12	1405.13	174.52	469.72	246.93	290.01
41.73	184.51	2251.81	340.26	290.97	304.04	167.15	860.71	292.81	264.5	2744.93	256.07	223.63	2029.74	386.15	655.03	4909.27	351.7	686.15	99.55	461.18	461.2	338.26	455.59	202.67	435.75	1515.08	123.88	580.01	121.38	279.24	255.76	187.51	1915.53	145.72	334.29	155.84	299.16	292.56	137.87	629.83	95.25	658.91	288.66	247.09	1493.79	184.5	496.85	257.46	306.01
42.66	194.38	2391.42	367.95	307.63	323.34	176.22	913.6	309.76	277.04	2942.42	270.99	235.42	2161.94	409.09	694.12	5270.7	366.39	727.54	105.32	487.31	483.45	354.81	482.82	215.29	454.99	1582.26	130.56	621.76	128.54	293.54	267.27	199.19	2040.71	154.68	349.72	163.67	315.95	306.97	146.22	663.1	100.39	696.34	306.02	258.94	1585.09	195.32	524.88	268.96	322.04
43.58	213.62	2527.13	402.52	324.74	342.53	184.94	966.2	327.56	289.65	3139.25	285.89	247.58	2295.26	436.13	731.14	5628.12	380.25	769.12	111.54	513.43	503.94	370.87	510.24	227.58	474.15	1645.42	137.54	664.16	136.32	306.93	279.05	211.16	2166.82	163.7	364.95	171.59	333.75	320.82	154.66	695.52	105.95	732.96	324.79	270.99	1674.36	206.54	552.77	280.68	337.72
44.51	222.09	2660.26	443.27	342.62	360.53	192.97	1016.41	345.99	301.87	3334.39	299.59	259.47	2425.28	465.83	765.72	5978.69	391.76	808.3	118.27	538.62	523.19	385.36	536.39	239.3	493.38	1697.3	145.06	707.35	143.98	318.25	290.25	222.81	2291.3	172.57	379.63	179.3	352.34	334.37	162.49	726.48	111.57	767.42	344.67	282.51	1756.05	217.31	579.09	292.11	351.99
45.43	228.32	2792.3	485.54	360.31	377.03	200.22	1062.97	364.17	312.96	3525.25	311.75	269.84	2548.5	492.69	796.93	6321.4	400.29	843.27	125.13	563	541.24	396.88	560.94	248.79	511.04	1728.11	152.74	750.19	150	327.33	298.77	232.47	2410.14	181.09	393.27	185.85	369.99	347.09	169.04	755.16	116.64	798.23	363.76	291.4	1829.82	226.48	603	301.7	364.22
46.35	230.95	2920.2	521.19	376.76	392.13	206.02	1106.77	378.85	321.35	3707.92	321.83	277.23	2663.83	511.26	823.96	6649.09	405.67	873.39	130.74	586.94	557.43	404.8	583.26	253.51	524.48	1726.86	159.29	790.32	153.08	334.26	301.87	238.08	2520.84	187.77	404.6	189.63	384.54	358.4	174.12	779.92	120.03	825.32	379.1	295.3	1899.56	232.56	623.28	306.74	374.77
47.28	229.48	3040.71	542.66	391.61	405.75	209.23	1149.44	385.99	325.52	3877.72	328.27	280.43	2769.33	519.93	846.7	6946.25	407.28	898.36	133.71	609.83	571.18	408.99	601.22	252.72	532.58	1689.71	163.57	825.68	153.15	339.5	298.29	239.04	2625.97	190.96	411.87	189.62	395.76	368.09	177.43	799.18	120.68	850.53	388.86	293.21	1968.07	233.62	638.47	305.64	384.31
48.2	225.22	3157.34	547.25	404.8	418.49	209.28	1192.18	384.28	325.41	4029.82	329.55	279.24	2860.49	522.25	864.91	7199.64	406.13	919.13	133.75	630.7	582.54	410.03	612.97	248.77	536.78	1625.73	165.66	857.2	151.33	344.31	289.97	236.57	2731.99	191.07	414.86	186.58	405.25	376.39	178.7	813.48	118.68	875.58	394.48	287.03	2035.2	229.35	649.21	300.16	393.65
49.13	221.07	3276.97	539.64	416.11	431.55	206.92	1236.57	376.6	322.93	4162.1	326.26	275.05	2935.56	525.62	878.51	7409.63	405.69	938.68	131.78	649.7	592.56	409.55	619.9	245.74	540.38	1553.15	167.3	889.39	149.56	350.25	281.3	233.03	2844.23	190.38	415.64	183.08	414.97	384.82	178.92	826.29	116.01	900.96	400.29	281.44	2101.31	222.66	659.01	294.35	403.81
50.05	219.62	3403.89	530.52	425.44	445.83	204.27	1285.42	368.56	321.04	4276.68	321.62	270.54	3000.87	537.33	889.63	7588.67	409.23	961.32	129.49	668.85	602.83	409.53	626.84	246.8	546.91	1490.29	171.26	927.17	149.91	358.88	276.78	231.15	2965.48	191.12	417.3	181.96	427.14	396.3	180.21	843.09	115.25	928.15	411.13	280.92	2170.59	217.77	672.62	291.93	415.93
50.97	221.82	3543.18	530.63	433.76	462.53	203.93	1342.23	365.84	322.57	4378.62	319.82	268.58	3067.41	560.57	903.21	7751.45	417.92	992.34	128.69	691.63	614.91	412.11	639.17	252.73	559.12	1447	179.21	973.22	153.18	371.51	278.8	233.2	3101.22	194.78	422.49	184.44	444	413.88	184.3	868.77	117.37	961.41	430.55	286.73	2250.96	217.26	694.36	294.65	431.49
51.9	227.67	3705.04	545.35	443.38	483.82	207.55	1411.05	371.59	329.29	4477.82	323.5	271.17	3144.77	594.77	924.75	7913.78	431.62	1037.64	130.72	721.6	631.04	419.41	660.29	262.43	578.56	1422.88	191.14	1029.3	158.97	388.31	286.91	240.47	3262.8	202.09	432.8	190.06	466.37	439.26	192.25	905.78	121.71	1006.57	460.36	297.22	2352.32	221.62	727.16	302.03	452.34
52.82	236.9	3899.67	573.97	457	511.32	215.09	1495.62	385.46	341.3	4591.48	332.63	278.7	3243.23	638.93	957.22	8100.43	449.64	1103.17	136.08	761.43	654.48	431.84	692	274.56	605.45	1414.05	207.14	1097.83	166.99	408.08	299.59	252.97	3462.18	212.17	448.98	197.98	493.28	472.67	204.51	954.96	127.72	1069.51	501.18	310.87	2481.79	230.56	771.93	312.52	479.35
53.75	249.11	4130.37	612.56	476.7	545.82	225.48	1597.96	405.57	357.96	4738.64	346.28	290.4	3378.35	693.04	1000.81	8345.6	471.05	1194.97	144.45	813.21	688.7	448.34	735.89	288.33	639.39	1420.24	228.02	1179.95	177.16	428.99	316.4	269.48	3704.96	223.18	471.23	207.92	523.54	514.22	220.94	1016.16	135.03	1155.41	553.27	327.31	2638.69	244.25	827.74	325.28	510.88
54.67	263.57	4393.95	657.95	504.41	588.9	238.06	1718.14	429.9	379.27	4936.45	364.86	305.73	3570.93	756.22	1055.97	8683.09	495.02	1318.21	155.33	878.16	736.79	469.91	793.05	302.91	679.98	1447.37	252.98	1273.06	188.74	449.1	337.26	288.7	3986.79	234.35	498.94	219.72	556.53	564.75	241.16	1086.82	143.12	1267.12	616.57	345.36	2817.5	262.86	892.78	339.65	543.53
55.59	278.68	4681.03	709.13	542.52	642.12	252.33	1852.83	455.48	405.06	5206.53	388.82	324.49	3844.97	824.95	1127.96	9134.69	520.12	1473.84	168.28	954.77	800.55	500.27	862.58	316.68	725.25	1507.32	279.04	1371.37	200.11	466.5	359.87	309.5	4290.15	245.81	530.17	232.66	590.58	623.83	264.85	1160.9	151.6	1401.48	689.75	362.37	3011.46	285.14	963.69	353.51	574.27
56.52	292.01	4971.13	764.45	593.13	703.37	266.78	1991.3	478.53	432.89	5571.7	415.84	345.38	4221.64	894.25	1229.1	9697.16	543.36	1654.02	182.34	1037.66	877.8	542.11	940.19	327.82	770.07	1611.84	303.7	1467.48	209.34	479.67	379.52	328.94	4586	256.81	561.49	245.07	622.19	687.07	290.74	1230.62	160.05	1546.1	768.55	375.71	3207.62	308.6	1033.86	364.16	600.64
57.44	301.7	5233.71	820.08	655.79	765.84	279.6	2117.77	496.18	458.22	6032.83	441.57	365.51	4702.96	959.21	1373.09	10326.89	561.17	1840.25	195.94	1119.56	960.27	593.58	1018.12	335.45	808.19	1758.21	326.66	1554.21	215.46	488.33	391.64	343.18	4843.79	265.78	588.27	254.81	648.29	748.02	316.53	1289.34	167.28	1681.95	845.56	383.9	3385.53	330.03	1094.94	369.45	620.78
58.37	307.42	5440.33	872.8	726.32	821.76	289.6	2221.31	506.92	477.2	6548.75	462.8	381.79	5252.54	1015.79	1562.42	10937.45	571.22	2009.15	207.69	1194.43	1035.51	648.24	1087.34	339.99	835.44	1917.17	348.88	1627.43	219.01	493.79	394.44	351.2	5041.54	271.66	606.85	260.51	668.25	803.07	340.95	1333.06	172.08	1791.41	914.12	386.56	3526.97	345.61	1141.82	368.29	634.78
59.29	309.8	5575.51	922.09	797.48	866.39	295.85	2301.03	510.15	488.98	7041.74	478.14	392.42	5792.35	1062.34	1780.54	11425.17	572.88	2143.44	216.61	1258.49	1092.82	697.51	1140.78	342.58	850.46	2039.66	370.65	1686.6	221.17	497.51	389.02	354.99	5170.45	274.83	616.42	262.27	683.3	852.42	364.63	1360.68	174.15	1865.54	971.74	384.12	3624.77	352.71	1175.2	361.86	644.51
60.22	309.53	5638.54	966.62	859.76	898.34	298.17	2360.58	506.93	494.94	7427.68	486.77	397.22	6226.23	1099.54	1995	11711.43	567.16	2236.88	221.81	1309.48	1128.15	733.12	1175.41	343.84	854.42	2083.72	390.62	1731.35	222.33	498.98	378.15	356.51	5235.5	276.52	617.98	261.02	695.02	896.94	387.19	1374.8	174.22	1906.92	1018.89	377.71	3681.97	351.99	1198.79	352.69	651.15
61.14	307.05	5638.61	1000.83	903.33	918.28	297.81	2401.49	499.7	496.28	7650.63	488.3	396.83	6483	1127.61	2168.19	11775.85	556.21	2291.61	222.98	1347.18	1143.7	749.47	1192.98	343.2	850.28	2038.6	406.81	1760.64	221.99	496.49	365.08	356.31	5251.08	277.23	612.69	257.72	703.94	935.11	405.65	1380.41	173.21	1924.94	1056.81	368.68	3705.22	346.04	1214.69	342.25	654.15
62.06	302.41	5588.28	1019.29	922.66	928.5	296.02	2424.22	490.22	493.23	7701.04	483.82	392.03	6552.79	1145.47	2273.47	11657.64	541.69	2314.41	221.2	1373.75	1144.49	745.99	1198.17	340.06	841.01	1925.52	418.22	1776.39	219.83	489.46	351.98	354.14	5231.66	276.5	601.77	253.07	709.23	963.22	416.84	1381.17	171.4	1927.23	1087.15	358.04	3700.55	336.89	1222.41	330.66	652.65
62.99	295.51	5501.44	1023.59	920.26	932.17	292.43	2432.38	478.65	485.86	7439.37	475.01	383.78	6483.85	1153.45	2308.47	11420.8	524.41	2314.76	218.45	1391.09	1124.27	727.19	1195.45	334.88	828.56	1779.44	424.99	1783.55	216.57	478.95	339.13	349.94	5185.51	273.92	586.79	247.6	710.54	979.66	420.15	1378.63	168.65	1918.56	1111.55	346.5	3673.9	331.43	1222.65	318.05	646.93
63.91	286.73	5391.74	1021.18	904.46	931.11	285.99	2431.71	465.04	475	7228.17	462.51	373.32	6340.73	1154.66	2292.39	11116.4	505.94	2303.32	215.95	1399.81	1112.29	699.77	1188.19	328.77	814.24	1629.84	427.78	1785	213.31	467.14	326.16	344.24	5117.62	269.77	569.79	241.62	709.54	988.23	417.95	1373.91	165.25	1904.49	1131.13	334.71	3631.81	325.97	1218.69	305.09	638.68
64.84	277.39	5268.08	1019.54	883.65	925.4	277.18	2425.31	450.84	462.42	7004.48	446.97	361.95	6166.89	1152.83	2250.71	10775.59	488.52	2288.57	213.58	1402.05	1101.72	669.84	1179.46	322.81	799.38	1492.93	428.45	1780.99	210.46	456.21	313.63	338.06	5035.18	264.99	553.13	235.33	707.95	995.92	414.53	1367.43	161.94	1889.34	1147.02	323.46	3580.38	314.59	1213.14	292.56	630
65.76	268.92	5133.71	1023.32	862.79	916.25	268.39	2412.89	438.47	450.15	6778.13	431.27	351.21	5981.42	1149.12	2203.84	10420.73	473.27	2272.75	211.11	1401.81	1092.7	642.14	1171.45	317.93	785.32	1374.23	430.3	1772.93	207.99	446.43	302.27	332.75	4945.31	260.58	538.29	229.55	705.53	1008.7	414.02	1358.54	159.29	1873.84	1160.89	313.67	3523.33	303.5	1206.34	281.12	621.81
66.68	261.75	4989.03	1033.54	843.8	906.72	261.62	2394.32	429.28	439.7	6551.21	419.16	343.13	5793	1140.6	2164.42	10068.11	459.79	2253.12	209.03	1401.36	1084.36	619.73	1164.64	314.34	772.3	1273.36	434.88	1762.57	205.99	436.82	291.62	329.33	4847.78	256.9	525.37	225.33	701.63	1028.72	417.95	1346.63	157.52	1857.27	1173.49	305.1	3460.07	293.24	1198.25	271.13	613.39
67.61	255.18	4832.98	1045.98	826.63	898.45	256.55	2370.7	422.26	431.34	6322.77	411.26	338.8	5606.35	1122.12	2137.56	9723.07	446.94	2227.88	207.79	1399.97	1075.44	603.42	1158.16	310.71	758.99	1187.03	439.29	1749.09	203.95	427.12	280.48	327.29	4736.24	253.89	513.77	222.26	696.73	1053.14	423.79	1331.18	156.48	1838.62	1182.74	295.97	3387.48	284.44	1188.72	262.27	603.55
68.53	248.19	4664.89	1050.35	810.05	889.8	251.49	2342.58	414.62	423.71	6090.97	404.26	336.85	5420.71	1089.92	2120.25	9380.04	433.61	2197.78	206.78	1395.6	1065.12	591.97	1150.66	305.35	743.73	1110.22	438.61	1731.26	200.83	417.27	268.34	324.59	4608.56	251.31	502.27	218.35	691.15	1075.08	425.95	1311.85	155.24	1816.2	1184.97	285.12	3304.8	276.57	1176.63	253.69	591.78
69.46	240.4	4487.13	1033.82	792.63	878.16	245.47	2309.24	403.51	414.4	5853.37	394.26	333.48	5230.45	1044.87	2103.41	9030.86	419.61	2163.25	204.23	1386.32	1052.46	582.95	1141.22	297.81	726.01	1036.97	430.5	1710.81	196.26	406.57	255.39	319.33	4469.12	248.08	489.37	212.08	684.29	1086.66	419.66	1289.5	152.83	1788.57	1178.26	273	3214.93	268.02	1160.85	244.58	578.67
70.38	232.12	4305.04	990.55	773.45	862.64	238.35	2269.63	387.73	402.04	5608.66	379.81	324.4	5030.94	993.64	2078.09	8672.19	405.69	2123.27	199.14	1371.88	1036.96	573.82	1129.07	288.71	706.11	962.43	416.8	1691.25	190.81	394.74	242.13	310.94	4320.42	242.69	474.29	203.61	675.81	1084.12	404.94	1265.54	149.37	1755.76	1163.46	260.64	3120.62	258.26	1142.31	234.45	565.17
71.3	223.89	4123.62	929.94	752.82	844.5	230.18	2224.24	368.94	388.04	5358.68	362.59	308.48	4823.72	945.66	2040.65	8305.46	392.67	2076.77	193.06	1353.91	1019.45	563.65	1112.99	279.31	684.21	885.76	401.82	1673.88	185.65	382.34	229.61	300.29	4161.72	235.22	457.53	194.57	666.28	1071.39	386.62	1240.84	145.61	1719.05	1143.12	249.09	3021.37	248.07	1123.06	223.21	551.42
72.23	215.94	3943.95	871.58	732.81	825.8	221.59	2174.71	351.47	374.9	5106.23	346.17	289.78	4613.13	906.74	1993.98	7935.35	381.04	2023.96	188.71	1333.4	1000.5	553.5	1092.89	271	661.16	811.26	389.18	1656.47	181.72	369.99	218.99	289.53	3996.07	227.59	440.39	186.74	656.51	1056.58	369.96	1216.14	142.17	1679.76	1120.47	239.07	2916.06	238.53	1103.36	211.58	536.99
73.15	208.11	3764.34	829.43	715.25	807.21	213.86	2121.34	330.33	363.27	4853.11	333.21	273.79	4400.69	875.63	1945.22	7568.73	370.89	1995.31	186.84	1309.55	979.46	544.72	1070.99	264.16	638.61	744.71	379.2	1636.3	178.49	357.83	210.13	280.88	3829.93	221.39	424.23	180.51	646.29	1044.14	356.34	1192.64	139.3	1638.56	1097.86	230.36	2861.17	230.56	1092.56	200.58	529.35
74.08	200.38	3585.2	802.27	699.72	787.58	207.94	2063.68	321.55	351.85	4601.11	323.4	262.46	4187.29	847.28	1899.76	7209.88	361.27	1966.65	185.48	1282.09	956.33	537.29	1049.26	257.6	617.15	687.6	369.22	1611.85	174.73	345.34	201.51	274.51	3665.85	216.61	409.33	174.48	634.31	1031.94	343.61	1170.49	136.23	1595.16	1075.12	221.96	2806.27	224.1	1081.75	190.58	521.71
75	193.23	3408.78	778.94	684.61	765.87	203.39	2002.97	309.5	339.18	4352.66	314.66	254.02	3975.65	818.29	1857.38	6857.43	350.8	1906.58	182.07	1251.95	932.43	529.77	1027.28	250.07	595.35	636.28	356.72	1581.76	170.26	331.68	191.86	268.53	3501.58	212.22	394.36	167.26	619.81	1015.41	329.52	1147.25	131.36	1549.21	1050.64	213.29	2694.35	217.52	1057.19	180.89	504.97
76	186.84	3235	749.32	668.44	742.16	198.57	1941.37	293.84	324.72	4109.91	305.38	245.96	3767.17	788.69	1814.64	6508.92	339.07	1843.81	175.45	1219.73	908.48	520.76	1003.78	241.5	571.45	587.01	341.74	1545.75	165.59	316.92	181.44	261.19	3337	207.39	377.99	158.72	603.45	992.79	313.01	1120.18	124.39	1502.3	1023.6	204.49	2581.14	209.22	1029.49	170.83	485.82
77.55	180.51	3062.94	710.99	649.77	717.3	192.2	1880	276.39	308.91	3874.58	295	236.92	3560.96	760.06	1768.8	6167.47	326.93	1777.89	166.3	1185.81	884.04	510.15	978.31	232.35	545.95	539.94	326.1	1506.5	160.64	302.29	171.57	252.5	3178.04	202.13	360.51	149.54	586.13	965.96	294.56	1089.73	117.1	1456.86	995.1	195.81	2468	198.98	999.68	160.88	464.83
79.1	173.92	2895.21	668.96	628.12	692.13	184.79	1818.32	259.61	292.97	3649.63	283.98	226.92	3358.05	734.39	1719.43	5843.2	315.79	1709.88	156.79	1151.01	859.05	498.73	951.19	223.04	521.94	497.75	311.76	1468.21	155.29	288.98	163.65	244.07	3031.09	196.79	343.04	140.84	568.66	938.09	276.73	1058.95	110.96	1412.95	967.33	187.37	2358.19	187.71	970.17	152.03	444.39
80.65	167.91	2736.43	630.39	604.75	667.31	177.9	1755.46	245.03	278.39	3439.52	273.45	216.91	3163.87	713.19	1668.22	5546.86	306.58	1643.01	148.96	1115.96	834.74	487.31	923.44	214.16	501.64	462.82	300.28	1433.65	150.28	277.07	158.19	237.44	2896.23	191.43	326.16	133.46	552.12	911.98	262.11	1030.14	105.67	1369.22	941.68	179.66	2254.17	177.09	942.53	144.36	426.05
82.2	163.05	2588.93	599.33	581.59	643.74	172.22	1692.15	233.09	265.81	3246.73	264.13	208.06	2984.56	696.18	1617.68	5279.34	299.25	1580.87	142.94	1081.29	812.38	477.04	896.68	206.23	484.24	435.82	292.02	1403.27	146.5	266.09	153.98	232.27	2769.36	186.11	310.39	127.18	537.03	889.35	250.91	1003.73	100.59	1326.29	918.07	173.12	2155.89	168.68	916.47	137.33	409.4
83.75	158.66	2452.59	575.42	560.14	622.23	167.39	1630.57	223.52	254.88	3069.43	256.24	200.76	2821.67	681.7	1569.37	5031.06	293.35	1524.79	137.47	1048.01	791.79	468.96	872.4	199.3	467.88	415.59	285.59	1375.87	143.74	255.74	149.28	226.85	2648.56	181.14	296.86	121.44	523.17	869.91	242.07	979.15	96.1	1285.78	896.22	167.63	2062.83	162.45	892.02	130.66	393.92
85.3	153.8	2326.72	556.42	541.19	602.37	163.25	1572.82	215.44	245.02	2904.57	249.85	194.48	2671.99	668.86	1523.85	4794.75	288.26	1473.76	132.07	1016.79	772.31	463.15	850.91	193.42	451.88	399.43	279.29	1349.81	141.02	245.63	144.09	220.7	2534.88	176.63	286.12	116.14	510.19	852.49	235.48	955.42	92.51	1248.28	876.53	163	1976.18	156.89	870.17	124.52	379.84
86.85	148.62	2210.67	541.3	524.68	583.59	159.87	1520.31	208.56	235.91	2751.39	244.54	188.57	2532.14	658.25	1482.22	4572.13	283.21	1426.23	127.33	987.69	754.23	459	831.24	188.86	436.49	384.25	273	1324.67	138.07	235.68	139.53	215.17	2429.6	172.29	277.31	111.52	497.8	837.4	232.45	931.88	89.42	1213.68	859.55	159.14	1897.38	151.47	850.44	119.49	367.26
88.4	144.37	2104.38	531.7	510.01	566.47	156.84	1473.45	203.8	227.66	2610.5	239.62	182.83	2401.8	651.08	1445.33	4367.32	277.89	1381.22	123.93	960.61	738.05	455.8	812.56	185.6	422.43	368.28	268.35	1301.66	135.58	226.78	136.02	211.54	2333.49	168.07	269.25	107.91	486.23	826.76	234.78	909.16	86.75	1181.59	845.15	155.97	1825.12	147.07	830.66	116.02	355.6
89.95	141.98	2007.8	530.89	497.09	551.43	153.67	1431.11	201.42	220.64	2481.22	234.86	177.79	2282.48	648.08	1411.79	4181.28	272.55	1338.6	122.08	935.73	723.39	452.99	795.1	183.23	410.31	352.16	267.01	1281.61	134.03	219.63	133.36	210.01	2246.17	164.65	261.78	105.42	476.23	822.39	243.55	888.5	84.89	1151.57	832.52	153.31	1756.88	143.9	810.27	113.67	344.27
91.5	140.88	1919.24	540.89	486.44	537.79	150.61	1391.02	199.8	214.81	2361.83	230.74	174.3	2174.57	648.07	1379.52	4012.81	267.41	1298.85	121.32	913.27	709.6	450.44	779.46	181.31	399.72	337.61	268.48	1263.63	133.1	213.51	131.26	210.01	2165.28	163.03	255.28	103.62	467.79	823.58	257.83	869.85	83.66	1123.06	821.19	150.74	1692.69	141.35	791.38	111.39	333.29
93.05	139.97	1836.49	559.84	478.11	525.01	148.31	1352.07	197.19	209.45	2251.75	227.78	172.59	2076.81	648.04	1348.2	3860.5	262.62	1262.47	120.47	893.02	696.44	448.26	765.36	179.56	389.99	325.63	270.61	1246.71	132.2	207.4	129.26	210.2	2088.61	163.22	249.16	102	459.77	826.69	273.6	852.1	82.46	1095.37	811.36	148	1634.01	139.34	775.63	108.59	322.89
94.6	138.83	1759.87	581.34	471.46	513.06	146.61	1315.46	193.6	203.62	2151.21	225.26	171.73	1988.11	646.26	1318.49	3722.34	258.38	1229.43	118.74	874.6	684.12	446.23	751.91	177.79	381.33	316.27	272.28	1230.56	131.08	201.29	127.18	209.29	2016.74	163.95	242.19	100.03	451.46	827.19	284.85	835.3	81.08	1068.75	802.48	145.48	1580.75	137.78	762.45	105.36	313.03
96.15	137.15	1629.94	597.29	465.82	501.58	142.02	1281.63	189.94	190.89	2059.38	217.23	170.15	1907.83	643.36	1290.43	3594.43	254.43	1198.78	116.43	857.72	672.72	443.81	739.38	175.88	373.9	309.24	273.96	1214.56	129.8	198.55	125.39	207.46	1951.29	164.07	234.35	97.52	443.24	822.46	287.56	820.62	79.57	1044.24	792.95	143.42	1531.71	135.9	750.58	101.97	303.73
97.7	134.75	1573.28	602.59	460.71	490.5	138.9	1248.9	186.97	186.09	1974.79	212.95	166.89	1834.88	639.33	1263.62	3472.3	250.05	1169.61	114.28	842.19	662.26	440.5	728.95	173.92	366.93	304.01	275.7	1198.65	128.68	195.8	124.37	205.97	1891.73	163.19	227.12	95.09	435.65	812.49	282.11	808.06	77.94	1021.92	782.12	141.42	1485.79	133.61	739.25	98.85	295.61
99.25	132.22	1519.41	597.17	455.57	480.52	135.28	1217.26	185.49	182.74	1896.79	209.44	162.45	1768.65	633	1238.24	3354.1	245.17	1142.22	112.39	827.68	653.11	436.25	720.36	172	360.02	299.87	276.54	1183.73	128.1	191.3	123.91	205.11	1836.42	161.46	221.62	93.53	429.1	799.11	271.59	796.25	76.23	1001.41	771.36	139.22	1442.31	131.92	727.93	96.65	289.28
100.8	130.19	1468.32	584.46	450.01	471.77	131.73	1188.81	186.03	180.06	1825.57	206.39	158.31	1708.9	625.16	1215.17	3241.84	240.43	1117.25	110.33	813.66	645.16	431.18	711.87	170.3	353.64	296.2	275.53	1170.06	128.26	187.54	123.07	204.21	1784.91	159.4	217.23	92.8	423.64	785.58	259.38	784.28	74.48	983.28	762.31	137.32	1401.25	131.16	716.29	95.56	284.4
102.35	128.69	1420.49	569.28	444.19	463.56	129.28	1163.69	188.05	177.48	1760.68	203.49	155.4	1654.08	618.71	1194.9	3139.17	236.02	1094.52	108.1	800.21	637.35	424.98	702.59	169.25	348.14	292.98	272.36	1157.66	128.89	183.89	121.63	203.11	1737.37	157.75	213.07	92.28	418.47	775.33	248.38	772.39	72.93	967.64	755.28	136.5	1362.97	130.5	704.74	95.04	279.76
103.9	127.54	1376.71	556.92	438.66	455.68	128.07	1140.27	190.47	175.24	1700.71	200.88	153.55	1602.49	616.05	1177.04	3047.92	232.03	1073.46	106.42	788.26	629.1	417.59	693.43	169.35	343.83	290.67	268.35	1147.58	129.33	180.33	120.31	202.5	1693.51	156.94	209.55	91.74	413.1	769.38	240.76	761.08	72.12	952.9	749.73	136.71	1327.49	129.77	694.15	94.7	274.56
105.45	126.4	1337.12	552.53	433.93	448.18	127.57	1118.19	192.99	173.71	1644.92	199.13	152.27	1554.32	618.18	1161.33	2966.55	228.89	1053.74	106.24	778.1	621.21	410.01	685.74	170.53	341.05	288.91	266.65	1140.77	129.32	177.6	119.4	203	1652.7	156.99	207.21	91.37	408.12	766.44	238.12	750.55	72.46	937.29	744.94	137.26	1294.6	129.52	684.92	94.34	269.2
107	125.15	1300.59	558.95	430.07	440.75	127.57	1097.77	195.66	172.54	1593.45	198.51	151.3	1510.51	623.53	1147.93	2892.18	226.52	1035.38	107.58	768.71	614.37	403.53	679.98	172.14	339.13	286.5	269.86	1136.29	129.29	176.07	118.78	204.45	1614.47	157.63	205.71	91.13	404.16	765.57	242.45	740.88	73.67	921.05	740.66	137.6	1264.26	129.77	676.91	93.7	264.57
108.55	124.36	1266.5	575.12	426.95	433.74	127.73	1078.43	197.97	171.13	1546.05	198.57	150.66	1471.07	627.33	1136.44	2822.56	224.08	1018.73	109.42	759.37	608.05	398.67	675.55	173.41	336.58	283.11	277.81	1132.36	129.67	175.06	118.5	206.2	1578.89	158.76	204.72	90.82	401.17	766.84	255.19	732.1	75.17	905.99	737.66	137.7	1236.44	130.25	669.96	92.78	260.82
110.1	124.39	1234.93	597.18	424.57	428.29	127.58	1059.77	199.3	169.33	1502.02	198.75	150.4	1434.94	626.08	1125.76	2755.41	221.62	1003.87	110.91	750.62	601.68	395.46	671.77	174.07	333.02	279.38	288.05	1128.33	130.57	173.41	118.31	207.96	1546.24	160.76	203.8	90.66	398.7	770.26	274.52	724.13	76.52	893.26	736.36	137.6	1211.21	131.14	663.93	91.68	257.38
111.65	124.7	1205.23	619.68	422.79	424.38	127.38	1042.21	199.64	167.22	1460.78	198.81	150.11	1401.13	620.86	1115.77	2688.72	219.95	990.11	112	743.09	595.62	393.77	668.25	174.79	329.4	275.35	296.84	1123.8	131.8	170.78	117.54	209.71	1516.38	163.76	202.39	90.8	396.42	775.44	294.59	716.77	77.23	882.33	735.46	137.18	1188.32	132.5	658.34	90.34	254.19
113.2	124.72	1176.93	635.8	421.08	420.44	127.5	1025.92	199.13	165.01	1421.99	198.71	149.09	1370.02	613.63	1107.18	2622.98	219.03	976.44	112.72	736.45	590.09	393.01	664.66	175.93	326.46	270.28	300.43	1117.43	132.89	168.08	116.05	211.15	1488.68	166.88	200.49	90.83	394.11	781.14	307.92	709.79	77.03	872.2	733.35	136.05	1166.36	133.52	652.33	88.96	251.45
114.75	124.33	1150.7	639.54	418.94	415.63	127.44	1010.69	197.46	163	1385.65	198.15	147.31	1342.1	604.69	1099.64	2561.09	218.31	962.35	112.8	730.17	584.62	392.21	661.09	176.44	324.06	263.87	297.48	1108.66	133.42	166.14	114.45	211.47	1462.56	168.74	198.27	90.48	391.6	785.02	309.28	703.1	76.1	862.34	729.24	133.91	1144.28	133.11	645.61	87.7	248.64
116.3	123.41	1126.94	629.29	416.11	410.68	126.57	996.34	194.33	161.18	1351.83	196.63	145.23	1316.2	595.17	1092.24	2505.75	217.75	947.96	112.25	724.4	579.04	391.12	657.59	175.33	321.42	256.54	290.17	1099.18	133.25	164.83	112.95	210.13	1438.33	168.47	195.88	89.74	388.93	784.96	298.73	696.6	74.58	852.77	722.75	130.89	1122.99	131.05	639.18	86.08	245.39
117.85	121.85	1105.22	609.16	412.85	406.02	125.01	982.67	189.88	159	1320.54	193.99	143.22	1290.47	587.54	1084.45	2457.19	216.91	934.11	111.34	719.22	573.64	389.99	653.36	172.94	318.09	248.45	282.32	1091.67	132.13	163.71	111.09	207.65	1416.6	166.24	193.81	88.25	386.4	780.74	281.69	689.93	72.51	844.09	714.25	127.44	1103.5	128.13	633.69	83.77	242.21
119.4	119.65	1085.25	586.29	410.04	401.24	122.93	969.54	184.54	156.16	1291.77	190.64	141.18	1264.7	582.39	1075.1	2412.68	214.71	922.21	110.03	714.14	568.61	388.53	647.56	169.91	314.8	239.47	276.54	1087.64	130.04	162.47	108.34	204.79	1396.77	162.85	192.17	85.78	384.14	773.87	265.29	682.7	70.2	836.86	704.93	123.77	1085.83	125.12	628.26	81.27	239.54
120.95	116.84	1066.75	566.77	408.09	396.48	119.97	956.9	179	152.91	1265.21	187.04	138.61	1240.71	577.09	1063.65	2368.1	210.98	912.85	108.06	709.14	564.33	386.32	640.62	166.64	312.33	229.99	273.17	1086.31	127.65	161.1	104.75	201.61	1377.17	158.86	190.39	83.11	382.02	766.48	253.92	674.94	68.27	830.16	695.54	119.88	1069.86	121.98	622.4	78.94	237.43
122.5	113.86	1048.6	553.44	406.4	392.25	116.16	944.59	174.04	149.78	1239.89	183.33	135.56	1219.82	569.83	1052.07	2320.98	206.89	904.81	105.62	704.39	561.13	383.52	633.94	163.59	310.13	220.54	270.86	1085.45	125.7	159.94	101.07	198.02	1356.58	154.67	188.38	80.83	380.05	760.42	247.59	667.33	67.15	822.14	686.35	115.92	1055.16	118.42	617.42	76.4	235.91
124.05	111.22	1029.24	545.47	404.69	388.36	112.61	932.37	169.69	146.99	1214.33	179.25	132.55	1200.79	561.96	1042.06	2271.63	203.56	896.11	103.42	699.39	558.35	380.79	628.48	161.24	307.24	211.08	268.15	1083.22	124.11	159.31	98.08	194.23	1334.84	151.17	186.63	78.52	378.41	756.16	244.08	660.63	66.68	812.41	678.28	112.27	1040.51	114.62	614.06	73.49	234.72
125.6	108.74	1008.09	539.91	403.55	384.43	110.13	920.04	165.43	144.23	1187.42	174.74	129.72	1181.04	555.32	1032.56	2222.02	201.11	885.95	101.84	693.6	554.78	378.65	624	159.49	303.71	201.8	264.79	1079.27	122.48	159.02	95.68	190.33	1311.86	148.96	185.01	75.93	376.81	752.68	241.95	654.88	66.14	802.07	671.73	109.14	1024.31	111.19	610.96	70.62	233.38
127.15	106.07	985.9	534.53	403.41	380.36	108.18	907.44	161.01	141.16	1159.59	170.23	126.96	1159.37	550.52	1021.81	2174.34	198.9	874.86	100.43	687.14	550	377.19	619.49	157.58	300.01	193.37	261.68	1074.13	120.83	158.4	93.15	186.6	1287.38	147.51	182.81	73.61	374.36	749.23	241.3	649.57	64.92	791.48	665.26	106.25	1006.13	108.47	606.13	68.03	231.77
128.7	103.48	963.91	529.06	403.65	375.83	106.09	894.53	156.49	137.76	1132.16	166.15	124.24	1136.41	547.54	1009.48	2128.89	196.26	863.22	98.68	680.54	544.6	375.67	614.24	154.95	296.2	185.85	259.89	1068.09	119.2	157.06	90.43	183.6	1262.09	145.9	180.04	71.92	370.83	746.24	242.27	644.43	63.02	780.33	657.72	103.12	987.8	106.25	599.04	65.83	230.14
130.25	101.48	942.78	524.59	403.13	370.7	104.03	881.47	151.96	134.67	1105.47	162.53	121.41	1112.88	545.56	996.18	2082.99	193.23	850.79	96.76	673.9	539.44	372.85	608.44	152.17	292.37	178.75	260.17	1061.68	117.6	155.13	87.95	181.46	1237.37	143.98	177.66	70.69	367.14	744.22	244.49	639.85	60.99	769.18	650.45	100.2	971.2	104.13	591.14	64.02	228.45
131.8	100.23	922.61	526.38	399.18	360.5	102.33	856.27	147.97	132.69	1078.9	159.47	116.18	1088.79	543.5	982.37	2032.85	190.5	837.79	95.09	666.97	535.07	364.45	602.68	148.91	288.86	172.05	262.68	1056.19	116.51	152.88	85.84	179.86	1213.78	142.37	176.19	69.63	364.07	743.14	247.78	636.13	59.81	759.17	645.5	98.42	955.66	101.99	584.27	62.41	226.34
133.35	99.33	903.15	534.14	397.3	356.14	100.93	844.35	145.43	132	1052.16	157.33	114.72	1064.6	542.32	968.76	1976.34	188.36	825.32	93.88	660.26	531.28	362.47	597.2	147.77	285.82	166.33	266.59	1052.09	116.43	150.65	84.21	178.52	1190.25	141.42	175.13	68.49	361.63	743.16	252.06	632.62	59.92	750.85	642.82	97.64	939.69	99.93	578.67	61.01	223.84
134.9	98.24	883.62	544.75	395.94	352.52	99.74	832.82	144.63	131.97	1025.57	156.1	114.17	1041.54	541.14	956.56	1914.19	186.41	814.14	93.24	654.9	527.9	362.31	592.08	146.9	283.46	161.92	270.65	1048.39	117.17	148.79	83.26	177.51	1165.3	140.93	173.95	67.17	360.03	744.58	256.71	628.46	60.79	743.92	640.88	96.87	923.23	98.12	573.86	59.95	221.46
136.45	97.01	863.37	555.83	394.5	349.89	98.82	822.67	145.24	131.9	999.13	155.35	114.14	1019.67	538.69	947	1849.92	184.74	804.22	93.18	651.15	525.66	362.72	588.08	146.68	282.24	158.71	274	1043.79	118.18	147.5	83.04	177.29	1139.99	140.99	172.65	65.87	359.53	747.41	260.69	624.25	61.74	737.61	639.24	95.79	907	97	570.12	59.1	219.65
138	96.13	842.81	565.19	392.51	348.05	98.1	814.59	146.93	131.57	972.67	154.73	114.03	997.75	536.22	940.51	1788.55	183.98	795.48	93.65	648.56	525.05	362.93	586.35	147.14	282.27	156.43	276.22	1037.73	118.84	146.82	83.45	178.27	1117.93	141.77	171.36	64.92	359.8	751.51	263.16	621.58	62.61	731.41	639.05	95.07	891.89	96.9	567.71	58.22	218.37
139.55	95.78	822.83	572.45	390.31	346.07	97.54	807.83	149.44	130.92	946.12	153.92	113.25	975.82	534.49	936.25	1734.24	183.73	787.89	94.34	647.15	525.3	362.51	587.19	148.33	283.14	154.73	277.18	1030.43	118.78	146.48	84.36	180.35	1100.53	142.61	170.31	64.61	360.36	756.82	263.65	621.05	63.31	725.32	641.29	95.41	878.69	97.39	566.29	57.28	217.29
141.1	95.48	804.39	579.18	388.7	343.38	97.2	801.39	152.19	129.93	919.62	152.71	111.56	955.68	535.01	932.51	1688.53	183.12	781.17	94.66	646.93	525.33	361.34	589.36	150.21	284.18	153.49	276.85	1023	118.56	145.84	85.56	183.17	1085.78	142.76	169.66	65.02	361.08	762.78	262.34	621.86	63.74	719.44	645.59	96.52	867.04	97.7	565.55	56.59	216.35
142.65	94.88	788.43	586.53	388.03	340.47	97.06	794.94	154.44	128.9	894.42	151.62	109.38	938.37	538.12	928.33	1650.46	182.61	774.93	94.57	647.34	525.12	359.92	591.2	151.9	284.81	153.4	275.61	1017.25	119.08	144.81	86.59	185.89	1072.33	142.56	169.04	65.59	361.79	768.33	260.14	622.97	63.85	713.98	650.36	97.44	856.07	97.88	565.47	56.3	215.72
144.2	94.27	774.37	593.46	388.09	337.9	97.04	788.11	155.98	128.4	872.44	151.59	107.55	922.83	541.9	924.34	1618.54	182.91	768.85	94.6	647.32	524.84	358.78	592.14	152.56	284.88	154.9	274.52	1014	120.16	144.05	87	187.44	1060.18	142.69	168.34	65.82	362.23	772.94	258.21	623.63	63.78	708.84	653.77	97.76	845.8	98.38	566.04	56.3	215.33
145.75	94.11	760.13	597.46	388.46	335.41	97.02	780.69	157.01	128.9	853.55	152.63	106.74	907.39	544.38	920.91	1592.18	183.3	762.95	94.88	645.53	523.8	357.97	592.33	152.58	284.67	157	274.35	1011.77	120.96	143.66	87.02	187.57	1048.22	143.02	167.96	66.08	362	776.33	257.13	623.41	63.58	703.02	654.53	97.66	836	99.13	566.52	56.65	214.92
147.3	94.3	744.74	596.12	388.3	332.49	97.17	772.91	157.4	130.02	835.63	153.66	107.24	891.65	545.53	916.88	1570.9	182.85	756.99	95.04	641.72	521.36	357.46	591.42	152.71	284.38	158.33	274.38	1008.36	121.25	142.95	87.16	187.2	1034.84	142.96	167.95	66.66	360.69	777.83	256.59	622.16	63.07	696.04	652.46	97.61	825.8	99.62	565.59	57.13	214.25
148.85	94.49	729.34	588.49	386.77	328.96	97.82	764.54	156.71	130.54	817.41	154.08	108.72	876.52	546.04	911.33	1553.27	181.68	750.12	95.08	637.19	517.8	357.04	589.03	152.94	284.27	158.83	273.2	1003.23	121.28	141.67	87.4	187.39	1020.3	142.64	167.84	67.35	358.63	777.27	255.79	619.99	62.2	688.66	648.37	98.36	815.18	99.48	562.78	57.01	213.06
150.4	94.57	714.98	575.67	383.95	325.01	98.64	754.62	155.16	129.71	799.15	154.1	109.92	862.89	545.76	905.16	1537.46	180.34	741.78	95.35	632.81	513.72	356.03	585.82	153.18	284.77	159.21	270.25	997.6	121.13	140.45	87.61	188.21	1006.32	142.64	167.47	68.07	356.57	775.6	254.23	617.21	61.56	680.86	643.54	100.19	804.92	98.86	559.22	56.05	211.4
151.95	94.7	701.17	560.23	380.56	320.73	98.52	742.58	153.85	128.32	781.32	153.96	109.75	850.7	544.76	899.95	1521.81	179.3	732.92	95.74	628.77	509.84	354.2	583.04	153.68	285.62	159.87	266.32	992.68	120.84	139.8	87.97	188.99	993.92	142.84	167.16	69.01	354.81	773.87	252.05	613.96	61.89	671.87	639.36	102.25	794.97	98.62	556.24	55.03	209.78
153.5	95.22	686.89	545.4	376.89	316.18	97.43	728.92	154.04	127.66	764.27	153.98	108.79	839.98	543.9	896.1	1504.37	178.94	725.39	95.8	625.74	506.81	352.34	581.22	154.52	286.34	161.24	262.49	988.62	120.75	139.76	88.66	189.48	982.14	142.61	167.37	70.17	353.45	772.33	249.79	610.25	63.08	662.06	636.94	103.66	784.35	99.61	554.18	54.72	208.76
155.05	96.33	671.71	534.59	373.31	311.93	96.77	715	156.09	128.11	748.32	154.69	108.43	831.33	544.08	893.07	1483.53	179.43	719.88	95.43	623.88	504.79	351.08	579.91	155.33	287.34	163.7	259.37	985.89	121.13	140.4	89.85	189.94	968.83	142.01	168.34	71.27	352.72	770.77	248.05	606.37	64.3	652.96	636.4	104.3	772.61	101.3	552.98	55.19	208.51
156.6	97.93	656.09	530.84	371	308.48	97.55	702.04	158.8	129.29	733.15	156.25	109.1	824.54	546.02	890.49	1459.38	180.64	715.24	95.18	621.81	503.33	350.19	578.67	155.66	289.06	166.34	257.47	985.19	121.8	141.64	91.41	190.71	952.75	141.74	169.93	72.06	352.47	769.29	247.68	602.91	64.92	645.56	636.58	104.08	760.45	102.49	552.83	56.21	208.82
158.15	99.82	641.07	535.13	370.77	305.61	99.45	690.44	160.48	130.61	717.39	158.1	110.48	817.21	549.96	888.26	1433.74	182.03	710.46	95.64	618.57	501.67	349.29	577.11	155.23	290.74	167.17	257.16	985.1	122.32	142.93	92.44	191.85	934.71	141.99	171.67	72.52	352.35	768.38	249.58	600.11	64.73	639.19	635.69	102.64	748.66	102.77	553.11	57.15	209.6
159.7	101.67	626.68	544.3	372.4	303.15	101.31	680.23	160.35	131.35	699.69	159.35	112.05	806.04	554.5	885.97	1408.72	182.8	705.67	96.6	614.66	499.38	348.67	574.86	154.06	291.07	164.8	257.82	982.73	122.31	143.56	91.88	192.91	916.04	142.34	172.98	72.45	352.34	768.2	253.7	597.69	63.88	632.15	632.5	100.26	737.07	102.23	552.02	57.06	210.71
161.25	102.68	611.58	551.72	375.1	301.15	101.97	671.1	158.6	130.94	680.36	159.49	113.03	789.92	557.08	882.65	1385.72	182.61	700.51	97.24	610.69	496.54	349.25	571.92	152.23	289.66	159.49	258.32	977.2	121.66	143.06	89.48	193.24	897.14	142.62	173.28	71.54	352.4	768.23	258.52	595.21	62.74	623.87	627.22	97.86	725.01	100.74	548.72	55.73	211.5
162.8	102.09	595.24	552.05	377.46	298.89	101.08	661.95	155.56	129.55	660.99	158.42	112.5	770.81	555.77	877.59	1365.82	181.88	693.87	97	606.63	493.32	351.06	568.31	149.99	287.26	152.64	258.56	969.92	120.54	141.69	86.09	192.48	878.33	142.77	172.01	69.83	352.08	768.37	262.19	592.6	61.62	615.3	621.32	95.85	711.94	98.42	544.31	53.94	211.14
164.35	100.14	578.57	545.13	377.78	295.51	99.27	651.34	151.63	127.74	642.68	156.25	110.08	751.43	550.51	870.65	1349.45	181.06	685.61	95.69	602.3	489.68	352.55	563.89	147.97	284.63	145.66	259.23	962.03	119.43	140.08	83.2	190.53	860.63	142.49	169.29	67.7	350.83	769.25	264.12	589.93	60.53	607.01	615.69	94.23	697.79	95.9	539.65	52.22	209.36
165.9	98.16	562.36	534.96	375.55	291.59	97.48	639.12	147.68	125.98	625.69	153.66	106.76	733.13	543.5	861.75	1335.37	180.23	676.69	93.64	597.69	485.87	352.35	558.88	146.68	281.82	139.23	260.49	953.67	118.86	138.35	81.64	188.05	844.55	141.68	166.35	65.82	348.39	770.99	264.67	586.96	59.6	598.59	609.81	93.2	683.24	94.11	534.75	50.63	206.81
167.45	97.07	547.05	526.49	372.03	288.49	96.45	626.56	144.85	124.45	609.93	151.78	104.54	716.15	537.86	851.19	1321.28	179.36	667.74	91.97	593.15	482.53	350.68	554.23	146.01	278.67	133.62	261.88	944.99	118.83	136.45	80.96	186.52	829.59	140.45	164.43	64.63	344.94	773.1	264.36	583.31	59.1	589.88	604.23	92.85	669.11	93.45	529.83	49.32	204.37
169	95.93	532.98	523.36	368.76	286.24	96.45	614.94	143.84	122.98	594.93	151.19	103.98	700.56	534.91	840.46	1305.33	178.36	658.79	91.44	588.79	480.02	348.65	550.75	145.81	275.62	129.28	263.06	936.47	119.02	134.72	80.46	186.85	815.09	139.32	163.58	64.13	341.37	775.9	263.6	578.48	59.14	581.56	600.82	92.8	655.53	93.59	525.19	48.43	202.26
170.55	95.54	519.9	526.52	365.99	283.72	97.01	604.6	144.28	121.59	580.1	151.38	103.48	686.61	534.07	832.38	1286.56	177.19	650.13	91.47	584.02	478.18	347.12	547.98	146.1	273.44	126.65	263.86	928.62	119.35	133.21	80.01	188.44	800.67	139.11	163.11	64.07	338.81	780.17	262.72	572.21	59.62	574.24	599.79	92.91	642.63	93.89	520.8	47.87	200.35
172.1	95.58	507.05	534.35	363.45	280.75	97.27	595.1	145.18	120.62	565.24	151.6	102.13	674.52	535.35	828.99	1265.06	176.18	642.59	91.09	578.7	476.57	346.25	544.86	146.66	272.39	125.73	264.59	921.96	119.95	131.69	79.57	190.22	785.99	139.75	162.69	64.17	337.47	785.75	262.43	565.37	60.38	567.68	599.6	93.4	630.71	93.99	516.98	47.51	198.79
173.65	95.86	493.88	544.66	361.31	277.99	96.94	585.98	145.98	120.12	550.65	151.64	101.07	664.15	539.49	829.11	1242.03	175.81	636.59	90.25	573.96	474.67	345.99	541.6	147.01	272.11	125.81	266.14	917.01	120.69	130.6	79.01	191.71	770.68	140.47	162.05	64.2	336.52	792.19	263.84	559.45	61.16	561.29	599.19	93.99	619.53	94.21	514.22	47.19	197.68
175.2	96.36	480.61	556.61	359.91	275.43	96.69	577.45	147.1	119.64	536.37	151.68	101.1	654.49	546.09	829.59	1218.54	175.89	631.42	89.86	570.92	472.34	346.41	539.52	146.95	271.8	125.89	269.24	912.81	121.3	130.47	78.25	192.81	754.51	140.99	160.67	64.16	335.33	799.56	267.48	554.81	61.93	554.83	598.34	94.05	608.44	95.15	512.3	46.77	196.76
176.75	97.04	467.82	571.77	359.25	273.05	97.02	570.28	149.12	118.82	521.69	151.91	101.49	643.81	553.76	828.41	1194.79	175.8	625.81	90.83	568.81	470.2	347.43	539.08	146.91	270.79	125.6	273.87	906.87	121.85	130.78	77.41	193.98	737.95	141.62	158.67	64.12	334.21	807.99	272.63	550.61	62.47	548.62	597.34	93.61	597.11	96.62	510.35	46.39	195.66
178.3	97.42	455.6	594.09	359.08	271.44	97.6	564.78	151.42	117.79	506.06	152.22	101.64	630.75	561.34	824.88	1171.12	175.5	619.13	92.89	565.59	468.77	348.79	539.02	147.28	269.1	125.1	279.56	898.3	122.56	130.51	76.97	195.88	721.97	142.56	157.03	64.18	333.56	817.8	278.28	546.35	62.38	543.08	596.84	93.35	585.57	97.7	507.75	46.24	194.27
179.85	97.12	443.63	627.28	358.8	270.26	97.86	560.02	152.9	116.82	490.22	152.49	101.94	615.39	567.58	819.15	1148.59	175.33	611.5	94.89	560.3	467.52	349.92	537.85	147.9	267.15	124.16	286.13	889.19	123.47	129.2	77.37	198.17	706.61	143.66	155.99	64.4	332.7	829.56	284.43	542.33	62.16	537.99	597.1	93.39	574.04	97.9	504.6	46.29	192.7
181.4	96.15	431.75	670.09	357.66	268.01	97.52	554.38	153.59	116.07	475.52	152.77	102.39	598.77	570.66	812.74	1128.14	175.07	603.1	96.11	554.08	465.46	349.98	535.23	148.13	265.11	122.51	293.47	881.37	124.49	127.28	78.21	200.14	691	144.7	154.74	64.58	330.62	843.04	291.63	538.72	62.79	532.9	597.39	93.11	562.47	97.69	500.98	46.38	191.11
182.95	94.61	419.92	714.28	355.12	264.19	96.69	547.54	154.37	115.53	462.5	153.37	102.59	581.94	569.22	807.07	1109.98	174.28	593.99	96.65	548.56	462.32	349.14	531.71	147.65	263.14	120.49	300.6	873.98	125.27	125.52	78.43	201.81	674.96	145.61	153.12	64.61	327.58	857.17	299.75	534.74	64.06	527.8	596.64	92.06	550.27	97.49	496.65	46.15	189.39
184.5	92.96	407.91	748.19	351.37	259.99	95.83	541.01	155.43	114.93	450.32	154.65	103.65	565.88	563.79	801.3	1093.54	173.14	584.76	96.82	544.14	458.66	348.46	527.79	146.67	261.47	118.31	306.09	865.68	125.54	124.1	77.26	203.19	659.28	146.01	151.76	64.75	324.36	869.81	307.26	529.34	64.85	522.68	594.48	90.59	537.76	96.94	491.78	45.15	187.37
186.05	91.94	395.46	764.34	347.84	256.54	95.51	535.8	155.7	113.84	437.43	156.76	107.82	550.82	556.65	793.1	1077.58	172.17	576.1	96.64	540.3	454.99	348.01	523.8	145.41	259.68	115.47	309.42	856.81	125.42	122.38	75.09	203.73	644.43	145.43	150.68	64.91	321.01	878.06	312.2	522.67	64.57	517.34	591.02	89.16	526.29	95.72	486.86	43.44	185.2
187.6	91.48	382.79	764.59	345.86	253.96	95.62	531.13	154.01	112.02	423.06	158.97	114.96	535.81	550.34	781.3	1061.75	171.18	568.09	95.96	536.14	451.68	346.99	519.79	143.88	257.05	111.84	310.64	848.51	124.94	120.04	73.03	203.2	630.03	144.17	149.33	64.49	317.67	880.6	313.63	516.12	63.71	511.86	586.3	87.56	515.94	94.29	481.96	41.64	183.09
189.15	90.73	370.24	757.01	344.75	251.89	95.14	525.96	150.61	109.77	407.89	159.5	121.13	520.11	545.78	767.04	1048.09	169.26	560.17	94.84	530.8	449.21	345.35	515.57	142.27	254.15	108.27	309.93	841.09	124.08	117.78	71.82	202.13	615.72	143.01	147.53	63.4	315.08	879.01	312.46	510.67	63.2	506.48	581.08	85.72	505.36	93.18	477.07	40.41	180.87
190.7	89.59	358.1	747.96	342.82	249.6	93.33	520	147.03	107.54	393.32	156.91	121.78	504.22	542.31	752.56	1038.1	166.32	551.8	93.5	524.71	447.6	343.28	511.17	140.93	252.5	105.61	308.04	834.05	123.4	116.5	71.38	200.98	601.69	142.38	145.57	62.25	313.14	875.67	310.7	505.84	63.39	501	576.72	84.57	494.4	92.42	472.92	39.9	178.46
192.25	88.58	346.98	738.93	339.51	246.4	90.78	513.37	144.75	105.69	380.37	151.85	115.66	489.26	539.91	739.15	1029.61	163.61	543.28	92.32	519.38	445.89	340.41	506.77	140.3	252.23	103.93	305.94	827.26	123.57	116.23	71.26	199.86	587.96	142.05	143.77	61.47	310.94	871.85	309.84	500.61	63.88	495.25	573.65	85.2	484.06	91.87	470.25	39.9	176.26
193.8	87.77	327.58	730.74	335.54	242.67	88.67	506.63	144.31	104.43	369.12	146.87	105.62	476.1	539.76	718.58	1024.12	162.01	535.57	91.78	515.3	443.11	336.91	502.52	140.66	251.99	102.87	304.19	823.99	124.67	116.01	71.4	199.17	574.43	141.51	142.45	61.16	305.81	868.78	310.12	494.77	64.07	489.68	571.79	86.25	474.27	91.78	468.64	40.14	174.43
195.35	87.13	317.99	727.12	332.03	239.45	87.72	500.3	145.53	103.66	358.67	144.01	96.47	464.89	542.93	713.84	1018.63	161.17	528.93	92.17	511.73	439.55	334.04	498.8	141.85	251.75	102.74	303.29	820.73	126.35	115.25	72.34	199.6	561.33	142.28	141.79	61.35	304.43	868.41	311.16	489.08	64.26	484.5	571.52	87.31	463.86	92.61	467.04	40.42	172.91
196.9	86.99	308.69	731.88	329.87	236.69	88.16	494.46	148.06	103.47	347.94	143.43	91.35	454.97	550.28	712.46	1003.49	160.63	522.9	93.6	508.13	436.43	332.79	496.07	143.79	250.28	104.4	303.77	813.74	128.49	114.52	74.15	201.62	548.67	144.28	141.75	61.9	304.28	871.71	313.08	484.25	64.73	479.36	572.86	89.67	452.76	94.58	464.93	40.8	172.08
198.45	87.79	299.9	744.09	329.17	233.62	89.89	488.68	151.95	104.08	337.02	144.44	90.13	445.21	562.07	712.95	985.76	160.37	516.84	95.9	504.46	434.35	332.57	494.67	146.6	248.96	107.81	305.86	805.61	131.09	114.38	76.05	205.53	536.16	146.78	141.87	62.64	304.33	876.69	316.54	480.1	65.89	474.17	574.82	91.49	442	97.32	462.29	41.3	172.09
200	89.87	291.35	756.9	329.19	230.42	92.37	482.46	157.15	105.05	326.65	146.5	91.02	434.12	575.64	714.3	968.5	160.06	510.01	98.31	500.76	432.63	331.9	494.37	149.69	248.66	111.73	309	796.81	133.67	114.32	77.17	210.86	523.68	148.96	141.83	63.5	303.39	879.68	321.39	476.02	67.79	468.92	575.98	92.73	431.88	99.96	459.22	41.74	172.08
201	92.67	282.68	761.3	329.08	227.87	94.75	475.78	162.39	105.47	316.69	148.96	92.71	420.92	584.75	714.92	953.91	159.31	502.12	99.76	497.21	430.56	330.28	494.08	151.75	248.68	114.91	312.16	788.41	135.58	113.67	77.19	215.91	511.29	150.44	141.61	64.16	301.49	879.1	326.09	471.99	69.4	463.51	574.93	93.23	421.85	101.66	456.06	42.15	171.26
202.46	94.53	273.51	751.96	328.34	226.19	95.99	468.65	165.62	104.94	306.65	150.62	94.25	406.61	584.38	713.05	941.44	158.22	493.77	99.68	493.78	428.33	328.27	492.77	151.97	248.02	116.5	314.07	780.49	136.51	112.52	76.19	218.75	498.86	151.01	141.18	64.11	299.46	877.12	328.91	468.1	69.73	458.09	571.17	92.54	411.63	102.01	453.28	42.73	170.09
203.91	94.55	263.95	731.18	326.79	224.58	95.63	460.81	165.87	103.77	296.68	150.49	94.75	393.06	575.82	708.85	928.59	156.81	485.72	98.38	489.92	426.17	326.24	490.67	150.68	246.57	115.88	313.82	772.58	136.43	111.27	74.65	218.47	486.44	150.6	140.38	63.38	297.65	876.55	329.66	463.78	68.95	452.91	565.69	90.61	401	100.99	450.8	43.17	169.24
205.37	93.63	254.66	707.27	324.7	222.17	94.26	452.72	163.62	102.52	287.12	148.78	93.95	381.3	564.79	703.84	914.17	154.94	478.21	96.68	485.17	423.56	324.27	488.24	148.84	244.54	112.9	312.33	764.9	135.66	110.03	73.15	215.64	474.66	149.7	139.17	62.37	295.69	877.78	329.9	458.51	67.83	447.6	559.73	88.22	389.8	98.82	447.98	42.78	168.57
206.82	93.01	246.15	687.91	322.47	219.13	92.62	445.63	159.73	101.45	277.78	146.64	92.45	370.96	554.92	699.18	899.71	152.95	470.98	95.16	479.78	420.13	322.62	485.17	146.89	242.31	108.21	311.92	757.78	134.69	108.73	71.89	211.84	463.73	148.87	137.53	61.19	293.3	879.55	331.15	452.65	66.82	441.73	553.52	86.13	378.79	96.01	444.59	41.37	167.41
208.28	92.6	238.4	675.02	320.24	216.21	91.01	440	154.9	100.61	268.33	145.03	91.06	360.93	545.87	695	886.91	151.35	463.52	93.82	474.59	416.62	321.53	481.39	144.78	240.42	103.01	313.25	750.78	133.68	107.55	70.59	208.48	452.6	148.19	135.69	59.75	290.75	880.41	333.5	446.94	66.03	435.81	546.5	84.3	368.63	93.39	440.94	39.59	165.55
209.74	91.46	231.01	665.57	318	213.63	89.59	435.16	150.11	99.92	258.76	143.86	90.12	350.23	536.62	690.13	875.53	150	455.48	92.21	470.17	413.81	320.81	477.52	142.69	238.85	98.53	314.35	743.22	132.43	106.5	69.13	205.99	440.23	147.4	134.05	58.19	288.45	879.1	335.64	441.69	65.25	430.65	538.52	82.53	358.76	91.31	437	38.1	163.46
211.19	89.37	223.57	655.86	315.9	211.08	88.36	429.98	146.48	98.8	249.66	142.35	89.32	338.67	527.14	683.12	864.64	148.33	447.29	90.08	466.16	411.39	319.92	473.67	140.65	237.04	95.39	313.67	735	131.15	105.23	67.68	204.01	427.06	146.41	132.71	56.8	286.26	874.99	336.03	436.38	64.19	425.95	530.61	81	348.66	89.6	432.69	36.74	161.58
212.65	87.16	216.08	645.21	313.85	208.33	87.17	423.57	144.34	96.69	241.69	140.1	88.15	327.05	517.78	673.8	854.8	146.35	439.7	87.72	461.62	408.95	318.63	469.47	138.46	234.94	93.26	311.73	726.69	130.38	103.56	66.43	202.32	414.36	145.23	131.26	55.85	283.75	868.37	334.13	430.49	63.02	420.97	523.99	79.5	338.82	88.43	428.1	35.26	159.94
214.1	85.44	208.89	636.25	311.48	205.33	86.04	416.04	142.84	94.22	234.52	137.41	86.41	316.28	508.93	662.98	847.26	144.54	432.45	85.52	456.22	406.6	317.18	465.16	136.31	233.16	91.41	309.8	719.07	130.1	102.02	65.31	200.84	402.59	143.72	129.42	55.26	281.19	860.03	330.96	424.64	62.2	415.71	518.44	77.44	329.65	87.94	423.2	33.96	158.39
215.56	84.01	202.31	633.3	308.61	202.1	84.79	408.42	140.97	92.39	227.13	134.64	84.22	306.32	500.96	651.36	841.67	143.06	424.99	83.6	450.66	404.15	315.7	461.43	134.38	232.06	89.31	309.16	712.41	129.59	101.18	63.85	199.24	391.56	141.94	127.54	54.69	279.3	851.16	328.84	419.68	61.74	410.73	512.89	75.01	320.92	87.21	418.2	33.01	156.7
217.01	82.57	196	641.1	305.52	198.7	83.17	401.83	138.34	91.2	219.69	132.12	81.64	296.62	494.62	639.28	835.97	141.45	417.8	82.02	445.8	401.51	313.9	458.48	132.61	231.14	86.86	311.35	706.26	128.28	100.99	61.81	197.4	381.29	140.36	126.03	53.95	277.65	843.19	330.48	415.4	61.25	406.41	507	73.15	312.03	85.37	413.76	32.06	154.59
218.47	81.21	189.23	661.89	302.58	195.18	81.51	396.52	135.41	90.09	213.51	130.33	78.85	287.29	491.15	627.11	828.8	139.26	411.8	80.94	441.57	399.15	311.58	455.82	131.26	229.72	84.29	317.33	700	126.52	100.92	59.98	195.7	371.61	139.32	124.63	53.13	275.34	837.27	338	411.15	60.56	402.32	501.29	72.15	302.49	83.26	410.33	31.05	152.1
219.93	79.86	182.09	690.39	300.04	191.46	80.44	391.43	133.28	88.95	208.84	129.2	76.34	278.66	491.18	615.51	820.4	136.77	406.74	80.53	437.21	397.03	309.11	453.01	130.56	227.92	82.08	326.27	693.15	125.24	100.53	59.36	194.7	361.82	138.49	122.94	52.46	272.68	833.95	351.86	406.76	59.81	397.66	496.41	71.47	292.71	82.26	407.66	30.35	149.78
221.38	78.42	175.67	713.44	297.85	187.34	79.7	385.51	132.64	87.96	204.26	128.3	74.53	270.41	493.25	604.75	810.84	134.8	401.35	80.71	432.43	394.48	307.18	450.16	130.26	226.35	80.51	335.32	685.37	124.98	99.88	59.41	194.82	351.24	137.73	121.07	52.13	270.44	832.71	369.8	402.67	59.38	392.6	492.47	70.61	283.64	82.22	405.07	30.08	148.35
222.84	77.17	170.31	717.53	295.81	182.9	78.46	379.12	132.81	87.02	198.45	127.27	73.39	262.16	494.89	594.98	800.03	133.77	395.11	80.94	427.72	391.61	305.79	447.38	130.02	225.03	79.21	340.8	676.61	125.15	99.13	58.88	195.7	339.7	137.61	119.43	51.7	268.78	831.64	386.67	399.04	59.35	387.84	489.16	69.45	275.36	81.94	402.1	29.91	148.02
224.29	76.1	165.27	698.67	293.93	178.57	76.74	372.92	132.81	85.84	191.56	125.99	72.79	254.15	495.28	586.83	789.35	133.2	388.72	80.92	423.57	389	304.35	444.68	129.47	223.65	77.79	340.39	666.99	124.78	98.23	57.59	196.39	327.9	138.25	118.34	50.5	267.66	828.67	396.67	395.23	59.32	382.83	486.01	67.99	267.15	80.96	398.98	29.55	147.9
225.75	74.83	160.11	665.45	292.29	174.45	75.79	366.79	132.12	84.51	184.69	124.76	72.51	246.64	494.9	580.21	780.26	132.42	382.59	80.81	419.62	386.58	302.62	441.86	128.09	222.23	76.28	334.84	656.85	123.72	97.17	56.28	196.33	317.22	138.59	117.64	48.8	266.82	823.33	397.3	391.05	58.81	376.71	482.32	66.45	258.57	79.66	396.11	29.06	147.02
227.21	73.41	154.8	631.8	290.41	170.17	76.09	360.75	130.36	83.55	178.78	123.97	71.99	239.31	493.51	573.98	772.12	131.25	376.08	80.38	415.04	384.12	300.94	438.32	125.95	221.01	74.75	327.91	647.01	122.54	96.22	55.56	195.52	308.08	137.72	116.78	47.46	265.87	816.5	391.06	387.47	57.7	370.29	477.35	65.15	250.09	78.34	393.28	28.4	145.44
228.66	72.24	149.18	607.7	287.94	165.68	76.56	355.11	127.67	83.02	174.09	123.47	70.71	232.06	490.53	568.19	763.76	129.94	368.68	78.97	409.77	381.92	299.61	434.07	124.12	219.84	73.19	323.41	638.12	121.62	95.49	55.36	194.1	299.48	135.9	115.55	46.77	264.56	809.66	382.97	384.77	56.24	365.21	471.25	64.18	242.38	76.85	390.01	27.45	143.67
230.12	71.42	143.48	596.59	285.6	161.45	76.44	349.8	124.83	82.41	170.03	122.95	68.85	225.28	486.51	563.93	755.44	128.79	360.97	76.77	404.71	379.97	298.39	430.25	123.14	218.4	71.91	322.79	630.2	121.19	94.7	55.25	192.48	290.53	133.74	114.41	46.56	262.89	804.17	376.99	381.78	54.74	361.63	465.58	63.29	235.51	75.14	386.32	26.31	142.12
231.57	70.41	138.12	596.93	284.16	157.67	76.19	344.57	122.13	81.72	165.79	122.41	67.3	219.07	483.01	560.85	747.61	127.82	354.05	74.89	400.31	377.64	296.79	427.4	122.63	216.72	71.24	325.26	622.94	121.39	93.59	55.18	191.36	281.51	131.57	113.71	46.7	261.42	800.51	375.03	377.89	53.56	358.3	461.98	62.27	229.15	73.61	382.46	25.36	140.97
233.03	68.91	133.29	603.61	283.23	154.08	76.05	339.52	119.61	81.33	161.33	121.96	66.61	213.42	480.47	557.63	739.71	127.06	348.37	74.11	396.26	374.86	294.92	424.68	122.44	215.25	70.88	328.84	615.99	121.91	92.36	55.21	191.04	273.08	129.9	113.03	46.98	260.82	798.64	376.75	373.6	53.05	354.16	460.28	61.35	222.98	73.01	378.61	24.85	139.79
234.49	67.55	129.08	609.53	281.95	150.52	75.46	334.8	117.94	80.93	157.35	121.74	66.31	208.65	477.57	553.92	731.14	126.61	343.43	74.09	392.39	372.26	293.68	421.51	122.51	214.49	70.13	331.33	609.38	122.23	91.29	54.99	191.09	265.22	129.36	112	47.03	260.59	798.06	379.41	369.44	53.21	349.23	458.74	61.05	216.82	73.5	375.42	24.54	138.23
235.94	66.83	125.2	608.84	280.23	147	74.37	330.15	117.58	79.97	154.02	121.68	65.65	204.61	473.51	549.54	722.45	126.28	338.56	73.97	388.62	370.13	293.69	418.41	122.37	214.24	68.78	331.29	603.43	122.37	90.31	54.2	191.17	257.38	129.85	111.17	46.72	259.56	797.08	379.57	365.79	53.49	344.17	455.99	61.49	210.9	74.19	373.33	24.2	136.71
237.4	66.37	121.33	599.92	278.11	143.5	73.4	325.18	118.06	78.8	150.74	121.37	64.67	200.44	469.13	544.11	714.63	125.85	333.53	73.23	384.86	368.25	294.11	415.9	121.88	213.93	67.51	328.2	597.76	122.56	89.43	53.15	191.4	249.26	130.57	111.16	46.15	257.61	793.77	375.58	362.76	53.5	339.74	451.66	61.92	205.6	74.1	371.63	24.25	135.68
238.85	65.64	117.43	586.03	275.41	140.14	72.55	320.04	118.56	78	147.09	120.66	63.99	195.79	465.35	538.29	707.85	125.43	328.31	72.44	381.14	366.33	293.47	413.66	121.18	213.35	66.98	322.59	591.09	122.55	89.02	52.47	191.62	241.03	130.82	111.38	45.37	255.83	788.09	368.09	360	53.45	336.07	446.25	61.5	200.75	73.08	369.6	24.84	135.04
240.31	64.56	113.37	572.95	272.91	137.05	71.31	315.37	118.33	77.53	143.47	119.75	63.9	191.09	461.82	533.29	701.67	124.98	322.83	72.58	377.53	364.41	291.57	411.08	120.27	212.49	66.8	316.19	582.68	122.07	89	52.44	191.42	232.97	130.45	110.73	44.61	255.03	781.6	358.71	357.12	53.77	332.56	440.76	60.19	195.86	71.85	367.29	25.17	134.74
241.76	63.33	109.24	564.79	271.77	134.21	70	311.56	117.06	77.16	140.5	118.72	63.94	186.6	457.48	529.47	695.67	124.15	317.27	73.48	373.92	362.63	289.74	408.26	119.31	211.22	66.36	310.38	573.7	121.37	88.84	52.94	190.75	225.58	129.56	109.29	44.28	254.86	775.79	349.05	354.15	54.32	328.74	436.02	58.64	190.79	71.12	364.7	24.86	134.61
243.22	62.25	105.56	561.68	271.56	131.85	69.15	308.24	115.46	76.89	138.05	117.47	63.47	182.06	452.22	526.43	689.91	123.09	311.93	73.89	370.27	360.79	289	405.72	118.62	209.72	65.8	305.02	565.92	120.75	88.4	53.55	189.74	219.29	128.37	108.26	44.5	254.46	771.26	340.36	351.17	54.31	324.84	432.39	57.39	185.75	70.89	361.6	24.66	134.11
244.68	61.65	102.26	561.07	270.9	130.29	68.38	304.6	114.58	76.77	135.34	115.85	62.19	177.42	447.24	523.75	684.57	122.31	306.84	73.18	366.85	358.46	288.79	403.57	118.31	208.59	65.44	299.89	559.75	120.3	88.17	53.88	188.56	213.65	127.41	108.17	44.94	253.4	767.97	333.38	348.33	53.28	321.08	429.66	56.53	181.19	70.76	358.18	25.05	133.03
246.13	61.63	98.99	560.19	269.58	129.49	67.39	300.18	114.66	76.72	132.24	113.64	60.38	173.08	443.44	521.15	679.29	121.71	301.79	71.93	363.89	355.78	288.08	401.57	118.16	208.13	65.18	295.64	554.61	120.29	88.22	53.89	187.88	207.96	127.04	108.5	45.32	251.86	765.6	327.98	346.1	52.13	317.4	427.09	55.9	177.58	70.62	354.94	25.52	131.78
247.59	62.07	95.85	557.88	268.16	129.38	66.59	295.13	114.92	76.58	129.41	110.95	58.55	169.05	440.88	518.27	673.77	120.65	296.53	70.96	361.11	353.31	286.68	399.84	117.8	208.22	64.65	292.83	550.02	120.72	88.24	53.68	188	202.47	127.1	108.69	45.48	250.33	763.97	323.79	344.49	51.98	314.05	424.4	55.33	175.26	70.5	351.89	25.43	130.73
249.04	62.54	92.9	554.93	266.8	130.24	66.03	290.01	114.69	76.15	127.08	108.45	56.89	165.2	439.38	514.54	668.54	119.18	291.25	70.59	358.13	351.3	285.35	398.3	116.99	208.71	63.82	291.52	545.82	120.77	88.34	53.33	187.99	197.8	127.26	108.41	45.25	249.21	763.09	320.79	342.77	52.6	311.22	421.96	54.78	174.34	70.24	348.59	24.75	129.81
250.5	62.87	89.85	552.51	265.47	132.57	65.22	285.39	113.91	75.36	124.62	106.91	55.37	161.76	438.53	509.8	664.18	118.07	286.78	70.5	354.94	349.46	284.71	396.01	115.95	209.13	63	291.67	542.22	119.93	88.67	52.86	187.09	193.79	127.11	107.57	44.7	248.33	762.46	318.89	340.51	53.01	308.42	419.67	54.4	174.67	69.74	345.42	23.83	128.84
251.96	63.66	86.87	550.77	264.29	136.45	64.4	281.34	112.77	74.15	121.7	106.41	54.29	158.7	437.87	504.82	660.56	117.56	283.35	70.23	351.57	347.3	284.35	392.91	115.27	209.1	62.15	292.84	539.39	118.93	88.69	52.39	185.92	189.76	126.42	106.51	44.21	247.38	761.25	317.72	337.87	52.78	304.95	416.79	54.14	175.8	69.37	343.28	23.06	128.02
253.41	65.35	84.32	549.16	263.06	141.27	64.04	277.39	111.63	72.79	118.6	106.21	53.87	155.64	437.33	500.64	657.38	117.05	279.9	69.67	347.9	344.69	283.25	390.71	115.24	208.79	61.03	294.19	537.27	118.7	87.94	52.04	185.37	185.39	125.66	105.62	43.99	246.5	759.39	317.16	335.32	52.27	300.88	413.14	53.73	177.05	69.51	341.93	22.75	127.6
254.87	67.57	82.12	547.07	261.4	146.74	63.6	273.31	110.96	71.82	115.5	105.71	53.51	152.55	436.6	497.22	654.71	116.05	275.55	68.95	343.94	342.04	280.97	389.93	115.41	208.34	59.7	294.8	535.71	119.36	87.03	51.82	185.64	180.65	125.33	105.02	43.93	245.59	757.67	317.4	333.46	51.95	296.75	409.33	53.26	177.92	69.9	339.95	22.76	127.33
256.32	69.9	80.06	544.61	259.39	153.28	62.32	269.38	110.63	71.57	112.54	104.99	52.57	149.23	435.08	493.56	652.3	114.79	270.62	68.21	339.85	339.61	278.42	388.76	115.17	207.56	58.5	294.12	534.38	120.36	86.76	51.68	186.5	175.74	125.24	104.69	43.75	243.81	756.38	318.51	332.29	51.78	292.75	405.83	53.02	178.42	69.93	336.67	22.54	126.85
257.78	72.07	78.03	543.6	257.47	160.62	60.59	265.61	110.14	71.78	109.95	104.15	51.47	145.46	432.69	489.13	648.78	114.04	265.71	67.49	335.85	337.34	276.96	386.24	114.5	206.38	57.57	292.59	532.77	120.77	87.06	51.53	187.43	171.11	124.95	104.54	43.5	241.07	755.19	320.95	331.14	51.38	288.74	402.38	52.88	178.72	69.48	333	22.01	126.14
259.24	73.7	75.69	546.35	255.91	167.2	59.27	261.6	109.71	71.73	105.08	103.06	51.05	142.01	429.87	484.37	642.81	114.15	261.17	66.68	332.43	333.44	276.73	383.31	113.64	204.91	56.68	291.69	530.7	120.17	87.24	51.28	187.87	167.27	124.36	104.29	43.53	238.74	753.88	326.14	329.42	50.74	284.83	398.62	52.35	178.52	69.29	330.16	21.47	125.47
260.69	74.75	72.88	552.47	254.58	171.59	58.69	256.93	109.94	71.02	103.16	101.77	51.28	139.48	427.01	479.67	635.14	114.14	257.14	65.76	329.89	331.23	276.73	380.73	112.55	203.57	55.65	292.41	528.31	119.23	86.98	50.92	187.9	164.03	123.66	103.82	43.8	237.68	752.34	334.83	326.91	50.43	281.33	394.67	51.49	177.48	69.09	328.35	20.84	124.88
262.15	75.58	69.99	558.14	253.4	173.43	58.76	251.84	110.5	70.04	101.63	100.47	51.51	137.39	424.61	475.13	628.1	113.24	253.53	65.13	327.57	329.04	276.33	378.33	111.4	202.73	54.84	294.32	525.51	118.71	86.51	50.46	187.99	160.62	123.16	103.26	43.95	237.2	750.69	345.08	323.83	50.78	278.18	390.85	51.05	175.64	69.39	327.07	20.14	124.25
263.6	76.3	67.45	559.61	252.56	172.89	58.74	247.2	110.32	69.26	99.99	99.26	51.39	135.29	422.64	471.09	622.95	112.47	249.97	65.16	324.67	327.43	275.77	375.79	110.73	202.12	54.61	296.4	521.86	118.6	86.13	49.86	187.82	156.69	122.99	102.55	43.93	236.45	749.19	353.4	320.74	51.45	274.75	387.52	51.25	173.14	70.28	325.68	19.72	123.76
265.06	76.52	65.39	556.45	251.98	170.22	57.92	243.33	109.4	68.57	98.26	98.13	50.95	133.07	419.92	467.82	618.86	112.68	246.13	65.48	321.31	325.97	275.31	373.12	110.79	201.5	54.65	298.23	517.33	118.65	85.88	49.26	186.87	152.41	122.94	101.54	43.98	235.28	747.72	357.31	317.93	51.91	270.69	384.97	51.41	170.05	71	323.5	19.6	123.56
266.51	75.63	63.73	551.17	251.2	165.75	56.72	239.47	108.74	67.84	96.54	97.42	50.15	130.48	416.28	465.03	614.86	112.82	242.12	65.43	317.97	323.99	274.76	370.5	111.25	201.23	54.53	300.03	512.85	118.59	85.71	48.85	185.7	148.1	122.84	100.66	44.03	233.99	746.1	356.61	315.4	51.84	266.62	383.18	51.13	166.45	71.01	320.44	19.57	123.12
267.97	73.62	62.27	546.89	250.24	160.09	55.91	235.28	108.55	67.48	94.63	97.51	48.83	127.45	414.13	462.35	610.79	111.97	238.26	64.85	314.45	321.71	274.09	368.07	111.61	201.27	54.1	301.89	509.01	118.39	85.39	48.68	184.94	144.04	122.62	100.4	43.75	232.95	744.98	353.72	312.98	51.48	263.11	381.62	50.55	162.52	70.32	317.3	19.68	121.99
269.43	71.42	60.85	545.8	249.49	154.19	55.25	231.46	108.4	67.57	92.56	98.08	47.3	124.42	415.35	459.48	606.12	110.78	234.57	63.85	310.19	319.65	273.87	366.06	111.72	200.77	53.49	303.34	505.07	118.41	84.64	48.45	184.21	140.14	122.31	100.39	43.05	232.2	745.54	352.63	310.41	51.49	259.71	379.54	49.72	158.69	69.23	314.9	19.82	120.74
270.88	69.8	59.46	547.92	248.99	148.55	54.25	228.29	108.16	67.21	90.59	98.22	46.22	121.82	418.29	456.11	600.48	110.66	230.87	62.66	305.23	317.71	274.2	364.65	111.74	199.61	53.1	303.31	500.54	118.76	83.69	48.02	183.53	136.03	122.08	100.15	42.21	231.39	748.04	355.6	307.67	52.01	256.09	376.83	48.8	155.41	68.2	313.32	19.58	120.18
272.34	68.47	58.1	550.64	248.59	143.13	53.26	225.21	107.85	65.99	88.87	97.63	45.81	119.6	419.48	452.53	594.8	112.62	226.94	61.77	300.78	315.54	274.22	363.51	111.93	198.58	53.13	300.73	495.94	119.01	83.12	47.74	183.58	131.88	122.11	99.84	41.57	230.17	750.98	361.04	305.03	52.35	252.86	374.26	48.05	152.61	67.84	311.85	18.81	120.25
273.79	66.99	56.76	551.14	248.29	138.17	53.01	221.92	107.58	64.85	87.31	96.58	45.7	117.68	417.55	449.28	589.87	116.38	222.69	61.47	297.92	313.2	273.39	362.08	112.27	197.88	53.18	295.89	491.38	119.03	83.03	47.72	184.07	128.24	122.41	99.58	41.33	228.72	752.02	365.39	303.01	51.76	250.16	372.43	47.47	149.81	68.19	309.62	17.99	120.32
275.25	65.55	55.36	549.28	248.15	134.27	53.36	218.61	107.58	64.43	85.77	95.37	45.48	116.39	414.38	445.99	585.06	120.28	218.64	61.64	296.39	310.92	272.38	360.11	112.16	197.12	52.67	290.61	486.86	119.15	82.92	47.52	184.09	125.35	122.88	99.15	41.47	227.69	750.13	366.59	301.76	50.41	247.29	370.85	46.92	146.77	68.36	306.64	17.55	119.96
276.71	64.51	53.86	546.67	248.09	131.49	53.17	215.4	107.55	64.32	84.16	94.35	45.06	116.11	412.39	441.92	579.91	122.83	215.3	62.08	294.97	308.89	271.98	357.74	111.32	196.46	51.51	286.2	483	119.45	82.53	47.07	183.78	122.86	123.35	98.49	41.83	227.35	746.76	365.57	300.66	49.35	244.13	368.69	46.23	143.38	67.71	303.66	17.43	119.19
278.16	63.9	52.39	544.42	247.96	129.22	51.97	212.36	107.02	64.22	82.38	93.79	44.59	116.78	411.85	437.48	575.02	124.06	212.35	62.44	292.52	307.32	272.1	355.05	110.31	196.36	50.19	282.73	479.54	119.93	82.19	46.82	183.88	120.05	123.59	97.85	42.12	227	743.88	364.91	299.09	49.37	241.26	365.97	45.4	139.62	66.57	301.15	17.4	117.98
279.62	63.67	50.99	543.1	247.58	126.94	50.57	209.58	106.18	64.19	80.57	93.31	44.1	117.97	411.37	433.69	570.48	124.96	209.46	62.21	289	305.84	272.23	352.3	109.54	196.64	49.23	280.5	475.27	120.83	82.14	46.87	184.37	116.63	123.52	97.53	42.06	226.03	741.84	366.46	297.27	50.12	238.92	363.28	44.78	135.86	65.44	299.23	17.62	116.37
281.07	63.53	49.3	543.49	246.93	124.79	49.79	207.03	105.54	64.16	79.37	92.64	43.37	119.23	409.78	430.57	565.73	126.37	206.6	61.24	285.46	303.81	272.05	350.2	108.8	196.89	48.91	279.77	470.21	121.89	82.11	46.8	184.59	113.13	123.19	97.73	41.68	224.94	740	369.67	295.6	50.5	236.72	360.71	44.54	132.58	64.43	297.73	18.12	114.87
282.53	63	46.87	546.2	246.43	122.96	49.63	204.54	105.18	64.14	79.15	92.28	42.51	120.26	407.12	427.41	561.23	128.43	203.2	60.05	282.4	301.59	271.53	348.73	108.1	196.88	49.14	279.94	465.61	122.41	81.88	46.25	184.34	110.26	122.68	98.24	41.33	224.19	738.2	372.44	294.08	49.9	234.24	357.99	44.52	129.57	63.6	295.75	18.28	113.96
283.99	61.97	43.81	551.01	246.6	121.05	49.92	201.87	104.96	64.16	79.32	92.83	42.68	120.98	404.4	424.51	557.64	130.79	198.86	59.39	279.51	300.06	270.85	346.9	107.88	196.43	49.52	280.42	462.09	122.17	81.58	45.54	184.08	108	122.16	98.41	41.25	223.4	736.86	373.41	292.55	48.91	231.38	355.14	44.56	126.29	63.01	292.61	17.59	113.54
285.44	60.8	38.78	556.84	246.94	118.87	50.56	198.98	105.01	64.06	78.78	94.68	45.52	121.38	402.14	422.58	554.44	133.28	194.48	59.49	276.63	299.22	270.02	344.24	108.16	195.63	49.35	281.4	459.02	121.58	81.42	45.23	184.02	105.73	121.79	97.94	41.47	222.29	736.71	373.05	290.99	48.45	228.24	352.17	44.57	122.94	62.51	289.25	16.55	113.27
286.9	59.82	37.06	562.16	246.52	116.98	50.98	196.12	105.19	63.91	76.81	97.73	51.7	121.32	400.66	420.83	551.18	135.83	191.1	59.81	273.77	298.49	268.82	341.52	108.59	194.98	48.45	283.47	455.54	121.02	81.29	45.34	184.12	103.28	121.37	97.01	41.87	221.39	737.99	372.73	289.54	48.59	225.25	349.01	44.57	120.04	62.12	287.16	16.13	113.08
288.35	59.11	35.49	565.68	245.47	115.59	50.5	193.58	104.8	63.83	73.83	100.4	59.86	120.76	401.04	418.14	548.3	138.1	188.52	59.89	271.01	297.43	267.45	339.41	108.92	194.76	47.49	286.65	451.6	120.63	81.06	45.64	184.61	101.02	121.02	95.9	42.2	221.26	739.49	373.09	288.54	48.91	222.74	346.24	44.41	117.48	62.02	286.31	16.74	113.13
289.81	58.53	34.41	566.91	244.55	114.14	49.4	191.28	103.68	63.72	71.09	100.5	66.45	119.92	402.69	414.82	545.89	139.77	185.91	59.8	268.62	295.74	266.72	337.95	109.11	194.76	47.14	290.38	447.45	120.57	80.77	46.04	185.41	98.88	121.36	94.89	42.11	221.69	739.6	373.48	287.96	49.15	220.52	344.35	43.82	114.84	62.07	285.23	17.73	113.38
291.26	57.97	34.12	566.8	244.07	112.5	48.48	188.72	102.77	63.5	69.47	97.53	67.62	118.82	402.87	411.68	543.35	140.89	182.82	59.78	266.53	293.48	266.94	336.75	109.44	194.62	47.14	293.72	443.01	120.98	80.59	46.19	185.85	96.36	122.41	94.08	41.48	221.75	738.26	373.17	286.86	49.34	218.43	342.6	42.88	112.09	62	282.98	18.04	113.36
292.72	57.5	34.07	567.43	243.63	111	48.01	185.53	102.55	63.32	68.85	92.99	62.4	117.33	400.71	408.55	540.21	141.56	179.64	59.78	264.28	290.98	267.6	335.29	110.2	194.28	46.83	295.23	438.37	121.74	80.51	45.81	185.81	93.47	123.27	93.46	40.88	220.9	736.75	372.78	284.66	49.48	216.52	340.12	41.99	109.41	61.98	280.08	17.53	112.84
294.18	57.08	33.7	570.41	242.68	109.43	47.79	182.16	102.24	63.26	68.82	88.79	53.55	115.83	397.9	404.84	536.47	141.8	176.9	59.47	261.82	288.33	267.98	333.18	110.87	193.86	46.05	294.61	434.01	122.38	80.47	45.44	185.83	90.8	123.42	93.19	40.82	219.35	736.28	373.51	282.17	49.49	214.4	337.12	41.21	106.82	62.27	277.49	17.05	112.39
295.63	56.43	33.17	575.38	241.22	107.45	47.58	179.27	101.43	63.25	68.93	86.23	45.01	114.99	395.36	400.62	532.1	141.57	174.44	58.81	259.42	285.47	267.68	330.61	110.76	193.32	45.19	293.69	430.28	122.46	80.6	45.52	185.88	88.65	123.04	93.38	40.95	217.53	737.38	375.51	280.16	49.37	211.69	333.99	40.41	104.29	62.7	275.51	17.13	112.54
297.09	55.67	32.72	580.52	239.66	105.26	47.09	176.82	100.79	63.24	68.44	85.45	39.29	114.59	393.1	396.4	526.99	140.93	171.64	58.31	256.87	282.82	267.01	327.96	110.02	192.63	44.35	294.23	426.85	122.15	80.87	45.71	185.56	86.76	122.42	93.54	40.78	215.69	739.48	378.31	278.46	49.29	208.61	330.97	39.8	101.97	62.78	273.82	17.3	112.87
298.54	55.31	31.85	584.5	238.46	103.2	46.33	174.17	100.59	62.95	67.1	85.46	36.85	113.75	391.49	392.47	521.29	139.92	168.33	58.23	253.94	280.98	266.33	325.39	109.11	191.99	43.43	296.15	423.15	122.19	80.75	45.53	185.2	84.78	121.72	93.2	40.59	214.28	741.26	381.75	276.97	49.39	205.68	328.53	39.73	100.01	62.45	272.01	17.04	112.49
300	55.48	30.08	587.28	237.91	101.31	45.74	171.11	100.24	61.92	65.68	85.33	36.58	112.09	390.73	388.74	515.44	137.86	164.91	58.31	250.95	280.01	265.44	323.14	108.29	191.39	42.85	298.94	419.26	122.79	79.97	44.98	185.46	82.76	121.22	92.72	40.69	213.54	742.35	385.5	275.85	49.64	203.31	326.83	40.19	98.12	61.97	269.95	16.48	111.4
301	55.81	27.96	589.44	237.73	99.78	45.7	168.09	99.56	60.45	64.9	85.13	37	110.05	390.88	384.86	509.61	132.94	161.93	58.53	248.33	279.19	264.36	321.63	107.76	190.59	42.99	302.22	415.62	123.37	79.03	44.34	186.27	81.06	121.05	92.71	40.88	212.87	743.4	388.64	274.82	50.02	201.54	325.4	40.61	95.89	61.59	267.89	16.01	110.37
302.71	55.91	26.24	590.96	237.4	98.84	45.95	165.33	98.91	59.34	64.47	85.21	37.23	108.28	392.01	380.85	503.57	124.11	159.49	59.04	246.03	277.74	263.63	320.76	107.5	189.65	43.5	305.38	412.15	123.58	78.57	43.95	187.18	79.5	121.09	93.01	41.04	211.76	744.02	390.8	273.48	50.39	199.81	323.71	40.48	93.47	61.61	265.99	15.79	109.83
304.41	55.68	24.95	590.89	236.92	98.06	46.08	162.75	98.7	58.85	63.64	85.04	37.09	107.16	392.92	377.48	497.29	113.9	157.31	59.53	243.74	275.82	263.52	319.81	107.11	189	43.81	307.89	408.5	123.64	78.71	44.16	187.99	77.34	121.39	92.93	41.09	210.58	743.05	392.7	271.7	50.37	197.5	321.36	39.9	91.35	61.96	264.21	15.75	109.69
306.12	55.31	23.87	589	236.23	96.69	46.06	160.74	99.15	58.87	62.19	84.01	36.71	106.42	392.25	375.56	491.12	106.65	155.06	59.59	240.94	273.88	263.71	318.18	106.5	188.99	43.83	309.31	404.49	123.85	79.11	44.76	188.6	74.42	121.98	92.2	40.82	209.74	740.74	394.95	269.56	49.88	194.38	318.34	39.2	89.63	62.24	262.75	15.85	109.71
307.83	54.95	23.11	586.38	235.11	94.85	45.88	159.36	100.06	59.38	60.48	82.59	36.34	105.25	390.5	374.76	484.91	103.65	152.59	59.25	237.5	271.81	263.67	316.01	106.02	189.46	43.55	309.39	399.99	124.29	79.33	45.12	188.71	71.65	122.45	91.22	40.48	209.07	738.32	397.36	267.54	49.43	190.84	315.06	38.43	88.06	62.32	261.51	16.28	109.47
309.53	53.84	22.68	583.52	233.85	93.22	45.32	157.63	100.04	60.19	58.81	81.6	36.13	103.05	388.57	373.77	478.29	102.76	151.3	58.68	234.1	269.67	263.17	313.92	106.01	190.02	41.57	308.72	395.24	124.82	79.4	45.07	188.31	70.62	122.71	90.9	40.54	208.43	736.17	399.41	265.69	49.67	187.78	313.48	37.82	87.18	61.99	260.59	16.68	109.08
311.24	53.25	22.55	579.83	232.93	91.82	44.65	155.04	99.4	60.75	57	81.04	35.97	100.13	386.04	372.09	471.77	102.22	150	58.12	231.35	267.98	262.35	311.86	106.48	190.45	40.99	308.32	390.95	125.06	79.6	45.03	188.08	69.59	123.15	90.58	40.59	207.9	733.59	401.02	264.97	50.51	185.71	311.9	37.68	86.3	60.89	259.67	17.08	108.69
312.95	52.99	22.82	575.81	232.12	90.24	44.21	152.45	99.28	60.64	54.93	80.28	35.46	97.41	382.43	370.05	465.9	101.78	147.44	57.67	228.94	266.69	261.46	309.18	106.94	190.49	41.24	308.67	387.31	124.82	79.97	44.61	188.48	67.71	123.4	90.41	40.96	207.45	730.12	402.8	263.71	51.19	184.17	309.19	37.84	84.16	59.47	256.88	17.66	107.81
314.66	52.84	23.14	573.62	230.79	88.69	43.73	150.03	99.2	59.96	52.87	79.14	34.47	95.46	378.34	367.49	460.16	101.4	144.83	57.18	226.51	265.24	260.85	306.16	106.86	190.03	41.48	310.24	383.73	124.3	80.09	43.98	188.87	65.66	122.71	90.24	40.94	207.25	726.41	405.34	262.02	51.15	182.47	307.19	38.07	81.82	58.7	254.13	17.43	107.54
316.36	52.65	23	574.64	228.98	87.71	42.9	147	98.46	59.21	51.16	78.19	33.58	94.17	375.04	364.31	454.15	100.95	142.11	56.59	224.35	263.46	260.7	303.88	106.43	189.28	41.09	313.94	379.7	123.71	79.83	43.53	188.42	63.87	121.59	89.66	40.63	207.41	723.57	408.7	260.32	50.6	180.31	305.33	38.29	79.72	58.5	252.26	16.54	107.84
318.07	52.61	22.59	577.81	227.47	87.29	41.95	143.72	97.2	58.72	49.93	77.83	33.36	93.19	373.22	361	448.31	100.64	139.44	55.98	222.52	261.59	260.67	302.37	106.14	188.67	40.31	319.84	375.27	123.06	79.63	43.58	187.46	62.4	120.88	89.01	40.32	207.25	721.96	412.95	258.91	49.95	177.47	302.5	38.05	78.03	58.11	250.83	15.65	108.17
319.78	52.42	22.49	580.86	226.56	86.73	41.11	141.03	96.07	58.22	49.21	77.77	33.57	92.27	372.11	357.82	442.79	100.59	136.84	55.31	220.59	259.92	260.23	300.69	106.23	188.47	39.53	325.95	370.78	122.46	79.65	43.86	186.98	60.88	120.14	88.97	39.83	206.26	720.88	418.03	257.73	49.41	174.07	298.62	37.27	76.44	57.66	249.14	15.22	108.21
321.48	51.74	22.71	581.84	225.61	85.46	40.18	138.54	95.49	57.25	48.95	77.65	33.53	91.21	370.8	354.77	437.58	100.64	134.1	54.68	218.48	258.62	259.44	298.69	106.7	188.53	39.11	329.58	366.49	122.12	79.42	44.02	187.04	59.33	118.85	89.61	39.2	204.98	719.23	423.04	256.46	49.24	171.06	294.79	36.6	74.59	57.68	247.25	15.28	107.96
323.19	51.03	22.72	579.65	224.3	83.9	39.05	135.85	95.35	55.91	48.81	77.44	32.96	89.8	369.38	351.73	433.41	100.79	131.33	54.65	216.34	257.37	258.85	296.93	107.21	188.33	39.36	329.47	362.4	122.15	78.96	44.15	187.1	58.37	117.6	90.31	38.97	203.93	716.43	426.13	255.07	49.32	169.2	291.88	36.27	72.53	57.88	245.54	15.68	107.6
324.9	50.76	22.32	574.53	223.12	82.78	38.29	133.77	95.35	54.77	48.53	77.08	32.07	88.09	368.32	348.11	430.71	101.15	128.89	55.37	214.07	255.52	258.66	295.27	107.23	187.59	39.85	326.16	358.6	122.5	78.9	44.43	187.08	58.45	117.12	90.54	39.33	202.87	713.19	425.67	253.68	49.15	167.94	290	35.8	70.49	57.74	244.01	16.21	107.35
326.6	50.41	21.95	568.26	222.2	82.06	38.23	132.59	95.23	54.27	48.05	76.5	31.01	86.53	367.78	343.91	428.56	101.31	127	56.09	211.57	253.21	258.65	293.08	106.65	186.79	39.71	320.96	355.34	122.92	79.42	44.86	187.06	59.26	117.33	90.32	40.07	201.67	710.88	421.8	252.28	48.83	166.42	288.82	35.08	68.68	57.43	242.4	16.68	107.22
328.31	49.65	22.06	563.14	221.42	81.18	38.41	131.32	94.92	54.44	47.33	75.82	30.16	85.53	367.29	340.31	425.94	100.7	125.41	55.93	208.9	251.3	258.56	290.49	106.04	186.65	38.88	315.51	352.78	122.96	79.81	45.25	186.76	59.83	117.77	90.02	40.81	200.43	709.93	416.22	251.08	48.69	164.63	287.71	34.55	67.26	57.33	240.5	16.92	107.05
330.02	48.93	22.65	560.63	221.17	79.89	38.42	129.55	94.65	54.95	46.5	75.16	30.1	84.88	366.25	337.93	422.47	99.78	123.6	54.76	206.25	249.74	258.17	288.25	106	187.22	37.89	311.41	350.7	122.32	79.52	45.28	186.22	59.75	118.03	89.71	41.16	199.07	709.16	410.13	250.44	48.46	162.96	286.05	34.28	66	57.12	238.34	17.09	106.75
331.72	48.69	23.25	561.1	221.53	78.32	38.43	127.75	94.46	55.36	45.79	74.45	30.59	84.15	365.06	336.19	418.09	99.71	121.19	53.15	203.76	247.67	257.58	286.8	106.29	187.91	36.97	309.55	348.32	121.56	79.18	44.72	185.77	59.71	118.1	89.09	40.92	197.78	707.63	404.29	250.05	47.94	161.45	283.75	33.94	64.63	56.41	236.28	17.5	106.45
333.43	48.61	23.21	564.21	221.63	76.7	38.46	125.96	93.98	55.47	45.16	73.54	30.83	83.2	364.33	334.44	413.04	100.68	118.31	51.85	201.62	245.12	257.22	285.92	106.35	187.99	36.28	310.13	345	121.55	79.65	43.74	185.61	60.01	118.35	88.02	40.22	196.81	706.23	401.04	249.27	47.53	159.68	281.01	33.53	63.21	55.75	234.44	17.94	106.15
335.14	48.21	22.55	569.54	220.91	75.15	38.43	123.82	93.04	55.23	44.49	72.64	30.57	82.09	363.29	332.37	407.75	101.57	115.48	51.4	199.95	242.99	257.13	284.97	106.31	187	36.16	313.17	341.15	122.3	80.59	42.79	185.88	60.06	118.9	86.85	39.51	196.13	706.06	403.51	248.1	47.57	157.37	278.07	33.28	61.65	55.94	232.57	17.96	105.7
336.84	47.55	21.74	576.44	219.85	73.95	38.42	121.62	92.01	54.57	43.77	71.95	30.18	81.08	361.21	330.02	402.29	101.62	113.26	51.8	198.44	241.61	256.93	283.6	106.4	185.4	36.74	318.97	337.48	123.07	81.05	42.23	187.04	59.5	119.2	86.11	39.26	195.74	706.3	412.58	247.13	47.85	155.03	275.21	33	59.89	56.41	230.56	17.46	105.15
338.55	47.23	20.68	583.91	218.85	73.33	38.31	119.71	91.42	53.79	43.06	71.46	29.65	80.34	358.59	327.98	396.41	101.29	111.8	52.46	196.55	240.77	256.59	282.06	106.38	184.33	37.66	327.74	334.21	123.45	80.54	42.14	188.98	58.52	118.56	85.85	39.39	195.71	705.33	426.38	246.74	48.12	153.33	272.58	32.59	58.38	56.07	228.51	16.7	104.76
340.26	47.59	19.36	591.1	217.87	73.05	37.8	117.9	91.42	53.29	42.2	71.04	28.65	79.71	355.85	326.5	390.2	101.06	110.72	52.77	194.19	240.13	256.27	280.7	105.93	184.21	38.36	338.57	331.11	123.77	79.35	42.41	190.5	57.36	117	85.59	39.47	195.6	703.16	442.33	246.55	48.38	152.18	270.3	32.48	57.27	55.03	226.7	16.04	104.71
341.97	48.39	18.51	597.57	217.09	72.47	36.94	116.01	91.5	52.99	41.01	70.55	27.36	78.88	352.92	324.88	384.28	100.78	109.36	52.74	191.82	239.26	255.99	279.47	105.18	184.17	38.62	349.21	327.81	124.46	78.23	42.8	190.83	56.24	115.71	85.15	39.38	195.01	701.09	458.26	246.01	48.65	150.94	268.37	32.73	56.06	54.25	225.44	15.73	104.8
343.67	48.98	18.56	602.8	216.8	71.16	36.07	114.19	91.12	52.77	39.81	69.99	26.63	77.63	350.09	322.39	378.96	100.43	107.27	52.53	189.91	237.89	255.96	278.03	104.53	183.82	38.43	356.78	324.21	125.29	77.45	42.99	190.65	55.03	115.87	84.92	39.3	194.36	699.23	472.18	245.25	48.65	149.26	266.31	32.67	54.58	54.09	224.37	15.7	104.43
345.38	48.91	18.99	605.68	216.79	69.31	35.37	112.45	90.54	52.65	39.33	69.57	26.67	75.75	348.31	319.16	373.59	100.09	104.58	52.08	188.4	236.33	256.34	276.25	104.25	183.9	37.71	359.06	320.55	125.53	77.04	42.79	190.92	53.3	116.96	85.06	39.59	193.99	696.04	482.41	244.67	48.17	147.56	263.58	31.95	53.13	54.05	222.6	15.84	103.61
347.09	48.21	19.18	604.71	216.73	67.74	35.04	110.85	90.26	52.4	39.78	69.33	26.67	73.47	347.82	315.86	367.42	99.78	101.76	51.5	186.69	235.02	256.82	274.46	104.33	184.59	36.56	355.88	317.24	124.92	77.49	42.43	191.75	51.2	117.45	85.3	40.25	193.35	690.81	487.49	244	47.47	146.47	260.58	31.01	51.6	53.64	219.98	16.13	103.27
348.79	47.19	18.84	599.33	216.51	67.24	35.18	109.63	90.17	51.9	40.74	69.09	26.19	71.5	347.33	312.74	360.52	99.75	99.34	51.27	184.4	233.72	257.03	272.71	104.6	185.03	35.53	348.85	314.31	124.07	78.81	42.46	192.38	49.63	116.76	85.49	40.64	192.19	684.88	486.19	242.89	46.88	145.74	258.12	30.35	49.65	53.14	217.19	16.54	103.62
350.5	46.1	18.01	590.89	215.9	67.61	35.31	108.76	89.98	51.48	41.88	68.97	25.87	70.13	345.7	309.76	353.71	100.05	97.73	51.28	181.76	231.84	256.97	270.56	104.88	184.64	35.05	339.89	311.67	123.71	79.75	43	191.96	48.99	115.58	85.59	40.45	191.26	679.71	478.9	241.88	46.52	144.53	256.39	30.08	47.51	53.05	215.1	17.12	103.8
352.21	45.06	17.07	582.27	214.9	67.63	34.89	107.71	89.81	51.47	42.91	69	26.23	68.99	343.1	307.22	347.8	100.11	96.62	50.86	179.29	229.59	256.89	268.01	105.03	183.82	35	330.5	309.5	123.92	79.77	43.42	190.5	48.6	114.52	85.39	40.25	191.11	675.27	468.92	241.46	46.53	142.61	254.71	29.86	46.03	53.09	214.18	17.79	103.14
353.91	44.2	16.26	576.25	214.2	66.66	34.18	106.26	89.69	51.69	43.24	68.99	26.82	67.78	340.37	305.34	342.85	99.62	95.33	50.03	177.02	227.95	256.75	265.84	104.93	183.24	35.22	322.39	307.25	124.23	79.8	43.35	188.67	47.59	113.73	85.06	40.32	191.33	670.8	460.73	241.19	46.86	140.4	252.47	29.22	45.65	52.57	213.77	18.14	102.06
355.62	43.75	15.61	573.85	214.11	65.33	33.77	104.54	89.45	51.66	42.79	68.98	26.98	66.42	338.23	303.72	338.05	98.99	93.77	49.55	174.74	227.22	256.26	264.53	104.78	183.23	35.65	317.43	303.64	124.42	80.31	43.08	186.96	45.94	113.27	85.03	40.31	191.06	666.17	457.23	240.4	47.3	138.11	249.78	28.33	45.74	51.7	212.71	17.8	101.46
357.33	43.75	15.27	574.31	213.86	64.23	33.88	102.73	89.11	51.33	42.15	69	26.58	64.91	336.75	302.1	332.63	98.87	92.36	49.61	172.59	226.86	255.45	263.54	104.85	183.68	36.09	316.54	298.82	124.27	80.56	43.07	185.49	44.19	113	85.21	40.25	189.96	661.81	459.21	238.93	47.7	135.8	247.06	27.83	45.51	51.15	211.11	17.06	101.82
359.03	43.93	15.19	576.5	212.79	63.23	34.17	101.14	88.56	50.85	41.67	68.54	26.11	63.33	334.83	300.74	326.88	99.5	91.21	49.75	170.79	226.26	254.84	262.34	104.98	184.19	36.27	318.98	294.32	123.64	80.1	43.41	184.55	42.68	112.45	85.23	40.37	188.45	657.89	465.93	237.43	47.89	133.81	244.39	27.75	44.75	51.01	210.03	16.61	102.73
360.74	43.98	14.93	579.3	211.26	62.16	34.05	99.86	87.75	50.11	41.37	67.37	25.96	61.79	331.83	299.48	321.64	100.63	89.88	49.52	169.28	224.93	254.78	261.14	104.79	184.25	35.99	322.61	290.65	123.17	79.26	43.78	184.32	41.43	111.69	84.93	40.31	187.09	654.34	475.32	236.67	47.84	132.44	241.71	27.56	43.54	50.97	209.58	16.61	103.32
362.45	43.81	14.31	581.31	209.98	61.17	33.34	98.42	87.08	49.31	41.22	66.08	25.92	60.29	329.02	297.63	317.23	101.72	87.98	48.78	167.86	222.93	254.95	259.85	104.29	183.69	35.31	325.24	287.15	123.31	78.46	43.7	184.48	40.42	111.33	84.32	39.71	186.19	651.5	484.43	236.23	47.8	131.49	239.18	27.13	41.9	50.85	208.8	16.63	103.13
364.16	43.56	13.73	580.61	208.94	60.2	32.52	96.54	86.86	49.1	40.8	65.24	25.59	59.01	327.74	294.93	313.47	102.48	85.54	47.83	166.5	220.86	254.82	258.09	103.64	182.63	34.7	325.94	283.53	123.47	77.72	43.33	184.53	39.53	111.68	83.73	38.96	185.72	649.65	490.7	235.11	47.68	130.36	236.92	26.59	40.22	50.43	207.12	16.34	102.44
365.86	43.45	13.5	575.28	207.67	58.85	32.15	94.63	86.76	49.64	39.89	64.69	24.97	58.16	327.67	291.67	310.04	102.76	82.94	47.19	165.14	219.09	254.19	256.28	102.97	181.63	34.53	324.67	279.97	123.56	77.03	43.24	184.53	38.47	112.09	83.66	38.56	185.02	648.16	492.74	233.34	47.06	128.66	234.95	25.92	39.27	49.57	204.76	15.87	101.75
367.57	43.36	13.31	565.11	206.27	57.23	32.32	93.26	86.36	50.25	39.07	64.04	24.48	57.58	327.95	288.22	306.59	102.28	80.48	47.09	163.5	217.52	253.34	254.91	102.55	181.3	34.63	321.14	276.72	124.23	76.76	43.5	184.75	36.96	111.76	84.08	38.4	183.44	645.85	490.27	231.58	46.14	126.73	233.12	25.25	39.18	48.65	202.22	15.5	101.2
369.28	43	12.69	552.34	205.22	56.07	32.56	92.29	85.7	50.2	38.61	63.43	24.21	56.88	328.02	285.28	302.7	101.14	78.41	47.17	161.41	215.9	252.81	253.53	102.38	181.38	34.71	315.36	273.85	125.39	77.01	43.66	184.84	35.23	110.87	84.52	38.26	181.48	642.17	483.91	230.03	45.61	125.28	231.26	25.01	38.96	48.12	199.91	15.33	100.75
370.98	42.51	11.69	540.11	204.63	55.59	32.51	91.23	85.23	49.69	37.96	63.4	23.68	55.77	327.05	283.19	298.19	100.1	76.83	47.06	159.11	214.23	253.11	251.63	102.2	181.21	34.69	308.27	270.99	126.1	77.59	43.62	184.29	33.89	110.09	84.7	38.27	180.14	637.59	474.6	228.78	45.59	124.55	229.33	25.18	37.86	47.81	198.15	15.41	100.59
372.69	42.24	10.93	530.07	204.07	55.33	32.31	89.94	85.14	49.45	36.87	63.81	22.79	54.28	324.93	281.23	293.38	99.49	75.72	46.92	156.89	212.62	253.99	249.52	102.05	180.81	34.54	301.29	267.71	125.84	78.3	43.76	183.44	33.03	109.58	84.64	38.71	179.95	632.64	463.64	227.72	45.78	123.79	227.31	25.15	36.43	47.34	196.87	15.75	101.1
374.4	42.37	10.71	522.14	203.18	55	31.99	88.55	85	49.78	35.91	63.92	21.96	52.67	322.74	278.61	288.71	99.1	74.9	46.84	154.53	211.07	254.66	247.7	102.02	180.72	34.2	295.87	264.14	125.01	78.79	44.23	182.94	32.22	109.24	84.37	39.51	180.69	627.47	453.02	226.69	46.11	122.05	225.07	24.84	35.79	46.87	195.67	16.29	102.12
376.1	42.54	10.71	516.04	202.06	54.47	31.47	87.1	84.42	50.37	35.54	63.63	21.39	51.34	320.99	275.6	284.09	99.01	74.01	46.64	151.75	209.75	254.83	246.02	101.85	181.33	33.7	292.94	260.81	124.3	78.85	44.81	182.89	31.35	109.12	83.86	40.18	181.33	622.6	444.19	226.01	46.44	119.58	222.74	25.03	36.06	46.67	194.17	16.8	102.7
377.81	42.12	10.5	511.9	201.09	53.55	30.93	85.55	83.77	50.93	35.71	63.51	21.24	50.42	319.4	273	279.27	99.62	72.7	46.28	148.99	208.78	254.84	244.01	101.45	182.21	33.12	292.11	257.86	124.05	78.87	45.14	182.83	30.6	109.03	83.08	40.43	180.99	618.68	437.07	225.65	46.54	117.6	220.71	25.84	36.25	46.41	192.23	16.95	102.35
379.52	41.02	9.86	508.93	200.63	52.23	30.43	84.02	83.34	51.15	36.37	63.85	21.69	49.63	318.39	270.96	274.6	100.86	71.06	45.73	147.02	207.74	254.76	241.64	101.11	182.33	32.69	291.79	254.88	124.43	79.08	44.77	182.5	29.9	108.65	82.25	40.36	179.82	615.43	431.09	224.96	46.37	116.34	218.96	26.12	35.66	45.6	190.19	16.53	101.86
381.22	39.79	8.85	505.62	200.63	50.78	29.95	82.77	82.64	50.86	37.34	64.62	22.67	48.57	317.86	269.03	270.49	101.77	69.73	44.93	146.04	206.38	254.2	239.48	101.03	181.54	32.58	290.32	251.6	125.15	79	43.69	181.9	29.05	108.02	81.84	40.19	178.31	612.08	426.34	223.78	46.06	114.98	216.95	25.18	34.52	44.41	188.79	15.95	102.02
382.93	38.8	7.82	501.41	200.66	49.67	29.64	81.92	81.61	50.5	37.77	66	24.65	47.17	316.55	267.19	266.61	101.59	69.19	44.17	145.54	205.18	253.19	238.18	101.21	180.65	32.55	287.61	247.99	125.25	78.35	42.63	181	28	107.27	81.88	40.16	176.66	608.61	423.53	222.45	45.78	113.32	214.54	23.85	33.62	43.54	188.38	15.77	102.47
384.64	38.21	7.22	497.01	200.56	49.35	29.59	81.23	81.3	50.54	36.55	68.23	29.17	45.86	314.43	265.53	262.38	100.82	69.08	43.6	144.79	204.11	252.68	237.65	101.47	180.12	32.33	284.89	244.16	124.16	77.65	42.13	180.09	26.93	106.6	81.78	40.3	175.38	605.3	422.53	221.2	45.62	111.8	212.07	23.16	33.45	43.37	188.31	15.86	102.59
386.34	38.42	7.26	493.12	200.59	49.47	29.55	80.51	81.84	50.81	33.85	71.06	36.81	45.06	312.52	263.6	257.74	100.33	68.46	42.98	143.21	202.59	253.36	237.02	101.65	179.75	32.22	283.05	240.63	122.76	77.5	42.06	179.77	26.16	106.21	81.23	40.26	175.05	601.66	421.24	220.17	45.59	110.27	209.61	23.13	33.61	43.65	187.5	15.72	102.33
388.05	39.59	7.73	489.73	200.59	49.11	29.33	79.69	81.88	50.85	31.11	73.55	45.49	44.63	310.7	261.32	252.98	100.06	66.6	42.32	140.85	200.77	254.59	235.38	101.78	179.48	32.51	281.88	237.9	122.25	77.72	42.17	179.85	25.87	105.9	80.89	39.69	175.38	597.3	417.77	219.23	45.8	108.64	207.16	23.08	33.3	43.87	185.64	15.23	101.84
389.76	40.88	7.89	486.49	199.83	47.91	29.51	78.59	80.75	49.76	29.47	72.04	51.47	44.24	308.32	259.18	248.39	99.85	63.77	42.15	138.56	199.1	255.09	232.9	101.87	179.59	32.87	280.64	235.81	122.69	77.8	42.45	179.45	25.58	105.37	80.99	38.89	175.53	592.73	413.1	217.77	46.07	107.33	204.9	22.63	32.23	43.8	183.21	14.73	101.32
391.47	41.07	7.35	483.57	198.16	46.47	29.32	77.17	79.38	49.07	28.82	67.46	51.47	43.98	305.45	257.45	244.3	100.08	61.06	42.71	137.2	197.44	254.47	230.63	101.71	180.1	32.92	279	233.89	123.38	77.88	42.75	178.49	24.74	104.81	80.83	38.47	175.09	588.47	409.4	215.46	46.18	106.54	202.71	22.16	30.77	43.67	180.83	14.6	101.09
393.17	40.18	6.83	481.21	196.43	45.57	28.64	75.58	78.61	48.15	28.37	62.87	44.86	44.09	302.52	255.94	240.8	101.04	59.37	43.6	136.54	195.45	253.17	229.16	101.35	180.38	32.65	277.66	231.89	123.71	78.01	42.77	177.94	23.61	104.36	80.4	38.52	174.48	584.56	407.44	213.02	46.39	105.81	200.29	21.97	29.6	43.69	179.1	14.79	101.31
394.88	39.34	6.21	479.32	195.38	45.35	28.41	74.01	78.44	46.8	27.71	60.17	34.78	44.5	300.53	253.96	237.4	102.25	58.75	44.19	135.47	193.23	251.92	228.03	101.21	179.82	32.25	277.13	229.85	123.42	78.12	42.57	178.36	22.98	103.86	80.45	38.87	174.3	581.06	407.1	211.55	46.7	104.63	197.89	21.55	29.13	43.55	177.98	14.89	101.7
396.59	39.07	5.51	478.5	194.87	45.4	28.83	72.57	78.53	45.65	27.12	59.16	26	44.85	300.11	251.24	233.65	102.86	58.47	44.44	133.59	191.33	251.43	226.69	101.28	178.71	31.86	276.73	227.8	122.79	77.94	42.52	178.97	22.96	103.33	80.89	39.36	174.38	578.11	408.44	211.26	46.63	102.9	195.97	20.77	29.12	43.05	176.69	14.8	101.76
398.29	39.01	5.31	479.41	194.32	45.21	28.93	71.18	78.75	45.22	26.81	58.74	21.15	44.82	299.9	248.48	230.03	102.36	57.85	44.85	131.69	190.27	251.74	225.47	101.09	177.89	31.64	275.84	225.52	122.5	77.52	42.76	178.74	22.94	102.85	80.89	39.72	174.07	575.63	411.2	211.12	46.21	100.89	194.4	20.34	28.97	42.37	174.97	14.74	101.3
400	38.97	5.73	480.94	193.64	44.59	28.21	69.59	79.06	45.29	26.47	58.58	19.7	43.96	298.42	246.45	227.29	101.14	56.79	45.38	130.2	190.16	252.1	224.53	100.49	177.64	31.63	274.92	222.93	122.77	77.09	43.14	177.59	22.45	102.4	80.28	39.97	173.2	573.3	414.68	210.12	45.9	99.12	192.6	20.42	28.33	41.68	173.29	14.65	100.61
401	38.92	6.2	481.94	193.19	43.68	27.42	68.06	79.24	45.36	25.69	58.7	19.79	41.98	296.57	245.16	225.35	100.12	55.65	45.22	128.75	190.35	251.97	223.08	99.79	177.65	31.58	274.41	220.34	123.17	76.59	43.5	176.31	21.83	102.06	79.58	40.38	172.01	570.93	418.34	208.46	45.72	98.12	190.22	20.45	27.37	41.32	171.54	14.32	100.06
402.48	38.68	6.33	482.83	193.03	42.78	27.36	67.33	78.88	45.19	24.59	58.62	20.01	39.73	296.15	244.09	223.61	99.79	54.73	44.02	127	189.73	251.7	220.72	99.32	177.58	31.35	274.29	217.78	123.17	76.19	43.61	175.64	21.51	102.03	79.15	40.74	170.7	568.57	421.67	206.95	45.69	97.8	187.81	20.28	26.56	41.67	169.51	13.81	99.8
403.96	38.35	6.22	483.94	192.76	42.12	27.69	67.25	77.88	44.82	23.71	58.04	19.74	38.52	297.09	242.82	221.67	100.28	53.96	42.51	124.97	187.87	251.85	218.03	99.09	177.38	31.13	274.73	215.3	122.81	76.16	43.4	175.71	21.37	102.55	78.92	40.62	169.47	566.25	424.32	205.56	45.96	97.26	186.11	19.98	26.17	42.42	167.62	13.36	99.72
405.43	38.23	6.13	485.02	192.18	41.92	27.38	66.69	76.64	44.67	23.21	57.37	19.18	38.3	297.72	241.15	219.36	101.5	53.23	41.57	122.86	185.59	252.22	215.72	98.94	177.22	30.89	275.69	213.46	122.57	76.46	43.21	176.23	21.04	103.4	78.81	40.06	168.48	563.88	426.18	203.59	46.21	95.89	184.86	19.53	25.9	42.83	166.08	13.14	99.47
406.91	38.09	6.13	486.36	191.59	42.03	26.26	65.3	75.8	44.97	22.91	57.11	18.88	38.13	296.86	238.88	216.43	102.8	52.69	41.4	121.18	183.81	252.32	214.16	98.83	176.96	30.2	276.34	212.18	122.46	76.98	43.37	176.97	20.31	103.68	78.89	39.47	167.65	561.8	427.38	201.03	46.19	94.19	183.38	19.18	25.38	42.66	164.64	12.95	98.68
408.39	37.5	6.1	488.45	191.26	41.95	25.26	63.9	75.66	45.28	22.74	57.14	18.88	37.56	294.49	236.12	213.01	103.16	52.36	41.68	120.08	182.5	251.81	213.03	98.94	176.23	29.28	276.1	210.43	122.01	77.53	43.67	177.77	19.18	102.9	79.02	39.19	167	560.58	428.64	198.75	46.14	93.07	181.71	19.17	24.78	42.32	163.37	12.69	97.76
409.87	36.44	5.92	491.42	191.09	41.45	25.04	62.82	75.96	45.22	22.7	57.04	18.76	36.72	291.1	233.56	209.72	102.48	51.66	42.03	119.04	181.19	250.7	211.55	99.29	175.24	28.91	275.9	207.78	121.42	77.66	43.7	178.41	18.12	101.65	78.93	39.27	166.62	559.87	431.33	197.24	46.26	92.64	180.17	19.1	24.3	42.3	162.42	12.72	97.49
411.34	35.55	5.58	495.28	190.74	40.81	25.18	61.59	76.08	44.81	22.76	56.46	18.56	35.97	287.89	231.68	206.88	101.78	50.11	42.19	117.71	179.87	249.59	209.65	99.57	174.62	29.25	277.62	204.92	121.5	77.2	43.41	178.73	17.85	100.7	78.65	39.51	166.39	558.71	436.58	196.1	46.27	92.3	178.81	18.77	23.93	42.57	161.61	13.05	97.7
412.82	35.46	5.28	499.92	190.08	40.33	25.05	60.04	75.75	44.17	23	55.34	18.37	35.58	286.39	230.42	204.57	101.76	48.38	42.08	116.44	178.89	248.91	208.06	99.66	174.45	29.63	281.72	202.75	122.23	76.5	43.08	178.66	18.33	100.21	78.38	39.82	166.13	557.2	444.49	194.99	46.12	91.65	177.39	18.68	23.57	42.52	160.61	13.13	97.41
414.3	35.83	5.32	505	188.99	39.97	24.61	58.69	75.38	43.34	23.32	54.25	18.04	35.41	286.69	229.46	203.12	102.14	47.32	41.92	115.51	178.2	248.16	207.08	99.61	174.37	29.58	286.81	201.58	122.7	76	42.89	178.22	18.77	99.99	78.12	40.23	165.93	556.11	454.91	194.12	46.11	90.63	175.71	19.16	23.06	42.07	159.31	12.96	96.4
415.78	35.99	5.51	510.33	187.23	39.59	24.24	57.86	75.41	42.54	23.59	54.14	17.76	35.15	286.8	228.06	202.39	102.46	46.68	41.91	114.51	177.33	247.18	206.27	99.4	174.25	29.49	291.65	200.97	122.42	75.88	42.87	177.74	18.86	99.96	77.73	40.52	165.67	555.55	468.34	193.54	46.43	89.23	174.04	19.74	22.27	41.68	157.75	13.08	95.32
417.25	36	5.3	516.29	185.45	39.13	24.07	57.25	75.74	42.28	23.94	54.95	17.74	34.7	285.28	225.68	201.27	102.6	45.82	41.85	112.88	176.22	246.73	205.34	99.04	174.07	29.74	296.1	199.99	121.85	75.96	43.1	177.72	18.8	100.1	77.39	40.52	164.98	555	485.01	192.84	46.92	87.68	172.69	19.8	21.43	41.45	156.13	13.5	95.02
418.73	36.17	4.65	523.15	184.79	38.52	23.96	56.5	76.04	42.9	24.47	55.53	17.74	34.19	283.43	222.97	198.85	102.66	44.73	41.45	110.87	175.21	247.32	204.24	98.95	173.6	30.17	300.79	198.09	121.74	76	43.53	178.06	18.59	100.26	77.44	40.55	164.02	554.04	503.94	191.68	47.26	86.44	171.4	19.43	20.95	41.44	154.87	13.78	95.8
420.21	36.28	4.09	529.81	185.14	37.86	23.95	55.82	76.15	43.98	24.81	55.36	17.63	33.69	282.91	221.04	195.47	102.76	43.74	40.8	109.34	174.12	248.64	202.76	99.36	172.87	30.5	305.94	195.82	122.23	75.98	43.9	177.98	18.25	100.23	77.74	40.85	163.25	552.52	523.1	190.09	47.25	85.54	169.85	19.08	20.92	41.97	154.03	13.75	96.97
421.69	36.08	4.03	534.6	185.47	37.47	24.03	55.48	75.99	44.65	24.6	55.07	17.44	33.08	283.15	219.85	192.11	102.87	43.19	40.09	108.6	172.54	249.72	200.87	99.83	172.27	30.62	310.68	194.08	122.76	76.08	44.25	177.15	18	100.1	77.68	40.96	162.65	550.73	540.26	188.28	47.02	84.64	168.19	18.81	21.14	42.85	153.17	13.55	97.51
423.16	35.8	4.34	537.21	185.54	37.55	23.78	55.29	75.5	44.71	23.99	55.09	17.11	32.27	282.59	218.61	189.32	102.99	43.35	39.52	108.2	170.76	249.77	199.02	100.08	172.01	30.36	314.16	192.89	122.86	76.35	44.55	176.37	17.71	100.19	77.18	40.61	161.63	549.14	554.15	186.59	47.01	83.46	166.55	18.17	21.36	43.52	152.13	13.17	97.29
424.64	35.59	4.71	538.15	185.62	37.72	23.22	54.93	74.83	44.59	23.37	55.11	16.9	31.4	280.8	217.09	187.01	103.13	43.8	39.44	107.7	169.37	249.02	197.62	100.34	172	29.61	316.31	191.8	122.63	76.62	44.52	176.25	17.02	100.62	76.86	40.38	160.07	547.63	564.56	185.24	47.5	81.98	164.7	17.11	21.15	43.93	151.22	12.6	96.95
426.12	35.32	4.91	537.2	185.54	37.35	23.1	54.45	74.24	44.63	22.9	54.78	17.07	30.65	278.72	215.56	184.98	103.32	43.68	40.08	106.87	168.33	247.96	196.54	100.35	172.22	28.75	316.78	190.32	122.45	76.67	44.12	176.49	16.01	100.76	76.73	40.55	158.62	545.42	570.58	184.11	48.16	80.67	162.4	16.39	20.06	44.15	150.62	12.4	96.79
427.6	35.01	4.79	534.02	185	36.41	23.51	54.06	73.68	44.92	22.67	54.19	17.17	30.11	277.6	214.09	182.77	103.77	42.73	40.78	105.48	167.27	246.51	195.33	99.89	172.45	28.35	315.06	187.91	122.22	76.53	43.8	176.7	15.01	100.07	76.07	40.65	157.92	542.57	570.77	183.03	48.29	80.05	159.9	16.59	18.44	43.92	149.81	12.97	96.52
429.07	34.75	4.27	529.06	184.23	35.57	23.59	53.55	72.99	45.12	22.59	53.69	16.74	29.86	277.29	212.55	179.79	104.73	41.4	40.7	103.7	166.1	245.01	193.91	99.55	172.27	28.59	311.38	184.77	121.78	76.33	44.1	176.97	14.34	99.09	74.83	40.62	157.88	539.84	565.33	182	47.73	79.96	157.96	17.39	17.21	43.25	148.28	13.67	96.01
430.55	34.59	3.61	522.7	183.88	35.29	23.14	52.58	72.4	44.88	22.39	53.69	16.23	29.97	276.73	210.93	176.23	105.8	40.01	39.97	102.02	164.74	244.38	192.68	99.66	171.83	29.2	306.38	182.09	121.66	76.17	44.89	177.43	14.17	98.58	74.09	40.86	158.07	537.09	555.91	181.22	47.12	79.95	156.88	18.17	16.76	42.78	146.42	13.64	95.63
432.03	34.41	3.06	515.21	184.02	35.4	23.03	51.51	72.07	44.38	21.97	54.29	16.11	30.13	275.71	209.14	172.82	106.1	38.66	39.25	100.53	163.25	244.52	191.8	99.66	171.98	29.78	300.72	180.65	122.17	76.17	45.39	177.76	14.41	98.52	74.37	41.36	158.29	533.64	543.71	180.66	47.13	79.71	156.08	18.65	16.83	42.91	144.97	12.9	95.68
433.51	34.13	2.8	507.48	183.97	35.51	23.61	50.84	71.68	44.04	21.5	54.98	16.16	29.73	274.5	206.96	169.8	105.27	37.49	38.93	99.06	161.87	244.49	191.05	99.32	172.77	30.09	294.98	179.95	122.72	76.33	45.13	177.56	14.82	98.68	75.12	41.91	158.34	529.59	529.54	179.92	47.79	78.98	154.98	18.71	17.03	43.14	143.82	11.91	95.83
434.99	34.24	2.88	500.65	183.34	35.46	24.14	50.43	70.88	43.88	21.34	55.11	16.06	28.56	272.75	204.56	166.75	103.98	36.69	39.23	97.71	160.5	244.21	190.14	99.09	173.25	30.03	289.78	178.7	123.02	76.55	44.52	176.94	15.12	98.81	75.66	42.35	157.94	525.2	515.14	178.81	48.57	77.86	153.52	18.31	17.08	42.85	142.4	11.06	95.69
436.46	34.98	3.11	495.02	182.45	35.26	24.07	49.86	69.85	43.72	22.11	54.67	16	27.28	270.48	202.63	163.41	103.21	36.47	40.06	96.75	158.94	244.26	188.78	99.28	172.86	29.61	285.76	176.18	123.52	77.04	44.3	176.35	14.95	98.37	75.71	42.52	157.2	520.43	502.5	177.54	48.78	76.76	151.82	17.76	17.02	42.19	140.86	10.78	95.34
437.94	35.64	3.16	489.96	181.43	34.84	23.51	48.9	68.99	43.49	24	54.14	15.98	26.74	268.69	201.46	160	103.39	36.73	40.79	96.16	157.65	244.51	187.04	99.74	171.95	29.11	282.84	173.16	124.18	77.87	44.65	176.04	14.25	97.3	75.32	42.24	156.58	515.94	491.82	176.29	48.16	75.78	149.84	17.49	17.19	41.82	139.84	11.33	95.17
439.42	35.72	3.07	485.1	180.08	34.15	22.81	47.67	68.49	43.07	26.24	53.52	15.84	26.83	268.13	200.56	156.75	104.16	36.82	40.89	95.66	156.88	244.53	185.34	100.13	170.78	28.68	280	170.99	124.31	78.47	45.15	176.11	13.43	96.28	74.85	41.39	156.05	512.73	482.04	175.3	47.25	74.72	147.61	17.41	17.47	41.79	139.6	12.17	95.22
440.9	35.72	3.29	480.55	178.7	33.43	22.29	46.63	68.37	42.43	27.8	52.61	15.81	26.84	268.24	199.48	153.52	104.99	36.34	40.43	95.3	156.2	244.24	184.3	100.29	169.49	28.21	276.94	169.64	123.86	78.36	45.39	176.55	12.82	95.88	74.76	40.39	155.23	510.57	473.04	174.61	46.8	73.62	145.31	17.29	17.44	41.59	139.74	12.63	95.18
442.37	36.07	3.78	476.08	177.78	33	22.03	46.16	68.46	41.91	28.3	51.88	16.15	26.56	267.6	198.22	150.34	105.57	35.54	39.76	95.02	155.28	243.62	184.19	100.2	168.65	27.85	274.82	168	123.53	77.98	45.28	176.98	12.37	95.83	75.06	40.11	154.17	508.54	465.2	173.69	46.93	72.78	143.29	17.24	17.09	41.03	139.66	12.68	95.02
443.85	36.35	3.8	471.75	177.11	32.67	21.72	45.9	68.43	42.02	28.04	51.78	16.46	26.23	265.85	196.8	147.68	105.74	34.87	39.1	94.18	154.2	242.81	184.46	99.8	168.74	27.76	274.43	165.81	123.62	77.9	45.09	176.98	11.94	95.56	75.16	40.69	153.2	505.98	458.17	172.19	47.39	72.27	141.96	17.26	16.67	40.59	138.92	12.6	95.12
445.33	36.18	3.1	468.5	176.54	32.06	21.18	45.29	68.3	42.77	27.82	51.95	16.13	25.78	264.26	195.25	145.59	105.53	34.39	38.7	92.57	153.13	242.21	184.09	99.11	169.35	27.79	274.84	163.84	123.45	78.11	45.19	176.78	11.67	95	74.6	41.49	152.27	502.56	451.5	170.66	48.03	71.81	141.34	16.99	16.2	40.67	137.48	12.52	95.6
446.81	35.73	2.33	466.85	176.37	31.44	20.65	44.56	68.49	43.45	28.37	51.84	15.27	25.1	263.77	193.71	143.47	105.19	33.89	38.6	91.04	152.3	242.04	182.65	98.54	169.65	27.79	274.41	162.36	122.39	78.28	45.6	176.63	11.71	94.56	73.86	42.04	151.27	498.39	445.23	169.69	48.68	71.22	140.7	16.44	15.76	40.82	135.77	12.48	96.02
448.28	35.2	1.99	466.14	176.47	31.45	20.63	44.06	68.74	43.39	29.5	51.47	14.58	24.46	264.25	192.17	141.04	104.99	33.44	38.59	90.04	151.74	242.19	180.6	98.51	169.5	27.73	272.66	160.9	120.92	78.23	45.87	176.23	11.66	94.09	73.63	42.09	150.38	494.02	439.31	169.13	49.1	70.51	139.42	16.16	15.6	40.33	134.27	12.37	96.08
449.76	34.67	1.93	465.49	176.33	31.89	21.32	43.57	68.35	42.77	30.44	51.27	14.45	24.09	265.21	190.6	138.39	104.93	33.26	38.34	88.81	151.09	242.33	178.74	98.9	169.39	27.69	270.51	159.48	120.02	77.82	45.62	175.56	11.18	93.14	73.6	41.48	149.7	489.85	433.22	168.45	49.31	69.67	137.74	16.5	15.58	39.35	133.13	12.09	96.03
451.24	34.3	2.15	464.31	176.14	31.8	22.23	43.06	67.55	42.41	30.88	51.4	14.62	23.73	265.26	189.07	135.42	104.94	33.06	37.71	86.78	150.23	242.05	177.37	99.14	169.56	27.81	268.85	158.4	119.85	77.22	45.15	175.08	10.51	92.15	73.28	40.71	149.31	485.73	426.61	167.35	49.25	68.74	135.91	17.05	15.16	38.51	131.99	11.69	95.94
452.72	34.11	2.73	462.42	176.39	31.05	22.74	42.84	67.16	42.58	30.99	51.55	14.62	23.22	263.06	187.41	132.16	105.18	32.46	36.95	84.67	149.28	241.26	176.4	98.96	169.6	28.02	267.78	157.06	120.05	76.81	44.95	174.91	10.05	91.96	73.01	40.46	149.3	481.36	420.17	166.07	48.8	67.7	133.81	17.08	14.46	38.04	130.54	11.38	95.53
454.19	34.01	3.11	460.22	176.82	30.35	22.64	42.75	67.13	42.56	30.85	51.42	14.17	22.93	259.62	185.45	128.91	105.7	31.76	36.54	83.5	148.02	240.32	175.53	98.52	168.91	27.97	266.86	154.76	120.47	76.87	44.98	175.03	9.86	92.54	73.14	40.63	149.35	477.25	414.72	165.23	48.26	66.58	131.68	16.37	13.93	37.76	129.03	11.44	94.81
455.67	33.92	2.86	458.45	176.7	29.83	22.08	42.35	66.84	41.84	30.63	50.95	13.32	23.16	257.36	183.63	125.85	106.3	31.39	36.88	83.11	146.47	239.76	174.3	97.98	167.62	27.77	265.75	152.05	121.27	77.09	44.99	175.41	9.87	93.2	73.19	40.87	149.07	474.39	409.99	165.03	48.01	65.71	129.99	15.25	13.54	37.53	127.84	11.84	94.06
457.15	33.75	2.63	457.34	175.84	29.24	21.27	41.72	66.16	40.9	30.96	50.45	12.54	23.7	256.83	182.38	123.09	106.83	31.24	38.02	82.42	145.29	239.84	172.73	97.48	166.52	27.87	264.41	149.8	122.4	77.03	44.83	175.58	9.81	93.59	72.8	41.26	148.31	472.57	405.29	164.75	47.89	65.35	128.72	14.22	13.17	37.31	126.93	12.2	93.48
458.63	33.44	2.97	456.2	174.75	28.8	20.46	41.09	65.48	40.54	32.3	50.27	12.21	24.18	256.77	181.11	120.78	107.35	30.88	39.44	81.06	144.6	240.24	171.45	97.25	166.12	28.26	262.78	148.11	123.26	76.81	44.57	175.1	9.51	93.6	72.37	41.73	147.12	470.38	400.17	163.97	47.66	65.28	127.33	13.73	13.02	37.02	126.02	12.37	93.09
460.1	33.11	3.38	453.93	173.83	28.76	19.95	40.17	65.04	40.93	34.24	50.36	12.24	24.37	256.46	178.85	118.76	107.88	30.15	40.19	79.84	143.76	240.46	170.71	97.24	166.21	28.56	260.61	146.73	123.31	76.85	44.42	174.25	9.27	93.02	72.35	41.94	146.23	467.24	394.31	163.24	47.57	65.07	125.48	13.86	13.09	36.6	125.02	12.41	92.82
461.58	32.63	3.34	450.47	173.09	28.74	19.91	38.82	64.79	41.46	35.87	50.36	12.39	24.1	255.8	176.09	116.57	108.35	29.23	39.79	79.58	142.42	240.54	170.01	97.41	166.61	28.47	257.94	145.49	122.9	77.01	44.45	173.64	9.25	92.04	72.67	41.74	146.38	463.86	388.32	162.72	47.89	64.53	123.6	14.25	12.89	36.18	123.79	12.31	92.49
463.06	32.51	3.14	447.26	172.71	28.4	20.02	37.61	64.38	41.6	36.72	50.1	12.64	23.61	254.07	174.26	114.08	108.73	28.45	38.79	80	140.91	240.54	169.09	98.09	167.14	27.78	255.1	144.12	122.68	77.01	44.58	173.59	9.12	91.26	73.08	41.32	146.72	460.76	383.65	161.86	48.47	63.75	122.29	14.48	12.17	35.77	122.34	12.16	91.9
464.54	32.7	3.03	445.37	172.65	27.94	19.83	37.06	63.65	41.54	37.14	49.73	12.95	23.29	251.06	173.64	111.61	109.02	28.12	38.1	80.06	139.57	240.2	168.16	99.17	167.39	26.72	252.34	142.48	122.9	77.14	44.86	173.75	8.73	91.2	73.66	41.21	145.99	457.72	380.68	160.52	48.99	62.99	121.38	14.37	11.55	35.27	121.1	12.02	91.33
466.01	33.06	2.78	444	172.32	27.76	19.4	37	62.88	41.62	38.05	49.39	13.15	22.9	248.67	173.46	109.65	108.99	28.28	38.07	79.21	138.37	239.59	167.31	99.88	167.05	26.13	249.75	141.08	123.53	77.75	45.36	173.34	8.62	91.7	74.32	41.61	144.77	454.35	378.51	159.09	49.31	62.25	120.28	14.15	11.74	34.85	120.35	11.95	91.21
467.49	33.36	2.47	442.09	171.67	27.74	19.01	36.99	62.42	41.77	39.95	49.25	13.09	22.2	248.51	173.25	108.48	108.61	28.47	38.46	77.88	137.15	239.05	166.36	99.82	166.38	26.58	247.47	140.24	124.16	78.52	46.02	172.16	9.09	91.99	74.55	41.92	144.25	450.71	377.06	157.93	49.51	61.06	119.03	14.16	12.45	34.81	119.74	11.98	91.13
468.97	33.67	2.58	440.17	171.42	27.62	18.84	36.97	62.24	41.71	42.27	49.41	12.82	21.56	249.2	172.77	108.12	108.38	28.27	38.83	76.8	136.09	238.38	164.98	99.24	165.91	27.57	245.99	139.47	124.13	78.89	46.8	171.09	9.55	91.77	74.17	41.77	143.98	447.27	377.14	157.23	49.74	59.29	118.06	14.37	12.78	34.97	118.73	11.9	90.59
470.45	33.97	2.93	439.49	171.59	27.42	19.15	36.91	62.2	41.35	43.96	49.57	12.65	21.44	248.72	171.53	107.85	108.43	27.83	38.86	76.13	135.65	237.4	162.96	98.46	165.77	28.02	245.44	138.27	123.5	78.86	47.48	170.86	9.22	91.63	73.5	41.37	143.3	444.35	378.72	156.86	50.07	57.64	117.12	14.46	12.44	34.83	117.51	11.26	90.08
471.93	34.13	2.6	440.09	171.45	27.25	20.03	36.4	62.2	41.08	45.18	49.55	12.71	21.6	247.35	169.42	106.57	108.34	27.3	38.61	75.43	135.85	236.71	160.83	98	165.64	27.65	244.85	136.81	122.97	78.85	47.6	171.13	8.2	91.71	72.89	40.95	142.75	441.9	380.88	156.64	50.37	56.8	115.57	14.19	11.76	34.61	116.8	10.16	90.32
473.4	34.45	1.48	440.52	171.04	27.04	20.78	35.31	62.31	41.3	45.82	49.6	12.74	21.26	246.29	167.04	104.27	108.09	26.35	38.35	74.3	135.05	236.79	159.27	98.25	165.29	27.2	243.58	135.45	122.94	78.94	47.23	171.41	7.18	91.61	72.56	40.65	143.01	439.91	383.12	156.48	50.23	56.52	113.56	13.43	11.03	34.39	116.49	9.36	91.34
474.88	35.15	0.51	439.6	171.1	26.7	20.72	34.09	62.4	41.69	46.76	49.68	12.55	20.14	245.48	164.86	101.84	107.97	25.09	38.16	72.8	133.84	236.94	158.29	98.83	164.95	27.3	242.52	134.28	123.1	78.84	46.91	171.78	6.62	91.47	72.71	40.7	143.54	438.2	385.59	156.17	49.77	56.22	111.79	12.49	10.39	34.16	115.9	9.22	92.62
476.36	35.9	0.2	437.41	171.85	26.03	20.15	33.03	62.2	41.46	48.32	49.48	12.39	19.03	244.12	163.15	99.72	107.94	24.26	38	71.21	132.76	236.19	157.53	99.12	164.86	27.64	242.38	133.3	122.93	78.51	46.88	172.25	6.5	91.53	73.15	41.27	143.39	436.54	388.27	155.56	49.72	55.74	110.4	12.18	9.93	34.21	115.1	9.24	93.62
477.84	36.19	0.08	434.91	172.6	24.81	19.59	32.06	61.78	40.44	51.48	49.17	12.41	18.78	242.48	162.22	97.85	108.17	24.11	37.69	69.9	131.81	234.61	156.9	99.06	165.07	27.69	242.49	132.38	122.51	78.41	47.02	172.44	6.71	91.43	73.48	42.24	142.55	435.13	391.13	154.89	50.24	55.34	109.08	12.74	9.51	34.18	114.5	9.1	93.8
479.31	35.61	-0.26	432.87	172.75	23.33	19.04	31.46	61.53	39.57	56.67	49.44	12.28	19.15	241.59	161.88	96.1	108.93	24.17	37.08	69.15	130.88	233.1	156.21	98.92	165.47	27.39	242.32	131.18	122.35	78.6	47.32	172.12	6.99	91.02	73.73	42.99	141.71	434.15	394.65	154.55	50.51	55.25	107.69	13.44	8.98	34.02	113.64	9.09	93.15
480.79	34.32	-0.62	431.4	172.61	22.36	18.72	31.58	61.79	39.75	62.78	50.96	12.04	19.21	241.25	161.26	94.34	109.91	24.17	36.55	68.82	130.19	232.45	155.16	98.84	165.74	26.94	242.36	129.65	122.52	78.71	47.87	171.61	6.95	90.68	74.26	42.73	141.04	433	398.54	154.54	50.13	55.38	106.22	13.63	8.57	33.85	112.09	9.37	92.38
482.27	33.38	-0.63	430.52	172.88	22.19	19.22	32.12	62.76	41.16	67.83	54.49	12.71	18.64	240.29	160	92.58	110.52	24.27	36.52	68.57	129.83	232.73	153.93	99.08	165.51	26.46	242.97	128.16	122.95	78.64	48.57	171.25	6.47	90.51	74.89	41.62	140.49	431.25	401.45	154.33	49.69	55.37	104.85	13.47	8.49	33.48	110.49	9.75	92.17
483.75	33.63	-0.28	430.29	173.54	22.45	20.44	32.35	64.2	43.49	70.16	60.96	16.24	17.93	238.49	158.93	91.07	110.68	24.6	36.69	68.29	129.48	233.28	153.09	99.87	164.89	26.18	243.69	127.07	123.64	78.61	49.08	171.1	5.97	90.45	74.91	40.98	140.43	429.08	402.92	153.6	49.65	54.89	103.93	13.33	8.51	32.81	109.63	10	92.44
485.22	34.45	0.5	430.19	174.02	23.05	21.38	32.24	65.37	45.91	69.19	70.34	25.74	17.48	236.65	158.78	89.88	110.57	24.85	36.58	67.92	128.93	233.39	152.53	100.74	164.26	26.32	243.95	126.43	124.28	78.69	49.09	171.07	5.91	90.5	74.24	41.5	140.87	426.39	403.92	152.6	49.61	53.85	103.43	13.06	8.26	32.23	109.35	10.04	92.72
486.7	34.73	0.41	429.66	174.01	24	21.56	32.5	65.65	47.27	65.61	80.46	43.97	16.92	235.51	159.21	88.75	110.57	24.68	36.25	67.19	128.2	233.18	151.51	101.04	163.87	26.72	243.69	125.91	124.4	78.73	48.91	170.87	6.15	90.58	73.63	42.26	141.06	422.9	405.11	151.68	49.33	52.5	102.89	12.42	7.64	32.11	108.93	9.71	92.81
488.18	34.28	0.1	429.03	173.71	24.94	21.53	33.56	64.92	47.27	60.87	87.42	69.02	16.08	235.34	159.58	87.36	111.11	24.28	36.05	66.08	127.14	233.26	149.84	100.94	163.61	26.91	243.19	124.88	123.87	78.76	49.1	170.28	6.32	90.71	73.62	42.29	140.57	418.98	406.19	150.84	49.25	51.22	102.04	11.7	6.82	32.07	108.06	8.99	92.79
489.66	33.86	0.07	428.99	173.72	25.5	21.72	34.89	63.25	46.5	56.24	87.61	92.66	15.7	235.47	159.63	85.61	112.11	23.82	36.19	65.09	125.86	233.68	148.41	100.94	163.19	26.78	243.05	123.14	123.12	78.86	49.71	169.73	6.56	90.87	74.09	41.87	139.8	415.65	406.79	150.08	49.68	50.21	100.96	11.5	6.21	31.54	106.85	8.37	92.85
491.13	34.22	0.34	429.19	174.22	25.64	21.86	35.44	60.98	45.33	51.93	80.42	104.97	16.54	234.91	159.3	83.6	113.24	23.19	36.65	64.69	124.71	233.86	148.01	100.94	162.66	26.75	243.91	121.22	122.83	78.79	50.27	169.79	6.95	90.71	74.64	41.48	139.04	413.56	406.86	149.64	50.25	49.44	99.62	11.93	6.03	30.9	105.55	8.36	93.12
492.61	34.96	0.51	428.41	174.53	25.21	21.68	34.64	59.06	44.03	46.37	69.24	100.26	18.53	233.61	158.38	81.51	114.47	22.41	37.19	64.88	123.43	233.44	148.26	100.68	162.37	27.1	245.61	119.7	123.22	78.52	50.46	170.34	7.05	90.03	74.85	41.11	138.12	412.25	406.39	149.63	50.41	48.77	97.88	12.43	6.03	30.95	104.66	8.69	93.44
494.09	34.99	0.36	425.91	173.85	24.02	21.08	32.71	58.31	43.47	37.53	59.15	80.26	21.02	231.8	156.56	79.31	115.85	21.67	37.56	65.38	121.59	232.52	148.17	100.17	162.51	27.63	247.2	118.68	123.93	78.29	50.22	170.69	6.62	89.13	74.58	40.99	137.3	410.75	405.41	149.71	50.05	48.1	95.97	12.4	6.07	31.62	104.54	8.8	93.49
495.57	34.12	-0.19	422.7	172.37	22.44	20.18	30.34	58.37	44.28	26.06	53.1	53.78	23.3	230.55	153.72	77.08	117.14	20.96	37.9	65.72	119.7	231.38	147.33	99.45	163.18	27.95	247.77	118.09	124.53	77.94	49.66	170.59	6.06	88.49	74.21	41.51	136.85	408.83	404.16	149.53	49.54	47.45	94.39	12.1	6.32	32.15	104.83	8.66	93.13
497.04	33.11	-0.9	420.98	170.31	20.26	19.29	27.32	58.18	46.07	15.92	50.65	18.65	24.71	229.29	150.56	75.51	118.03	20.19	38.39	65.43	118.59	230.49	146.11	100.08	164.26	27.76	246.91	117.67	124.91	77.36	49.19	170.53	5.78	88.4	74.26	42.29	136.55	407.04	402.98	149.07	49.25	46.87	93.48	12.23	6.73	31.94	104.66	8.63	92.8
498.52	32.61	-1.2	421.25	169.78	19.9	18.58	27.08	57.53	47.89	10.23	50.01	13.36	24.84	226.93	148.27	75.07	118.19	19.52	38.86	64.32	118.2	230.57	144.99	102.62	165.17	27.34	245.31	117.02	125.16	77.1	49.19	170.88	5.75	88.96	74.78	42.79	136.41	405.46	401.79	148.43	49.33	46.31	93.02	12.6	6.72	30.94	103.49	8.99	92.91
500	32.64	-0.77	420.47	169.47	19.96	17.95	27.14	57.06	48.81	8.14	50	11.32	23.56	226.87	147.12	75.22	117.46	19.17	39.06	62.68	117.91	230.09	144.18	105.54	165.59	27.25	244.03	115.97	125.1	77.51	49.57	171.12	5.75	89.93	75.23	43.23	136.59	403.42	400.23	147.84	49.83	45.78	92.28	12.44	6.3	29.67	101.72	9.59	93.06
501	32.69	-0.13	419.17	169.57	20.26	17.5	27.25	56.94	48.59	7.02	50.19	10.38	21.03	230	146.22	75.21	116.16	19.23	38.93	61.02	117.19	229.11	143.45	107.55	165.91	27.36	243.25	114.76	124.29	78.08	50.02	170.67	5.74	90.5	75.38	43.83	136.56	400.65	398.44	147.54	50.71	45.24	90.84	11.77	6.34	28.68	100.46	9.89	92.94
502.9	32.34	0.07	417.84	169.61	20.59	17.36	27.38	56.72	47.92	5.8	50.43	10.39	18.13	234.61	145.18	75.01	114.81	19.64	38.54	59.66	115.95	228.3	142.42	108.16	166.24	26.95	242.6	113.74	123.17	78.22	50.46	169.95	5.73	90.02	75.55	44.24	135.7	397.8	397.05	147.48	51.7	44.51	89.15	11.27	6.91	28.19	100.14	9.64	93.09
504.79	31.96	-0.28	416.23	169.27	20.85	17.49	27.41	56.37	47.42	4.97	50.44	11.01	16.21	238.36	144.2	74.48	113.79	20.09	38.1	58.7	114.62	228.18	141.3	107.91	166.1	25.99	241.98	113.1	122.99	78.29	50.82	169.83	5.54	88.85	75.8	44.23	134.33	395.39	396.07	147.26	52.39	43.78	87.87	11.13	7.14	28.46	100.05	9.06	93.78
506.69	32.31	-1.02	414.18	168.99	20.86	17.56	27.18	56.22	46.87	4.87	49.96	11.34	15.79	240.16	142.91	72.84	113.44	20.44	37.92	58.24	113.62	228.41	140.81	107.7	165.3	25.24	241.12	112.42	123.8	78.98	50.97	170.29	5.11	88.01	75.7	43.84	133.22	393.5	394.9	146.87	52.66	43.54	86.99	11.03	6.82	29.48	99.47	8.44	94.17
508.58	33.3	-1.95	411.82	168.9	20.39	17.15	26.52	56.26	46.04	5.01	49.09	10.85	15.96	239.63	140.95	69.93	113.7	20.96	37.92	58.02	112.91	228.1	140.92	107.82	164.37	25.15	239.58	111.14	124.32	80.11	51.02	170.42	4.74	88.12	75.32	43.31	132.62	391.91	393.4	146.7	52.74	43.62	86.16	10.77	6.34	30.54	98.39	7.99	93.7
510.48	34.05	-2.75	409.57	168.47	19.67	16.42	25.54	56.37	45.26	4.78	48.33	9.9	15.7	236.81	138.65	66.98	114.18	21.76	37.65	57.4	112.38	227.08	140.52	107.92	163.84	25.46	237.53	109.45	124.09	80.83	51.33	169.69	4.72	88.84	75.26	43.17	132.21	390.1	391.84	146.69	52.71	43.38	85.44	10.41	5.75	30.93	97.18	7.79	93.05
512.37	34.04	-2.84	407.95	167.77	19.06	16	24.67	56.53	44.87	4.18	47.91	9.02	15.05	232.81	136.45	65.26	114.52	22.43	36.96	56.53	111.69	226.06	139.03	107.77	163.76	25.87	235.77	107.91	123.8	81.01	51.85	168.65	4.9	89.43	75.42	43.63	131.54	387.59	390.31	146.44	52.56	42.65	85.09	10.33	5	30.84	96.18	7.73	93.21
514.27	33.62	-2.13	406.92	167.3	18.62	16.14	24	56.51	44.72	3.76	47.6	8.35	14.49	228.98	134.75	64.5	114.64	22.67	36.35	56.01	110.29	225.41	137.35	107.8	163.91	26.14	234.71	106.57	123.91	81.26	51.99	168.24	4.87	89.61	75.24	44.18	130.33	384.58	388.69	145.89	52.55	41.78	84.87	10.72	4.52	30.67	95.61	7.68	94.04
516.16	33.31	-1.41	406.17	166.85	18.36	16.46	23.05	55.98	44.3	3.76	47.49	8.1	14.01	225.88	133.68	63.53	114.4	22.39	36.38	55.5	108.45	224.77	136.16	108.59	164.11	25.97	233.79	105.26	124.6	81.83	51.42	168.75	4.52	89.35	74.77	44.34	129.1	382.05	386.91	145.05	52.65	41.08	84.14	11.22	4.54	30.3	95.25	7.5	94.42
518.06	33.11	-1.36	405.63	166.02	18.28	16.68	21.71	55.19	43.54	3.84	48.04	8.63	13.34	223.71	132.81	61.87	113.92	21.45	36.93	54.33	107.08	224.09	134.9	110.01	164.36	25.33	232.2	103.96	125.67	82.25	50.51	169.56	4.02	88.55	74.52	44.12	128.8	380.7	385.49	143.8	52.31	40.73	82.64	11.45	4.55	29.72	94.6	7.17	93.91
519.95	32.86	-1.69	405.3	165.26	18.28	17.09	20.69	54.64	43.21	3.53	48.98	9.53	12.47	222.18	131.87	59.82	113.52	20.02	37.3	52.8	106.36	223.6	133.17	111.39	164.52	24.77	230.11	102.65	126.27	82.15	50.12	170.07	3.54	87.43	74.62	43.9	129.59	379.61	385.42	142.35	51.48	40.71	80.75	11.4	4.07	29.32	93.71	7.06	93.48
521.85	32.66	-1.89	405.21	165.31	18.36	17.78	20.57	54.28	43.71	2.89	49.48	10.03	11.61	220.48	131.25	57.97	113.43	18.64	37.12	51.48	105.86	223.26	131.4	112.27	164.27	24.94	228.43	101.47	125.9	81.74	50.58	170	3.02	86.68	74.89	44.03	130.54	377.27	387.11	141.29	50.82	40.74	79.1	11.2	3.32	29.43	93.21	7.38	94.09
523.74	32.61	-2.17	405.46	166.11	18.61	18.23	20.95	53.94	44.44	2.52	49.42	9.97	11.03	218.46	131.21	56.72	113.73	17.61	36.55	50.41	105.32	223.08	129.86	112.79	163.65	25.79	227.68	100.77	124.96	81.61	51.1	169.3	2.43	86.75	75.2	44.35	130.62	374.13	390.42	141.2	50.68	40.51	77.9	11.07	2.68	30.12	93.01	7.85	95.18
525.64	32.63	-2.81	405.87	166.84	18.86	18.19	21.15	53.78	45.02	2.72	49.19	9.43	10.88	216.4	130.91	56.05	114.23	16.9	35.94	49.39	104.55	223.1	128.53	113.3	163.03	26.57	227.62	100.42	124.26	81.88	50.82	168.44	1.81	87.14	75.38	44.54	129.83	371.7	395.29	142	50.98	39.78	76.85	11.26	2.25	30.7	92.54	8.1	95.73
527.53	32.62	-3.49	405.96	167.03	18.72	17.99	20.98	53.75	45.77	3.07	48.71	8.46	11.09	214.15	129.41	55.51	114.47	16.59	35.6	48.6	103.6	222.66	127.43	113.81	162.45	26.84	227.55	99.83	124.34	82.14	50.04	168.09	1.25	87.1	75.25	44.87	129.11	369.86	401.21	142.67	51.48	38.51	75.77	11.49	2	30.32	91.95	7.96	95.78
529.43	32.57	-3.9	405.46	166.79	17.96	17.8	20.45	53.53	46.81	2.9	47.94	7.46	11.46	211.86	127.22	54.81	114.34	16.63	35.69	48.35	102.97	221.41	126.4	114.01	161.61	26.81	227.19	98.88	124.82	82.1	49.57	167.98	0.94	86.5	74.91	45.75	128.74	367.59	407.64	142.22	51.86	37.03	74.67	11.21	1.9	29.39	91.58	7.64	96.06
531.32	32.42	-4.06	404.68	166.18	16.8	17.46	19.67	53.03	47.74	2.14	47.58	6.94	11.79	210.14	125.41	54.17	114.47	16.71	36.02	48.63	102.84	220.28	125.31	114.14	160.53	26.71	227.1	98.02	124.8	81.84	49.53	167.34	0.98	85.8	74.53	46.89	128.15	364.86	414.61	140.97	51.91	35.86	73.46	10.56	1.76	28.88	91.27	7.55	96.48
533.22	32.28	-3.97	404.4	165.32	15.9	17.03	19.02	52.28	48.25	1.42	48.1	7.02	11.94	209.5	124.26	53.76	115.23	16.58	36.19	49.07	102.72	220.06	124.44	114.66	159.89	26.45	227.54	97.35	124.29	81.47	49.56	166.21	1.09	85.46	74.26	47.7	127.47	362.3	421.72	140.16	51.68	35.14	72.05	10.26	1.42	28.85	90.63	7.72	96.3
535.11	32.63	-3.58	405.05	164.67	15.71	16.78	18.64	51.53	48.5	1.28	48.85	7.46	11.91	209.83	123.35	53.1	116.01	16.23	35.89	49.38	102.15	220.34	124.14	115.37	160.11	26	227.72	96.51	123.87	81.02	49.55	165.4	0.97	85.65	74.2	48.1	127.16	360.35	428.05	140.11	51.33	34.7	70.72	10.46	1.05	28.75	89.31	7.77	95.61
537.01	33.47	-3.32	406.39	164.41	16.08	16.67	18.26	51.31	48.72	1.48	48.92	7.84	11.8	210.09	122.32	51.73	116.07	15.94	35.16	49.36	101.12	220.21	124	115.65	160.57	25.59	226.8	95.41	123.68	80.73	49.39	165.48	0.75	86	74.25	48.37	126.67	358.84	433.43	139.99	51.05	34.58	69.78	10.65	0.96	28.35	87.51	7.69	95
538.9	34.18	-3.49	408.03	164.1	16.38	16.25	17.87	51.55	48.97	1.55	48.39	7.89	11.62	209.42	121.24	49.85	115.44	15.77	34.57	48.65	99.84	219.21	123.27	115.36	160.65	25.35	225.16	94.36	123.55	80.7	49.05	166.1	0.82	86.03	74.27	48.6	125.32	357.18	438.12	139.46	50.96	34.67	69.06	10.43	0.89	27.79	86.16	7.82	94.49
540.8	34.27	-3.59	409.58	163.35	16.04	15.35	17.84	51.44	49.11	1.38	47.96	7.61	11.25	208.23	120.29	47.88	114.69	15.46	34.63	47.19	98.68	217.79	122	114.94	160.73	25.18	223.98	93.63	123.53	80.7	48.9	166.4	1.26	85.99	74.08	48.7	123.74	355.23	442.17	139.12	51.03	34.64	68.41	9.75	0.38	27.42	85.54	7.88	93.98
542.7	33.76	-3.35	410.56	162.4	15.29	14.51	17.96	50.86	48.93	1.21	47.68	7.2	10.76	207.12	119.41	46.12	114.55	14.99	35.1	45.77	98.06	216.92	121.02	114.99	161.14	25.08	223.86	93.13	123.59	80.64	49.24	166.18	1.87	86.41	73.7	48.72	123.07	353.28	445.56	139.09	51.25	34.51	67.99	8.91	-0.32	27.39	84.87	7.53	93.76
544.59	32.89	-3.38	411.05	161.88	15.06	14.31	17.76	50.6	48.22	1.25	47.4	7.04	10.49	206.19	118.29	44.94	115.32	14.54	35.35	44.96	97.91	217.11	120.69	115.66	161.51	25.07	224.38	92.57	123.77	80.63	49.84	166	2.37	87.06	73.46	48.83	123.15	351.38	448.1	138.81	51.71	34.42	67.52	8.24	-0.85	27.48	83.68	7.2	93.86
546.49	32.06	-3.99	411.84	161.99	15.67	14.75	17.42	51.08	46.87	1.52	47.51	7.4	10.52	205.29	116.94	44.22	116.29	13.98	35.08	44.29	97.66	217.83	120.31	116.56	161.53	24.98	224.82	91.57	124.08	80.74	50.39	165.96	2.56	87.15	73.51	49.05	123	349.32	449.44	138.15	52.35	34.21	66.58	7.85	-1.32	27.45	82.42	7.12	94.21
548.38	31.72	-4.73	413.45	162.22	16.4	15.55	17.5	51.94	45.37	1.82	48.1	7.93	10.62	203.98	115.66	43.21	116.53	13.42	34.49	43.23	96.88	218.21	119.1	117.15	161.17	24.75	224.63	90.06	124.39	81.03	50.86	165.54	2.36	86.72	73.44	49.29	122.39	347.07	449.62	137.59	52.88	33.62	65.34	7.86	-1.62	27.42	81.47	6.63	95.09
550.28	32.14	-5.09	415.11	162.33	16.53	16.33	18.02	52.5	44.35	1.91	48.47	8.15	10.42	202.13	114.68	41.85	116.14	13.25	34.02	42.09	95.56	218.05	117.4	117.33	160.58	24.53	223.31	88.48	124.47	81.42	51.22	164.81	1.79	86.41	73.02	49.45	121.97	344.71	448.79	137.31	53.03	32.75	64.18	8.23	-1.42	27.74	80.89	5.69	96.29
552.17	33.05	-4.85	415.83	162.67	15.89	16.83	18.35	52.36	43.92	1.73	48.33	8.08	9.72	200.64	114.04	40.86	115.85	13.31	33.95	41.36	94	217.68	116	117.27	160.01	24.45	220.87	87.28	124.31	81.77	51.39	164.47	1.03	86.41	72.58	49.39	122.15	342.09	446.89	137.08	52.81	32.07	63.14	8.42	-0.9	28.27	80.85	5.35	96.96
554.07	33.54	-4.27	415.94	163.29	14.75	17.26	18.04	51.55	43.7	1.32	48.31	7.88	8.78	200.28	113.57	40.25	116.07	13.28	34.22	41.01	92.76	217.29	114.99	117.07	159.68	24.52	218.25	86.39	124.02	81.82	51.35	164.66	0.44	86.46	72.54	48.97	122.51	338.92	443.92	136.91	52.57	32.01	62.17	8.09	-0.78	28.3	81.21	5.9	96.69
555.96	33.26	-3.9	415.95	164.01	13.56	17.77	17.18	50.42	43.38	0.72	48.63	7.59	8.3	200.61	112.97	39.44	117.01	13.3	34.59	40.76	92.17	216.89	114.29	116.85	159.67	24.71	216.27	85.69	123.71	81.32	51.21	164.78	0.31	86.41	72.98	48.36	122.33	335.28	440.16	136.88	52.54	32.39	61.34	7.53	-1.17	27.52	81.39	6.53	95.96
557.86	33.09	-4.18	415.12	165.02	12.55	18.06	15.93	49.56	42.98	0.11	48.85	7.59	8.54	200.83	111.98	38.01	118.25	13.4	34.87	40.42	91.97	216.19	114.12	116.98	159.62	24.97	215.01	85.15	123.61	80.58	51.21	164.41	0.61	86.32	73.65	48.02	121.41	331.78	435.51	136.46	52.56	32.65	60.67	7.04	-1.23	26.63	81.04	6.72	95.3
559.75	33.63	-5.02	412.98	166.18	11.59	17.78	14.57	49.19	42.66	-0.06	48.87	8.01	8.84	200.71	110.91	35.9	118.58	13.37	35.06	40.03	91.93	215	114.31	117.58	159.01	25.07	214.19	84.26	123.88	80.3	51.37	163.91	0.99	86.28	74.12	48.01	120.27	329.16	429.51	135.33	52.42	32.64	59.76	6.76	-0.46	26.4	80.3	6.64	95.06
561.65	34.24	-5.64	410.51	166.64	10.7	17.03	13.76	48.88	42.46	0.22	48.93	8.26	8.57	199.97	110.3	33.55	117.75	13.23	35.39	39.72	92.06	213.64	114.1	118.22	157.94	24.66	213.49	82.61	124.32	80.7	51.51	164.01	1.26	86.36	74.13	47.98	119.49	327.43	422.23	134.36	52.26	32.58	58.19	6.75	0.61	26.73	79.3	6.56	95.5
563.54	34.33	-5.53	408.59	166.05	10.28	16.25	13.81	48.55	42.23	0.47	49.31	7.9	8.11	198.43	109.87	31.49	117.1	12.78	35.83	39.44	92.23	212.35	112.97	118.48	157.28	23.99	212.46	80.78	124.51	81.4	51.61	164.87	1.5	86.6	73.8	47.92	119.32	325.62	414.42	134.33	52.2	32.51	56.44	7.09	1.17	27.09	78.27	6.66	96.33
565.44	34.09	-5.21	407.01	165.13	10.8	15.91	14.24	48.64	42.01	0.44	49.95	7.4	8.05	196.73	108.9	29.92	117.37	11.66	35.97	38.88	92.15	211.09	111.36	118.56	157.82	23.78	210.49	79.61	124.47	82.05	51.71	165.75	1.61	86.86	73.51	48.02	119.72	322.87	406.55	134.71	52.33	32.25	55.5	7.93	1.02	27.08	77.46	6.96	96.81
567.33	33.73	-5.29	405.24	164.33	12.02	16.16	14.49	48.99	41.97	0.33	50.28	7.46	8.15	195.65	107.59	28.7	117.79	10.42	35.72	37.92	91.5	210.09	110.07	119.04	159.08	24.12	207.59	79.24	124.58	82.27	51.74	165.74	1.32	86.84	73.43	48.17	120.2	319.37	398.21	134.56	52.7	31.83	55.35	9.01	0.6	26.66	76.92	7.29	96.64
569.23	33.23	-5.52	402.98	163.27	13.07	16.76	14.58	48.8	42.04	0.34	50.02	8.08	7.82	195.16	106.52	27.49	117.87	10.23	35.5	37.18	90.17	209.62	109.2	119.91	159.68	24.5	204.81	79.36	124.93	81.91	51.62	164.65	0.76	86.34	73.34	48.32	120.16	315.85	389.04	133.6	53.19	31.51	55.05	9.57	0.54	26.35	76.74	7.56	96.39
571.12	32.65	-5.55	400.28	161.92	13.36	17.23	14.69	48.69	41.97	0.24	49.74	8.64	7.21	195.08	105.4	25.91	118.09	10.03	35.54	37.02	88.71	209.52	108.45	120.64	159.09	24.78	202.99	79.54	125.43	81.39	51.43	163.01	0.51	85.81	73.03	48.51	119.63	312.65	379.6	132.42	53.52	31.25	54.39	9.19	0.48	26.46	76.56	7.81	96.15
573.02	32.36	-5.5	397.65	160.76	12.88	17.33	14.74	48.63	41.85	-0.22	49.85	8.8	6.78	195.38	104.07	24.12	118.5	10.3	35.61	36.8	87.8	209.52	107.73	121.24	158.31	25.19	201.54	79.34	126.17	81.3	51.53	161.69	0.72	85.97	72.97	48.67	119.15	309.66	370.51	132.08	53.61	30.8	53.97	8.21	0.78	26.46	76.42	7.79	95.84
574.91	32.66	-5.61	395.51	159.94	11.88	17.2	14.67	48.36	41.72	-0.85	50.12	8.83	6.55	195.16	103.23	22.64	118.6	10.4	35.54	36.08	87.43	209.63	107.06	121.89	158.09	25.54	199.32	78.61	126.8	81.75	52.05	161.52	0.92	86.81	73.61	48.76	118.68	306.82	361.66	132.86	53.66	30.23	53.62	7.4	1.33	25.99	76.46	7.2	95.87
576.81	33.35	-5.87	393.55	159.28	10.94	17.08	14.51	48.05	41.44	-1.17	50.48	9.06	6.38	193.37	102.96	21.69	118.65	10.16	35.6	35.43	86.94	209.76	106.52	122.25	157.97	25.46	195.97	77.44	126.75	82.35	52.55	162.76	0.91	87.5	74.49	48.95	117.86	304.21	352.83	133.45	53.82	29.83	52.49	7.44	1.98	25.68	76.26	6.46	95.99
578.7	33.93	-6.09	391.29	158.81	10.55	17.08	14.23	48	41.03	-1.08	51.06	9.43	6.26	190.74	102.21	20.96	119.14	9.93	35.93	35.1	85.98	209.7	106.13	122.06	157.39	25.05	192.23	76.17	126.4	82.7	52.6	164.47	0.83	87.54	74.93	49.25	116.91	301.72	344.1	132.72	53.79	29.72	50.68	8.19	2.58	26.11	75.51	6.22	95.93
580.6	34.12	-6.05	388.6	158.6	10.62	17.31	13.77	47.96	40.74	-0.75	51.61	9.54	6.18	189.23	100.78	20.1	119.68	9.86	36.23	34.6	85	209.39	105.81	121.77	156.55	24.7	189.3	75.13	126.57	82.61	52.46	165.3	0.82	87.31	74.89	49.51	116.44	299.13	335.71	131.25	53.43	29.78	49.31	8.66	3.03	26.83	74.48	6.4	95.78
582.5	33.97	-5.91	385.58	158.44	10.73	17.65	13.19	47.44	40.7	-0.56	51.72	9.1	6.04	188.97	99.57	19.06	120.06	9.92	36.21	33.71	84.43	208.61	105.42	121.9	155.97	24.43	187.3	73.96	127.2	82.14	52.74	165.07	0.95	87.21	74.67	49.71	116.6	296.6	328.01	130.24	53.22	29.78	48.83	8.3	3.29	27.17	73.7	6.54	95.81
584.39	33.78	-6.02	382.6	157.98	10.55	17.94	12.63	46.66	40.84	-0.73	51.4	8.35	5.75	188.47	98.95	17.95	120.72	10.05	36.15	32.84	84.07	207.27	105.09	122.38	155.98	24	185.42	72.27	127.64	81.69	53.54	164.51	1.09	87.19	74.59	50.04	116.9	294.35	320.76	129.99	53.6	29.73	48.49	7.75	3.21	27.17	73.49	6.71	95.97
586.29	33.8	-6.38	380.3	157.25	10.07	18.09	12.26	46.21	40.8	-1.01	51.1	7.65	5.53	187.5	98.29	17.08	121.52	10.03	36.4	32.34	83.62	206.04	104.81	122.86	156.45	23.33	183.53	70.88	127.93	81.59	54.28	164.14	0.91	87.16	74.71	50.48	116.67	292.21	313.03	129.91	54.43	29.7	47.8	7.83	2.83	27.02	73.69	7.14	95.97
588.18	33.86	-6.67	378.88	156.86	9.71	17.97	12.46	46.3	40.56	-1.18	51.15	7.16	5.71	186.97	96.9	16.68	121.66	9.77	36.65	32.14	82.95	205.52	104.02	122.88	157.09	22.56	182.25	70.75	128.42	81.83	54.37	164.15	0.43	87.27	74.71	50.74	115.58	289.65	304.46	129.32	55.23	29.63	47	8.37	2.41	26.52	73.88	7.55	95.72
590.08	33.87	-6.76	377.71	157.08	9.92	17.36	13.34	46.68	40.61	-1.37	51.28	7.06	6.12	187.12	95.02	16.48	121.14	9.54	36.27	32.01	82.03	205.39	102.3	121.63	157.65	21.86	181.38	71.15	128.84	82.24	53.91	164.42	0.09	87.41	74.54	50.68	113.94	286.29	296.04	128.28	55.7	29.31	46.52	8.66	2.29	25.71	73.76	7.39	95.56
591.97	34.02	-6.73	376	157.49	10.42	16.62	14.06	47.01	40.95	-1.59	51.25	7.36	6.32	187.67	93.5	16.05	120.75	9.59	35.34	31.9	81.25	205.01	100.39	118.41	158.05	21.58	180.02	70.81	128.77	82.55	53.46	164.55	-0.02	87.26	74.59	50.55	112.46	282.66	289.01	127.43	55.83	28.66	46.26	8.26	2.68	24.95	73.2	6.63	95.82
593.87	34.43	-6.74	373.52	157.71	10.59	16.49	13.84	47.27	41.18	-1.68	51.33	7.76	6.11	188.46	92.77	15.38	120.94	9.67	34.57	31.86	80.91	204.25	99.19	113.68	158.28	21.99	177.82	69.74	128.36	82.63	53.32	164.41	-0.17	86.9	74.89	50.6	111.63	279.63	283.33	127.11	55.7	27.93	45.63	7.48	3.55	24.39	72.14	5.83	96.34
595.76	34.87	-6.93	370.63	157.66	10.28	17.03	13.08	47.51	41.32	-1.71	51.61	8.07	5.58	188.9	92.7	14.63	121.44	9.57	34.24	31.86	80.49	203.24	98.49	108.81	158.03	22.63	175.11	68.79	128.1	82.64	53.23	164.41	-0.36	86.76	74.97	50.84	111.46	277.07	277.94	126.95	55.45	27.57	44.44	7.11	4.52	24.19	70.82	5.45	96.77
597.66	35.23	-7.07	367.89	157.37	9.86	17.34	12.49	47.37	41.68	-1.88	51.72	8.13	4.99	187.84	92.78	13.84	121.94	9.54	33.94	31.8	79.65	202.13	97.54	104.98	156.96	22.79	172.58	68.19	128.28	82.72	52.99	164.7	-0.37	86.88	74.83	51.08	111.61	274.32	272.36	126.53	55.28	27.53	43.39	7.53	5.32	24.69	69.69	5.37	96.97
599.55	35.61	-6.27	365.75	157.06	9.76	17.19	12.07	46.74	42.28	-2.2	51.71	7.82	4.43	185.24	92.18	13.09	122.62	9.67	33.71	31.69	79	201.16	96.31	102.66	155.73	22.45	170.87	67.48	128.97	82.66	52.86	164.58	-0.27	86.97	74.82	51.02	111.69	271.65	266.91	125.84	55.33	27.32	42.91	8.14	5.95	25.81	69.03	5.48	96.91
601.45	35.71	-6.11	364.28	156.92	10.06	17.3	11.63	46.33	42.84	-2.64	52.1	7.46	3.92	182.72	90.84	12.33	123.75	9.66	34.05	31.59	79.08	200.76	95.4	101.6	155.37	22.09	169.64	66.43	129.86	82.05	52.9	163.57	-0.24	87.11	74.69	50.69	111.39	269.53	261.57	125.17	55.62	27	42.43	8.21	6.37	26.88	68.75	5.94	96.74
603.34	35.15	-6.76	362.94	156.66	10.42	17.83	11.34	46.54	43.2	-3.23	52.78	7.46	3.75	181.52	89.88	11.29	124.97	9.24	34.87	31.31	79.38	200.95	95.26	101.32	155.74	21.89	167.9	65.59	130.35	81.06	52.89	162.31	-0.42	87.55	74.17	50.48	110.54	267.51	255.85	124.54	55.87	26.85	41.57	7.81	6.39	27.3	68.66	6.66	96.61
605.24	34.57	-7.9	361.41	156.02	10.59	18.15	11.24	46.65	43.37	-3.73	53.08	7.6	4.11	181.34	89.8	10	125.55	8.57	35.3	30.71	78.99	201.08	95.6	101.54	156	21.77	165.41	65.44	130.26	80.45	52.77	161.64	-0.78	88.06	73.68	50.59	109.55	265.16	249.7	123.65	55.89	26.73	40.6	7.43	6.04	27.13	68.41	7.21	96.5
607.13	34.79	-8.66	360.23	155.33	10.69	18.06	11.17	46.08	43.2	-3.57	52.99	7.5	4.55	181.48	89.86	8.95	125.25	8.15	34.88	30.02	77.94	200.83	95.37	101.97	155.8	21.85	162.72	65.61	129.98	80.67	52.82	161.66	-0.81	88.11	73.75	50.95	109.31	262.81	243.81	122.57	55.93	26.54	39.78	7.59	5.9	26.74	67.77	7.49	96.39
609.03	35.26	-8.5	359.53	154.96	10.95	17.89	10.97	45.19	42.38	-2.79	52.93	7.39	4.65	181.28	89.56	8.77	124.57	8.12	34.13	29.35	76.93	200.61	94.29	102.25	155.14	22.24	160.45	65.44	129.63	81.29	53.23	161.94	-0.18	87.78	74.17	51.3	109.81	260.88	238.99	121.84	56.19	26.44	39.28	8.4	6.47	26.32	67.01	7.76	96.23
610.92	35.05	-7.75	358.47	154.96	11.28	17.86	10.67	44.63	41.18	-2.23	52.85	7.73	4.63	180.09	89.16	9.4	124.24	8.07	33.9	28.46	76.2	200.62	93.36	102.6	154.06	22.68	158.92	64.71	129.09	81.57	53.93	162.06	0.73	87.53	74.55	51.44	110.3	259.23	235.21	121.54	56.57	26.48	39.18	9.27	7.33	25.86	66.51	7.93	95.84
612.82	34.44	-7.25	356.65	155.37	11.11	18.03	10.47	44.77	40.37	-2.38	52.46	8.42	4.78	178.11	88.7	9.75	124.43	7.87	34.27	27.54	75.65	200.54	93.09	103.31	152.99	22.82	158.22	63.48	128.78	81.39	54.68	161.92	1.39	87.44	74.68	51.47	110.47	257.77	231.74	120.98	56.97	26.4	39.02	9.43	7.76	25.42	66.14	7.64	95.15
614.71	34.43	-7.33	354.73	155.87	10.21	18.3	10.36	45.43	40.43	-2.82	51.87	8.73	4.87	176.52	87.52	8.8	124.41	7.83	34.61	27.15	75.24	200.08	92.81	103.92	152.38	22.68	158.19	62.06	129.02	81.1	55.06	161.64	1.53	87.48	74.38	51.48	110.38	256.46	227.98	119.78	57.28	25.88	38.25	8.88	7.54	25.16	65.44	6.75	94.43
616.61	35.12	-7.6	353.31	155.91	9.04	18.34	10.04	45.98	41.26	-3.11	51.51	8.16	4.7	176.32	85.54	6.94	123.78	8.05	34.46	27.26	74.88	199.19	92.11	104.03	152.27	22.62	158.54	61.14	129.36	80.91	54.81	161.2	1.19	87.68	73.76	51.43	109.79	254.64	223.77	118.65	57.3	25.24	37.22	8.3	7.08	25.2	64.44	5.67	94.23
618.5	35.64	-7.93	351.98	155.85	8.22	17.88	9.52	45.91	42.41	-3.5	51.62	7.21	4.49	176.79	83.66	5.46	123.4	8.32	34	27.24	74.44	198.21	91.48	104.03	152.42	22.89	158.74	61.06	129.58	80.9	54.36	160.84	0.85	87.87	73.48	51.54	108.73	251.92	219.25	118.31	57.18	25.27	36.5	8.08	7	25.77	63.65	5.06	94.86
620.4	35.51	-8.41	350.09	156.65	8.22	17.11	9.38	45.26	43.44	-4.05	52.06	6.94	4.55	176.09	82.46	5.09	123.88	8.36	33.78	26.88	73.7	197.54	91.28	104.32	152.47	23.16	158.34	61.36	129.98	81.14	54.46	161.19	1.03	87.92	73.99	51.97	107.81	249.19	214.83	118.3	57.5	25.83	35.99	8.03	7.51	26.57	63.02	5.19	95.82
622.3	35.22	-8.79	347.93	157.96	8.94	16.37	9.92	44.51	44.28	-4.27	52.69	7.52	4.77	174.15	81.62	5.39	124.56	8.01	34.03	26.6	72.78	197.26	91.05	104.82	152.26	22.94	157.28	61.44	130.5	81.64	55.21	162.36	1.56	88.05	74.72	52.38	107.47	247.15	210.91	117.89	58.27	26.01	35.65	7.95	8.03	26.73	62.04	5.71	96.22
624.19	35.28	-8.8	346.18	158.48	9.55	15.8	10.59	44.18	45.39	-4.03	53.47	7.86	4.79	172.95	80.63	5.33	124.65	7.42	34.42	26.67	72.08	197.12	90.09	105.39	152.12	22.47	155.86	61.24	130.86	82.27	56.04	163.71	1.89	88.43	75.08	52.52	107.52	245.18	207.45	117.24	58.62	25.38	35.71	8.08	8.16	26.13	60.94	6.02	96.03
626.09	35.82	-8.69	344.76	157.79	9.59	15.36	10.55	44.26	47.47	-3.73	54.16	7.42	4.53	173.06	79.67	4.69	124.59	7.12	34.56	26.82	71.3	196.78	88.25	105.8	152.5	22.35	154.49	61.02	131.07	82.6	56.51	164.44	1.86	88.9	75.27	52.81	107.49	242.74	203.89	116.61	58.03	24.44	35.89	8.51	8.16	25.79	60.56	5.84	95.83
627.98	36.47	-8.7	342.9	156.51	9.49	15.4	9.77	44.31	50.83	-3.72	54.56	6.94	4.14	172.91	79.27	4.32	125.07	7.29	34.5	26.71	69.96	195.86	86.1	105.89	153.3	22.44	153.18	60.89	131.06	82.23	56.61	164.47	1.76	89.23	75.48	53.48	107.18	240.31	200.08	115.85	57.12	23.7	35.7	8.69	8.15	26.12	61.02	5.5	95.92
629.88	36.04	-8.76	340.23	155.3	9.51	16.09	9.21	44.09	54.34	-4.28	54.87	6.97	3.82	171.72	79.2	4.5	125.85	7.44	34.34	26.18	68.44	194.27	84.44	105.86	153.8	22.21	151.42	60.61	131.01	81.39	56.55	164.3	1.6	89.43	75.25	53.95	106.93	238.48	196.66	115.09	56.78	23.08	35.23	8.14	7.82	26.45	61.58	5.48	96.2
631.77	35.47	-8.65	337.57	154.5	9.26	16.75	9.38	43.81	56.06	-5.2	55.22	7.01	3.68	170.48	78.64	4.47	126.48	7.06	34.03	25.44	67.43	192.72	83.65	105.93	153.46	21.74	149.16	59.97	131.64	80.88	56.64	163.89	1.26	89.69	74.36	53.72	106.98	237.28	193.83	114.74	57.27	22.66	34.65	7.28	7.26	26.39	61.71	5.64	96.34
633.67	35.14	-8.34	335.52	154.19	8.74	16.59	9.74	43.74	55.52	-5.46	55.28	6.45	3.7	170.06	77.37	3.91	127.06	6.41	33.73	24.92	67.09	192.1	83.47	105.95	152.4	21.46	147.3	59.11	132.79	81.18	56.94	162.97	1.14	90.03	73.44	53.25	106.69	236.25	190.84	114.62	58.26	22.73	33.81	6.71	6.83	26.24	61.28	5.49	96.02
635.56	34.96	-8.04	333.02	154.16	8.42	15.91	9.7	43.87	53.8	-4.87	54.89	5.59	3.62	170.29	75.99	3.34	127.81	6.26	33.7	24.72	67.18	192.17	83.46	105.62	151.15	21.33	146.49	58.44	133.35	81.95	57.19	162.13	1.69	90.39	73.22	53.27	105.58	235.02	187.32	114.12	59.09	23	32.86	6.64	6.51	26.16	60.42	5.1	95.3
637.46	35.07	-7.78	329.29	154.15	8.36	15.53	9.4	43.81	51.89	-4.65	54.29	5.1	3.12	170.17	75.21	3.11	128.67	6.88	33.76	24.45	67.16	192.11	83.37	104.99	150.44	21.16	146.14	58.22	133.17	82.48	57.4	161.95	2.51	90.62	73.69	53.74	104.51	233.7	183.83	113.11	59.28	22.88	32.17	6.99	6.12	25.96	59.53	5.04	94.8
639.35	35.55	-7.48	325.29	154.11	8.36	15.85	9.39	43.37	50.5	-5.35	53.79	4.85	2.42	168.83	75.16	3.02	129.57	7.52	33.64	23.99	66.47	191.81	83.25	104.54	150.66	21.08	145.48	58.3	133.03	82.52	57.76	162.06	2.95	90.49	74.34	54.07	104.17	232.4	180.64	111.75	59.02	22.16	31.85	7.6	5.76	25.46	58.86	5.45	95.24
641.25	36.12	-7.36	321.94	154.25	8.31	16.6	9.72	42.95	49.94	-6.06	53.68	4.39	2.32	166.8	75.23	2.85	130.55	7.45	33.34	23.38	65.3	191.47	83.24	104.73	151.19	21.22	144.94	58.14	133.29	82.51	58.09	162.08	2.92	90.12	74.81	53.94	103.81	230.78	177.63	110.14	58.98	21.08	31.68	8.02	5.63	24.91	58.26	5.81	96.38
643.14	36.4	-7.5	318.93	154.83	7.94	17.28	9.77	42.78	49.39	-6.27	54.09	4.06	2.87	165.43	74.73	2.67	131.67	6.93	32.94	22.6	64.26	190.97	83.28	105.4	151.11	21.36	144.99	57.25	133.66	82.96	58.03	162.04	2.56	89.94	74.92	53.61	102.86	228.59	174.84	108.66	59.44	20.42	31.28	7.87	5.63	24.78	57.64	5.75	97.21
645.04	36.19	-7.59	315.66	155.91	7.17	17.72	8.99	42.51	48.01	-6.33	54.8	4.33	3.1	165.23	73.65	2.42	132.64	6.61	32.45	21.94	63.54	190.57	83.11	105.87	150.54	21.16	144.81	55.83	133.93	83.64	57.64	161.79	2.06	90.08	74.6	53.44	102.1	226.22	172.43	107.94	59.83	20.63	30.56	7.21	5.56	25.03	57.23	5.52	97.17
646.93	35.77	-7.62	312.08	157.33	6.72	18.19	7.66	42.18	46.5	-6.45	55.47	4.9	2.64	165.52	72.51	1.94	133.19	6.55	32.11	21.75	63.03	190.63	82.65	105.63	150.23	20.74	143.61	54.67	134.12	83.99	57.33	161.34	1.69	90.11	74.18	53.27	101.94	223.96	170.33	108.05	59.72	21.07	29.81	6.51	5.5	25.29	57.08	5.53	96.48
648.83	35.86	-8.15	308.25	158.85	7.19	18.5	6.69	42.32	45.93	-6.64	55.88	5.42	2.17	165.34	71.77	1.4	133.63	6.44	32.15	21.69	62.66	190.54	82.12	105.16	150.7	20.48	142.05	54.44	134.41	84.11	57.49	161.14	1.48	89.76	74.23	52.93	101.43	221.68	168.05	108.33	59.6	20.98	29.15	6.13	5.72	25.56	56.82	5.88	95.72
650.72	36.58	-9.3	304.21	160.37	8.27	18.03	6.71	42.78	46.07	-6.96	55.86	5.93	2.19	164.42	71.46	1.06	134.49	6.18	32.54	21.4	62.35	189.48	81.74	105.52	151.96	20.39	141.08	54.99	134.91	84.35	58.02	161.34	1.2	89.56	74.79	52.68	100.01	219.59	165.07	108.33	59.86	20.53	28.36	6.16	6.27	26	56.26	6.24	95.43
652.62	37.4	-10.03	300.44	161.94	9.2	16.94	7.35	42.75	46.03	-7.18	55.68	6.35	2.37	163.36	71.33	0.75	135.62	6.07	32.98	21.19	62.16	187.94	81.3	106.76	153.18	20.45	140.9	55.48	135.6	84.45	58.26	161.57	0.76	90.12	75.26	52.75	98.76	218.14	161.63	108.2	60.13	20.23	27.5	6.43	6.95	26.33	55.67	6.21	95.62
654.51	37.98	-9.5	297.58	163.23	9.52	16.18	7.62	42.09	45.67	-7.01	55.85	6.44	2.28	162.67	71.01	0.17	136.51	6.38	33.25	21.29	62.24	186.86	80.58	108.01	153.33	20.86	140.98	55.23	136.25	84.06	57.82	161.75	0.38	91.06	75.23	53.02	98.8	216.9	158.74	108.06	60.24	20.22	26.87	6.61	7.2	26.19	55.31	5.7	96.01
656.41	38.06	-8.42	295.39	163.72	9.11	16.09	7.04	41.43	45.52	-6.69	56.36	6.27	1.92	162.08	70.44	-0.56	137.15	6.73	33.32	21.23	62.32	186.26	79.69	108.81	152.39	21.59	140.27	54.5	136.53	83.41	57.12	161.96	0.27	91.56	74.92	53.27	99.64	215.06	156.68	107.9	60.43	20.38	26.56	6.67	6.63	25.68	55.03	5	96.68
658.3	37.51	-7.93	293.16	163.46	8.18	16.09	6.23	41.12	45.93	-6.58	56.61	5.89	1.48	160.96	69.74	-1.05	137.7	6.5	33.23	20.71	62	185.56	78.93	109.21	150.88	22.32	138.27	53.84	136.3	82.93	56.74	161.9	0.29	91.46	74.61	53.38	100.16	212.85	154.72	107.9	60.67	20.37	26.38	6.99	5.77	24.99	54.47	4.42	97.38
660.2	36.89	-8.16	290.78	162.98	7.29	15.89	6.08	40.9	46.68	-6.6	56.33	5.3	0.94	159.66	68.8	-1.16	138.3	5.83	32.93	20.06	61.31	184.65	78.39	109.32	149.35	22.57	136.1	53.28	135.67	82.75	56.86	161.31	0.06	91.11	74.43	53.48	100.1	211	152.44	108.09	60.83	19.92	26.16	7.55	5.31	24.37	53.82	4	97.43
662.1	36.63	-8.6	288.7	162.62	7.19	16.03	6.69	40.57	47.3	-6.49	55.8	4.84	0.11	159.35	67.62	-1.14	139.3	5.36	32.54	19.51	60.59	184	78.03	109.28	148.65	22.37	135.03	52.66	135.08	82.75	57.29	160.83	-0.41	90.85	74.38	53.73	99.84	209.55	150.13	108.01	61.04	19.29	25.76	7.69	4.97	24.28	53.79	3.71	96.89
663.99	36.54	-8.94	287.06	162.73	7.93	16.88	7.36	40.4	47.35	-6.34	55.6	5.09	-0.71	159.79	66.72	-1.39	140.45	5.38	32.34	19	59.96	184.02	77.7	109.3	148.74	22.38	134.73	52.01	135.08	82.88	57.63	161.27	-0.81	90.82	74.18	54.02	99.58	208.21	148.1	107.31	61.35	18.81	25.28	7.19	4.39	24.89	54.28	3.71	96.53
665.89	36.6	-9.2	285.45	163.56	8.69	17.71	7.55	40.61	46.76	-6.5	56.09	5.92	-0.9	159.36	66.29	-2.13	140.79	5.69	32.48	18.56	59.26	184.5	77.12	109.66	148.68	22.93	134.27	51.38	135.62	82.95	57.84	162.23	-1.14	91.22	73.65	54.07	99.28	207.15	146.37	106.31	61.61	18.41	25.06	6.73	3.82	25.64	54.11	4.05	96.55
667.78	36.98	-9.48	283.34	164.55	8.88	17.74	7.41	40.81	46.11	-6.86	56.82	6.54	-0.47	157.6	65.86	-3.19	140.55	5.91	32.88	18.29	58.52	184.74	76.16	110.18	148.39	23.36	133.65	50.93	136.01	82.53	58.21	162.73	-1.42	91.87	73.36	53.79	98.68	206.58	144.53	105.74	61.58	18.1	25.13	6.92	3.46	25.94	52.89	4.37	96.56
669.68	37.43	-9.93	280.65	164.74	8.62	17.34	7.21	40.59	46.08	-6.9	57.06	6.76	-0.14	155.25	65.22	-3.89	141.13	5.88	33.38	18.2	57.98	184.27	74.84	110.23	148.34	22.95	133.43	50.73	135.97	81.75	58.9	162.71	-1.32	92.27	73.8	53.32	97.77	206.05	142.14	105.75	61.32	18.18	24.86	7.7	3.25	25.96	51.67	4.36	96.36
671.57	37.72	-10.65	277.86	164.18	8.46	17.11	6.93	39.98	46.68	-6.28	56.87	7.01	-0.15	152.79	64.79	-3.87	142.96	5.82	33.71	18.4	57.5	183.21	73.59	109.79	148.3	22	133.57	50.56	135.91	81.58	59.56	162.7	-0.78	92.41	74.49	52.95	97.32	204.83	139.63	105.68	61.27	18.53	23.98	8.6	2.99	26.05	51.22	4.2	96.11
673.47	37.94	-11.21	275.2	163.93	8.73	16.92	6.58	39.07	47.39	-5.07	57.13	7.25	-0.2	151.09	64.89	-3.58	144.87	5.76	33.65	18.73	56.81	181.75	73.03	109.58	148.06	21.44	133.42	50.13	136.3	82.44	59.75	163	-0.52	92.74	74.88	52.92	97.62	202.8	137.99	105.12	61.68	18.63	23.07	8.99	2.51	26.04	51.13	4.24	96.14
675.36	38.16	-10.9	272.4	164.51	8.99	16.74	6.17	37.95	47.8	-3.87	58.46	7.43	-0.18	151.17	65.17	-3.44	145.68	5.59	33.33	18.58	56.14	179.98	73.12	109.89	148.04	21.67	132.67	49.47	137.2	83.46	59.47	163.5	-1.04	93.09	75.17	53.33	97.84	200.55	137.32	104.59	62.09	18.3	22.51	8.68	1.89	25.79	50.93	4.6	96.45
677.26	38.32	-9.82	269.65	165.21	8.68	16.99	5.83	36.97	47.95	-3.19	60.71	8.58	-0.33	152.2	64.74	-3.37	145.33	5.56	33.15	17.92	55.79	178.28	73.06	110.38	148.26	22.21	131.94	48.9	138.12	83.86	59.13	163.71	-1.96	93.04	75.42	54	97.39	198.67	136.51	104.35	62.19	17.77	22.22	8.31	1.42	25.57	50.62	5.19	96.65
679.15	38.57	-9	267.75	165.15	7.81	17.65	5.85	36.53	48.3	-3.01	63.27	12.19	-0.69	152.62	63.18	-3.48	144.7	5.88	33.46	17.49	55.57	177.18	72.36	110.68	148.49	22.35	131.84	48.4	138.58	83.96	59.02	163.04	-2.71	92.84	75.45	54.69	96.65	197.17	134.61	104.06	62.27	17.34	22.31	8.51	1.25	25.36	50.13	5.8	96.57
681.05	38.98	-9.01	266.76	164.33	6.89	18.15	6.24	36.61	49.13	-3.36	65.88	18.53	-0.9	152.42	61.23	-3.8	144.77	6.32	34.43	17.5	55.28	177.04	71.38	110.71	148.87	21.88	132.01	47.82	138.82	84.32	59.09	161.8	-3.16	92.81	75.58	55.45	95.94	195.72	131.83	103.56	62.4	16.98	22.73	9.07	1.29	24.86	49.41	6.27	96.4
682.94	39.25	-9.4	265.79	163.6	6.59	18.45	6.65	36.7	50.2	-4.67	68.43	26.4	-0.79	152.28	59.99	-3.99	145.36	6.6	35.46	17.55	55.01	177.79	70.65	110.75	149.43	21.1	131.72	47.34	139.21	84.84	59.17	161.32	-3.25	92.75	76.14	56.23	95.2	194.11	129.07	103.11	62.36	16.51	22.95	9.32	1.39	24.22	48.77	6.45	96.27
684.84	39.17	-9.6	264.29	163.63	7.11	18.91	6.84	36.34	50.87	-6.44	70.06	33.54	-0.7	152.11	59.76	-4.08	145.54	6.54	35.6	17.47	54.83	178.58	70.14	111.22	149.7	20.53	130.68	47.11	139.45	85	59.27	162.34	-3	92.69	76.76	56.64	94.68	192.52	126.8	103.17	62.38	15.98	22.48	8.99	1.48	23.89	48.34	6.25	96.17
686.73	38.85	-9.49	262.77	164.04	7.78	19.25	6.82	35.51	50.75	-7.47	69.63	37.07	-1	151.66	60.35	-4.48	144.96	6.07	34.85	17.4	54.5	178.42	69.49	111.97	149.3	20.44	129.12	46.97	139.3	84.61	59.47	163.81	-2.68	93.21	76.81	56.52	94.91	191.08	125.04	103.99	62.77	15.69	21.39	8.43	1.57	24.08	47.84	5.91	96.06
688.63	38.52	-9.21	261.77	163.96	8.03	18.93	6.83	34.62	50.03	-7.72	67.11	34.93	-1.56	151.2	61.34	-4.93	144.2	5.48	34.05	17.21	54.05	177.5	68.58	112.32	148.61	20.67	127.5	46.74	138.99	84.18	59.82	164.31	-2.58	94.17	76.17	56.16	95.35	189.54	123.72	104.86	63.37	15.49	20.23	8.1	1.41	24.72	47.06	5.55	96.08
690.52	38.49	-9.05	260.91	163.32	7.86	18.15	7.01	34.2	48.95	-8.09	63.79	27.88	-1.83	151	61.86	-5.02	143.94	5.14	33.5	16.8	53.82	176.72	67.58	112.09	148.21	21.03	126.17	46.21	138.74	84.31	60.15	163.8	-2.85	94.58	75.25	55.96	94.91	187.71	122.69	104.94	63.86	15.01	19.5	7.89	0.82	25.71	46.22	4.91	96.48
692.42	38.96	-9.17	259.49	162.75	7.34	17.56	7.06	34.4	47.56	-8.75	61.04	19.28	-1.47	150.86	61.35	-5.06	144.46	5.03	32.86	16.41	53.82	176.35	66.77	111.87	147.96	21.53	125.21	45.35	138.68	85	60.23	163.17	-3.45	94.34	74.66	56.09	93.68	186.03	121.91	104.35	64.1	14.38	19.2	7.31	0.2	26.67	45.96	4.01	97.15
694.31	39.96	-9.31	257.32	162.45	6.8	17.18	6.63	34.86	46.37	-9.15	59.45	12.24	-0.71	150.3	60.13	-5.28	145.24	5	32.28	16.4	53.61	176.04	66.31	112.39	147.43	22.27	124.61	44.62	138.66	85.89	60.06	162.9	-4.11	94.32	74.66	56.23	92.7	184.92	121.33	103.6	64.07	13.95	18.82	6.53	0	27.04	46.51	3.26	97.59
696.21	41.03	-9.26	254.79	162.32	6.72	16.8	6.16	35.2	46.29	-9.26	58.9	7.78	-0.08	149.38	58.46	-5.32	145.31	5.19	32.39	16.81	52.91	175.67	66	113.63	146.65	23.26	124.52	44.2	138.33	86.6	59.84	162.94	-4.37	94.58	74.97	56.06	92.36	184.14	120.54	102.87	63.96	13.72	17.99	6.33	-0.13	26.79	47.04	2.81	97.6
698.1	41.33	-9.28	252.4	162.69	6.97	16.78	6.24	35.31	47.43	-9.35	59.15	5.62	0.12	148.75	56.41	-5.11	144.51	5.57	33.19	17.15	52	175.39	65.38	114.59	146.18	24.09	124.79	43.48	138.1	86.68	59.87	163.13	-4.13	94.63	75.46	55.77	92.22	183.08	119.23	102.4	64.16	13.5	17.17	6.83	-0.6	26.37	46.73	2.56	97.57
700	40.94	-9.51	250.49	163.88	7.03	17.52	6.45	35.08	48.93	-9.35	59.81	5.25	-0.2	148.76	54.57	-4.97	143.73	5.59	34.03	16.89	51.38	175.33	64.42	114.65	146.62	24.12	124.92	42.25	138.74	86.06	60.49	163.39	-3.72	94.51	76.74	55.57	91.96	181.55	117.5	102.48	64.75	13.12	17.04	7.31	-1.06	26.14	45.89	2.61	97.85
701	40.82	-9.74	249.24	165.24	6.94	18.51	5.96	34.64	49.99	-9.27	60.25	6.18	-1.14	149.27	53.78	-4.93	143.44	4.99	34.53	16.04	51.23	175.38	63.89	114.53	147.83	23.5	124.46	41.47	140.01	85.19	61.5	163.47	-3.49	94.5	79.31	55.48	91.62	179.96	115.44	102.87	65.41	12.5	17.34	7.44	-1.31	26.27	45.25	3.02	98.21
703.74	41.05	-9.9	248.38	165.82	7.02	19.18	4.9	34.5	50.23	-9.58	60.16	7.49	-2.34	150.23	53.79	-4.88	143.05	4.31	34.74	15.04	51.21	175.18	64.38	114.81	148.92	23.06	123.35	41.93	140.91	84.58	62.27	163.14	-3.55	94.66	82.41	55.64	91.34	178.64	113.35	103.11	65.87	12.01	17.27	7.65	-1.58	26.8	44.9	3.52	98.19
706.49	41.01	-10.05	247.43	165.47	7.18	19.49	4.03	34.97	49.62	-10.28	59.96	7.95	-3.02	151.42	53.34	-5.04	141.85	4.08	34.74	14.18	50.78	174.49	65.26	115.1	149.39	23.09	122.01	42.88	141.11	84.58	62.59	162.54	-3.87	95.13	85.02	56.01	91.15	177.36	111.73	103.01	66.14	12.04	16.69	8.25	-1.88	27.3	44.35	3.88	97.89
709.23	40.89	-10.06	246.32	164.78	7.04	19.45	3.78	35.7	48.7	-10.53	60.24	7.47	-2.88	152	52.08	-5.75	140.03	4.22	34.56	13.56	49.84	173.47	65.6	115.18	149.41	23.19	120.92	43.1	141.12	85.32	62.78	161.97	-4.35	95.88	87.08	56.22	90.94	175.95	110.65	102.66	66.22	12.41	16.06	8.98	-1.92	27.13	43.39	4.29	97.8
711.97	41.14	-9.92	245.1	164.02	6.63	19.28	4.19	36.02	47.99	-9.83	60.89	7.11	-2.46	151	51.26	-6.86	138.58	4.38	34.34	13.22	49.05	172.53	65.27	115.46	149.18	23.1	120.33	42.49	141.36	86.5	62.95	161.52	-4.91	96.59	88.84	56.11	90.7	174.71	109.78	102.25	66.27	12.66	15.85	9.64	-1.74	26.56	42.48	4.88	97.98
714.72	41.17	-9.92	243.63	162.9	6.51	19.49	4.91	35.77	47.58	-8.65	61.26	7.05	-2.28	148.85	51.75	-7.62	138.17	4.58	34.36	13.2	48.82	172.14	64.56	115.83	148.84	22.85	120.32	41.84	141.88	87.46	63.05	161.33	-5.41	97.14	90.15	56.05	90.74	173.79	108.83	102.22	66.54	12.86	16.1	10.09	-1.63	26.46	42.3	5.37	98.11
717.46	40.49	-10.09	242.19	161.82	6.95	19.86	5.26	35.56	47.68	-7.68	61.38	6.67	-2.31	147.05	52.82	-7.6	138.44	5.07	34.61	13.47	48.72	172.15	63.58	115.67	148.59	22.66	120.82	41.55	142.52	87.76	63.16	161.81	-5.5	97.5	91.04	56.43	91.07	172.99	107.72	102.69	66.8	13.17	16.28	10.26	-1.85	26.92	42.71	5.47	98.17
720.2	39.83	-10.26	241.3	161.51	7.52	19.65	5.07	35.94	48.69	-7.13	61.72	6.09	-2.54	146.06	53.39	-7.19	138.61	5.65	34.55	13.88	48.48	171.85	62.57	115.25	148.53	22.91	121.64	41.39	143.04	87.62	63.18	162.9	-5.07	97.48	91.86	57.18	91.26	172.26	106.6	103.19	66.66	13.37	16.02	10.12	-2.4	27.25	43.04	5.22	98.39
722.94	40.01	-10.52	240.88	161.62	7.76	18.98	4.92	36.77	50.32	-6.88	62.18	5.84	-3.18	144.98	53.01	-6.97	138.65	5.87	34.01	14.2	48.42	171.07	61.86	115.49	148.64	23.48	122.34	41.07	143.2	87.47	62.88	163.94	-4.62	97.16	92.78	57.8	90.92	171.79	105.74	103.35	66.38	13.2	15.62	9.57	-3.03	27.19	42.95	4.89	98.48
725.69	40.84	-10.27	240.44	161.59	7.67	19.53	4.93	37.52	51.3	-6.91	62.42	6.03	-3.91	143.56	50.63	-6.96	139.98	5.54	33.7	13.83	48.39	170.29	61.41	116.59	148.77	23.76	122.28	40.79	143.08	87.45	62.65	164.18	-4.54	96.63	93.5	57.89	88.8	171.61	104.11	103.23	66.45	13.1	15.45	9.18	-3.49	27.12	42.39	4.77	98.24
728.43	41.65	-9.48	239.66	161.55	7.54	19.99	4.79	37.74	50.63	-7.43	62.71	6.57	-4.14	142.45	50.25	-6.96	140.41	4.79	33.97	13.47	48.16	169.89	61.08	117.89	148.91	23.7	121.33	40.51	143.1	87.44	63.09	164.41	-4.63	97.03	93.52	57.68	87.71	171.44	102.53	102.89	66.53	13	15.27	8.79	-3.72	27.05	41.42	4.87	98.05
731.17	41.84	-9.28	238.59	161.49	7.57	19.6	4.61	37.28	50.13	-8.38	63	7.26	-3.94	141.89	50.65	-6.88	140.25	3.95	34.37	13.36	48.15	169.67	60.47	118.88	149.33	23.61	120.4	39.91	143.77	87.58	64.12	164.48	-4.64	97.92	93.09	57.6	87.6	170.69	100.85	102.32	67.14	13.15	15	8.33	-3.55	27.13	40.56	4.93	97.94
733.92	41.39	-9.49	237.7	161.23	7.64	18.88	4.64	36.36	49.78	-9.58	63.03	7.6	-3.81	141.71	51.06	-6.69	140.35	3.5	34.54	13.43	48.04	169.05	59.91	119.43	149.72	23.47	120.23	39.57	145.17	87.87	65.14	164.53	-4.68	98.81	93.28	57.81	88.85	169.35	99.8	101.7	67.75	13.45	14.87	8.61	-2.95	27.4	40.32	4.82	97.72
736.66	41.1	-9.26	237.03	160.95	7.48	18.65	4.83	35.42	49.16	-10.62	62.97	7.36	-3.76	141.74	50.88	-6.68	141.02	3.71	34.56	13.48	47.6	167.85	59.56	119.49	149.71	23.32	120.27	39.53	146.55	88.22	65.75	164.83	-4.9	99.41	94.56	58.03	90.5	167.4	99.63	101.25	68.18	13.6	14.81	9.47	-2.3	27.79	40.29	4.76	97.95
739.4	41.63	-8.74	235.89	160.95	7.15	19.1	5.05	34.86	48.03	-11.06	62.94	6.88	-3.3	141.51	49.92	-7.02	141.7	4.29	34.78	13.41	47.09	166.71	59.24	119.29	149.24	23.54	119.47	39.56	147.33	88.8	66.02	165.46	-5.19	99.69	96.06	58.09	91.02	164.95	99.81	101.12	68.81	13.56	14.57	10.19	-1.91	28.35	39.9	5	99.06
742.15	42.68	-8.63	234.26	161.15	6.86	19.81	5.1	34.78	46.66	-10.81	62.8	6.47	-2.35	140.73	48.35	-7.55	141.89	4.79	35.48	13.26	46.52	166.14	58.88	119.17	148.67	24.37	117.9	39.58	147.68	89.65	66.11	166.15	-5.35	99.71	96.69	58.24	90.07	162.74	99.47	101.24	69.87	13.13	14.24	10.06	-1.69	28.92	39.33	5.35	100.37
744.89	43.48	-8.78	233.15	161.16	6.59	20.14	4.81	35.14	45.62	-10.34	62.59	6.11	-1.31	139.67	46.87	-8.08	141.77	5.12	36.21	13.1	45.64	166.01	58.58	119.27	148.26	25.41	116.61	39.6	147.57	90.26	66.04	166.66	-5.27	99.68	96.36	58.5	88.72	161.64	98.22	101.19	70.85	12.13	13.89	9.33	-1.48	29.2	38.89	5.46	101.18
747.63	43.59	-8.86	232.78	160.85	6.34	20.03	4.6	35.74	45.3	-10.03	62.6	5.92	-0.65	138.61	46.14	-8.45	141.82	5.39	36.15	13.02	44.74	166.27	58.25	119.77	148.08	25.87	116.23	39.44	146.98	90.26	65.79	167.37	-5.01	99.87	95.84	58.49	87.96	161.44	96.69	100.71	71.02	11.37	13.42	9.02	-1.18	29.16	38.63	5.46	101.67
750.38	43.08	-9	232.28	160.55	6.23	19.93	5.04	36.13	45.31	-9.73	62.92	6.15	-0.59	137.8	46.01	-8.6	142.29	5.62	35.45	13.01	44.54	166.83	57.95	120.57	147.88	25.23	116.39	39.07	146.64	89.83	65.54	168.54	-4.62	100.37	95.71	58.31	87.67	161.33	95.84	100.01	70.56	11.89	12.95	9.66	-0.75	28.88	38.46	5.82	102.18
753.12	42.5	-9.26	231.35	160.4	6.34	19.87	5.67	36.1	45.12	-9.38	63.33	6.49	-0.83	137.39	45.87	-8.66	143.14	5.98	35.04	13	45.13	167.12	57.79	121.01	147.55	23.9	116.43	38.65	147.04	89.22	65.59	169.51	-4.13	101.13	96.11	58.68	87.47	160.88	95.51	99.58	70.39	13.23	12.82	10.69	-0.33	28.55	38.1	6.64	102.51
755.86	42.4	-9.41	230.43	160.29	6.55	19.81	5.63	36	44.79	-9.32	63.86	6.46	-0.83	137.55	45.46	-8.59	144.03	6.52	35.2	12.86	45.53	166.46	57.5	120.92	147.64	22.89	116.26	38.23	147.65	88.63	66.22	169.6	-3.74	101.83	96.75	59.61	87.36	159.88	94.67	99.6	71	13.87	13.04	11.34	0.15	28.43	37.46	7.36	102.4
758.61	42.73	-9.38	229.51	160.34	6.58	20.15	4.99	36.24	44.76	-9.61	64.61	6.18	-0.59	138.41	45.01	-8.23	144.47	6.75	35.45	12.37	45	165.23	56.66	120.83	148.57	22.74	116.39	37.92	147.97	88.25	67.3	168.91	-3.58	102.07	97.16	60.16	87.07	158.18	92.97	99.67	71.72	13.39	13.2	11.51	0.9	28.52	37.12	7.36	102.22
761.35	43.37	-9.39	228.41	160.69	6.47	20.87	4.55	36.64	45.15	-9.75	65.24	6.16	-0.75	139.13	44.99	-7.76	144.55	6.43	35.45	11.53	44.06	164.48	55.62	120.94	149.84	23.21	117.02	37.92	147.94	88.09	68.16	168.2	-3.67	101.79	97.05	59.9	86.02	156.17	91.16	99.45	71.73	12.71	13.15	11.39	1.62	28.59	37.5	6.61	102.24
764.09	44.17	-9.59	227.54	161.22	6.63	21.27	4.68	36.78	45.65	-9.34	65.4	6.75	-1.56	138.4	45.45	-7.61	144.93	6.01	35.18	10.7	43.44	164.38	54.91	121.08	150.79	23.88	117.47	38.02	147.65	88.19	68.13	168.09	-4.07	101.43	96.68	59.43	84.7	154.65	90.13	99	71.23	12.55	13.09	11	1.63	28.48	37.96	5.66	102.16
766.83	44.56	-9.75	226.98	161.61	7.05	21.16	4.85	36.55	45.98	-8.69	65.48	7.7	-2.52	136.69	45.8	-7.91	145.62	5.98	34.85	10.12	43.23	164.02	54.34	121.45	151.03	24.4	117.1	37.61	147.43	88.73	67.15	168.38	-4.76	101.47	96.59	59.51	84.5	153.98	90.12	98.4	71.05	12.55	12.91	10.5	1.19	28.42	37.66	5.08	102.1
769.58	44.36	-9.68	225.96	161.74	7.18	21.08	4.48	36.35	46.24	-8.25	66.09	8.25	-3.05	135.78	45.29	-8.23	145.95	6.28	34.65	9.67	43.27	163.04	53.62	122.32	150.44	24.6	116.31	36.6	147.79	89.73	65.98	168.49	-5.38	101.94	96.98	60.04	85.58	153.71	90.37	97.86	71.38	12.21	12.25	10.15	1.4	28.73	36.92	5.02	102.5
772.32	44.13	-9.6	224.1	161.93	6.82	21.3	3.86	36.6	46.6	-8.18	67.09	8.11	-3.17	135.86	44.05	-8.26	145.78	6.45	34.41	9.53	43.43	162.01	53.03	123.41	149.58	24.79	115.75	35.79	148.67	90.79	65.64	168.44	-5.63	102.5	97.45	60.34	86.47	153.16	89.81	97.55	71.6	11.88	11.33	10.06	2.33	29.45	36.59	5.15	103.31
775.06	44.21	-9.63	222.01	162.15	6.38	21.64	3.69	37.21	46.96	-8.4	67.8	7.9	-3.23	135.66	43.16	-8.33	145.74	6.2	34.02	10.02	43.47	161.51	52.84	124.1	149.03	25.2	115.27	35.93	149.6	91.36	66.2	168.33	-5.61	102.99	97.55	60.27	86.36	152.12	88.45	97.31	71.29	12.12	10.72	10.24	3	30.17	36.73	5.17	104.06
777.81	44.46	-9.71	220.55	161.84	6.13	21.87	3.92	37.77	47.2	-8.62	67.9	8.09	-3.08	135.13	43.16	-8.83	146.25	5.75	33.85	10.61	43.22	161.64	52.84	124.27	148.68	25.62	114.72	36.64	150.49	91.24	66.83	168.15	-5.65	103.51	97.27	60.52	85.8	150.76	87.3	97.18	71.09	12.62	10.45	10.62	3.1	30.28	36.67	5.19	104.18
780.55	44.67	-9.89	220.21	161.23	6.01	22.08	3.97	37.96	47.19	-8.65	67.74	8.45	-2.28	134.99	43.15	-9.31	146.98	5.36	34.22	10.61	42.71	162.09	52.61	124.32	148.43	26.02	114.49	36.92	151.25	90.7	67.05	168.14	-5.96	104	96.88	61.38	85.43	149.4	86.74	97.52	71.83	12.67	10.19	11.01	3.1	29.71	36.15	5.31	103.46
783.29	44.48	-10.05	220.52	161.25	5.95	22.56	3.75	37.69	46.9	-8.63	67.7	8.85	-1.05	134.71	42.44	-9.18	147.12	5.02	34.88	10.24	42.19	162.33	51.91	124.81	148.49	26.52	114.56	36.42	151.31	90.06	67.16	168.61	-6.47	104.36	96.48	61.95	85.48	148.28	86.29	98.19	73.2	12.43	9.92	11.46	3.09	29.13	35.52	5.41	102.65
786.04	43.78	-9.78	220.35	161.92	5.98	23.3	3.8	37.38	46.54	-8.61	67.7	9.38	-0.15	133.69	41.72	-8.66	146.54	4.74	35.33	9.88	42.09	161.97	51.2	125.89	148.62	26.93	114.45	35.5	150.74	89.67	67.54	169.57	-6.83	104.72	95.57	61.48	85.69	147.31	85.62	98.41	74.11	12.69	9.92	11.91	2.75	29.01	35.28	5.63	102.57
788.78	43.27	-9.23	219.25	162.57	6.2	23.6	4.37	37.65	46.47	-8.39	67.75	9.93	0	132.92	41.82	-8.3	146.05	4.51	35.33	9.46	42.35	161.15	51.25	127.02	148.51	27.05	113.88	34.43	150.34	89.83	68.15	170.74	-6.7	104.97	93.19	60.53	85.41	146.16	84.92	97.9	74.12	13.38	10.28	12.15	2.27	29.07	35.48	6.21	102.93
791.52	43.8	-9.03	217.97	162.94	6.59	22.99	5.01	38.5	46.79	-8.03	67.92	10.35	-0.67	133.11	42.41	-8.09	146.14	4.21	34.91	9.23	42.53	160.18	51.93	127.76	148.59	27.01	113.01	33.32	150.65	90.21	68.62	171.75	-6.28	104.82	89.11	59.99	84.51	144.8	84.46	97.18	73.99	13.67	10.62	12.32	2.18	29.15	35.59	6.62	103.05
794.27	45.15	-9.29	217.13	163.15	6.85	22.07	5.29	39.24	47.32	-7.75	68.03	10.38	-1.86	133.21	42.76	-7.71	146.58	4.07	34.38	9.73	42.52	159.2	52.2	128.32	149.19	26.77	112.65	32.7	151.75	90.2	68.7	172.28	-6.05	104.45	84.89	60.1	83.45	143.74	84.11	96.75	74.52	13.47	10.55	12.55	2.7	29.4	34.99	6.35	102.88
797.01	46.32	-9.44	216.66	163.15	6.73	21.89	5.23	39.24	47.89	-7.52	68.14	9.62	-2.79	132.73	42.64	-7.23	147.26	4.39	34.21	10.82	42.53	158.19	51.74	128.87	149.53	26.35	113.5	32.92	153.32	89.98	68.56	172.24	-6.18	104.24	82.29	60.65	82.67	143.34	83.6	96.48	75.46	13.3	10.14	12.5	3.61	29.72	33.79	5.9	102.64
799.75	47.01	-9.11	216.39	162.98	6.37	22.66	4.91	38.61	48.39	-7.39	68.73	8.39	-2.87	132.57	42.35	-7.05	148.23	4.94	34.69	11.74	42.38	157.41	51.21	129.14	148.72	25.97	115	33.53	154.62	90.22	68.64	171.87	-6.38	104.25	81.35	61.32	82.42	143.36	82.96	96.01	76.14	13.2	9.62	12.11	4.33	29.88	32.67	5.75	102.47
802.5	47.72	-8.61	215.83	163	6.14	23.61	4.53	37.94	48.78	-7.47	69.87	7.56	-2.25	133.21	42.36	-7.11	149.17	5.39	35.77	11.98	41.74	157.18	50.9	128.97	147.22	25.65	116.16	33.92	155.1	91.01	69.35	171.75	-6.45	104.56	81.15	61.86	82.7	143.31	82.39	95.33	76.52	13.14	9.15	11.92	4.32	30.02	32.12	5.77	102.39
805.24	48.59	-8.33	214.37	163.55	6.12	24.05	4.6	37.68	49	-7.45	71.01	7.46	-1.41	134.01	42.62	-6.84	149.8	5.69	37.06	11.59	40.87	157.07	50.33	128.58	146.32	25.42	116.71	33.93	154.98	91.87	70.59	172.08	-6.37	105.5	81.12	62.22	83.27	142.92	81.77	94.92	76.77	13.37	8.98	12.27	3.78	30.38	32.22	5.91	102.43
807.98	49.07	-8.37	212.55	164.13	6.16	24.04	5.04	37.8	48.81	-7.23	71.39	7.84	-0.75	133.95	42.5	-6.23	150.36	5.61	38.11	10.96	40.26	156.54	49.24	128.21	146.57	25.53	116.36	33.57	154.69	92.39	71.65	172.71	-6.13	106.79	81.09	62.69	83.68	142.14	80.96	95.16	76.98	13.68	9.19	12.8	3.5	30.97	32.78	6.27	102.78
810.72	48.76	-8.82	211.16	163.9	6.06	23.98	5.24	37.99	48.17	-7.18	70.87	8.43	-0.71	132.99	41.58	-5.5	151.11	4.98	38.56	10.43	40.02	155.86	48.06	127.75	147.62	26.1	114.69	33.09	154.38	92.57	71.98	173.82	-5.83	107.59	81.08	63.49	83.51	141.24	80.12	95.6	77.33	13.75	9.42	13.11	3.76	31.6	33.68	6.66	103.56
813.47	48.04	-9.65	209.86	163.23	5.78	23.92	5.12	38.04	47.58	-7.37	70.39	9.02	-1.13	132.39	40.06	-4.39	151.7	4.17	38.44	9.97	39.85	155.28	47.43	127.16	148.67	26.82	112.61	32.98	154.32	92.65	71.73	175.34	-5.72	107.63	81.24	64.38	83.04	140.59	79.52	95.41	77.75	13.63	9.29	13.22	4.06	31.9	34.49	6.85	104.48
816.21	47.51	-10.43	208.09	163.31	5.5	23.69	4.98	38.05	47.55	-7.4	70.77	9.5	-1.32	132.66	38.41	-2.87	151.56	3.75	38.27	9.47	39.52	154.6	47.59	127	149.09	27.3	111.62	33.33	154.76	92.82	71.52	176.27	-6.03	107.39	81.51	64.87	82.89	139.89	79.18	94.41	78.05	13.25	8.93	13.23	4.25	31.65	34.48	6.95	104.93
818.95	47.62	-10.52	206.03	164.19	5.55	23.5	4.78	38.16	47.94	-7.11	71.8	9.78	-1.08	132.51	37.11	-1.6	150.89	3.97	38.47	9.12	39.01	153.88	48.06	127.83	149.13	27.32	111.82	33.53	155.41	93.14	71.74	176.07	-6.67	107.19	81.7	64.75	82.81	138.57	78.66	93.24	78.35	12.38	8.68	13.12	4.78	31.01	33.53	7.15	104.58
821.7	48.36	-9.77	203.93	164.74	5.85	23.61	4.4	38.19	48.42	-6.77	72.93	9.66	-0.61	131.18	36.53	-1.05	150.58	4.72	38.77	8.95	38.46	153.34	48.14	129.43	149.39	26.93	112.28	33.27	156.04	93.31	72.24	175.65	-7.1	107.19	81.84	64.33	82.32	137.06	77.61	92.6	78.7	11.49	8.58	12.84	5.63	30.42	32.55	7.41	103.85
824.44	48.77	-8.8	201.9	164.6	5.97	23.63	4.12	38.07	49.04	-6.7	73.73	9.36	0.08	129.53	36.62	-1.12	151.08	5.33	38.73	8.67	38.03	152.68	47.79	131.06	149.86	26.5	112.33	32.75	156.85	93.13	72.71	175.92	-6.9	107.58	82.05	64.07	81.68	136.17	76.38	92.7	78.78	11.28	8.45	12.29	6.1	30.33	32.32	7.49	103.55
827.18	48.1	-8.26	200.14	164.57	5.82	23.34	4.2	38.12	49.67	-7.06	73.97	9.37	0.69	128.19	36.7	-1.4	151.74	5.13	38.3	8.3	37.73	151.82	47.36	132.03	149.99	26.47	112.05	32.12	157.76	93.21	73.03	176.76	-6.35	108.24	82.39	64.26	81.37	135.85	75.52	93.2	78.52	11.69	8.25	11.57	6.09	30.74	32.58	7.24	103.95
829.93	47.3	-8.2	198.64	164.87	5.5	23.32	4.49	38.37	49.84	-7.61	73.83	9.53	0.65	127.03	36.56	-1.48	151.82	4.52	37.56	8.08	37.77	151.22	46.77	132.14	149.56	26.94	111.85	31.48	158.41	94.03	73.14	177.76	-6.11	108.9	82.83	64.96	81.33	135.33	75.15	93.59	78.34	12.31	8.1	11.26	6.18	31.16	32.57	6.68	104.58
832.67	47.74	-8.16	197.04	164.73	5.1	23.81	4.46	38.44	49.65	-7.97	73.55	9.38	-0.05	126.39	36.63	-1.33	151.68	4.4	36.87	8.02	38.13	150.78	45.85	131.99	148.93	27.31	111.89	31.2	158.71	94.63	73.2	178.64	-6.28	109.59	83.16	65.72	81.16	134.13	74.9	93.67	78.62	12.84	8.15	11.69	6.51	31.46	32.03	5.96	104.87
835.41	49.17	-7.88	195.4	163.9	4.96	24.19	3.79	38.44	49.62	-7.96	73.18	9.15	-0.77	126.86	37.04	-1.12	151.87	4.77	36.73	7.94	38.23	149.79	45.08	132.48	148.68	27.08	111.92	31.37	158.79	94.11	73.44	178.93	-6.42	110.17	83.34	65.8	80.63	132.45	74.56	93.48	79.41	12.99	8.27	12.37	6.7	31.99	31.36	5.29	104.64
838.16	50.39	-7.85	194.29	163.03	5.44	24.25	2.88	38.62	49.85	-7.64	73.05	9.27	-1	128.12	37.45	-0.76	152.08	5.12	37.2	7.77	37.65	148.3	44.85	133.64	148.87	26.6	111.75	31.7	158.78	93.21	73.78	178.43	-6.35	110.28	83.29	65.17	80.05	131.06	74.47	92.97	80.54	12.53	8.15	12.74	6.48	32.59	30.88	5.01	104.12
840.9	50.87	-8.71	193.84	162.67	6.04	24.41	2.43	38.66	50.23	-7.23	73.54	9.58	-0.85	128.9	37.51	-0.3	152.1	5.4	37.81	7.5	36.68	147.38	44.68	134.48	148.78	26.41	111.6	32.02	158.92	93.01	74.1	177.72	-6.3	110.21	82.83	64.43	80.04	130.58	74.87	92.25	81.67	11.74	7.68	12.86	6.03	32.57	30.61	5.44	103.78
843.64	50.81	-9.94	193.63	163.03	6.04	24.65	2.51	38.51	50.68	-7.05	74.37	9.5	-0.66	128.39	37.04	-0.22	152.35	5.91	38.25	7.11	35.73	147.47	44.03	134.45	147.83	26.62	111.82	32.3	159.52	93.47	74.27	177.67	-6.36	110.58	82.17	64.02	80.73	130.71	75.2	91.77	82.28	11.23	7.07	12.75	5.88	32	30.62	6.27	103.79
846.39	50.47	-10.47	193.41	164.01	5.74	24.65	2.72	38.65	50.84	-7.04	75.06	9.03	-0.35	127.22	36.54	-0.52	152.96	6.49	38.47	6.62	35.06	147.91	43.18	134.07	146.68	27.14	112.48	32.33	160.38	93.88	74.2	178.61	-6.42	111.37	81.74	64.23	81.51	130.6	74.78	91.58	82.28	11.34	6.64	12.28	6.28	31.53	30.82	6.82	104.02
849.13	50.08	-10.18	193.04	164.93	5.71	24.64	2.77	39.07	50.21	-6.97	75.45	8.81	0.23	126.24	36.46	-0.43	153.73	6.66	38.36	6.18	34.83	148.03	42.71	133.95	146.44	27.72	113.47	31.99	160.95	94.1	74.04	179.87	-6.4	112.06	81.47	64.89	81.58	129.85	73.61	91.35	82.26	11.85	6.69	11.74	6.67	31.47	30.95	6.99	104.27
851.87	49.93	-9.73	192.35	165.18	5.7	24.94	2.6	39.13	49.07	-7.07	75.61	9.06	0.74	125.11	36.41	0.27	154.77	6.1	38.01	6.1	34.94	147.64	42.79	134.39	147.1	28.01	114.47	31.53	161.14	94.46	74.15	180.69	-6.23	112.58	81.4	65.3	80.77	128.79	72.31	90.96	82.57	12.23	7.15	11.64	6.61	31.67	30.8	7.23	104.6
854.61	50.34	-9.33	191.32	164.97	5.21	25.28	2.38	38.76	48.3	-7.49	75.64	9.28	0.8	123.82	35.93	0.7	156.19	4.85	37.78	6.65	35.12	146.83	43.02	135.45	147.67	28.03	114.85	31	161.3	94.73	74.45	181.16	-5.79	113.11	81.79	65.11	79.71	127.92	71.44	90.45	82.94	12.28	7.48	12.11	6.55	31.96	30.39	7.51	105.35
857.36	50.73	-8.75	190.05	164.87	4.39	25.3	2.4	38.45	48.16	-8	75.72	9.26	0.49	123.48	35.19	0.14	157.63	3.34	37.78	7.57	35.04	146.06	42.74	136.6	147.64	27.88	114.34	30.22	161.57	94.35	74.55	181.57	-5.08	113.44	82.59	64.96	78.93	127.22	71.01	89.7	83.13	12.22	7.32	12.78	6.93	32.29	29.88	7.4	106.55
860.1	51.22	-7.99	188.69	165.11	3.68	25.15	2.52	38.4	48.07	-8.34	76.1	9.43	0.06	124.48	34.27	-0.68	158.6	2.01	37.93	8.14	34.53	145.75	41.84	137.19	147.33	27.46	113.48	29.45	162.07	93.65	74.49	181.67	-4.36	113.3	83.36	65.48	78.34	126.23	70.84	88.76	83.3	12.24	6.99	13.31	7.36	32.76	29.52	6.87	107.5
862.84	51.29	-7.45	187.44	165.38	3.39	25.26	2.51	38.54	47.93	-8.28	76.81	9.91	-0.32	125.76	33.42	-0.77	159.07	0.98	38.29	8.14	33.69	145.62	41.1	137.34	147.16	26.9	112.92	29.21	162.97	93.7	74.66	181.28	-4.09	113.1	83.72	66.29	77.78	124.83	70.75	87.95	83.52	12.34	6.61	13.55	7.21	33.21	29.6	6.31	107.45
865.59	50.6	-7.45	186.68	165.23	3.62	25.71	2.62	38.79	48.24	-7.65	77.42	10.39	-0.53	126.37	33.02	-0.41	159.28	0.36	38.92	8.03	32.86	145.22	41.23	137.28	147.16	26.68	112.72	29.4	163.97	94.67	75.21	180.93	-4.46	113.35	83.66	66.69	77.47	123.41	70.42	87.44	83.84	12.58	6.01	13.54	6.41	33.31	29.87	6.08	106.65
868.33	49.81	-7.86	186.52	164.67	4.36	26.03	3.05	38.98	48.96	-6.81	77.64	10.85	-0.51	126.33	32.78	-0.61	159.34	0.49	39.56	8.03	32.38	144.72	41.84	137.2	147.07	27.04	112.48	29.59	164.58	95.36	76.09	181.29	-5	113.72	83.49	66.67	77.54	122.35	69.92	87.13	84.42	12.98	5.43	13.5	5.59	33.09	29.7	6.35	106.14
871.07	49.84	-8.31	186.49	164.34	5.14	25.86	3.45	38.88	49.55	-6.26	77.81	11.28	-0.37	125.75	32.19	-1.56	159.29	1.21	39.79	7.97	32.2	144.27	42.1	137.6	146.93	27.57	112	29.7	164.65	95.02	77.19	182.33	-5.14	113.47	83.48	66.66	77.68	121.54	69.8	87.03	85.16	13.31	5.07	13.26	5.36	32.95	29.1	6.8	106.37
873.82	50.78	-8.44	186.25	164.7	5.5	25.67	3.69	38.53	49.77	-6.09	78.33	11.44	-0.45	124.5	31.54	-2.26	159.15	1.68	39.65	7.64	31.99	143.48	41.77	138.58	147.19	27.64	111.86	30	164.45	94.67	78.28	183.42	-4.8	112.88	83.61	66.79	77.53	120.79	70.2	87.24	85.81	13.45	4.81	12.67	5.71	33.17	28.6	6.76	106.74
876.56	51.67	-8.11	186.06	165.42	5.61	25.94	3.99	38.4	49.71	-6.18	78.94	11.34	-0.72	123.44	31.38	-1.86	159.09	1.41	39.6	7.12	31.9	142.5	41.15	139.57	147.82	27.14	112.74	30.47	164.55	95.31	79.17	184.32	-4.28	113.01	83.72	66.99	77.01	120.25	70.51	87.44	86.4	13.37	4.87	12.26	6.16	33.74	28.35	6.2	106.57
879.3	51.64	-7.41	185.81	165.86	5.77	26.23	4.49	38.99	49.58	-6.47	79.21	11.17	-0.77	124.13	31.5	-0.88	159.29	0.82	39.77	6.75	32.19	142.09	40.52	140.1	148.06	26.75	114.27	30.56	165.21	96.42	79.72	185.06	-3.98	114.02	83.85	67.12	76.48	119.78	70.19	87.27	86.99	13.02	5.34	12.63	6.28	34.21	28.07	5.89	105.96
882.05	51.05	-6.55	184.94	165.79	5.74	26.18	4.93	39.93	49.63	-6.88	79.31	10.67	-0.45	126.2	31.16	-0.22	159.91	0.59	39.99	6.58	32.38	142.22	40.04	140.29	147.5	26.97	115.23	30.07	165.91	97.24	79.99	185.56	-4.07	114.98	84.22	67.16	76.33	118.88	69.36	86.84	87.41	12.49	5.68	13.35	5.94	34.13	27.67	6	105.54
884.79	50.9	-5.87	183.66	165.51	5.3	26.53	4.84	40.53	49.95	-7.39	79.73	9.82	0	127.23	30.42	-0.04	161.03	0.9	40.3	6.5	31.97	142.11	39.75	140.36	146.64	27.41	114.69	29.61	166.17	97.63	80.24	185.8	-4.3	115.29	84.79	67.42	76.49	117.62	68.74	86.42	87.81	12.03	5.61	13.49	5.54	33.76	27.39	5.92	105.8
887.53	51.46	-5.79	182.84	165.34	4.64	27.8	4.15	40.76	50.3	-7.94	80.47	9.26	0.52	126	30.17	-0.29	162.55	1.25	40.6	6.66	31.37	141.65	39.49	140.41	146.33	27.63	113.06	29.62	166.27	97.53	80.43	186.01	-4.36	115.3	85.17	68.05	76.55	116.6	68.76	86.06	88.51	11.54	5.41	12.88	5.38	33.67	27.33	5.54	106.8
890.28	52.28	-6.32	182.51	165.07	3.99	29.1	3.33	40.87	50.16	-8.31	81.08	9.35	1.09	123.85	30.62	-1	164.01	1.13	40.57	6.99	31.1	141.18	39.09	140.55	146.94	27.77	111.86	29.67	166.61	97.16	80.17	186.64	-4.29	115.35	85.26	68.66	76.35	115.96	69.04	85.93	89.55	10.98	5.14	12.29	5.23	33.87	27.1	5.32	108.09
893.02	52.92	-6.79	181.81	164.62	3.5	29.3	2.76	40.85	49.55	-8.59	81.5	9.72	1.53	122.61	30.91	-1.9	165.07	0.75	40.44	6.97	31.09	140.68	38.64	140.93	147.96	27.9	111.81	29.39	167.15	97.14	79.47	187.83	-4.24	115.36	85.22	69.03	76.14	115.37	69.07	86.31	90.44	10.72	4.78	12.51	4.88	34.04	26.6	5.48	108.97
895.76	53.45	-6.55	180.5	164.59	3.36	28.55	2.56	40.81	49.04	-8.92	81.99	9.86	1.66	122.58	30.47	-2.63	165.79	0.5	40.69	6.46	30.95	140.14	38.38	141.7	148.44	27.84	112.09	28.73	167.71	97.59	78.97	189.04	-4.19	115.37	85.02	69.31	76.16	114.56	68.86	86.69	90.82	10.91	4.62	13.38	4.61	34.22	26.51	5.85	108.86
898.5	54.11	-5.74	179.22	165.27	3.49	27.57	2.58	40.85	48.95	-9.07	82.46	9.81	1.5	122.85	29.61	-2.97	166.3	0.24	41.16	5.96	30.66	139.97	38.27	142.77	148.21	27.72	112.09	27.84	168.22	98.14	79.16	189.87	-4.11	115.84	84.64	69.64	76.39	113.44	68.47	86.17	90.93	11.25	4.8	13.91	4.74	34.61	27.16	6.33	108.01
901.25	54.58	-5.83	178.33	165.94	3.51	26.64	2.47	40.82	49.18	-8.76	82.85	9.97	1.24	122.65	28.94	-2.86	166.64	-0.16	41.54	5.87	30.5	140.32	38.15	143.74	147.96	27.8	112.16	27.22	168.64	98.72	79.77	190.55	-3.95	117.09	84.29	69.96	76.79	112.24	67.94	85.1	91.16	11.41	4.92	13.58	5.11	35.21	27.8	6.8	107.54
903.99	54.41	-5.75	177.67	166.09	3.24	26.03	2.04	40.54	49.78	-8.01	83.48	10.28	0.9	121.75	28.82	-2.54	166.93	-0.44	41.89	6.04	30.57	140.57	38.1	144.55	148.07	28.06	112.52	27.29	169.27	99.25	80.34	191.02	-3.7	118.58	84.2	70.22	77.23	111.35	67.62	84.66	91.41	11.52	4.65	13.05	5.24	35.83	27.57	7.25	108.04
906.73	54.12	-5.48	177.21	166.17	3.07	26.08	1.6	40.28	50.75	-7.26	84.39	10.45	0.57	120.48	28.86	-2.21	167.26	-0.49	42.22	6.2	30.63	140.16	38.09	145.54	148.2	28.42	112.76	27.66	170.21	99.44	80.89	190.91	-3.51	119.39	84.46	70.54	77.4	110.81	67.67	85	91.54	11.86	4.13	13.05	4.71	36.24	26.46	7.74	108.76
909.48	54.53	-5.38	177.01	166.82	3.27	26.49	1.62	40.43	51.87	-6.99	85.28	10.62	0.56	119.63	28.46	-1.88	167.76	-0.55	42.33	6.21	30.61	139.45	37.73	146.61	148.19	28.85	112.42	27.63	170.92	99.42	81.62	190.4	-3.54	119.36	85.09	71.01	77.15	110.32	67.69	85.22	91.68	12.03	3.63	13.48	3.6	36.23	25.23	8.01	109.05
912.22	55.37	-5.66	176.87	167.9	3.63	26.68	2.01	40.93	52.96	-7.14	85.93	10.91	0.78	119.22	27.8	-1.69	168.62	-0.8	42.25	6.09	30.44	138.97	36.91	147.22	148.36	29.15	111.89	27.25	171.05	99.8	82.39	190.16	-3.68	119.21	86.2	71.39	76.64	109.69	67.31	84.96	92.03	11.38	3.44	14	2.68	35.9	24.53	7.7	109.39
914.96	55.83	-6.07	176.53	168.83	4.04	26.68	2.31	41.34	54.09	-7.21	86.04	10.99	0.86	118.69	27.41	-1.75	169.78	-1.01	42.24	5.81	30	138.53	35.98	147.36	148.79	29.15	112.02	27.08	171.04	100.6	82.89	190.52	-3.67	119.48	87.64	71.19	75.88	108.92	66.64	84.7	92.49	10.16	3.72	14.39	2.59	35.65	24.47	6.95	110.14
917.71	55.8	-6.2	175.85	169.33	4.59	27.06	2.25	41.57	55.37	-7.08	85.68	10.78	0.94	118.27	27.28	-2.13	170.69	-0.89	42.63	5.43	29.52	137.92	35.31	147.63	149.02	29.02	112.8	27.14	171.21	100.97	83.1	191.12	-3.5	119.78	88.5	70.58	74.94	108.33	66.07	84.65	92.88	9.36	4.06	14.45	3.05	35.87	24.8	6.28	110.8
920.45	55.83	-5.95	174.93	169.36	5.21	27.81	2	42	56.65	-7.41	85.65	10.78	1.38	118.18	27.16	-2.79	171.02	-0.59	43.49	5.28	29.33	137.35	35.1	148.37	148.9	29.17	113.68	27.02	171.47	100.57	83.29	191.61	-3.29	119.47	88.01	70.26	74.42	108.04	65.98	84.43	93.28	9.53	3.96	14.29	3.43	36.53	25.07	6.05	110.94
923.19	56.23	-5.42	174.01	169.05	5.82	28.25	2	42.72	57.59	-8.59	86.45	11.2	1.87	117.65	27.22	-3.27	171.15	-0.54	44.28	5.48	29.21	136.71	35.15	149.43	148.81	29.68	114.45	26.61	171.85	99.89	83.82	192.39	-3.08	118.77	86.67	70.37	74.64	107.68	66.28	84	93.67	10.23	3.57	14.32	3.56	37.06	24.82	6.3	110.86
925.94	56.75	-4.92	173.24	168.85	6.25	28.36	2.55	43.37	58.1	-9.92	87.56	11.72	1.81	116.69	27.43	-3.4	171.5	-0.69	44.47	5.64	28.79	135.93	35.05	150.48	148.97	30.12	114.94	26.22	172.29	99.35	84.62	193.62	-2.85	118.68	85.87	70.67	75.17	106.95	66.48	83.69	93.99	10.82	3.3	14.53	3.55	37.08	24.12	6.77	110.95
928.68	57.15	-4.65	172.49	168.86	6.26	28.83	3.35	43.61	58.12	-10.26	88.33	11.98	1.35	116.45	27.31	-3.45	172.09	-0.71	44.16	5.31	28.31	135.56	34.78	151.13	148.94	30.05	114.87	26.16	172.37	99.21	85.03	194.54	-2.61	119.72	86.47	71.11	75.49	105.87	66.31	83.31	94.41	11.03	3.17	14.57	3.41	36.86	23.65	7.04	111.04
931.42	57.73	-4.33	171.69	168.5	5.98	29.63	3.81	43.37	57.18	-9.4	88.63	11.99	1.21	117.22	26.72	-3.4	172.74	-0.58	43.86	4.58	28.16	135.78	34.73	151.29	148.23	29.77	114.24	26.42	172.4	99.81	84.78	194.87	-2.44	121.24	87.86	71.69	75.47	104.62	65.85	82.64	94.96	10.86	2.93	14.48	3.23	36.85	23.97	6.87	110.98
934.17	58.77	-3.74	171.15	167.91	5.51	30.04	3.87	43.03	55.4	-8.13	88.72	11.99	1.77	117.91	26.17	-3.36	173.16	-0.53	43.83	3.89	28.3	135.83	34.92	151.35	147.3	30.08	113.47	26.65	173.45	101.01	84.58	194.99	-2.37	122.26	88.58	72.3	75.27	103.59	65.4	82.22	95.28	10.23	2.6	14.51	3.31	37.06	24.68	6.29	111.38
936.91	59.57	-3.2	171.04	168.25	4.69	30.06	3.92	43.14	53.9	-7.48	89.01	12.19	2.67	117.6	25.97	-3.87	173.41	-0.47	43.94	3.63	28.38	135.21	35.07	151.65	147.16	31.11	113.19	26.7	175.29	102.14	85	195.07	-2.46	122.64	88.1	72.82	74.96	103.05	65.24	82.46	95.33	9.45	2.38	14.76	3.8	37.21	24.9	5.57	112.73
939.65	59.3	-3.08	171.07	169.91	3.69	30.48	4.03	43.81	53.44	-7.74	89.6	12.58	3.23	116.45	25.79	-4.87	173.92	-0.18	44.19	3.77	28.18	134.44	35.02	152.06	148.01	31.88	113.66	26.8	176.38	102.6	85.66	195.4	-2.75	122.8	87.38	73.15	74.5	102.71	65.4	82.79	95.49	9.22	2.3	15.01	4.38	37.23	24.46	5.12	114.1
942.39	58.63	-3.15	170.71	171.76	3.11	31.34	4.03	45.03	53.66	-8.14	90.36	12.88	3.23	115.26	25.27	-5.48	174.75	0.01	44.7	4.03	27.98	134.1	34.98	152.46	149.12	31.82	114.23	27.11	176.48	102.51	86.02	196.08	-3.13	122.85	87.32	73.32	73.98	102.3	65.78	82.65	96.01	9.48	2.33	15.02	4.57	37.3	24.19	5.17	114.22
945.14	58.72	-3.28	169.74	172.6	3.19	31.67	3.8	45.44	53.78	-7.96	91.11	12.83	2.91	114.28	24.74	-5.33	175.31	0.21	45.19	4.22	28.15	133.93	35.11	153.08	150.06	31.64	114.17	27.37	176.58	102.61	86.24	196.35	-3.28	122.61	87.94	73.44	73.58	101.98	66.24	82.29	96.91	9.56	2.42	14.94	4.76	37.59	23.92	5.77	114.35
947.88	59.45	-3.71	168.66	172.15	3.63	31.18	3.22	46.11	53.46	-7.67	91.64	12.42	2.54	113.11	24.64	-5.09	175.14	0.6	45.28	4.35	28.56	133.47	35.24	153.93	150.82	31.65	113.62	27.21	177.02	103.2	86.73	196.06	-3.12	122.38	89.03	73.56	73.15	101.87	66.49	82.04	97.88	9.4	2.41	14.97	5.15	38.05	23.66	6.74	113.89
950.62	60.16	-4.32	168.19	170.89	3.96	30.71	2.49	46.76	53.06	-8.03	91.75	11.94	2.34	112.17	24.6	-5.29	174.65	1.01	45.26	4.55	28.77	132.67	35.05	154.42	151.36	31.44	113.38	26.65	177.63	103.77	87.58	196.39	-2.85	122.62	90.28	73.94	72.56	101.73	66.4	81.79	98.48	9.57	2.27	15.02	6.19	38.36	23.67	7.41	114.05
953.37	60.66	-4.47	168.33	169.7	3.77	30.92	2.27	46.8	53.31	-8.58	91.65	11.95	2.28	112.38	24.08	-5.57	174.7	1.17	45.47	4.79	28.6	131.86	34.43	154.42	151.53	31.2	113.85	25.93	178.32	104.07	88.58	197.89	-2.71	123.09	91.11	74.79	71.96	101.08	66.15	81.57	98.81	10.48	1.97	15.08	8.21	38.41	23.71	7.21	115.05
956.11	61.18	-4.24	168.47	169.16	3.05	31.51	2.84	46.36	54.14	-8.29	91.91	12.74	1.97	113.32	23.22	-5.39	175.62	0.72	45.59	4.76	28.34	131.35	33.59	154.64	151.31	31.46	114.52	25.5	178.69	104.59	89.33	199.58	-2.8	123.36	91.35	75.79	71.59	99.86	65.97	81.64	99.42	11.49	1.45	15.41	10.74	38.44	23.43	6.59	115.98
958.85	61.85	-4.31	168.19	169.18	2.54	32.06	3.5	46.34	54.64	-6.98	92.95	13.93	1.38	113.87	22.51	-4.97	176.92	-0.17	45.42	4.41	28.34	131.06	32.87	155.6	150.93	31.94	114.68	25.69	178.64	105.42	89.63	200.45	-2.92	123.56	91.28	76.34	71.66	98.57	65.86	81.81	100.35	11.45	1.09	15.99	13.04	38.67	23.01	6.54	116.2
961.6	62.46	-4.83	167.55	169.55	2.96	32.5	3.73	47.11	54.41	-5.27	94.68	15.08	1.08	113.92	22.03	-4.85	177.99	-0.87	45.36	4.23	28.39	130.65	32.54	157.09	150.83	32.24	114.34	26.07	178.96	106.19	89.9	200.53	-2.68	123.97	91.12	76.39	72.16	97.6	65.69	81.64	101.16	10.47	1.41	16.36	14.81	38.89	23.03	7.31	115.95
964.34	62.78	-5.15	166.81	170.1	3.87	32.91	3.92	48.17	54.3	-3.88	96.98	16.1	1.29	113.89	21.76	-5.02	178.66	-1.04	45.68	4.71	27.98	130.19	32.45	158.65	151.13	32.3	114.08	25.88	179.84	106.87	90.63	200.63	-2.18	124.6	91.22	76.52	72.6	97.12	65.35	81.14	101.76	9.82	2.19	16.25	15.88	38.97	23.5	8.13	116.01
967.08	62.97	-4.79	166.17	170.5	4.41	33.43	4.33	49.06	55.22	-3.29	99.53	17.18	1.56	113.84	21.81	-5.19	179.04	-0.84	46.17	5.63	27.28	129.94	32.22	160.08	151.17	32.29	114.18	25.34	180.5	107.46	91.68	201.35	-1.99	125.45	91.66	77.02	72.56	97	64.98	80.72	102.3	9.87	2.72	16.01	15.98	39.28	23.72	8.3	116.84
969.83	63.21	-3.93	165.92	170.66	4.76	34.02	4.61	49.67	56.73	-3.68	101.8	19.21	1.7	113.75	22.21	-5.58	179.26	-0.43	46.71	5.96	26.75	129.86	31.75	161.39	150.53	32.54	114.4	25.13	180.72	107.75	92.48	202.51	-2.35	126.59	91.8	77.49	72.28	96.77	64.98	80.43	102.81	9.85	2.76	16.17	15.56	40.19	23.27	7.99	117.93
972.57	63.49	-3.1	166.33	170.95	5.32	34.18	4.57	50	57.83	-4.82	103.8	23.11	2.03	113.35	22.75	-6.23	179.64	0.09	47.35	5.21	26.4	129.83	31.4	162.54	149.95	33.26	114.7	25.23	180.99	107.74	92.78	203.55	-2.97	127.81	91.35	77.6	72.19	96.11	65.56	79.93	103.43	9.35	2.49	16.67	15.72	41.25	22.59	7.66	118.44
975.31	63.96	-2.66	166.9	171.66	5.82	33.58	4.29	50.11	58.32	-6.33	105.85	28.45	2.85	112.46	23.02	-6.65	180.48	0.45	47.73	4.37	26.13	129.9	31.41	163.31	150.33	34.09	115.36	25.08	181.45	107.68	92.88	204.24	-3.57	128.41	91.04	77.67	72.38	95.18	66.27	79.19	104.32	8.69	1.94	17.01	16.74	41.75	22.23	7.45	118.43
978.06	64.67	-2.8	166.81	172.49	5.92	32.64	4.03	50.11	58.64	-7.78	107.42	33.51	4.08	111.76	22.84	-6.71	181.77	0.58	47.6	4.64	26.04	129.84	31.69	163.76	151.38	34.56	116.19	24.53	182.06	107.65	93.21	204.65	-3.99	128.18	91.48	77.97	72.72	94.23	66.55	78.54	105.34	7.99	1.19	16.92	17.81	41.76	22.03	7.37	118.66
980.8	65.34	-3.34	165.92	173.02	5.73	32.14	4.28	50.06	58.92	-8.62	107.53	36.42	5.26	111.48	22.85	-6.83	183.21	0.8	47.45	5.76	25.98	129.3	32.09	164.17	152.08	34.63	116.48	23.96	182.95	107.61	93.82	204.78	-4.08	127.98	92.44	78.33	72.88	93.51	66.51	78.2	106.16	7.32	0.73	16.68	18.28	41.79	21.6	7.58	119.25
983.54	65.72	-3.73	164.75	173.32	5.48	32.68	4.97	50.09	59.09	-8.84	106.11	36.01	5.89	110.72	23.5	-7.28	184.51	1.14	47.93	6.48	25.89	128.5	32.36	164.53	152.07	34.52	116.09	23.74	184.01	107.67	94.42	204.82	-3.92	128.43	93.36	78.76	72.54	93.15	66.54	78.2	106.93	7.16	0.95	16.84	17.96	41.92	21.05	7.89	119.56
986.28	65.88	-3.77	163.87	173.75	5.2	34.21	5.22	50.36	59.07	-9.03	104.25	32.44	6.08	109.42	23.93	-7.8	185.45	1.27	49.13	6.3	26.02	128.05	32.21	164.85	151.82	34.51	115.83	23.99	184.98	108.07	94.95	205.34	-3.67	129.15	94.02	79.45	71.9	92.81	66.81	78.36	107.95	7.69	1.51	17.45	16.13	41.92	20.55	7.94	119.5
989.03	66.22	-3.66	163.54	174.23	4.81	36.01	4.8	50.67	58.84	-9.43	103.25	27.26	6.22	108.78	23.5	-7.93	185.95	1.21	50.38	5.87	26.37	127.91	31.62	165.56	151.76	34.63	116.1	24.37	186.01	108.56	95.73	206.65	-3.28	129.73	94.54	80.11	71.45	92.14	67.16	78.59	108.84	8.31	1.89	17.99	12.18	41.9	19.96	7.79	119.47
991.77	66.88	-3.32	163.46	174.27	4.33	37.36	4.32	50.67	58.52	-9.67	103.29	22.54	6.43	109.27	23.07	-7.64	185.91	1.13	51.02	5.74	26.54	127.59	31.01	166.92	151.84	34.65	116.35	24.15	187.06	108.72	96.88	208.34	-2.85	130.44	94.95	80.33	71.44	91.55	67.39	79.11	109.19	8.44	1.97	18.07	7.28	42.11	19.36	7.83	119.49
994.51	67.34	-2.81	163.28	173.66	3.94	38.01	4.02	50.47	58.54	-9.3	103.49	19.6	6.76	110.04	23.45	-7.29	185.27	0.92	51.13	5.52	26.28	127.07	30.79	168.48	151.89	34.51	116.23	23.08	187.44	108.89	98.16	209.74	-2.8	131.55	95.12	80.33	71.83	91.38	67.52	79.69	109.41	8.24	1.78	17.91	3.66	42.44	19.06	8.26	119.63
997.26	67.17	-2.7	163.04	173.02	3.81	38.05	3.77	50.44	59.13	-8.52	103.56	18.3	7.18	110.12	24.02	-6.88	184.6	0.74	51.13	4.91	25.69	126.64	30.9	169.71	151.94	34.57	116	21.94	187.05	109.57	99.35	210.42	-3.1	132.69	95.14	80.49	72.43	91.13	67.46	79.81	110.07	8.01	1.48	18.04	2.16	42.71	19.14	8.82	120.09
1000	66.59	-3.19	162.99	173.15	4.08	37.63	3.68	50.6	59.83	-8.1	104.06	17.84	7.29	109.74	23.52	-6.49	184.73	1.14	51.13	4.36	24.99	126.19	31.11	170.49	152.27	35.05	115.75	21.66	186.9	110.3	100.19	210.5	-3.2	133.26	95.16	80.93	72.96	90.43	67.09	79.61	111.06	7.75	1.32	18.44	1.99	43.02	19.33	9.23	120.51
1001	66.01	-3.76	163.17	174.1	4.86	37.04	3.95	50.72	59.9	-8.54	105.22	17.73	6.92	109.82	21.72	-6.53	185.85	1.98	51.07	4.39	24.3	125.69	31.13	170.95	152.97	35.72	115.41	22.21	187.42	110.67	100.56	210.63	-2.98	133.15	95.16	81.63	73.39	89.5	66.67	79.43	111.97	7.46	1.17	18.74	2.28	43.43	19.52	9.48	120.6
1006.74	65.83	-3.93	163.38	175.25	5.88	36.55	4.43	50.86	59.26	-9.38	106.5	17.71	6.47	110.17	19.83	-6.98	187.58	2.61	51.11	4.8	23.91	125.32	30.68	171.2	153.63	36.33	115.41	22.98	188.02	111.05	100.65	211.15	-2.7	132.73	95.18	82.26	73.94	88.59	66.46	79.26	112.71	7.39	0.8	18.97	2.67	43.62	19.87	9.66	120.8
1012.47	66.49	-3.73	163.49	175.97	6.31	36.39	4.78	51.3	58.52	-9.81	107.38	17.54	6.35	109.97	19.23	-7.27	189.24	2.67	51.54	5.05	24.16	125.04	29.91	171.47	153.9	36.82	116.21	23.49	188.52	111.8	100.73	211.85	-2.38	132.45	95.4	82.45	74.75	87.97	66.27	79.26	113.56	7.82	0.56	19.44	2.99	43.45	20.15	9.61	121.33
1018.21	67.93	-3.44	163.35	176.08	5.74	36.65	4.78	51.97	58.19	-9.58	107.79	16.99	6.56	109.53	19.85	-7.15	190.29	2.33	52.27	5.07	24.93	124.81	29.46	171.99	154.12	37.19	117.28	23.75	189.4	112.62	100.84	212.7	-1.96	132.82	96	82.47	75.69	87.64	66.12	79.54	114.64	8.59	0.79	19.91	3.04	43.29	19.81	9.26	121.89
1023.94	69.34	-3.28	162.85	175.82	4.72	37.12	4.47	52.49	58.32	-9.06	107.91	16.13	6.78	109.8	20.5	-6.88	190.94	1.94	52.9	5.05	25.75	124.65	29.52	172.69	154.68	37.29	117.82	24.04	190.75	112.99	101.08	213.78	-1.67	133.91	97.01	82.85	76.6	87.27	66.23	79.64	115.56	9.06	1.05	19.84	2.81	43.62	18.96	8.84	122.44
1029.68	70.07	-3.31	162.1	175.76	4.1	37.33	4.05	52.72	58.69	-8.79	107.85	15.57	6.76	110.54	20.44	-6.78	192.01	1.79	52.97	4.88	26.19	124.36	29.55	173.21	155.17	36.98	117.97	24.3	192.17	112.95	101.66	214.96	-1.89	135.05	98.12	83.74	77.64	86.85	66.5	79.15	116.15	8.79	1.02	19.33	2.61	44.42	18.38	8.78	123.06
1035.41	70.28	-3.42	161.21	176.23	4	37.19	3.63	52.71	59.11	-8.98	107.68	15.74	6.56	110.53	19.95	-6.84	193.59	1.82	52.35	4.41	25.91	123.77	29.3	173.46	155.15	36.57	118.12	24.1	193.32	112.91	102.69	216.28	-2.49	135.6	98.61	84.99	79.17	86.76	66.69	78.31	116.98	8.04	0.84	19.17	2.8	45.08	18.49	9.22	123.7
1041.15	70.42	-3.5	160.18	176.65	4.08	36.96	3.13	52.46	59.52	-9.35	107.62	16.09	6.33	109.68	19.46	-6.94	194.91	1.89	51.44	3.98	25.01	123.07	29.07	173.84	155.22	36.57	117.97	23.58	193.96	113.02	103.74	217.97	-3.01	135.67	98.32	86.28	81.22	86.92	66.89	77.48	118.47	7.53	0.57	19.86	3.17	45.08	19	9.78	124.23
1046.89	70.78	-3.65	159.29	176.28	4.15	36.92	2.76	52.27	59.89	-9.38	107.95	16.14	6.15	109.7	19.15	-7.2	195.53	2.08	51.16	3.85	24.12	122.2	28.97	174.61	155.85	37.22	117.45	23.16	194.06	113.24	104.28	219.57	-3.21	135.7	98.24	87.23	83.13	86.8	67.29	76.95	120.05	7.52	0.3	20.73	3.17	44.77	19.47	9.99	124.51
1052.62	71.27	-3.87	158.86	175.3	4.27	37.42	2.87	52.41	60.13	-8.91	108.89	16.34	5.96	111.78	18.97	-7.72	195.88	2.39	51.75	3.81	23.51	120.95	29.04	175.71	156.47	38.17	117.07	22.99	194.02	113.68	104.7	220.21	-3.2	136.06	99.13	87.91	83.98	86.11	67.74	76.85	121.14	7.61	0.43	20.95	2.91	44.87	19.7	9.91	124.66
1058.36	71.65	-3.85	158.75	174.6	4.57	38.45	3.31	52.72	60.36	-8.44	110.43	16.96	5.62	114.66	18.4	-8.13	196.59	2.46	52.42	3.57	22.81	119.72	29.27	177.01	156.58	38.6	117.04	23.18	194.47	114.34	105.47	219.98	-3.05	136.88	100.23	88.55	83.28	84.93	67.96	76.91	122.02	7.39	1	20.81	2.87	45.35	19.61	10.1	124.9
1064.09	72.09	-3.58	158.8	175.07	5.23	39.19	3.59	53.08	61.06	-8.43	112.19	17.45	5.06	116.04	17.17	-8	197.99	2.18	52.8	3.28	21.94	119.05	29.34	178.4	156.43	38.05	117.21	23.56	195.45	115.05	105.95	219.63	-2.76	137.98	100.55	88.96	81.4	83.4	67.83	76.82	123.18	6.82	1.39	21.1	3.06	45.65	19.18	10.68	124.93
1069.83	72.87	-3.41	159.32	176.93	6.27	38.85	3.58	53.57	62.17	-8.77	113.59	17.51	4.47	115.37	16.04	-7.55	199.75	2.02	53.35	3.14	21.25	119.08	28.88	179.8	156.32	37.21	117.56	23.61	196.42	115.76	105.69	219.52	-2.66	139.07	100.25	88.89	79.44	81.88	67.45	76.46	124.53	6.08	1.09	21.82	3.19	45.62	18.67	11.1	124.52
1075.56	73.65	-3.39	160.25	179.17	7.06	37.94	3.47	53.89	63.03	-9.19	114.28	17.48	4.18	113.51	15.73	-7.53	201.05	2.26	54.05	3.19	20.85	119.71	27.98	181.2	156.23	36.94	118.1	23.19	197.27	116.54	105.37	219.78	-3.04	140.09	99.86	88.64	78.49	80.85	67.08	75.77	125.49	5.68	0.49	22.4	3.13	45.62	18.48	10.96	124.2
1081.3	73.97	-3.29	160.56	180.32	6.89	37.71	3.44	53.68	63.42	-9.56	114.76	17.49	4.34	110.76	16.02	-8.2	201.5	2.56	54.3	3.31	20.49	120.38	27.05	182.6	156.06	37.27	118.43	22.54	197.94	117.5	105.85	220.5	-3.44	141.11	99.46	88.63	78.86	80.5	66.96	74.85	125.88	5.82	0.08	22.56	2.88	45.98	18.61	10.45	124.56
1087.03	73.96	-3.15	159.47	179.98	6.35	38.35	3.6	53.22	63.5	-9.86	115.63	17.32	4.64	107.39	16.37	-8.85	201.3	2.65	54.16	3.36	20.04	120.34	26.32	183.84	155.81	37.87	118.24	21.82	198.07	118.49	107.18	221.68	-3.23	141.97	99.23	89.03	79.88	80.72	67.31	74.15	126.28	5.84	-0.27	22.41	2.5	46.83	18.67	9.89	125.36
1092.77	73.99	-3.15	157.88	178.88	6.57	39.25	3.85	53.04	63.25	-10.12	116.42	16.83	4.61	104.55	16.52	-8.77	200.96	2.94	54.48	3.39	19.59	119.54	25.92	185	155.61	38.62	117.97	21.45	198	118.98	108.81	223.12	-2.87	142.5	99.65	89.96	80.67	81.28	68.11	74.15	127.02	5.26	-0.57	22.24	2.12	47.94	18.57	9.41	126.15
1098.51	74.43	-3.18	157.55	177.74	7.26	40.25	3.65	53.08	62.87	-10.53	116.43	16.14	4.28	103.13	16.39	-8.09	201.06	3.7	55.56	3.69	19.25	118.31	26.06	187.22	155.85	39.11	118.36	21.99	198.75	118.71	110.44	224.48	-3.24	142.98	100.75	91.06	80.97	81.74	68.86	74.76	127.77	4.59	-0.51	22.08	1.93	48.83	18.35	9.11	127
1104.24	75.57	-3.05	157.83	178.62	6.61	41.35	3.72	53.38	62.73	-11.01	115.9	16.64	4.08	103.1	16	-7.35	201.64	4.22	56.64	4.17	19.1	118.43	26.39	188.02	156.74	38.91	119.86	23.22	200.35	118.26	111.91	225.5	-4.07	143.51	101.75	91.73	80.95	81.63	69	75.31	128.27	4.31	-0.21	21.85	1.8	49.32	17.92	9.18	127.87
1109.98	77	-2.92	157.8	180.15	6.11	42.18	4.09	54.21	62.78	-11.06	115.82	17.43	4.12	103.08	15.43	-6.85	202.24	3.8	57.17	4.43	19.25	118.57	26.04	188.76	157.73	38.53	122.04	23.86	201.68	118.36	112.72	226.08	-4.49	143.84	102.1	92.05	80.63	80.9	68.76	75.34	128.57	4.13	-0.09	21.71	1.5	49.54	17.34	9.56	128.42
1115.71	77.81	-3.05	157.83	181.36	6.14	42.65	4.27	55.38	62.88	-10.38	116.71	18.02	3.96	104.02	14.95	-6.77	202.8	3.11	57.31	4.3	19.52	118.21	25.06	189.45	158.24	38.69	123.57	23.25	202.12	119.26	112.82	226.43	-4.33	144.09	102.35	92.58	79.9	79.79	68.79	75	128.78	3.95	-0.13	21.83	1.05	49.56	17.08	9.96	128.6
1121.45	77.83	-3.26	157.95	181.87	6.48	42.95	3.86	56.21	63.23	-9.44	118.14	18.27	3.34	105.2	14.94	-7.19	203.8	3.04	57.34	3.97	19.48	117.18	24.52	190.14	158.51	39.21	123.58	22.16	202.19	120.64	113.1	227.22	-3.86	144.5	103.37	93.63	78.88	78.78	69.18	74.56	129.14	4.21	-0.11	21.96	0.85	49.46	17.39	10.26	128.85
1127.18	77.6	-3.26	157.93	182.09	6.77	43.2	3.18	56.41	63.9	-8.79	119.44	18.13	2.69	105.68	15.2	-7.92	205.24	3.29	57.56	3.69	19.17	115.75	24.9	191.33	158.76	39.73	122.58	21.47	202.78	121.78	114.09	228.68	-3.37	144.75	104.84	95.1	77.71	78.42	69.61	74.08	129.93	4.85	-0.09	21.85	1.05	49.45	17.9	10.44	129.35
1132.92	77.72	-3.13	157.78	182.13	6.75	43.48	2.79	56.41	64.71	-8.55	120.52	17.6	2.52	105.72	15.21	-8.65	206.51	3.21	58.11	3.6	18.83	114.39	25.51	193.3	158.89	40.38	121.69	21.45	204.12	122.3	115.12	230.16	-3.22	144.8	105.69	96.56	76.5	78.63	69.97	73.51	131.14	5.19	-0.15	21.8	1.43	49.58	17.92	10.38	129.91
1138.66	78.45	-3.11	157.57	182.01	6.6	43.61	2.76	56.6	65.41	-8.66	121.47	17.16	2.68	106.31	15.01	-9.21	207.16	2.78	58.76	3.49	18.5	113.58	25.41	195.37	158.97	41.21	121.51	22.03	205.6	122.58	115.66	231.26	-3.41	145.21	105.75	97.43	75.66	78.54	70.29	72.98	132.59	4.83	-0.3	22.08	1.77	49.83	17.26	10.11	130.44
1144.39	79.34	-2.75	157.45	182.18	6.56	43.27	2.78	56.91	65.91	-8.78	122.27	17.47	2.74	107.11	14.91	-9.75	207.36	2.31	59.26	3.16	18.47	113.33	24.59	196.79	159.14	41.86	121.96	22.65	206.89	123.23	116.13	232.09	-3.41	146.14	105.74	97.64	75.55	77.65	70.68	72.74	134.03	4.12	-0.38	22.39	1.96	50.19	16.39	9.82	130.92
1150.13	79.81	-2.3	157.68	182.81	6.52	42.77	2.7	57.16	66.3	-8.48	123.21	18.5	2.56	107.05	14.71	-10.35	208	2.02	59.32	2.84	18.99	113.13	24	197.75	159.27	42.01	122.69	22.67	207.99	124.59	117	233.07	-3.07	147.11	105.82	97.49	75.87	76.29	71.34	72.87	135.08	3.58	-0.32	22.51	1.8	50.66	15.83	9.51	131.36
1155.86	79.87	-2	158.32	183.61	6.35	42.85	2.5	57.44	66.66	-7.81	124.62	19.5	2.12	106.4	14.21	-10.57	209.73	1.99	58.89	2.82	19.6	112.92	23.96	198.55	159.27	41.61	123.6	22.2	208.88	126.36	117.93	234.77	-2.85	147.78	105.73	97.3	75.87	75.01	72.01	73.18	135.62	3.41	-0.27	22.81	1.23	51.29	15.58	9.28	132.01
1161.6	80.05	-1.99	159.02	184.3	6.33	43.68	2.27	58.1	67.11	-7.37	126.19	19.9	1.55	105.66	13.79	-10.13	211.82	2.22	58.57	3.06	19.62	113.33	23.74	199.16	159.35	40.91	124.74	21.66	209.73	127.25	118.49	237.11	-2.99	148.36	105.49	97.51	75.29	74.17	72.23	73.45	136.12	3.29	-0.46	23.48	0.7	52.15	15.38	9.39	133.06
1167.33	80.61	-2.3	159.6	184.31	6.41	44.86	2.24	59.23	67.82	-7.56	127.41	19.82	1.13	104.59	13.92	-9.56	213.15	2.49	58.96	3.14	19.08	114.41	23.3	199.88	159.57	40.55	125.62	21.08	210.65	126.59	119.07	239.14	-3.41	149.3	105.31	98.39	74.73	73.88	71.99	73.42	137.19	2.86	-0.91	24.06	0.63	53.34	15.4	9.81	134.32
1173.07	81.4	-2.83	160.15	183.53	6.26	46	2.32	60.63	68.43	-7.88	128.27	19.63	1.15	103.39	14.35	-9.37	213.56	2.45	59.76	2.87	18.63	115.22	23.44	201.15	159.84	40.96	125.78	20.43	211.45	125.45	120.09	240.43	-3.88	150.57	105.47	99.61	74.85	74.05	71.6	72.86	138.76	2.4	-1.38	24.12	0.57	54.67	15.7	10.14	135.71
1178.8	82.35	-3.27	160.7	183.15	6.12	46.92	2.23	62.15	68.47	-7.84	129.16	19.62	1.62	102.91	14.58	-9.37	213.46	1.98	60.43	2.7	18.61	115.02	24.28	202.78	160.22	41.8	125.33	19.9	212.07	125.11	121.22	241.21	-4.01	151.81	106.22	100.61	75.43	74.52	71.32	71.86	140.43	2.34	-1.63	23.96	0.04	55.51	15.7	10.05	137.15
1184.54	83.56	-3.27	161.19	183.9	6.26	47.55	2.06	63.43	68.32	-7.79	130.49	19.88	2.2	103.31	14.58	-9.16	213.26	1.48	60.96	3.11	18.83	114.12	24.89	204.25	160.69	42.34	124.6	19.9	212.68	125.64	122.11	241.8	-3.71	153.12	107.29	101.35	75.52	74.98	71.37	71	142.05	2.52	-1.67	24.12	-0.55	55.52	15.33	9.69	138.33
1190.28	84.61	-2.86	161.62	184.9	6.26	47.76	1.93	64.21	68.6	-7.85	132.2	20.36	2.51	103.74	14.67	-8.59	213.62	1.56	61.59	3.9	19.12	113.32	24.61	205.38	161.06	42.39	124.34	20.53	213.34	126.45	123.11	242.41	-3.23	154.61	108.23	102.19	74.45	75.07	72.04	70.88	143.36	2.56	-1.76	24.52	-0.65	55.2	15.21	9.55	138.93
1196.01	85.08	-2.51	161.93	185.45	5.74	47.35	1.73	64.66	69.3	-6.28	133.6	20.97	2.69	103.49	14.88	-7.78	215.01	2.2	62.4	4.5	19.54	112.81	23.67	206.35	161.24	42.56	125.12	21.34	214.03	127.04	124.36	243.12	-2.72	155.75	109.09	103.24	72.68	74.61	73.42	71.46	144.27	2.42	-2.22	24.65	-0.35	55.32	15.32	9.81	138.8
1201.75	85.16	-2.6	162.11	185.95	4.87	46.57	1.48	64.85	70.11	-5.77	134.2	21.55	3.1	103.1	14.93	-7.16	217.12	2.71	63.37	4.55	19.56	112.24	22.72	207.48	161.19	43.16	126.22	21.88	214.9	127.72	125.27	243.76	-2.44	156.26	110.03	104.2	71.33	73.59	75.1	72.15	145.15	2.33	-2.94	24.34	0.03	55.44	15.2	10.25	138.5
1207.48	85.21	-2.87	162.19	186.61	4.03	46.12	1.33	64.71	70.84	-6.14	134.45	21.83	3.65	103.09	14.63	-7.24	219.05	2.71	64.35	4.14	19.6	111.57	22.15	208.97	161.15	43.75	126.71	21.9	216.04	128.86	125.7	244.52	-2.78	156.52	110.75	104.87	70.78	72.46	76.38	72.6	146.19	2.48	-3.32	24.08	0.22	56.36	14.97	10.7	139.02
1213.22	85.65	-2.83	162.29	187.02	3.68	46.47	1.36	64.68	71.44	-6.89	135.38	21.7	3.85	103.09	14.12	-7.86	220.18	2.58	65.16	3.49	19.6	111.01	21.84	210.88	161.6	44.05	126.85	21.38	217.31	129.77	126.35	245.93	-3.54	157.06	110.95	105.3	70.69	71.8	76.84	73.02	147.27	2.75	-2.99	24.38	0.13	57.37	14.99	10.97	140.61
1218.95	86.87	-2.68	162.68	187.13	4	47.53	1.68	65.21	72.09	-7.28	137.32	21.35	3.62	103.17	13.71	-8.39	220.98	2.67	65.76	2.66	19.37	110.63	21.56	213.25	162.62	44.24	127.24	20.7	218.33	129.65	127.58	248.04	-3.96	158.03	111	105.53	70.81	71.68	76.67	73.43	148.66	2.97	-2.48	25.07	-0.05	58.04	15.21	10.94	142.56
1224.69	88.32	-2.74	163.46	187.52	4.56	48.77	2.07	65.9	72.97	-6.89	139.52	21.15	3.34	103.53	13.49	-8.49	222.18	2.76	66.24	1.96	18.85	110.43	21.16	215.76	163.53	44.52	128.04	20.28	218.82	129.09	129.02	250.26	-3.83	159.23	111.52	105.87	71.25	71.49	76.39	73.31	150.62	3.26	-2.28	25.64	-0.11	58.49	15.26	10.93	144.07
1230.43	89.01	-2.69	164.3	188.64	4.93	49.6	2.17	66.12	73.9	-5.99	140.93	21.4	3.14	103.14	13.48	-8.3	223.7	2.62	66.82	1.83	18.43	110.44	20.63	217.51	163.91	44.93	129.16	20.08	219.02	129.08	130.46	252.17	-3.52	160.24	112.54	106.79	71.87	70.95	76.25	72.4	152.81	3.58	-2.1	25.85	0.06	58.81	14.79	11.12	144.79
1236.16	89.89	-2.19	165.02	190.36	4.98	50.14	1.9	66.2	74.81	-5.23	141.35	22.02	2.82	101.41	13.7	-7.89	225.36	2.34	67.51	2.1	18.59	110.69	20.3	218.39	164.14	45.54	129.99	19.83	219.67	129.8	131.74	253.76	-3.26	161.08	113.43	108.39	72.22	70.42	76.38	71.28	154.86	3.52	-1.73	25.77	0.47	58.95	13.9	11.27	144.7
1241.9	91.49	-1.51	165.78	192.27	4.72	50.78	1.43	66.81	75.64	-4.85	141.75	22.5	2.49	99.96	13.92	-7.46	227.31	2.13	67.77	2.21	19.2	110.86	20.54	219.34	164.77	46.39	129.76	19.64	221.08	131.18	132.68	255.18	-3.23	162.34	113.87	110.09	72.36	70.13	77.07	70.66	156.63	3.04	-1.6	25.8	0.77	59.11	12.95	11.4	144.29
1247.63	93.34	-0.96	166.49	193.81	4.22	51.48	0.97	67.76	76.18	-4.77	142.95	22.52	2.51	100.37	13.8	-7.65	229.29	1.92	67.3	2.37	19.58	110.4	21.29	220.8	165.77	47.2	128.73	19.83	222.74	133.08	133.54	256.64	-3.3	163.6	114.45	111.36	72.77	69.67	78.42	70.75	157.82	2.71	-1.91	26.28	0.54	59.44	12.11	11.59	144.35
1253.37	94.71	-0.65	166.84	194.65	3.58	52.27	0.74	68.52	76.43	-4.89	144.63	22.33	2.78	101.78	13.25	-8.58	230.98	1.72	66.96	3.07	19.37	109.43	22.03	222.49	166.63	47.8	128.11	20.46	224.15	134.85	134.62	257.94	-2.97	163.81	115.75	112.16	73.27	68.68	79.95	71.44	158.36	2.7	-2.3	27.09	-0.03	59.77	11.63	11.59	144.88
1259.1	95.48	-0.77	167.11	194.93	3.08	53.6	0.81	69.15	76.76	-5.16	145.93	22.36	3	102.39	12.41	-9.33	232.54	1.87	67.74	3.96	18.82	108.71	22.3	224.34	167.04	48.5	128.52	21.26	225.59	135.94	135.61	258.77	-2.16	163.39	117.29	112.77	73.32	67.35	81	72.28	159.02	2.56	-2.74	27.94	-0.39	60.05	11.88	11.47	145.3
1264.84	96.12	-1.24	167.8	195.18	3.11	55.46	1.1	69.92	77.56	-5.48	146.68	22.89	3.29	101.89	11.54	-9.07	233.87	2.4	69.46	4.34	18.18	108.37	22.15	226.01	167.37	49.42	129.46	21.68	227.36	136.59	136.17	259.62	-1.56	163.7	118.07	113.43	72.94	66.34	81.33	72.6	160.65	2.24	-3.35	28.64	-0.37	60.6	12.68	11.66	145.81
1270.57	97.13	-1.59	168.94	195.76	3.61	56.76	1.32	70.84	78.73	-5.83	147.38	23.99	3.8	101.28	10.97	-8.21	234.58	2.79	71.25	4.18	17.45	107.87	21.97	227.05	168.09	49.83	130.24	21.29	228.86	137.12	136.67	261.42	-1.61	164.86	117.82	114.32	72.58	66	81.38	72.21	162.95	2.18	-3.76	28.94	-0.21	61.52	13.34	12.08	147
1276.31	98.49	-1.7	169.98	196.4	4.1	56.62	1.07	71.88	79.74	-6.04	148.62	25.24	4.37	101.02	10.79	-7.61	234.69	2.9	72.5	3.89	16.86	107.27	21.85	227.83	168.98	49.24	130.89	20.53	229.32	137.58	137.86	264.1	-1.88	166.19	117.29	115.55	72.57	66.14	81.79	71.57	164.86	2.47	-3.48	28.78	-0.05	62.48	13.52	12.27	148.42
1282.05	99.74	-1.82	170.37	196.44	4.28	55.72	0.45	73.01	80.29	-6.03	150.68	26.04	4.73	100.4	10.86	-7.55	234.82	3.11	73.08	3.59	16.8	107.29	21.38	229.19	169.42	48.29	131.75	20.41	228.98	138.18	139.97	266.51	-1.9	167.35	117.41	116.91	72.87	66.36	82.67	71.01	165.92	2.79	-2.75	28.64	0.15	63.18	13.41	12.07	149.18
1287.78	100.52	-2.31	170.23	195.94	4.38	55.22	0.31	73.9	80.57	-5.96	153.2	26.4	4.8	99.09	11.29	-7.7	235.49	3.39	73.41	3.23	17.29	108.04	20.36	231.12	169.22	47.92	132.71	21.08	228.97	139.16	142.31	267.89	-1.67	168.09	118.24	118.3	73.21	66.33	83.59	70.71	166.86	3.07	-2.24	28.84	0.35	63.81	13.18	11.65	149.37
1293.52	101.18	-3.29	170.33	196	4.75	55.33	1	74.37	80.79	-5.96	155.22	26.71	4.6	98.18	12.05	-7.65	236.39	3.44	74.03	2.87	17.85	108.6	19.19	232.98	168.94	48.42	133.49	21.65	229.89	140.36	144.15	268.53	-1.66	168.36	119.27	119.84	73.28	65.96	84.24	70.93	168.62	3.53	-2.23	29.15	0.45	64.66	12.74	11.36	149.7
1299.25	102.17	-4.24	171.09	197.21	5.36	55.76	1.75	74.76	80.85	-5.82	156.36	27	4.33	98.79	12.48	-7.11	236.95	3.22	75.02	2.62	17.98	108.33	18.56	234.83	169.38	49.45	134.24	21.54	231.27	141.67	145.73	269.32	-2.03	168.66	120.27	121.26	72.89	65.41	84.54	71.48	171.04	4.16	-2.58	29.23	0.42	65.74	12.32	11.5	150.4
1304.99	103.23	-4.28	172.09	198.65	5.6	56.4	1.95	75.43	80.9	-5.46	157.4	27.03	4.34	100.39	12.31	-6.3	237.55	2.83	75.95	2.37	17.67	107.62	18.73	237.1	170.71	50.58	134.98	21.14	232.68	143.25	147.47	270.79	-2.38	169.38	121.29	122.29	72.25	64.92	84.59	71.72	173.28	4.54	-3.03	29.2	0.44	66.94	12.31	11.92	151.27
1310.72	103.89	-3.33	172.62	199.29	4.93	57.21	1.82	76.35	81.4	-5.02	159.07	26.94	4.7	101.67	12.15	-5.86	238.94	2.37	76.49	2	17.31	107.14	19.33	239.49	172.31	51.58	135.6	20.93	234.34	144.57	149.13	272.64	-2.38	170.29	122.23	123.36	71.85	64.54	84.79	71.44	175.05	4.28	-3.27	29.57	0.45	68.13	12.67	12.18	152.22
1316.46	104.18	-2.12	172.65	199.55	3.57	58.15	1.72	77.46	82.35	-4.57	161.28	27.22	5.03	102.39	12.36	-6.16	241.21	2.06	76.69	1.61	17.1	106.91	19.81	241.46	173.42	52.14	136.24	21.03	236.17	144.87	150.28	274.33	-2.21	171.26	122.9	124.83	71.84	64.36	85.65	71.08	176.57	3.73	-3.13	30.51	0.18	68.91	13.16	12.24	153.33
1322.2	104.65	-1.29	172.93	200.5	2.21	59.08	1.79	78.73	83.32	-4.19	163.68	27.95	4.92	103.07	12.75	-6.97	243.54	2.06	76.97	1.44	17.07	106.63	20.03	243.11	173.69	51.94	136.74	21.24	237.77	144.58	150.94	275.84	-2.11	172.68	123.31	126.27	71.82	64.42	87.05	70.91	178.01	3.61	-2.84	31.57	-0.03	68.99	13.51	12.54	154.69
1327.93	105.88	-0.93	174.09	202.36	1.27	59.77	1.84	79.93	84.27	-4.14	166.12	28.59	4.6	103.8	13.03	-7.84	245.07	2.28	77.66	1.63	17.32	106.21	19.94	244.89	173.24	51.33	136.7	21.22	239.13	144.86	151.43	277.4	-2.11	174.58	123.72	127.15	71.78	64.55	88.32	70.83	179.7	3.99	-2.67	32.3	0.27	68.82	13.45	13.21	156.16
1333.67	107.64	-0.9	175.9	204.33	0.82	60.43	1.68	80.89	85.46	-4.36	168.31	28.63	4.6	104.06	12.91	-8.45	246.08	2.58	78.69	1.97	17.67	105.89	19.26	247.05	172.77	51.15	136.28	20.85	240.31	146.13	152.14	279.33	-2.18	176.27	124.33	127.64	72.27	64.4	89.35	70.94	181.83	4.29	-2.81	32.58	0.65	69.26	13.15	13.86	157.44
1339.4	108.87	-0.99	177.65	205.66	0.79	61.55	1.42	81.59	86.83	-4.36	170.1	28.27	4.95	103.04	12.43	-8.54	247.64	2.78	79.69	2.25	17.73	105.8	18.08	249.21	173.27	51.63	135.78	20.41	241.14	147.73	153.25	281.73	-2.33	177.49	125.02	128.45	73.25	63.81	90.6	71.35	184.05	4.28	-3.33	32.52	0.37	70.51	13.02	13.98	158.53
1345.14	109.31	-0.89	178.98	206.56	1.14	63.18	1.37	82.18	88.24	-3.9	171.69	28.24	5.2	101.12	11.99	-8.07	250.19	2.63	80.53	2.77	17.41	105.55	17.18	250.81	174.94	52.39	135.21	20.2	241.89	148.86	154.56	284.01	-2.52	178.88	125.62	130.02	74.18	62.98	91.96	71.7	186.11	4.29	-3.88	32.33	-0.48	71.97	12.96	13.63	159.5
1350.87	109.89	-0.45	180.07	207.61	1.71	64.76	1.75	82.73	89.66	-3.24	173.41	28.91	5.3	99.95	11.88	-7.28	252.98	2.1	81.55	3.69	16.81	104.83	17.35	252.17	176.77	53.23	134.98	19.98	243.27	149.47	155.86	285.42	-2.77	180.87	126.19	131.78	75.04	62.37	92.9	71.71	188.09	4.43	-3.98	32.31	-1.32	73.06	12.68	13.27	160.23
1356.61	111.35	0.02	181.02	208.59	2.01	65.78	2.35	82.98	90.98	-2.77	175.32	29.81	5.44	100.13	12.05	-6.5	255.1	1.57	82.94	4.44	16.18	104.13	18.47	254.25	177.78	54.34	135.7	19.47	245.59	150.05	157.25	286.25	-3.14	182.84	126.92	132.9	75.95	62.09	93.47	71.73	190.11	4.41	-3.61	32.77	-1.77	73.8	12.15	13.24	161.09
1362.34	113.66	0.14	181.71	209.17	1.61	66.28	2.71	83.03	91.86	-2.79	177.15	30.37	5.43	100.68	12.19	-5.96	256.61	1.35	84.39	4.48	15.76	104.04	19.5	257.19	177.98	55.44	136.99	19	248.3	150.79	158.66	287.62	-3.43	184.12	127.96	133.46	76.56	61.72	94.21	71.97	192.23	4.12	-3.17	33.66	-1.92	74.41	11.51	13.62	162.6
1368.08	116.51	-0.06	182.18	210.02	0.81	66.71	2.57	83.68	92	-3.32	178.64	30.58	5.04	100.91	12.12	-6.05	257.95	1.45	85.5	3.85	15.56	104.42	19.74	260.21	177.72	55.99	138.05	19.19	250.57	151.56	159.82	289.95	-3.34	184.97	129.24	134.43	76.74	61.1	95.43	72.28	194.4	3.86	-3.05	34.55	-2.2	74.84	10.97	14.42	164.44
1373.82	119.03	-0.41	182.55	211.74	0.2	67.15	2.09	85.42	91.72	-4.07	180.02	30.67	4.62	100.6	11.94	-7.08	259.16	1.7	86.31	2.96	15.31	104.7	19.3	262.71	177.22	56.24	139.15	19.83	252.15	152.28	160.98	292.8	-2.89	185.85	130.59	136.36	76.6	60.54	96.85	72.69	196.37	3.81	-3.23	35.01	-2.84	74.9	10.67	15.29	165.91
1379.55	120.25	-0.77	182.99	213.79	-0.02	67.34	1.74	87.65	91.73	-4.58	182	30.9	4.53	99.56	12.06	-8.59	260.15	1.95	87.04	2.37	15.05	104.49	18.61	264.84	177.21	56.83	140.73	20.16	253.39	152.97	162.5	295.85	-2.49	186.58	131.65	138.83	76.13	60.1	98.11	73.31	198.07	3.88	-3.42	34.97	-3.57	74.98	10.5	15.61	166.91
1385.29	120.52	-0.97	183.77	215.35	0.09	67.56	1.92	89.42	92.22	-4.41	185.01	31.41	4.64	98.36	12.44	-9.52	261.13	2.16	87.71	2.38	15.11	103.6	18.14	267.05	178.1	57.68	142.12	20.09	254.61	153.81	164.48	299.21	-2.45	187.04	132.17	140.94	75.49	59.64	99.37	74.17	199.77	3.89	-3.5	34.79	-3.96	75.7	10.3	15.27	167.78
1391.02	121.25	-1	185.02	216.29	0.47	68.47	2.28	90.61	92.7	-3.09	188.48	31.9	4.69	97.98	12.45	-9.44	262.46	2.24	88.51	2.7	15.5	102.16	18.08	269.35	179.07	58.32	142.49	19.95	255.77	154.87	167.09	302.72	-2.78	187.92	132.41	142.15	75	59.33	100.83	74.97	201.84	3.8	-3.44	35.14	-3.86	77.05	10.27	14.97	168.83
1396.76	122.96	-0.97	186.61	217.01	0.97	69.87	2.03	92.14	93.25	-0.31	191.48	31.99	4.57	98.55	11.81	-8.77	264.53	1.96	89.7	2.93	15.91	100.87	18.33	271.24	179.63	58.84	142.19	19.62	256.71	155.97	169.94	305.75	-2.96	189.9	133.03	142.79	74.55	59.42	102.01	75.11	204.44	3.68	-3.21	36.06	-3.56	78.42	10.5	15.19	170.2
1402.49	124.77	-1.06	188.3	217.89	1.19	71.11	1.05	94.39	94.48	3.69	193.93	32	4.35	99.24	10.84	-7.98	267.49	1.35	90.96	3.06	16.29	100.51	18.6	272.54	180.62	59.56	142.17	19.03	257.59	157.1	172.22	308.12	-2.57	192.44	134.36	143.67	73.96	59.78	102.55	74.52	207.5	3.61	-2.98	37.03	-3.43	79.58	10.48	15.58	171.83
1408.23	126.07	-1.45	189.71	218.77	0.8	72.32	0.1	96.75	96.37	7.91	197.06	32.7	4.26	99.27	9.83	-7.46	270.94	0.98	91.85	3.12	16.61	100.97	18.53	273.9	182.21	60.44	142.59	18.52	258.76	158.63	174.02	310.36	-1.88	194.28	135.96	145.26	73.61	60.15	102.84	73.73	210.8	3.69	-2.92	37.84	-3.52	81.02	9.91	15.88	173.36
1413.97	126.95	-1.93	190.67	219.37	0.1	74.01	-0.2	99	98.65	11.19	202.38	35.47	4.36	98.82	9.18	-7.33	274.05	1.18	92.6	3.12	16.58	101.34	17.99	276.06	183.34	61.11	143.31	18.21	260.42	160.62	175.96	312.91	-1.59	195.1	137.23	147.44	73.96	60.27	103.39	72.9	214.04	3.95	-2.95	38.62	-3.59	82.97	9.24	16.18	174.5
1419.7	127.42	-2.01	191.58	220.05	-0.21	75.9	0.2	101.45	101.63	12.8	210.41	42.87	4.47	98.82	9.17	-7.2	276.13	1.47	93.59	3.03	16.34	101.19	17.34	278.88	183.53	61.33	144.47	18.09	262.36	162.51	178.09	315.52	-2.01	195.71	138.03	149.69	74.62	59.84	104.42	71.99	217.15	4.22	-3	39.32	-3.57	84.76	9.18	16.2	175.26
1425.44	127.67	-1.58	192.84	221.29	0.32	77.32	1.03	104.03	105.07	12.45	220.66	57.26	4.46	99.42	9.51	-6.84	277.37	1.45	94.71	2.83	16.39	100.87	17.05	281.77	183.38	61.29	145.84	18.24	264.13	163.83	180.19	317.73	-2.73	197.01	138.47	151.87	74.95	58.76	105.77	71.56	220.5	4.29	-3.24	40.1	-3.72	85.93	9.73	15.78	176.02
1431.17	128.39	-1.13	194.41	222.76	1.51	78.36	2.03	106.15	107.82	10.26	232.18	78.15	4.31	99.39	9.81	-6.65	278.58	1.6	95.93	2.64	16.62	100.79	17.24	284.56	183.32	61.54	146.65	18.48	265.62	164.8	182.41	319.29	-3.1	198.93	138.7	154.18	75	57.55	107.01	72.04	224.15	4.03	-3.9	41.29	-4.22	86.78	10.34	15.55	177.33
1436.91	129.85	-0.97	195.91	224.11	2.63	79.69	3.15	107.31	109.4	6.85	243.32	101.8	4.2	98	10.3	-6.91	280.25	2.07	97.29	2.56	16.48	100.81	17.7	287.21	183.43	62.37	146.67	18.58	267.14	166.1	184.92	320.5	-2.96	200.66	139.08	156.43	75.1	56.8	107.98	72.86	227.4	3.63	-4.73	42.49	-4.78	87.51	10.78	15.72	179.32
1442.64	131.65	-1.04	197.25	225.31	3.15	81.63	4.41	107.55	110.34	3.14	251.65	123.21	4.34	96.46	11.32	-7.21	282.27	2.4	98.57	2.53	15.87	100.64	18.06	289.8	183.96	63.42	146.38	18.75	268.91	167.73	187.4	322.16	-2.76	201.8	139.91	158.14	75.21	56.61	109.04	73.28	229.83	3.37	-5.03	42.96	-5.02	88.28	10.99	15.63	181.57
1448.38	133.67	-1.31	198.72	226.08	2.99	83.8	5.5	107.33	111.04	0.08	255.03	137.82	4.58	96.32	12.61	-7.01	284.43	2.49	99.76	2.67	15.23	100.42	18.05	292.81	185.02	64.28	146.52	19.03	271.05	168.89	189.29	324.59	-2.92	202.88	141.12	159.49	75.35	56.76	110.53	73.47	231.92	3.08	-4.6	42.89	-4.97	89.16	10.76	15.21	183.72
1454.11	136.09	-1.63	200.17	226.47	2.18	85.48	6.11	107.12	111.46	-1.83	252.86	141.82	4.93	97.46	13.64	-6.54	286.92	2.62	101.32	3.18	15.05	100.18	17.67	296.58	186.06	65.03	147.76	19.04	273.64	169.43	190.7	327.23	-3.02	204.24	142.39	161.1	75.65	57.09	112.3	73.64	234.3	2.49	-3.99	43.11	-5.03	90.06	10.35	15.21	185.58
1459.85	138.78	-1.76	201.04	227.35	0.99	86.12	6	107.34	111.65	-2.83	246.72	133.06	5.91	98.51	14.22	-6.49	290.03	2.67	103.57	3.79	15.41	99.79	17.28	300.45	186.34	66	149.7	18.8	276.37	170.2	192.26	329.86	-2.6	205.51	143.48	163.01	75.81	57.31	114	73.54	236.98	2.02	-3.75	43.72	-5.4	91.05	10.31	15.76	187.14
1465.59	141.39	-1.74	201.79	228.93	0.17	85.93	5.02	108.23	111.61	-3.28	239.79	113.58	7.73	98.29	14.27	-7.06	293.66	2.36	106.18	4.16	16.08	99.68	17.24	303.68	186	67.25	150.84	18.9	278.78	171.62	194.34	332.79	-2.1	206.4	144.33	164.75	75.58	56.98	115.41	73.19	239.72	2.3	-3.87	44.33	-5.68	92.02	10.4	16.26	188.7
1471.32	143.74	-1.6	203.51	230.56	-0.02	85.59	3.6	109.7	111.18	-3.25	234.77	89.81	10.04	96.92	13.53	-7.67	297.1	1.83	108.66	4.27	16.74	100.01	17.29	306.34	185.95	68.55	150.66	19.39	280.48	173.3	196.97	336.17	-2.14	207.23	145.13	166.34	75.33	56.22	116.51	73.09	242.38	3.01	-3.96	44.88	-5.51	92.8	10.16	16.49	190.2
1477.06	145.71	-1	206.07	231.87	-0.11	85.66	2.71	111.45	110.57	-2.82	232.53	68.98	12.56	95.66	12.04	-7.67	299.6	1.47	111.01	4.1	17.1	100.17	17.03	308.77	186.82	69.74	150.57	19.69	281.37	175.1	200.03	339.91	-2.37	208.47	146.35	168.55	75.33	55.5	117.59	73.35	244.88	3.28	-3.65	45.5	-5.09	93.65	9.93	16.83	191.29
1482.79	147.21	-0.34	208.62	232.91	-0.55	86.52	2.61	113.16	110.49	-2.31	232.65	55.14	14.8	95.35	10.39	-7.01	301.26	1.39	113.33	3.63	17.03	99.95	16.63	311.3	188.27	70.72	151.79	19.52	281.89	177.09	203.11	343.65	-2.18	210.32	148.1	171.74	75.24	54.86	118.89	73.73	247.24	2.92	-3.21	46.33	-4.79	94.82	10.15	17.61	192.34
1488.53	148.28	-0.53	210.71	233.96	-1.1	88.18	2.53	114.48	111.31	-2.07	234.56	48.21	16.01	96.07	9.38	-6.11	302.76	1.4	115.43	3.1	16.47	99.67	16.46	314.32	189.65	71.49	153.26	19.03	282.63	178.64	205.98	346.9	-1.73	212.62	149.88	175.01	74.93	54.12	120.16	74.03	249.64	2.63	-3.08	47.44	-4.76	96.25	10.29	18.46	193.96
1494.26	149.19	-1.32	212.01	235.37	-1.38	90.12	2.13	115.37	112.7	-2.26	237.66	45.65	15.71	97.62	9.39	-5.26	304.58	1.33	116.99	2.77	15.58	99.32	16.44	317.84	190.7	72.29	153.3	18.3	283.85	179.27	208.87	349.55	-1.52	215.04	151.48	177.15	74.95	53.62	121.27	74.33	252.39	3.01	-3.17	48.54	-4.97	97.76	9.82	18.84	195.94
1500	150.38	-1.69	212.59	236.82	-1.35	91.81	1.94	116.22	113.99	-2.54	241.35	44.72	14.04	99.15	9.94	-4.35	306.77	1.35	118.04	2.67	14.88	98.85	16.13	321.44	191.65	73.18	152.41	17.66	285.45	179.66	211.98	351.88	-1.75	217.46	153.14	178.4	75.53	53.84	122.67	74.64	255.88	3.89	-3.29	49.22	-5.22	99.27	9.08	18.79	197.66
1501	152.02	-1.44	213.27	237.92	-1.14	92.94	2.27	117.47	114.94	-2.6	245.02	44.16	11.69	100.42	10.53	-3.37	308.86	1.65	118.97	2.62	14.76	98.49	15.48	324.88	192.68	73.98	152.34	17.95	287.09	180.74	215.11	354.51	-2.15	219.83	154.77	180.14	76.02	54.29	124.54	74.77	260.06	4.52	-3.49	49.6	-5.39	100.77	8.47	18.75	199.02
1515.26	153.94	-0.81	214.57	238.98	-0.97	93.97	2.62	119.2	117.48	-2.74	251.12	43.92	9.34	102.7	11.19	-2.55	310.48	2.22	120.14	2.42	14.95	98.15	15.03	328.55	193.53	74.86	153.51	19.28	288.56	181.65	217.61	357.98	-2.35	221.88	156.13	182.89	75.91	54.08	126.61	74.72	264.11	4.34	-3.93	50.43	-5.62	102.39	8.21	18.95	200.27
1529.51	156.05	-0.51	216.46	240.31	-0.98	95.05	2.54	121.17	118.98	-3.34	254.48	44.09	7.24	106.38	11.62	-2.01	312.29	2.76	121.27	1.87	14.97	97.61	15.21	332.91	193.8	76.05	155.31	20.56	290.16	182.56	219.27	361.98	-2.27	223.53	157.35	185.93	75.59	53.33	128.75	74.69	267.25	3.57	-4.42	52.03	-5.8	104.24	8.65	19.28	201.63
1543.77	158.37	-0.09	218.98	241.75	-1.14	96.84	2.17	122.97	120.4	-4.08	258.11	44.48	5.62	109.86	11.34	-1.87	315.04	2.95	122.11	1.11	14.72	97.11	15.76	337.43	193.58	77.36	157.11	20.8	292.37	184.62	221.21	365.71	-2.02	224.94	158.59	188.63	75.51	52.8	130.96	74.57	269.9	2.95	-4.69	53.74	-5.5	106.37	9.73	19.54	203.45
1558.03	160.89	0.52	221.58	243.46	-1.42	98.95	1.78	124.2	122.14	-4.33	261.34	45.01	4.88	111.58	10.73	-2.46	318.19	2.88	123.22	0.58	14.41	96.86	16.19	341.03	193.5	78.58	158.23	20.24	294.93	186.66	224.35	369.17	-1.77	226.24	159.75	190.98	75.56	52.54	132.87	74.19	273.32	2.83	-4.77	54.74	-4.67	108.65	10.59	19.82	206.04
1572.29	163.75	1.1	223.41	245.73	-1.98	101.07	1.65	124.92	124.12	-4.15	264.44	45.98	4.68	110.79	10.14	-3.77	320.91	3.18	125.08	0.59	14.25	96.54	16.15	343.83	194.05	79.8	158.4	19.8	296.92	188.6	227.93	372.87	-1.75	227.81	160.67	193.14	75.32	52.34	134.32	73.68	278.26	2.86	-4.51	55.12	-4.01	110.71	10.61	20.34	209
1586.54	166.92	1.1	224.68	248.1	-2.75	103.11	1.91	125.83	125.65	-4.04	268.07	47.59	4.23	108.1	9.55	-5.14	323.24	4.33	127.49	1.08	14.3	95.92	15.64	347.11	195.15	81.21	158.58	19.66	298.13	190.32	230.93	376.52	-1.9	230	161.63	195.59	74.66	52.34	135.73	73.38	284.09	2.79	-3.5	55.6	-4.18	112.36	9.97	21.03	211.4
1600.8	170.03	0.47	226.15	249.82	-3.28	105.02	2.06	127.7	126.43	-4.15	272.37	49.34	3.74	105.7	9.09	-5.98	325.65	5.98	130.03	1.62	14.32	95.29	15.14	351.38	196.6	82.6	159.53	19.29	299.66	191.72	233.45	379.69	-1.96	232.45	163.13	198.74	74.09	52.37	137.37	73.73	289.38	2.72	-2.14	56.43	-4.86	113.7	9.12	21.65	213.15
1615.06	173.05	-0.12	227.77	250.86	-3.31	106.86	1.68	130.55	127.26	-4.27	277.04	50.65	3.9	104.11	8.66	-6.29	328.4	7.06	132.47	1.66	14.07	95.08	15.11	355.84	198.31	83.57	160.55	18.82	302.23	192.83	236.16	383.12	-1.94	234.39	165.01	202.15	74.18	52.02	139.08	74.48	293.31	2.62	-1.55	57.25	-5.32	115.06	8.45	22.05	215.13
1629.31	176.37	-0.26	229.36	251.73	-2.98	108.66	0.99	133.63	128.93	-4.23	281.39	51.6	4.4	101.36	8	-6.47	331.39	6.93	134.66	1.1	13.76	95.24	15.35	359.75	199.7	84.37	160.96	18.79	304.84	194.01	239.45	387.36	-1.88	235.6	166.6	205.05	74.87	51.36	140.63	74.86	296.4	2.29	-2.16	57.94	-5.43	116.88	8.29	22.27	217.74
1643.57	179.9	-0.31	231.19	252.71	-2.37	110.31	0.46	136.35	130.96	-4.04	284.98	52.36	4.28	97.69	7.35	-6.91	334.41	5.95	136.34	0.67	13.77	95.18	15.3	363.25	200.19	85.56	161.03	18.78	306.49	195.82	243.11	391.69	-1.65	236.59	167.96	207.35	75.49	50.8	141.95	74.75	299.63	1.89	-3.4	58.75	-5.49	119.1	8.5	22.43	220.66
1657.83	182.95	-0.49	233.11	253.68	-1.38	111.96	0.34	138.72	132.74	-3.83	288.66	52.83	3.25	95.9	7.17	-7.51	337.33	4.7	137.34	0.88	13.97	94.49	14.72	366.97	200.06	86.95	160.73	18.16	307.76	198.31	246.6	395.54	-1.5	237.81	169.73	209.68	75.63	50.43	143.2	74.7	303.19	1.84	-4.36	59.88	-5.72	121.05	8.55	22.38	223.88
1672.09	185.19	-0.48	234.55	254.82	-0.42	114.08	0.65	141.05	134.76	-3.69	293.38	53.05	2.09	96.23	7.53	-7.84	340.01	3.49	138.06	1.22	14.01	93.62	13.96	371.29	199.99	88.05	160.27	17.43	309.62	200.7	249.77	399.29	-1.68	239.2	171.94	212.62	75.54	50.09	144.86	75.03	306.77	2.26	-4.53	61.19	-6	122.6	8.3	22.13	227.16
1686.34	187.17	-0.1	235.49	256.59	-0.26	116.52	1.08	143.47	137.18	-3.7	298.74	53.25	1.83	96.43	8.01	-7.8	342.43	2.63	139.3	1.11	13.81	93.28	13.45	375.92	200.19	89	160.51	17.43	311.98	202.54	252.74	403.16	-2.02	240.78	173.86	216.17	75.31	49.62	147.09	75.8	310.56	2.78	-4.18	62.56	-6.04	124.31	7.99	22.04	229.66
1700.6	189.57	0.26	236.67	259.06	-0.96	118.61	1.3	146.11	139.19	-3.8	303.7	53.54	2.3	95.7	7.91	-7.84	344.86	2.47	141.29	0.72	13.48	93.7	13.19	380.51	200.7	90.29	161.37	18.09	314.3	204.18	255.47	406.86	-2.19	242.89	175.19	220.05	74.59	48.95	149.57	76.8	315.25	2.96	-3.9	64.11	-5.91	126.39	7.79	22.29	231.28
1714.86	192.35	0.36	238.78	261.87	-1.66	120.16	1.49	149.19	140.68	-3.72	307.98	53.96	2.38	94.95	7.26	-8.12	347.61	2.95	143.54	0.58	13.05	94.56	12.99	385.14	201.38	91.82	162.18	18.59	316.46	205.97	258.26	410.57	-2.05	245.49	176.66	223.87	73.83	48.24	152.16	77.44	320.74	2.87	-3.98	65.86	-5.91	128.59	7.76	22.81	232.97
1729.11	195.2	0.35	241.61	264.72	-1.79	121.59	1.92	152.5	142.54	-3.53	312.15	54.73	1.84	95.06	6.83	-8.34	351.06	3.51	145.79	0.66	12.55	95.18	13.08	389.58	202.01	93.18	163.23	18.36	318.7	207.59	261.84	414.69	-1.78	247.99	179.09	227.29	74.35	47.79	155.1	77.58	326.07	2.85	-4.14	67.58	-6.14	130.66	7.8	23.49	235.22
1743.37	198.18	0.41	244.39	267.47	-1.51	123.51	2.58	155.41	145.16	-3.4	316.75	56.12	1.47	95.77	6.58	-8.3	355.27	3.57	148.4	0.6	12.27	95.04	13.58	393.48	202.64	94.45	164.63	17.55	321.06	208.83	266.08	419.24	-1.95	249.88	182.06	230.72	76.07	47.54	158.23	77.94	330.96	2.78	-4.08	69.22	-6.46	132.42	7.8	24.16	237.75
1757.63	201.73	0.57	246.56	270.13	-1.13	126.56	3.3	157.57	147.93	-3.17	321.84	57.99	1.64	95.63	5.78	-8.05	359.68	3.01	151.25	0.62	12.55	94.38	14.04	397.14	203.59	95.97	165.57	16.75	323.21	210.12	270.13	424.21	-2.71	251.21	184.37	234.91	77.13	47.16	160.97	78.84	335.78	2.2	-4.04	71.01	-6.61	133.99	7.99	24.8	240.27
1771.89	205.92	0.7	247.8	272.71	-0.83	130.62	3.76	159.27	150.13	-2.62	327.33	59.89	2.08	93.87	4.68	-7.76	363.74	2.33	153.59	1.01	13.24	93.76	14.34	400.87	204.72	97.62	165.65	16.5	324.88	211.93	273.73	429.48	-3.44	252.83	185.64	239.71	76.85	46.73	162.92	79.46	340.32	1.19	-4.3	72.86	-6.48	135.74	8.45	25.49	242.68
1786.14	210.19	0.59	248.19	275.04	-0.82	134.52	3.42	161.19	151.83	-1.73	333.08	61.69	2.46	91.45	4.29	-7.81	367.14	1.97	155.39	1.37	13.76	93.3	15.04	404.52	205.53	99.3	165.31	16.93	326.35	214	277.18	434.3	-3.72	255.47	186.74	244.08	76.4	46.44	164.4	79.18	344.27	0.53	-4.73	74.31	-6.18	138.05	8.78	26.17	244.91
1800.4	213.91	0.14	248.65	276.82	-1.11	137.27	2.23	163.83	153.72	-0.72	339.19	63.87	2.56	89.73	4.88	-8.16	369.56	1.8	157.46	1.39	13.87	92.78	15.87	408.3	206.08	101.25	165.31	17.57	328.08	215.94	280.7	438.11	-3.79	258.6	188.58	247.52	76.27	46.05	166.01	78.45	348.34	0.66	-5.06	75.37	-5.95	140.91	8.69	26.78	247.04
1814.66	217.01	-0.45	250.08	278.09	-1.38	139.29	0.86	167.07	156.11	-0.29	346.28	67.45	2.37	89.42	5.95	-8.3	371.39	1.6	160.26	1.36	13.8	92.14	15.94	412.76	206.66	103.54	166.15	17.84	330.09	218.21	284.34	441.45	-3.95	261.26	190.92	250.73	75.91	45.3	167.82	78.06	353.42	0.99	-5.21	76.29	-6.08	143.95	8.41	27.29	249.05
1828.91	219.78	-0.73	252.29	279.45	-1.31	141.59	0.08	170.35	158.49	-0.81	354.64	73.03	2.23	90.19	6.8	-8.12	373.68	1.49	163.4	1.42	13.77	91.49	15.4	417.87	207.13	105.76	167.62	17.79	332.01	220.9	288.03	445	-3.97	263.54	192.75	254.64	75.55	44.52	169.56	78.25	359.35	0.83	-5.05	76.91	-6.55	146.81	8.28	27.55	250.88
1843.17	222.76	-0.42	254.78	281.47	-1.06	144.43	0.31	173.44	160.45	-1.86	363.47	79.9	2.36	90.5	6.82	-8.12	376.66	1.56	166.48	1.37	13.8	91.01	15.01	423.54	207.32	107.51	169.09	18.05	333.63	222.89	291.47	448.69	-3.05	265.9	193.95	259.13	75.93	44.19	171.39	78.64	365.21	0.39	-4.63	77.34	-6.87	149.31	8.18	27.6	252.69
1857.43	226.64	0.32	257.43	283.88	-1.02	147.33	1.24	176.69	162.39	-2.83	371.61	86.48	2.51	89.36	6.37	-8.32	379.57	1.64	169.38	1.15	13.7	90.96	14.66	429.84	207.53	108.65	169.86	18.69	335.37	223.83	294.63	452.13	-0.37	268.34	195.38	263.44	77.12	44.23	173.61	78.78	370.43	0.38	-4.31	78.29	-6.88	151.3	7.84	27.86	254.91
1871.69	231.27	1.02	260.18	286.07	-1.37	149.91	2.05	180.3	164.56	-3.55	378.36	91.41	2.48	87.66	6.49	-8.27	382.11	1.51	172.1	0.86	13.43	91.34	13.99	436.16	208.09	109.45	169.72	19.03	337.44	224.91	298.02	455.48	3.57	270.92	197.44	267.4	78.81	44.26	176.08	78.75	375.17	1	-4.3	79.94	-6.97	152.84	7.67	28.6	257.51
1885.94	235.71	1.39	262.57	288.09	-1.94	152.38	2.4	183.88	166.72	-3.92	383.33	94.05	2.59	86.57	7.17	-7.87	384.86	1.12	174.74	0.62	13.28	91.5	13.64	441.58	208.81	110.37	169.16	18.68	339.41	226.65	302.02	459.34	7.21	273.64	199.85	271.29	80.69	44.19	178.56	78.97	380.13	1.82	-4.33	81.63	-7.52	154.52	8.19	29.56	260.01
1900.2	239.65	1.47	264.35	290.28	-2.39	155.07	2.37	187.22	168.92	-3.93	386.74	94.05	3.06	86.35	7.47	-7.37	388.19	0.78	177.46	0.63	13.19	90.96	14.17	446.2	209.39	111.67	168.57	18.05	340.85	228.29	306.43	464.16	9.42	275.97	202.35	275.2	82.22	43.98	181.06	79.44	385.69	2.35	-4.19	83.13	-8.18	156.9	9.03	30.32	262.43
1914.46	243.43	1.47	265.84	292.48	-2.58	157.77	2.07	190.72	171.5	-3.79	389.9	91.36	3.58	87.09	7.23	-6.9	391.72	0.85	180.34	0.86	12.96	90.05	14.8	450.93	210.33	113.33	167.94	17.73	341.76	229.33	310.87	469.8	10.15	277.4	204.78	278.91	83.12	43.74	183.84	79.98	391.28	2.53	-4.06	84.94	-8.29	159.77	9.54	30.93	265.29
1928.71	247.07	1.55	267.43	294.49	-2.31	160.12	1.79	194.58	174.28	-3.43	394.37	87.05	3.88	88.56	6.97	-6.53	395.13	1.18	183.54	1.16	12.88	89.37	14.53	456.19	211.99	115.24	167.5	17.73	342.36	230.13	315.12	475.45	10	278.06	206.75	282.27	83.6	43.65	187.05	80.73	396.31	2.44	-4.06	87.27	-7.93	162.43	9.63	31.7	268.38
1942.97	250.65	1.83	269.34	296.43	-1.64	162.61	1.84	198.54	176.9	-2.69	400.56	83.06	4.18	89.77	6.51	-6.39	398.67	1.35	187.13	1.39	13.29	89.18	13.67	461.18	213.34	117.22	167.93	17.72	343.02	231.67	319.25	480.22	8.97	278.59	208.09	285.43	83.64	43.65	190.22	81.64	401.41	2.2	-4.11	89.67	-7.78	164.79	9.6	32.52	270.96
1957.23	254.61	2.15	271.45	298.32	-1.17	166.15	2.06	202.35	179.34	-2.02	407.58	80.67	4.71	89.77	5.14	-6.57	402.28	1.27	190.73	1.47	13.78	89.37	13.13	465.26	213.46	119.04	169.31	17.48	344.07	234.47	323.44	484.24	6.33	279.56	209.27	288.65	82.95	43.56	192.59	82.34	407.21	2.06	-4.05	91.61	-8.03	167.42	9.58	32.94	272.85
1971.49	258.88	2.12	273.37	300.01	-1.18	170.56	2.14	205.96	181.57	-1.88	414.5	80.04	5.26	88.71	3.23	-6.96	405.19	1.14	193.8	1.3	13.68	89.53	13.17	469.23	213.01	120.66	170.59	17.19	345.42	237.75	327.65	488.31	2.42	281.16	211.02	292.12	81.99	43.5	194.03	82.83	413.07	2.12	-3.71	92.83	-8.3	170.25	9.34	32.96	274.43
1985.74	262.94	1.78	275.15	301.68	-1.06	174.64	2.21	209.36	183.53	-2.14	421.55	81.07	5.52	87.54	2.34	-7.1	407.36	0.97	196.19	0.94	13.01	89.49	13.56	474.22	212.83	122.48	170.72	17.07	346.86	240.43	331.84	492.84	-0.85	283.29	213.82	296.08	81.46	43.53	195.17	83.11	418.31	2.06	-3.23	93.5	-8.21	172.56	8.66	33.13	276.13
2000	266.58	1.47	277.04	303.78	-0.34	177.8	2.52	212.57	185.42	-2.63	429.37	83.33	5.57	86.88	3.41	-6.59	409.96	0.8	198.22	0.68	12.28	89.35	14.07	480.09	212.84	124.56	169.75	17.16	348.46	242.21	336.1	497.74	-2.13	285.84	217.31	300.73	81.32	43.27	196.59	83.02	423.19	1.68	-3.23	94.09	-7.67	174.33	7.93	33.95	278.27
2001	269.98	1.3	278.36	306.34	0.43	180.57	2.9	215.51	187.48	-3.25	437.62	85.66	5.62	86.82	5.5	-5.46	413.54	0.95	200.61	0.85	11.86	89.12	14.48	486.05	212.83	126.54	168.35	17.31	350.19	243.42	340.19	502.55	-2	288.82	220.29	305.88	80.95	42.36	198.53	82.74	427.69	1.09	-3.89	94.87	-7.2	176.3	7.82	35.21	280.89
2022.72	273.68	1.19	278.61	308.81	0.49	183.65	2.89	218.47	189.27	-3.69	445.65	86.96	5.49	87.39	7.01	-4.19	417.51	1.5	203.91	1.46	11.85	88.64	14.8	491.73	213.05	128.44	167.07	17.28	351.68	244.8	343.81	506.92	-1.79	292.04	222.34	311.11	80.18	41.16	200.97	82.63	431.59	0.61	-4.44	95.83	-7.12	178.9	8.07	36.22	284
2044.43	278.25	1.1	278.72	310.57	-0.04	187.2	2.51	222.29	190.16	-3.61	453.58	87.44	4.89	88.02	7.37	-3.44	421.27	1.85	207.79	1.87	12.15	87.87	15.18	497.12	213.85	130.36	166.36	17.15	352.73	246.85	347.46	511.02	-2.09	294.84	224.36	316.23	79.45	40.4	203.65	82.74	435.65	0.46	-4.32	97.23	-7.14	181.85	7.79	36.47	287.34
2066.15	283.39	0.96	279.39	311.57	-0.52	191.39	2.28	227.04	190.74	-3.1	461.63	88.17	3.89	87.74	7.04	-3.47	424.74	1.71	211.29	1.52	12.56	87.2	15.35	502.15	214.96	132	166.42	17.08	354	249.01	351.68	515.07	-2.5	296.69	226.5	320.79	79	40.2	206.17	83.02	440.56	0.6	-3.93	99.48	-7.16	184.6	6.86	36.35	290.14
2087.87	288.42	0.8	280.24	312.37	-0.69	196.39	2.3	231.6	192.54	-2.51	469.52	89.7	3.17	86.86	6.34	-3.98	428.08	1.65	214	1.09	12.97	87.08	14.77	506.77	215.6	133.27	167.21	16.86	356.1	250.98	356.27	518.82	-2.67	297.96	227.94	324.64	78.85	40.08	208.42	83.43	445.94	0.89	-4.03	102.15	-7.34	186.87	6.08	36.61	292.06
2109.59	293.24	0.79	281.53	313.6	-0.63	201.29	2.3	235.3	195.85	-1.98	476.9	91.79	3.44	86.54	5.44	-4.4	431.26	2	216.36	1.62	13.31	87.29	13.63	511.07	215.31	134.63	168.27	16.54	358.26	253.62	360.88	522.48	-2.69	299.73	228.96	328.67	78.76	39.89	210.64	83.65	451.57	1.08	-4.8	104.29	-7.65	189.01	6.12	37.41	293.55
2131.3	298.02	0.81	284.1	315.59	-0.55	204.93	2.29	238.68	199.4	-1.62	483.73	93.85	4.52	86.84	4.79	-4.39	434.06	2.31	218.85	2.78	13.36	87.07	13.07	515.37	214.53	136.6	169.04	16.49	359.33	257.33	365.43	526.83	-2.64	302.49	230.57	333.71	78.26	39.7	212.99	83.37	457.45	0.82	-5.54	105.67	-8	191.61	6.74	38.37	294.82
2153.02	302.63	0.51	287.33	318.03	-0.8	207.73	2.4	242.21	202.32	-1.74	490.23	95.43	5.49	86.84	4.6	-4.15	436.22	2.22	221.78	3.36	13.05	86.18	13.63	520.04	214.17	139.28	169.45	16.68	359.64	261.26	369.68	531.86	-2.54	305.43	232.92	338.96	77.69	39.25	215.4	82.84	463.22	0.06	-5.48	106.8	-8.55	194.78	7.29	39.39	295.83
2174.74	306.92	0.02	289.99	320.36	-1.28	210.79	2.71	245.91	205.01	-2.36	496.71	96.62	5.7	85.48	4.62	-3.84	437.41	1.92	225.35	3.15	12.74	85.26	14.4	524.84	214.52	142.01	169.81	16.68	360.36	264.35	373.69	536.88	-2.49	307.34	235.55	343.43	77.92	38.68	217.67	82.61	468.79	-0.54	-4.81	108.16	-9.12	198.17	7.48	40.61	297.07
2196.46	310.95	-0.11	292.13	322.47	-1.38	214.51	3.31	249.82	207.97	-2.94	503.64	97.66	5.17	82.52	4.87	-3.33	437.77	1.77	229.06	2.83	12.62	85.08	14.45	529	215.1	144.15	170.15	16.31	361.82	266.14	378.03	541.48	-2.3	308.14	238.16	347.84	78.61	38.63	219.64	82.89	474.18	-0.38	-4.14	109.93	-9.18	201.46	7.56	42.05	299.02
2218.17	314.72	0.35	294.34	324.37	-0.83	218.7	4.01	253.82	211	-3.1	511.58	98.64	4.49	79.47	5.37	-2.8	438.1	1.69	232.13	2.72	12.53	85.58	14.03	532.71	215.52	145.95	170.12	15.67	363.72	267.06	382.68	545.33	-1.67	308.96	240.66	353.25	78.54	38.95	221.59	83.58	479.03	0.33	-3.68	111.99	-8.58	204.6	7.77	43.58	301.52
2239.89	318.18	0.96	296.47	325.7	-0.16	223	4.31	257.73	213.47	-2.94	520.85	99.96	4.26	78.13	5.64	-2.53	439.13	1.37	234.47	2.8	12.41	85.91	13.99	536.93	215.73	147.74	169.48	15.17	365.44	268.21	386.69	548.4	-0.96	310.71	242.91	358.95	77.73	38.76	223.97	84.34	483.44	1.17	-3.57	113.93	-7.87	207.63	7.96	44.88	303.81
2261.61	324.73	1.23	298.36	326.68	0.08	227.36	3.92	266.01	215.19	-2.7	530.91	102.06	4.45	78.07	5.29	-2.39	441.15	1.05	236.64	3	12.3	85.46	14.68	541.52	215.56	150.8	168.34	15.16	365.99	270.01	388.27	551.48	-0.93	313.13	243.76	361.29	77.28	38.12	226.74	84.44	488.3	2	-3.77	115.52	-7.73	210.4	7.91	45.25	304.61
2283.33	328.4	1.06	300.25	328.19	-0.09	232.1	3.31	270.41	216.77	-2.61	540.35	104.61	4.65	77.6	4.37	-2.13	444.09	0.73	238.8	3.22	12.35	84.59	15.45	545.64	214.79	152.71	167.07	15.35	365.15	271.95	389.85	555.13	-0.9	315.2	244.6	363.63	77.45	37.81	229.59	83.82	493.87	2.57	-3.98	116.91	-7.59	212.62	7.85	45.62	305.4
2305.04	332.89	0.86	302.12	330.34	-0.26	236.81	3.03	274.52	218.89	-2.71	547.85	106.79	4.76	76.46	3.36	-2.1	447.33	-0.01	241.03	3.47	12.66	83.9	15.33	549.36	213.54	154.88	166.13	15.3	364.07	273.55	392.93	559.04	-1.47	316.3	245.59	367.18	77.63	38.02	232.28	83.23	499.37	2.67	-4.51	118.19	-7.65	214.32	7.53	45.9	306.57
2326.76	338.01	1.06	304.04	332.58	-0.2	240.43	2.85	278.29	221.53	-2.93	553.67	108.46	4.88	75.89	2.78	-2.69	449.89	-0.71	243.89	3.94	12.92	83.31	14.48	552.99	212.23	156.84	165.95	15.04	364.02	274.82	396.29	562.81	-1.89	317.05	246.23	370.21	77.6	38.24	234.65	82.95	504.36	2.52	-4.58	119.28	-7.58	215.98	7.36	46.18	307.78
2348.48	342.95	1.64	306.15	334.66	-0.12	243.02	2.51	281.95	224.23	-3.21	559.73	110.03	5.05	76.42	2.75	-3.46	451.79	-1.27	247.3	4.52	12.7	82.39	13.86	556.04	211.3	158.43	166.19	14.75	365.35	276.13	399.8	566.03	-1.67	318.46	247.17	373.29	77.63	37.98	236.72	83.21	509.02	2.19	-4.14	120.2	-7.25	217.92	7.5	46.78	309.15
2370.2	347.41	2.22	308.14	336.62	-0.36	245.81	2.56	285.4	226.67	-3.37	567.36	111.74	5.38	77.11	3.03	-3.57	454.01	-1.33	250.23	4.85	12.2	81.44	13.66	558.57	210.93	159.73	165.96	14.59	367.51	277.98	403.72	568.58	-1.26	320.51	248.79	377.17	77.79	37.25	238.64	83.87	513.35	1.54	-3.76	121.36	-6.95	220.11	7.85	47.62	310.96
2391.91	352.15	2.44	309.89	338.1	-0.65	249.43	3.26	288.4	228.59	-3.15	575.49	113.58	5.82	77.08	3.33	-2.86	456.54	-0.54	252.37	4.8	11.92	81.26	13.45	561.98	211.04	160.77	165.02	14.69	369.34	280.33	408.05	571.08	-1.07	322.54	250.88	382.03	77.97	36.47	240.48	84.23	517.15	0.81	-3.82	123.28	-6.79	222.44	8.18	48.42	313.52
2413.63	357.43	2.34	311.71	338.81	-0.37	252.98	3.81	291.43	229.97	-2.72	582.49	115.54	6.08	76.62	3.62	-1.94	458.2	0.88	254.72	4.41	12.1	81.73	13.23	567.09	211.52	161.59	163.84	14.78	370.14	282.44	411.85	573.92	-0.74	324.18	252.98	386.9	77.92	35.77	241.95	84	520.7	0.52	-4.08	125.89	-6.64	224.85	8.23	49	316.43
2435.35	362.35	2.32	313.37	339.23	0.44	255.87	3.56	295.49	231.37	-2.35	588.21	117.77	6.02	76.18	3.8	-1.25	458.69	2.16	258.19	3.77	12.66	81.76	13.15	572.44	212.31	162.41	162.61	14.68	370.14	283.79	414.74	576.5	-0.21	325.37	254.89	391.18	77.35	34.88	242.92	83.75	524.8	0.76	-4.03	128.45	-6.5	227.52	7.98	49.57	318.91
2457.07	366.39	2.44	314.4	339.84	0.74	259.07	3.05	300.63	233.5	-1.95	593.4	120.3	5.88	75.65	3.8	-0.77	458.65	2.74	262.36	3.21	13.28	80.94	12.96	576.01	213.28	163.57	161.34	14.8	369.82	284.62	417.65	578.39	-0.12	326.25	256.89	395.56	76.54	33.72	243.69	83.95	529.63	1.16	-3.65	130.32	-6.29	230.65	7.78	50.35	320.91
2478.78	369.91	2.12	315.35	339.94	-0.12	263.39	3.02	305.65	236.2	-1.67	599.06	122.72	5.77	75.04	3.76	-0.52	458.4	2.81	266.03	3.15	13.4	79.91	12.69	578.12	214.12	165.23	160.24	15.48	369.38	285.39	421.12	580.12	-0.67	326.86	259.02	400.36	76.35	32.65	244.6	84.3	534.26	1.43	-3.26	131.4	-5.87	233.57	7.93	51.21	322.69
2500.5	373.46	1.27	317.15	338.9	-1.2	267.97	3.33	309.7	238.68	-1.69	606.11	124.61	5.49	74.8	3.66	-0.61	458.5	2.67	268.64	3.68	12.84	78.99	12.65	580.53	214.3	166.95	159.32	16.09	368.84	286.38	424.55	582.57	-1.23	327.04	260.88	404.87	76.9	32.18	245.94	84.38	538	1.69	-3.15	132.09	-5.27	235.18	8.35	51.93	324.05
2522.22	377.57	0.58	319.73	337.74	-1.37	271.96	3.43	313.12	240.67	-1.67	614.3	125.9	5.01	74.75	3.5	-0.75	459.95	2.34	270.61	4.26	11.89	77.85	12.96	583.51	213.74	168.09	158.2	15.95	368.17	287.74	427.38	585.86	-1.35	326.93	262.48	408.49	77.18	32.48	248.01	84.24	541.16	1.97	-3.26	133.12	-4.81	235.4	8.87	52.5	324.84
2543.93	382.43	0.76	322.26	337.92	-0.99	275.82	3.29	316.42	242.9	-1.26	622.47	126.81	4.75	73.93	3.41	-0.51	462.66	1.95	272.65	4.25	11.04	76.57	13.55	586.28	213.13	168.68	156.39	15.2	367.55	289.12	429.71	588.55	-1.16	327.04	264.07	411.32	76.52	32.97	250.51	83.97	544.15	1.96	-3.5	134.7	-4.79	235.42	9.31	52.98	325.46
2565.65	387.56	1.59	324.23	339.2	-1.01	280.05	3.28	319.7	246.06	-0.62	630.08	127.76	5.16	71.74	3.31	-0.22	465.1	1.75	275.18	3.92	10.68	75.73	14.26	588.91	212.8	169.64	154.11	14.33	367.06	289.58	432.04	589.57	-1.02	327.7	265.61	414.04	75.53	32.99	252.58	83.49	547.12	1.55	-4.02	136.1	-5.16	236.52	9.34	53.49	326.39
2587.37	392.32	2.32	325.98	340.56	-1.51	284.1	3.5	323.24	249.63	-0.13	637.15	129.37	6.08	69.02	3.13	-0.59	466.26	1.83	278.21	4.03	10.79	75.72	14.59	591.88	212.18	171.52	152.43	13.54	366.34	288.27	435.07	590.45	-1.04	329	266.83	417.28	75.1	32.64	253.67	82.82	550.25	1.18	-4.79	137.07	-5.58	239	8.89	54.02	327.71
2609.09	396.44	2.45	328.18	342.24	-2.02	287.39	3.79	327.46	252.6	0.01	643.57	131.88	6.74	67.31	2.98	-1.65	466.57	2.16	281.56	4.48	10.92	76.49	13.92	595	210.74	173.66	152.01	13.01	365.11	285.24	438.96	592.97	-1.07	330.8	267.47	421.23	74.93	32.4	254.32	82.09	553.49	1.12	-5.4	138.41	-5.69	242.22	8.49	54.6	329.07
2630.8	399.95	2.3	330.62	344.78	-2.27	290.39	3.86	332.39	254.68	0.13	649.73	134.88	6.59	66.95	2.7	-2.62	467.03	2.46	284.78	4.64	10.83	77.54	12.55	597.97	208.87	175.28	152.28	13.03	363.77	281.87	442.93	596.01	-1.04	332.72	267.63	425.92	74.42	32.23	255.63	81.29	556.59	1	-5.58	140.58	-5.28	245.41	8.55	55.34	330.08
2652.52	403.3	2.49	332.35	347.04	-2.21	293.77	3.58	337.75	256.63	0.9	656.54	137.85	5.97	66.95	2.19	-2.77	468.14	2.35	287.26	4.55	10.63	78.02	11.56	601.05	207.5	176.57	152.17	13.34	362.91	279.78	446.08	597.65	-1.02	334.4	267.96	430.99	73.81	31.95	258.15	80.61	559.59	0.57	-5.39	142.93	-4.6	248.1	8.82	56.2	331.1
2674.24	406.82	2.96	333.4	347.45	-1.88	297.22	3.46	343.17	259.35	2.4	664.05	140.78	5.47	66.81	1.81	-2.39	469.75	2.07	288.92	4.84	10.36	77.49	11.47	604.32	207.12	178.13	151.38	13.28	362.39	279.11	448.19	598.06	-0.89	335.54	268.85	435.43	73.64	31.54	261.32	80.45	562.72	0.26	-5.12	144.66	-4.3	250.09	8.75	57.08	332.58
2695.96	410.38	3.16	334.9	346.62	-1.42	300.4	3.88	348.23	262.83	3.81	671.13	144.11	5.24	66.82	1.87	-2.28	471.39	2.12	290.48	5.56	10.02	76.39	11.91	607.16	207.33	180.34	150.51	12.91	361.8	278.93	449.88	598.25	-0.65	336.15	270.01	438.56	73.83	30.81	264.34	80.86	565.86	0.55	-5.01	145.83	-4.59	251.68	8.16	57.92	334.19
2717.67	413.87	2.82	337.33	346.42	-1.03	303.87	4.55	352.76	266.33	4.41	677.36	148.32	5.35	66.65	2.34	-2.4	472.8	2.22	292.56	5.88	9.7	75.26	12.26	609.07	207.47	183.14	149.99	12.99	361.36	278.85	452.07	598.54	-0.7	336.58	271.06	440.75	73.83	29.78	266.85	81.31	568.73	1.18	-5.11	146.86	-5.07	253.37	7.46	58.45	335.53
2739.39	417.5	2.29	339.85	347.37	-0.81	308	5.23	356.93	269.19	4.33	683.74	153.76	5.82	65.63	3.13	-2.24	474.17	1.8	294.9	5.28	9.6	74.42	12.3	610.56	207.5	185.84	149.45	13.55	361.26	279.17	455.05	599.37	-1.1	336.91	271.91	442.81	73.31	29.15	268.77	81.47	571.29	1.53	-5.2	147.67	-5.38	255.27	7.05	58.44	336.95
2761.11	421.48	2.06	341.63	348.47	-0.56	312.01	5.92	360.78	271.16	3.8	691.26	160.38	6.21	63.99	3.82	-2.02	475.54	1.11	297.13	4.36	9.89	74.41	12.35	612.67	207.74	187.45	148.42	13.85	361	279.83	458.2	601.67	-1.41	336.89	272.81	445.25	72.4	29.15	270.26	81.43	573.95	1.5	-5.15	148.16	-5.39	257.36	6.87	58.22	338.64
2782.83	425.63	2.3	342.92	348.93	0.11	315.36	6.31	363.95	272.21	2.75	699.84	167.54	6.36	62.75	3.99	-2.09	476.44	0.82	299.4	4.1	10.23	75.35	12.62	615.55	207.9	188.08	147.13	13.71	360.39	280.3	460.87	605.12	-1.39	336.71	274.36	448.11	71.53	29.27	271.81	81.32	577.11	1.53	-4.95	148.84	-5.09	259.58	6.84	58.34	339.98
2804.54	429.3	2.8	344.3	349.19	1	318.47	6.06	366.5	272.71	1.58	708.26	173.85	6.72	62.51	3.85	-2.06	476.67	1.02	301.93	4.72	10.14	76.2	12.74	618.24	207.06	189.06	146.1	13.53	360.08	280.3	463.19	607.93	-1.2	336.99	276.73	451.21	71.11	29.29	273.7	81.33	580.6	1.64	-4.76	150.19	-4.67	261.77	7.22	58.99	340.46
2826.26	432.19	3.01	345.72	350.02	1.27	321.68	5.39	369.45	273.42	0.88	714.86	177.93	7.41	62.84	3.75	-1.52	476.85	1.23	304.6	5.51	9.63	76.03	12.38	619.95	205.28	191.02	145.4	13.31	360.18	280.03	465.47	609.26	-1.03	337.96	279.17	454.45	71.15	29.22	275.59	81.71	583.6	1.51	-4.69	151.81	-4.26	264.18	7.83	59.87	340.51
2847.98	434.71	2.59	347.03	351.26	0.6	324.71	4.71	373.79	274.66	0.63	719.28	178.96	7.93	62.74	3.49	-0.8	477.41	1.01	307.05	5.87	9.1	75.03	11.84	620.97	204.01	193	144.51	12.91	359.78	279.69	467.78	609.78	-1.13	339.09	280.84	457.79	71.1	28.86	277.5	82.21	585.56	1.23	-4.58	153.03	-3.78	266.9	7.89	60.33	340.99
2869.7	437.5	2.04	348.66	352.31	-0.43	327.48	4.15	379.22	276.1	0.51	723.11	176.5	8.06	61.36	3.02	-0.34	478.46	0.56	309.26	5.91	8.79	73.56	11.45	622.38	203.78	194.26	143	12.49	358.62	279.57	470.04	610.1	-1.61	339.92	281.78	461	71.03	28.32	279.96	82.29	587.11	1.28	-4.38	153.73	-3.39	269.18	7.18	60.48	342.36
2891.41	441.09	2.01	351	353.2	-1.18	330.32	3.73	384.56	277.56	0.37	727.68	171.23	8.06	58.73	2.69	-0.13	480.01	0.3	311.63	5.68	8.76	71.75	11.21	624.61	203.46	195.38	141.1	12.29	357.58	280.04	472.01	610.34	-1.99	340.61	282.58	463.94	71.61	28.08	282.79	81.93	589.52	1.76	-4.31	154.48	-3.37	270.59	6.49	61.14	344.22
2913.13	445.53	2.39	353.78	354.44	-1.25	333.55	3.55	389	279.05	0.22	733.01	165.73	8.25	56.32	2.84	0.1	481.55	0.35	314.36	5.07	8.97	70.22	11.15	626.65	202.58	197.1	139.67	12.27	357.22	280.99	473.63	610.86	-1.76	341.29	283.47	467	72.45	28.3	285.43	81.5	593.14	2.43	-4.43	155.89	-3.5	271.84	6.57	62.33	345.46
2934.85	450.08	2.75	356.48	356.02	-0.49	337.25	3.76	392.39	280.58	0.17	739.09	162.46	8.78	56.03	3.27	0.34	482.43	0.68	317.19	4.31	9.14	69.81	11.45	627.4	201.77	199	139.2	12.23	357.24	282.01	475.43	612.13	-1.12	341.74	284.33	470.46	72.36	28.43	288.01	80.86	597.12	3.14	-4.58	158.14	-3.22	273.75	7.25	63.35	345.63
2956.57	454.11	3.02	358.86	357.13	0.35	341.58	4.18	394.98	282.44	0.34	745.64	161.56	9.49	58.01	3.56	0.32	482.97	1.27	319.86	3.57	9.16	70.4	11.83	627.59	200.9	200.26	138.86	11.98	356.94	283.1	478.03	613.98	-0.54	341.93	285.24	473.96	71.46	28.09	290.72	79.66	600.61	3.76	-4.78	160.84	-2.39	276.41	7.83	63.96	345.91
2978.28	457.62	3.21	360.97	357.31	0.18	346.26	4.51	397.31	284.59	0.5	751.47	161.82	9.96	60.5	3.66	0.05	483.71	2.01	322.28	2.89	9.27	71.11	11.68	628.88	199.51	200.91	137.36	11.56	356.08	284.22	481.37	615.76	-0.24	341.97	286.36	477.2	70.9	27.73	292.89	78.17	603.35	4.14	-5.13	163.07	-1.46	279.32	7.79	64.6	347.42
3000	460.79	3.24	363.01	357.42	-0.93	350.26	4.58	400.11	286.51	0.61	756.16	162.51	10.06	61.39	3.73	-0.16	484.25	2.54	324.39	2.31	9.95	71.27	10.95	631.33	198.09	201.64	134.94	11.27	355.26	285.03	484.88	617.27	-0.17	341.83	287.56	480.44	70.89	27.8	293.79	77.02	605.42	4.1	-5.13	164.26	-0.88	280.49	7.16	65.64	349.62
3001	464.04	3.12	364.82	358.36	-1.73	353.07	4.24	403.7	287.98	1.36	761.08	163.29	9.94	60.38	3.74	-0.17	484.2	2.5	326.11	1.86	10.16	70.78	10.27	633.27	197.11	202.93	133.15	11.44	354.79	285.45	488.21	618.69	-0.23	341.49	288.69	484.03	70.69	27.99	293.93	76.29	607.14	3.65	-4.54	164.94	-0.67	281.66	6.39	66.77	351.37
3029.54	467.65	2.98	365.93	359.55	-1.57	355.59	3.6	407.83	289.07	1.98	767.27	164.1	9.64	58.87	3.59	0.07	483.86	2.04	327.6	1.59	10.27	69.8	10.04	633.62	196.39	204.49	132.58	12	354.04	285.53	491.51	620.06	-0.2	341.11	289.71	487.63	70.02	27.94	294.83	75.82	609.33	3.25	-4.08	165.99	-0.61	283.07	5.7	67.35	352.39
3058.09	471.06	3.2	366.7	360.1	-1.01	358.78	3.08	412.19	289.75	1.68	773.84	165.41	9.13	57.65	3.19	0.68	483.47	1.91	329.47	1.64	10.35	68.68	10.17	633.22	196.14	206.08	132.11	12.47	352.48	285.04	494.71	621.06	0.1	340.96	290.82	490.38	69.35	27.65	297.12	75.62	612.26	3.37	-4.24	167.57	-0.46	284.07	5.25	67.29	353.07
3086.63	473.38	3.95	368.21	360.16	-0.57	362.35	2.71	416.64	290.09	0.84	780	167.64	8.57	56.43	2.6	1.56	483.04	2.31	331.88	1.8	10.16	67.89	10.52	633.55	196.68	207.91	130.58	12.65	350.6	284.32	497.57	621.49	0.42	340.93	292.29	492.2	69.1	27.09	300.1	75.45	614.79	4.01	-4.46	169.41	-0.24	285.37	5.19	67.16	353.82
3115.17	474.76	4.64	370.51	360.33	-0.11	365.65	2.34	420.94	290.43	0.26	786.29	170.45	8.2	55.42	2.25	2.06	482.57	2.64	333.78	1.73	9.38	67.53	10.81	634.97	197.3	209.95	128.29	12.9	348.85	284.11	500.03	621.6	0.29	340.86	293.73	494.01	69.18	26.33	302.8	75.03	616.28	4.8	-4.18	171.3	-0.16	287.01	5.46	67.35	354.55
3143.71	476.77	4.72	372.68	360.95	0.51	369.04	2.42	424.72	291.26	0.31	792.78	173.06	7.86	55.33	2.44	1.91	482.22	2.43	334.77	1.45	8.31	67.37	10.58	636.63	197.01	211.7	126.5	13.42	346.87	284.34	501.64	621.76	-0.23	341.12	294.4	496.66	69.28	25.61	304.93	74.64	617.67	5.24	-3.7	172.97	-0.29	288.58	5.95	67.68	354.96
3172.26	480.74	4.51	374.71	361.98	1.07	373.17	3.14	428.14	293.1	0.87	798.74	175.06	7.23	55.99	2.87	1.8	481.95	1.96	336.02	1.06	7.65	67.24	9.96	637.6	195.71	212.98	125.59	13.66	344.39	284.55	502.08	622.08	-0.62	342.13	294.5	500.14	69.22	25.2	306.71	74.68	619.54	5.06	-3.56	174.11	-0.37	289.73	6.54	67.95	355.33
3200.8	485.72	4.45	377.04	363.01	1.37	377.43	3.83	431.94	295.84	1.53	804.11	176.71	6.41	56.27	3.04	2.14	481.36	1.71	338.14	0.64	7.66	67.1	9.68	637.78	194.23	214.23	124.72	13.11	341.74	284.54	502.47	622.74	-0.46	343.36	294.86	503.83	68.81	25.32	308.67	74.98	621.24	4.27	-3.86	174.72	-0.08	290.52	6.94	68.25	356.3
3229.34	489.78	4.56	379.43	363.7	1.44	380.61	4.06	436.19	298.34	1.97	809.47	178.32	5.72	55.46	2.92	2.2	480.44	1.74	340.42	0.43	7.97	67.1	9.99	637.95	193.26	215.89	123.24	12.08	339.21	284.28	504.07	623.48	0.17	343.98	295.88	506.95	67.64	25.76	311.2	74.97	622.53	3.27	-4.37	175.14	0.41	291.58	6.97	68.97	357.78
3257.89	493.02	4.76	381.77	364.28	1.3	382.88	4.19	440.27	299.68	2.36	815.21	179.74	5.43	53.91	2.69	1.6	480.16	1.81	342.8	0.69	8.18	67.29	10.23	639.08	192.61	217.68	121.43	11.18	337.06	283.89	506.48	623.33	0.82	343.84	297.2	509.61	65.55	25.88	314.22	74.44	623.97	2.73	-4.75	175.91	0.58	293.74	6.69	70.32	359.26
3286.43	496.86	5.08	384.46	365.11	0.84	385.71	4.6	444.16	300.38	2.75	821.32	181.05	5.49	52.34	2.17	1.08	481.14	1.73	345.86	1.33	8.21	67.37	9.9	641.29	191.7	219	119.84	10.6	335.55	283.75	509.06	622.16	1.12	343.48	297.92	512.7	63.13	25.32	317.16	73.74	626.22	2.8	-4.66	177.48	0.3	296.74	6.07	71.71	360.43
3314.97	501.55	5.41	387.51	366.18	0.02	389.68	5.16	448.25	301.73	2.76	827.56	182.8	5.62	50.95	1.38	1.4	482.42	1.61	349.39	1.74	8.34	67.16	9.39	644.18	190.64	220.05	118.58	10.21	334.47	283.96	511.93	621.21	1.06	343.34	297.7	516.13	61.2	24.44	319.46	73.18	629.2	2.92	-4.1	179.65	0.06	299.56	5.38	72.41	361.12
3343.51	506.29	5.44	390.41	367.32	-0.7	394.02	5.46	452.56	304.22	2.41	833.41	185.19	5.61	49.55	1.06	2.12	482.56	1.58	352.81	1.55	8.53	66.91	9.19	647.54	189.68	221.51	117.35	9.89	333.33	284.1	514.94	621.26	0.8	343.63	297.44	518.8	60.08	23.83	321.04	72.76	631.76	2.8	-3.65	181.53	0.2	301.76	5.18	72.48	361.43
3372.06	510.76	5.09	392.93	368.48	-0.61	397.89	5.4	456.97	307.19	2.29	838.25	187.75	5.49	48.02	1.55	2.47	481.27	1.52	355.94	1.12	8.52	66.72	9.09	650.52	188.38	223.49	115.98	9.64	331.96	283.81	517.77	621.66	0.49	344.25	298.02	520.57	59.55	23.53	322.39	72.51	633.13	2.99	-3.87	182.61	0.55	303.51	5.48	72.45	361.79
3400.6	515.11	4.78	395.25	369.53	0.13	401.04	5.17	461.34	309.61	2.56	842.43	189.92	5.3	46.55	2.27	2.52	479.46	1.13	358.67	0.9	8.42	66.27	8.81	651.32	186.49	225.57	114.57	9.69	330.44	283.19	520.6	621.58	0.42	344.82	299.36	522.35	59.07	23.13	324.19	72.49	634.02	3.79	-4.43	183.45	0.79	304.87	5.71	72.73	362.41
3429.14	519.34	4.78	397.46	370.23	0.75	403.97	4.75	465.69	311.14	3.1	847.3	191.62	5.12	45.29	2.81	2.74	478.13	0.43	361	1.09	8.4	65.48	8.82	649.23	184.73	227.61	113.25	10.19	328.72	282.8	523.41	621.07	0.61	345.15	300.93	524.7	58.24	22.74	326.65	72.57	635.35	4.41	-4.5	184.87	0.78	306.17	5.35	73.47	363.33
3457.69	523.3	4.83	399.49	370.46	1	407.3	4.16	470.34	312.43	4.01	853.74	193.09	5.14	44.07	3.18	3.12	477.61	-0.18	363	1.54	8.26	64.61	9.45	645.92	183.84	229.83	111.94	10.82	326.83	282.92	525.9	620.56	0.64	345.4	302.32	527.33	57.4	22.95	329.26	72.68	636.9	4.07	-3.97	186.74	0.53	308	4.55	74.55	364.74
3486.23	526.58	4.84	401.64	370.38	0.99	411.21	3.81	475.56	314.55	5.15	861.23	194.32	5.51	42.98	3.4	3.5	477.83	-0.46	364.59	1.79	8.06	63.75	10.06	643.39	183.5	232.06	110.4	11.05	324.98	282.86	527.62	620.38	0.25	345.48	303.51	529.91	57.15	23.54	331.65	72.93	638.47	3.28	-3.4	188.31	0.35	310.35	4.04	75.61	366.57
3514.77	529.08	5.02	404.02	370.46	0.77	415.44	4.13	481.09	317.64	6.12	868.18	195.4	6.08	42.53	3.6	3.88	478.75	-0.56	365.84	1.51	7.98	62.83	9.87	641.45	182.84	233.75	108.43	10.84	323.14	281.94	527.96	620.4	-0.29	345.25	304.55	532.43	57.41	23.61	333.94	73	640.63	3.05	-2.99	189.2	0.65	312.8	4.22	76.35	368.2
3543.31	531.56	5.22	406.03	370.78	0.51	419.82	4.85	486.41	320.52	6.67	873.11	196.94	6.49	42.53	3.6	4.18	479.74	-0.62	367.34	0.92	7.94	61.91	9.09	639.18	181.77	234.96	106.47	10.61	321.05	280.57	527.06	620.1	-0.55	344.94	305.25	534.73	57.6	22.95	336.13	72.17	643.6	3.56	-2.81	189.62	1.31	315.18	4.63	76.85	369.14
3571.86	534.54	5.26	407.13	370.75	0.44	424.51	5.16	491.24	322.61	6.85	876.85	199.53	6.52	42.11	3.02	4.33	479.85	-0.54	369.75	0.45	7.8	61.26	8.56	637.32	180.89	236.46	105.25	10.7	318.83	279.65	526.14	619.2	-0.41	344.73	305.66	536.64	57.54	22.28	338.18	70.5	646.68	4.22	-2.99	190.08	1.7	317.12	4.71	77.42	369.45
3600.4	537.76	5.31	407.5	370.17	0.48	429.83	4.71	495.99	324.84	6.96	882.36	203.45	6.21	41.61	2.07	4.33	479.21	-0.2	372.81	0.26	7.61	60.99	8.46	636.95	180.41	238.66	104.63	10.95	316.98	279.43	526.3	617.82	-0.05	344.54	306.24	538.5	57.24	21.93	340.26	69.02	649.16	4.63	-3.35	191.26	1.72	318.39	4.6	78.08	369.53
3628.94	541.5	5.56	408.28	369.92	0.16	435.75	4.25	501.14	327.77	7.05	890.54	208.86	6	41.9	1.53	4.3	478.5	0.58	375.45	0.25	7.41	60.75	8.29	637.29	179.77	241.2	103.62	11.02	315.43	279.31	527.57	616.52	0.5	344.45	307.13	540.81	56.51	21.63	342.52	68.63	650.99	4.74	-3.54	193.25	1.88	319.51	4.92	78.72	369.75
3657.49	546.35	5.73	410.59	370.67	-0.41	441.6	4.58	506.22	330.69	6.58	898.91	215.17	6.27	42.01	1.79	4.4	477.69	1.77	377.23	0.34	7.29	60.17	7.95	636.95	178.43	243.42	101.87	10.8	313.48	278.8	529.29	615.97	1.35	344.58	307.98	543.78	55.37	21.32	345.04	69.35	652.37	4.58	-3.46	195.27	2.25	321.09	5.93	79.55	370.37
3686.03	551.58	5.58	414.14	371.79	-0.6	446.18	5.41	510.24	333.08	5.52	905.84	221.32	6.58	40.74	2.58	4.58	476.61	2.67	378.79	0.53	7.48	59.55	7.82	635.66	176.28	244.76	99.97	10.46	310.74	278.29	531.07	615.72	2.24	345.03	308.81	547.51	54.45	21.09	347.62	70.38	653.23	4.18	-3.33	196.63	2.28	323.34	7.08	80.72	371.26
3714.57	556.01	5.35	417.59	372.38	-0.16	449.07	5.97	513.25	334.89	4.79	912.29	226.88	6.27	38.85	3.24	4.66	475.3	2.67	380.67	0.59	7.87	59.14	7.81	633.99	173.73	245.17	98.49	10.31	307.63	278.12	533.14	614.61	2.7	345.66	309.87	551.95	54.24	20.89	349.67	70.82	654	3.62	-3.39	197.67	1.85	326.41	7.47	81.71	371.71
3743.11	559.46	5.24	420.22	372.37	0.49	451.29	6.1	516.39	335.87	4.73	919	231.73	5.57	37.56	3.42	4.55	473.79	2.25	382.93	0.3	8.02	58.73	7.49	632.57	171.53	245.47	97.33	10.48	304.86	277.91	535.4	612.34	2.53	345.65	310.86	556.56	54.35	20.61	350.96	70.63	655.41	3.02	-3.66	198.77	1.4	329.88	7.08	81.93	371.07
3771.66	562.62	5.21	422.22	371.81	0.95	453.69	6.02	520.33	336.09	4.56	924.74	235.19	5.25	36.97	3.41	4.23	472.57	2.08	385.49	-0.14	7.86	58.13	7.04	631.73	170.03	246.57	95.71	10.58	302.47	277.33	536.94	609.47	2	344.49	311.55	560.36	54.07	20.18	352.19	70.49	656.88	2.62	-3.98	199.61	1.37	332.87	6.55	81.71	369.6
3800.2	566.19	5.4	423.93	370.51	0.98	455.87	5.79	524.71	336.15	3.87	928.61	236.57	5.62	36.35	3.56	3.79	472.14	2.02	387.73	-0.25	7.66	57.56	6.92	631.16	169.02	248.41	93.17	10.09	299.63	276.65	537.05	606.25	1.58	342.79	312.32	562.83	53.28	19.66	354.06	70.65	657.21	2.62	-4.32	200.11	1.83	335.23	6.06	81.76	368.5
3828.74	570.38	5.82	425.51	368.74	0.68	457.75	5.38	528.92	336.36	3.37	932.02	235.99	6.56	34.75	3.93	3.36	471.94	1.57	388.99	0.07	7.37	57.08	7.03	629.97	168.15	250.52	90.41	9.24	295.98	276.21	536.33	602.51	1.51	341.11	313.1	564.69	52.53	19.21	356.01	70.73	656.66	2.94	-4.44	200.73	2.47	337.34	5.25	82.22	368.53
3857.29	574.85	6.06	427.18	367.39	0.61	460.41	5.01	532.88	336.51	3.64	936.91	234.25	7.74	32.08	4.45	3	471	0.77	389.83	0.47	6.92	56.45	7.24	627.43	167.16	252.74	88.1	8.68	292.56	275.97	535.98	598.48	1.51	339.48	313.28	567.16	52.27	18.71	357.19	70.34	656.36	3.4	-3.85	202.01	3.02	338.79	4.19	82.84	368.94
3885.83	579.02	5.97	428.98	366.88	1	464.76	4.84	537	336.7	4.16	943.56	232.05	8.65	29.49	4.75	3.06	468.99	0.34	391.38	0.74	6.55	55.66	7.73	623.92	165.98	254.89	86.07	8.62	289.91	275.47	536.6	594.83	1.2	338.08	313.06	570.17	52.15	18.26	357.96	69.44	656.73	3.89	-2.93	204.17	3.42	339.18	3.53	83.49	368.89
3914.37	582.43	6	430.45	366.38	1.16	470.29	4.8	541.63	337.49	4.16	950.79	229.89	8.87	28.07	4.51	3.56	466.27	0.7	393.77	0.94	6.45	55.07	8.36	621.11	164.68	256.72	84.48	8.65	287.11	274.57	538.03	591.83	0.85	336.93	313.39	572.31	51.65	18.41	359.35	68.25	656.98	4.18	-2.74	206.75	3.52	339.53	3.74	83.94	368.95
3942.91	584.96	6.36	431.7	365.32	0.47	475.9	4.77	546.16	339.06	3.65	957.25	228.34	8.54	27.9	4.06	3.84	463.42	1.42	396.35	1.04	6.6	54.71	8.54	619.94	163.29	258.59	83.73	8.54	283.71	273.51	539.54	589.43	1.07	335.76	314.27	573.11	50.96	19.05	361.57	67.05	655.97	4.06	-3.51	208.81	3.25	341.08	4.48	83.93	369.79
3971.46	586.76	6.63	433.54	364.14	-0.55	481.2	4.89	549.66	340.74	3.04	962.3	227.92	8.23	28.8	3.63	3.54	460.64	1.84	398.74	0.77	6.77	54.21	8.15	619.16	161.58	260.92	83.16	8.56	280.06	272.37	540.61	587.48	1.62	334.42	314.91	573.5	50.48	19.33	364.25	66.03	653.63	3.73	-4.39	210.03	3.01	343.32	4.96	83.48	370.79
4000	587.94	6.52	435.95	363.03	-1.08	486.33	5.41	552.36	342.09	2.59	966.35	228.73	8.11	30.42	2.76	3.15	458	1.78	400.8	0.29	6.74	53.64	7.85	617.27	159.31	263.17	81.97	8.83	276.28	271.11	541.46	585.52	1.72	332.75	315.01	574	50.05	19.1	366.97	65.29	651.24	3.66	-4.77	210.92	2.93	344.72	4.87	83.17	370.88
4001	588.92	6.34	438.13	361.74	-0.97	490.89	6.07	555.69	343.1	2.51	969.88	230.18	7.85	31.61	1.58	3.29	455.65	1.49	402.29	0.07	6.54	53.28	7.9	614.54	156.75	264.68	80.48	9	272.64	269.91	542.44	582.93	1.47	330.67	314.75	574.4	49.36	19.01	369.06	64.76	649.56	3.9	-4.85	211.76	2.56	345.1	4.66	83.64	370.04
4024.79	590.57	6.45	440.04	360.5	-0.45	494.35	6.2	560.57	343.87	2.96	973.05	231.41	7.4	31.32	0.98	4.02	453.52	1.35	403.16	0.24	6.56	53.11	7.86	611.87	154.58	265.71	78.84	8.94	269.71	268.84	543.24	579.65	1.46	328.74	314.69	575.2	48.6	19.26	370.22	64.59	647.97	4	-4.99	212.38	1.9	345.57	4.69	84.78	369.4
4048.57	593.24	6.91	441.98	359.63	0.19	497.15	5.59	566.43	344.76	3.62	976.39	232	7.06	30.24	1.18	4.85	451.46	1.49	403.89	0.45	6.95	53.1	7.58	609.27	153.16	266.83	76.97	8.98	267.48	267.5	543.49	576.34	1.52	327.66	315.34	577.39	48.21	19.48	371.43	64.9	646.19	3.85	-5.14	212.88	1.67	346.87	4.82	85.83	369.82
4072.36	596.85	7.5	443.66	358.66	0.66	500.14	4.73	572.19	346.27	3.95	980.78	232.08	6.81	29.87	1.54	5.32	449.42	1.65	405.24	0.37	7.28	53.13	7.51	606.41	151.98	268.09	75.53	9.15	265.51	265.49	543.25	573.68	1.37	327.1	316.07	580.58	48.26	19.5	373.79	65.15	644.98	4.04	-5.06	213.58	1.93	348.92	4.99	86.29	370.61
4096.14	601.42	7.88	445.02	357.31	0.82	503.51	4.25	577.44	348.18	3.94	986.97	232.36	6.5	30.2	1.55	5.32	447.53	1.56	407.3	0.14	6.99	52.87	7.84	603.52	150.18	269.31	74.71	9.09	263.44	262.99	542.47	571.54	1.34	325.79	315.68	583.25	48.15	19.41	376.81	64.59	644.6	4.86	-4.82	214.6	2.06	351.28	5.31	86.35	370.41
4119.93	606.56	7.72	446.83	356	0.71	507.48	4.56	582.33	349.96	3.98	994.77	234.01	6.32	30.28	1.37	4.98	445.91	1.32	409.02	0.14	6.04	52.36	8.25	600.92	147.67	270.64	73.37	8.84	260.94	260.71	541.19	569.18	1.62	323.36	314.34	584.82	47.3	19.13	379.44	63.22	644.34	5.79	-4.54	215.69	2.05	353.39	5.51	86.68	368.92
4143.71	611.03	7.13	449.54	354.89	0.57	512.46	5.47	587.07	351.8	4.27	1002.78	237.51	6.3	29.99	1.78	4.66	444.27	1.28	409.74	0.48	5.12	51.84	8.24	598.45	145.09	272.44	71.14	8.91	258.01	259.17	539.81	566.11	1.81	321	313.1	585.99	45.86	18.51	381.74	61.66	643.47	6.28	-4.31	216.44	2.32	354.97	5.38	87.76	367.03
4167.5	613.49	6.49	452.54	353.63	0.8	517.83	6.18	591.63	353.93	4.58	1009.86	241.81	6.09	29.49	2.91	4.65	442.37	1.47	410.42	0.75	4.95	51.19	7.64	595.72	142.97	274.69	69.16	9.28	254.86	258.17	538.77	562.57	1.65	319.69	312.39	587.6	44.46	17.81	383.91	60.61	641.97	6.19	-4.31	216.89	2.73	356.08	5.11	89.28	365.28
4191.29	613.97	5.58	455.19	352.24	1.27	522.19	6.36	596.15	355.74	4.74	1016.01	245.35	5.59	28.52	2.8	4.67	440.29	1.56	412.11	0.5	5.59	50.27	6.81	592.81	142.24	276.85	68.05	9.35	251.61	257.02	538.19	559.02	1.23	317.71	312.19	589.9	42.73	17.64	385.34	60.3	641.18	5.74	-4.56	217.41	2.89	356.77	5.05	90.55	363.59
4215.07	614.15	5.2	457.3	351.1	1.12	525.13	6.44	601.05	356.74	4.72	1021.32	247.49	5.27	27.05	1.48	4.68	437.83	1.25	414.55	-0.12	6.69	49.13	6.29	590.44	141.52	278.66	66.96	9.41	248.39	255.35	538.15	555.54	0.76	316.07	312.61	592.61	42.66	18.12	385.76	60.13	640.38	5.36	-4.58	217.92	2.77	357.12	5.23	91.39	362.17
4238.86	615.62	4.85	458.69	350.38	0.16	527.82	6.51	606.15	357.58	4.51	1025.86	248.6	5.44	25.51	0.79	4.51	434.61	0.55	417.05	-0.56	7.79	47.78	6.23	588.56	140.69	280.29	65.29	8.96	245.15	253.43	538.6	552.11	0.55	314.15	313.15	595.17	43	18.58	386.09	59.55	639.15	5.18	-4.01	220.1	2.52	357.4	5.37	92.02	361.2
4262.64	618.56	4.54	459.57	350.12	-0.73	531.4	6.21	610.85	359.11	4.13	1030.3	249.58	5.9	24.56	0.95	4.46	431.03	-0.18	419.45	-0.47	8.4	46.56	6.39	585.98	139.77	281.54	63.76	8.05	241.59	251.33	538.98	548.91	0.78	312.05	312.85	597.24	43.08	18.38	387.19	58.83	638.24	5.01	-3.29	222.67	2.28	358.13	5.19	92.65	360.3
4286.43	622.01	4.55	461.03	350.11	-1.01	535.63	5.68	615.66	360.75	3.92	1035.28	251.34	6.18	24.79	1.52	4.49	427.85	-0.49	422	-0.07	8.32	46.11	6.33	582.06	138.07	282.38	63.05	7.14	237.95	248.94	538.64	545.9	1.25	309.78	311.67	598.74	42.38	17.71	388.82	58.4	637.26	4.86	-3.16	224.63	2.24	359.96	4.66	93.44	359.18
4310.21	625.33	5.03	464.06	349.73	-0.74	539.85	5.61	621.16	361.22	4.03	1040.43	254.09	6.12	25.56	1.92	4.01	425.02	-0.21	424.92	0.22	7.89	46.38	5.97	577.3	135.84	283.46	62.85	6.73	234.82	246.79	537.84	542.83	1.48	307.44	310.37	599.54	41.43	17.02	390.49	58.16	635.82	4.9	-3.68	225.72	2.44	362.73	4.07	94.21	357.97
4334	628.47	5.57	468.17	348.55	-0.07	544.26	6.25	626.41	360.67	4.17	1044.77	257.22	5.84	25.27	1.63	3.08	421.84	0.33	428.11	0.33	7.56	46.74	5.66	572.36	133.67	285.07	62.32	6.86	231.88	245.31	537.24	539.91	1.15	305.22	309.5	599.73	41.18	16.32	392.35	57.81	633.7	5.11	-4.4	226.33	2.56	365.09	3.7	94.68	357.05
4357.79	631.16	5.78	472.19	347.05	0.67	548.79	7.08	630.19	360.67	4.09	1047.98	260.17	5.55	23.86	0.65	2.47	418.31	0.47	430.87	0.18	7.39	46.99	5.57	567.63	131.67	287	60.68	6.95	228.17	244.01	536.88	537.59	0.4	303.2	308.99	599.98	41.53	15.62	394.32	57.2	630.89	5.35	-4.84	226.95	2.5	366.36	3.56	95.03	356.5
4381.57	633.4	5.69	475.75	346.3	0.86	552.53	7.47	632.6	361.94	3.95	1050.43	263.01	5.47	22.74	-0.3	2.44	415.42	-0.05	432.7	-0.18	7.21	47.28	5.53	563.18	129.52	289.3	58.09	6.78	223.67	242.28	536.45	535.28	-0.36	301.2	308.66	600.61	41.55	15.41	395.94	56.57	627.72	5.51	-4.69	227.83	2.7	367.5	3.59	95.33	356.11
4405.36	636.01	5.66	479.2	346.38	0.29	555.42	7.23	634.79	363.7	3.85	1052.7	265.81	5.62	22.34	-0.55	2.6	413.41	-0.78	433.79	-0.12	7.07	47.5	5.67	558.58	127	291.94	55.72	6.63	219.55	240.18	535.71	531.64	-0.78	299.2	308.54	601.13	40.97	15.83	397.8	56.2	624.76	5.51	-4.19	228.93	3.19	369.22	3.97	95.52	355.94
4429.14	639.15	5.68	482.59	346.2	-0.36	558.84	6.54	637.8	365.37	3.6	1055.55	267.96	5.51	22.14	-0.24	2.59	411.29	-1.14	434.26	0.73	7.09	47.55	6.13	553.3	124.27	294.33	54.16	6.45	216.4	238.07	534.64	526.29	-0.77	297.23	308.54	601.2	40.24	16.29	401.21	55.91	622.22	5.38	-4.05	230.32	3.42	371.04	4.66	95.96	356
4452.93	641.69	5.26	485.45	345.17	-0.38	563.63	5.71	641.69	367	3.24	1059.69	268.83	4.86	21.73	0.24	2.47	408.45	-0.93	433.95	1.71	7.17	47.39	6.43	547.46	121.44	295.99	52.76	5.95	213.68	236.06	533.14	520.09	-0.46	295.16	308.48	601.2	39.51	16.24	405.91	55.33	619.78	5.23	-4.41	231.93	3.2	372.7	5.07	96.8	355.57
4476.71	643.03	4.4	487.4	343.81	0.23	569.02	4.96	645.94	368.26	3.07	1065.05	268.85	4.22	20.83	0.83	2.66	405.4	-0.35	433.31	2.07	7.09	46.9	6.27	541.59	118.8	297.13	51.14	5.43	210.89	233.84	531.31	514.2	0.06	293.05	308.47	601.78	38.69	15.85	410.24	54.5	617.29	5.16	-4.75	233.26	2.8	374.54	4.81	97.49	354.1
4500.5	644.27	3.9	488.65	342.71	0.97	573.99	4.69	650.34	368.71	3.16	1070.66	269.41	4.35	19.21	1.38	3.21	402.75	0.2	433.45	1.76	6.74	46.12	5.99	536.32	117.03	298.38	49.77	5.51	208.08	231.07	529.77	509.21	0.55	291.15	308.58	603.03	37.98	15.6	413.26	53.6	614.82	5.16	-4.87	233.76	2.26	376.5	4.28	97.78	352.15
4524.29	646.4	4.2	489.83	341.99	1.3	578.34	5.05	655.02	368.67	3.4	1075.34	271.72	5.21	17.11	1.2	3.47	400.03	0.43	435.11	1.09	6.35	45.35	6	532.15	116.09	300.23	48.71	6.2	205.4	227.99	528.91	504.62	0.71	289.06	308.39	604.66	37.68	15.67	415.17	52.55	612.15	5.29	-5.22	233.73	1.6	377.94	4.12	98.28	350.68
4548.07	648.84	4.7	491.56	341.27	1.03	582.34	5.49	660.26	368.82	3.79	1078.87	275.75	6.16	15.58	0.14	2.92	396.44	0.61	437.84	0.37	6.24	44.56	6.38	528.69	114.83	302.57	47.57	6.85	202.73	225.61	528.21	499.79	0.57	286.31	307.63	606.6	37.69	15.78	416.25	51.48	608.99	5.7	-5.94	234.16	1.19	378.47	4.52	99.48	349.88
4571.86	651.37	4.78	494	339.65	0.6	586.5	5.55	665.85	369.34	4.23	1082.25	280.28	6.56	15.4	-1.04	1.88	392.26	0.98	440.37	0.07	6.2	43.5	6.98	524.74	112.58	304.69	46.51	6.94	199.89	224.45	526.96	495.34	0.37	283.39	306.57	608.74	37.81	15.71	416.79	50.65	605.55	6.4	-6.48	235.46	1.21	378.38	5.16	101.06	349.39
4595.64	652.22	4.57	496.43	336.7	0.41	591.47	5.43	671.29	369.77	4.34	1085.84	284.06	6.12	15.89	-2.12	0.98	388.39	1.19	441.64	0.34	5.89	42.55	7.34	519.51	110.06	306.09	45.92	6.49	196.66	223.74	525.31	492.24	0.17	280.96	305.56	610.78	37.71	15.54	417.31	49.96	602.13	7.01	-6.29	237.07	1.32	378.36	5.63	102.5	349.1
4619.43	653.71	4.32	498.26	333.06	0.27	597.24	5.15	676.59	369.98	4.17	1089.13	286.84	5.27	16.08	-3.24	0.54	385.14	0.86	441.82	0.55	5.55	42.3	7.14	513.48	108.07	307.08	45.74	5.62	192.88	222.23	523.86	489.79	-0.08	278.82	304.78	612.47	37.25	15.49	418.14	49.28	598.68	7.21	-5.59	238.57	1.01	378.86	5.67	103.6	348.52
4643.21	655.63	4.18	500.12	329.56	-0.12	603.04	4.52	682.02	370.57	4.2	1092.72	289.26	4.75	16.01	-3.94	0.33	382.27	0.27	442.28	0.3	5.58	42.44	6.62	507.84	106.65	308.05	45.6	4.7	188.84	219.79	522.55	486.44	-0.36	276.45	304.09	613.49	36.64	15.57	419.26	48.96	595.3	7.12	-4.88	240.08	0.42	379.57	5.36	104.29	346.7
4667	657.87	4.53	502.92	326.58	-0.54	608.38	3.92	687.41	371.98	4.33	1097.83	292.19	4.96	15.95	-4.09	-0.13	379.14	-0.27	443.96	-0.02	5.96	42.06	6.18	503.05	105.4	309.52	45.01	4.31	185.03	217.28	520.61	482.13	-0.54	273.79	303.05	613.74	36.22	15.57	420.63	49.19	592.04	7.17	-4.4	241.69	0.28	380.04	5	104.57	343.67
4690.79	660.37	5.4	506.09	324.07	-0.65	613.03	4.03	692.35	373.66	3.97	1103.88	296.24	5.62	16.07	-4.06	-0.74	375.07	-0.68	446.43	-0.06	6.26	40.9	5.94	498.61	103.73	311.87	43.75	4.56	181.66	215.17	517.57	477.87	-0.54	271.07	301.79	613.59	35.88	15.5	422.18	49.26	588.59	7.58	-4.26	243.28	0.74	380.64	4.69	104.48	340.57
4714.57	662.04	6.03	508.34	321.66	-0.48	616.43	5.03	696.48	374.99	3.21	1109.45	301.33	6.25	17.01	-3.78	-0.92	370.42	-0.71	448.4	0.17	6.12	39.73	5.69	493.91	101.64	314.32	42.28	5.1	178.66	213.44	513.87	473.79	-0.44	268.06	301.04	613.1	35.21	15.53	423.91	48.58	584.96	8.23	-4.5	244.78	1.21	381.92	4.33	104.15	338.17
4738.36	661.98	5.85	509.76	319.12	-0.13	618.39	6.36	699.6	375.71	2.54	1114.26	306.86	6.58	18.49	-3.17	-0.58	366.62	-0.19	449.1	0.55	5.64	39.27	5.29	488.59	99.76	315.7	41.07	5.44	175.66	212.06	510.87	469.44	-0.31	264.42	300.93	612.31	34.12	15.66	426.03	47.28	581.59	8.72	-4.81	246.05	1.44	383.51	4.07	104.09	336.2
4762.14	661.3	5.43	511.37	316.61	0.51	619.64	7.25	702.31	375.72	2.09	1118.76	312.03	6.6	18.81	-2.81	-0.04	364.14	0.58	449.1	0.69	5.14	39.36	4.77	483	98.26	316.03	40.09	5.27	172.03	210.72	509.5	464.68	-0.15	260.52	300.89	611.73	33.03	15.72	428.73	45.85	578.49	8.76	-4.83	247.02	1.55	384.64	4.25	104.72	334.2
4785.93	661.97	5.52	513.13	314.44	1.32	621.6	7.46	705.71	375.28	1.9	1122.98	315.81	6.43	17.48	-2.86	0.45	361.75	1.11	449.51	0.63	4.81	39.41	4.18	478.05	96.74	316.42	39.26	4.77	167.61	208.86	508.79	459.65	-0.18	256.93	300.45	611.72	32.36	15.63	431.81	44.61	575.4	8.51	-4.69	247.87	1.63	385.45	4.75	105.94	332.02
4809.71	664.46	5.95	514.77	312.67	1.65	625.02	7.41	710.02	374.85	2.21	1126.52	317.43	6.38	15.66	-2.78	0.76	358.4	1.18	450.66	0.82	4.77	39.13	3.57	473.63	94.93	317.7	38.42	4.4	163.14	206.1	507.06	454.36	-0.54	253.87	299.7	612.13	32.08	15.28	434.55	43.82	572.42	8.24	-4.74	248.92	1.74	386.78	5.11	107.6	329.82
4833.5	667.41	6.18	517.02	311.03	1.06	629.2	7.29	714.46	374.74	2.89	1129.41	317.38	6.75	13.83	-2.24	0.77	354.19	0.79	452.38	0.94	4.91	38.7	3.14	468.32	92.91	319.75	37.24	4.26	159.4	202.45	503.88	448.55	-0.86	251.51	299.21	612.85	31.91	14.59	436.27	43.44	569.94	7.9	-4.9	250.42	1.97	388.72	5.3	109.45	327.89
4857.29	669.92	6.15	519.99	308.94	-0.05	633	6.57	718.98	375.58	3.23	1132.63	316.9	7.26	12.27	-1.84	0.44	349.82	0.21	454.65	0.35	4.9	38.26	3.09	461.62	90.91	322.16	35.82	4.17	156.35	198.67	500.18	442.3	-0.77	249.81	299.41	613.65	31.59	13.81	436.96	43.02	567.75	7.61	-4.92	252.15	2.19	390.55	5.54	110.84	326.38
4881.07	672.2	6.06	522.63	305.87	-0.88	635.87	5.4	724.06	378	2.98	1136.46	316.71	7.42	11.94	-2.27	-0.07	345.75	-0.15	457.01	-0.62	4.68	37.84	3.42	454.95	88.92	324.91	34.71	4.02	153.64	195.66	497.15	436.45	-0.58	248.1	299.92	614.29	30.97	13.33	437.28	42.01	564.62	7.71	-4.83	253.34	2.21	391.71	5.76	111.51	324.95
4904.86	673.87	6.13	524.91	302.06	-1	637.7	4.95	729.04	381.28	2.77	1139.28	316.93	7.24	12.9	-3.17	-0.52	341.75	-0.14	458.38	-1.27	4.58	37.6	3.86	449.59	86.76	327.69	33.9	3.86	151.21	193.3	495.29	431.54	-1.06	245.86	299.64	615.22	30.23	13.24	437.83	40.62	559.95	8.38	-4.9	253.71	2.07	392.04	5.76	111.81	323.28
4928.64	674.28	6.33	527.83	298.4	-0.6	639.16	5.7	732.99	383.78	2.92	1139.87	317.49	7.07	13.54	-3.52	-0.66	337.38	0.12	458.65	-1.52	4.69	37.57	3.9	445.22	84.65	329.59	32.74	3.8	149.11	191.09	494.2	427.13	-2.24	243.44	298.12	616.8	29.64	13.3	438.89	39.65	554.94	9.44	-5.26	254.03	2.03	391.81	5.44	111.86	321.31
4952.43	674.14	6.51	531.46	295.37	-0.16	641.33	6.78	736.2	384.86	3	1139.55	318.58	6.82	12.54	-3.08	-0.65	332.76	0.55	459.04	-1.41	4.81	37.45	3.34	440.99	82.91	330.42	31.16	3.87	147.04	188.93	493.14	422.93	-3.19	241.26	296.22	618.52	29.02	13.24	440.64	39.23	550.47	10.19	-5.75	254.96	2.21	391.75	5	111.8	319.17
4976.21	674.4	6.63	535.11	293	-0.06	644.21	7.29	739.28	384.95	2.8	1140.02	320.64	6.09	10.39	-2.53	-1.04	328.2	0.91	460.11	-0.99	4.75	37.06	2.66	436.71	81.44	331.32	30.13	3.98	144.47	186.72	491.69	419.43	-3.24	239.34	294.69	619.88	28.18	12.93	442.71	38.75	545.96	10.04	-6.06	256.23	2.55	392.37	4.77	112.33	316.95
5000	675.13	6.75	538.47	291.33	-0.31	647.26	7.21	742.56	384.44	2.6	1141.18	323.53	5	8.75	-2.3	-1.77	323.89	0.99	461.19	-0.66	4.54	36.54	2.35	432.36	79.97	333.23	30.12	3.89	141.28	184.21	489.95	416.17	-2.73	237.53	293.16	620.85	27.46	12.56	444.29	37.94	541	9.17	-6.07	257.09	2.87	393.5	4.59	113.73	314.57
5001	676.42	6.87	541.24	289.88	-0.78	650.93	6.96	746.45	383.7	2.46	1142.35	326.5	4.3	8.3	-2.25	-2.19	320.26	0.77	461.93	-0.82	4.4	35.89	2.42	427.38	78.32	335.52	29.94	3.45	137.72	181.65	488.27	411.41	-2.42	235.42	291.35	621.31	27.19	12.41	445.53	37.02	535.98	8.27	-5.98	257.54	2.87	394.71	4.25	115.1	312.05
5061.58	677.81	6.98	543.22	287.87	-1.39	655.55	6.63	751.03	383.42	2.29	1143.9	329.29	4.35	7.88	-2.29	-2.18	317.41	0.37	462.64	-1.18	4.45	35.05	2.69	421.54	76.48	336.92	28.36	2.99	134.04	179.39	486.63	404.49	-2.55	232.68	289.73	621.16	27.02	12.39	447.61	36.21	531.07	7.78	-6.07	258.32	2.57	395.55	3.97	115.54	309.76
5122.15	678.03	6.77	544.88	285.56	-1.86	660.33	6.18	755.9	383.87	2.29	1146.4	332.16	4.55	7.27	-2.36	-2.05	314.36	-0.12	463.75	-1.14	4.51	34.41	3.04	415.54	74.7	337.53	26.04	2.8	130.62	177.19	484.51	397.03	-2.88	229.57	288.37	620.58	26.6	12.16	450.96	35.69	526.19	7.74	-6.19	259.63	2.24	395.55	3.84	115.19	307.69
5182.73	677.03	6.18	546.55	283.76	-1.87	664.96	5.87	760.64	384.7	2.65	1149.69	335.01	4.4	8.42	-2.15	-1.53	310.35	-0.57	465.64	-0.72	4.47	34.24	3.25	409.81	73.06	338.54	24.26	2.68	127.67	174.77	481.4	391.06	-3.03	226.63	286.89	619.73	26.21	11.62	454.33	35.51	521.71	7.98	-5.99	260.75	2.12	394.95	3.64	115	305.3
5243.3	676.41	5.79	548.19	282.19	-1.56	669.66	5.92	765.07	385.51	3.08	1153.27	337.4	4.22	9.91	-1.66	-0.66	306.01	-0.78	468.16	-0.39	4.49	34.03	3.14	403.94	71.17	340.3	23.37	2.37	124.77	172.37	477.98	386.91	-2.94	223.78	285.32	618.45	26.17	11.07	456.51	35.34	517.81	8.29	-5.52	261.16	2.17	394.78	3.29	115.72	302.61
5303.88	676.96	5.85	553.14	277.78	-0.7	673.92	5.91	769.78	386.17	3.3	1156.89	340.97	4.31	11.4	-1.37	-0.46	302.11	-0.61	470.28	-0.39	4.65	32.56	2.65	393.13	68.94	342.18	23.02	2.03	121.55	170.26	475.69	383.43	-2.87	220.26	283.86	616.73	26.22	10.73	457.92	34.84	514.27	8.63	-5.12	261.24	2.25	395.47	3.01	117.21	300.31
5364.45	678.29	5.92	556.08	275.76	-0.28	677.43	5.8	775.28	386.63	3.5	1160.47	343.12	4.52	13	-1.59	-1.3	298.06	-0.33	471.08	-0.5	4.56	32.16	1.75	388.99	66.84	343.76	22.55	1.61	118.28	168.37	474.56	379.75	-3.1	216.02	282.41	615.2	26.23	10.47	459.61	33.99	511.08	8.9	-5.01	261.78	2.43	396.47	3.07	118.76	298.42
5425.03	680.29	5.68	558.45	273.62	-0.17	681.17	6.02	780.84	387.13	3.78	1163.87	345.72	4.79	11.31	-2.2	-2.08	293.42	-0.37	470.69	-0.39	4.01	31.99	0.86	384.54	65.08	345.48	21.51	0.67	115.19	166.39	473.13	375.88	-3.43	212.19	280.81	614.5	26.36	10.28	461.47	33.14	508.51	8.83	-5.09	263.11	2.73	397.58	3.45	119.74	296.48
5485.61	682.81	5.33	560.65	270.79	-0.37	685.47	6.38	785.51	388.15	4.05	1166.92	348.17	5.21	8.21	-2.89	-2.17	289.13	-0.57	470.19	-0.15	3.67	32.07	0.63	379.4	63.39	348.01	20.31	-0.56	112.22	163.97	470.44	372.04	-3.41	209.47	279.22	614.46	26.18	10.44	462.72	32.64	506.55	8.28	-5.16	264.72	2.75	399.28	3.81	120.17	294.62
5546.18	684.89	5.28	563.12	267.34	-0.71	689.33	6.56	789.87	389.77	4.27	1169.5	350.15	5.65	6.13	-3.51	-2.15	285.79	-0.48	470.53	-0.12	4.11	32.51	0.89	374.19	61.62	351.3	19.91	-0.97	109.46	161.04	467.04	367.92	-2.98	207.09	277.78	614.55	25.3	10.94	463.18	32.47	504.94	7.54	-5.27	265.91	2.28	401.71	3.94	120.48	293.04
5606.76	685.63	5.94	565.86	263.92	-0.96	692.29	6.59	795.34	391.34	4.18	1171.58	352.01	5.83	5.3	-4.07	-2.4	282.6	-0.23	471.7	-0.07	4.83	32.86	0.91	369.28	59.79	354.6	20.47	-0.01	107.01	157.94	464.21	363.05	-2.54	204.24	276.33	614.51	24.35	11.34	463.23	32.2	503.38	6.83	-5.56	266.69	1.68	404.11	3.99	120.83	291.26
5667.33	685.25	6.93	568.9	261.36	-0.85	695.02	6.7	802.28	392.15	3.52	1173.48	353.91	5.49	4.32	-4.59	-2.63	278.79	-0.25	473.03	0.38	5.13	32.58	0.82	364.54	58.37	357.47	20.99	1.45	104.55	155	462.67	357.79	-2.43	201.17	274.96	614.26	23.92	11.35	463.39	31.63	501.31	6.35	-6.03	267.72	1.2	405.73	4.17	121.17	288.66
5727.91	685.19	7.37	572.07	259.96	-0.43	698.28	6.89	809.7	392.32	2.7	1175.75	355.88	4.68	2.46	-4.82	-2.64	274.44	-0.58	474.33	0.86	5.02	31.74	1.22	359.81	57.89	360.29	20.49	2.34	101.71	152.11	461.59	352.95	-2.57	198.33	274.1	613.98	23.81	11.26	464.33	30.91	498.09	6.53	-6.58	269.25	0.98	406.4	4.23	121.77	285.32
5788.48	686.43	7.12	574.73	259.13	-0.05	702.33	6.92	816.33	392.46	2.43	1178.27	358.55	3.84	0.93	-4.5	-2.5	269.88	-0.91	476.23	0.77	4.75	30.66	1.8	355.25	57.94	363.54	19.2	2.5	98.63	149.01	459.55	348.58	-2.75	195.81	273.68	613.8	23.91	11.39	466.66	30.18	493.95	7.42	-6.76	270.82	1.08	406.21	3.84	122.63	281.96
5849.06	687.84	6.68	576.82	258.06	0.04	706.84	6.58	821.26	392.74	3	1179.94	362.45	3.31	1.23	-3.88	-2.4	265.54	-1.09	478.84	0.21	4.4	29.69	1.98	350.89	57.37	366.85	17.95	2.3	95.65	145.89	456.1	344.24	-3.03	193.6	273.29	613.29	24.32	11.77	470.07	29.38	490.02	8.49	-6.27	272.01	1.12	405.31	3.28	123.31	279.35
5909.64	687.98	6.22	578.87	256.45	-0.11	710.97	6.08	824.65	392.8	3.79	1179.95	367.11	3.14	2.91	-3.27	-2.41	261.9	-1.23	480.98	-0.29	4.17	29.21	2.03	346.19	55.78	369.4	17.02	2.02	92.9	143.16	452.08	340.04	-3.29	191.41	272.97	611.98	24.63	12.05	473.29	28.51	486.98	9.09	-5.79	272.6	0.68	404.33	3.16	123.57	277.56
5970.21	687.47	5.56	580.77	254.72	-0.35	714.54	5.99	827.94	392.72	4.08	1179.43	371.48	3.27	4.38	-2.51	-2.28	258.85	-1.26	482.04	-0.43	4.07	29.2	2.49	340.51	53.77	371.18	16.15	1.85	90.42	140.82	448.45	336.26	-3.09	188.54	272.78	610.62	24.37	11.76	475.43	27.66	484.26	8.72	-6.03	272.59	-0.05	403.97	3.57	123.87	276.2
6030.79	687.14	4.82	582.2	253.22	-0.32	718.27	6.38	832.33	393.07	3.86	1180.97	374.89	3.57	5.15	-1.58	-2.11	255.76	-0.88	482.84	-0.33	3.9	29.09	3.09	334.12	51.97	372.86	15.45	1.86	88.24	138.77	445.12	332.53	-2.46	184.95	272.66	610.73	23.81	10.99	476.76	27.17	480.95	7.46	-6.6	272.57	-0.54	404.41	4.09	124.84	275.12
6091.36	686.55	4.35	583.27	251.52	0.28	722.13	6.87	837.4	393.88	3.52	1185.75	377.85	3.96	5.62	-1.01	-2.35	252.39	-0.24	483.68	-0.38	3.7	28.41	3.12	328.15	50.63	374.7	15.15	1.73	86.31	137.29	441.68	328.24	-2.05	181.83	272.62	612.28	23.41	10.42	477.95	27.23	476.79	6.28	-6.69	273.27	-0.55	405.66	4.29	126.49	274.18
6151.94	685.87	4.43	584.63	249.07	1.11	725.46	7.42	842.14	394.8	3.28	1192.3	381.9	4.35	5.93	-1.3	-3.02	248.96	-0.02	484.06	-0.58	3.67	27.33	2.56	323.23	49.77	376.49	15	1.01	84.42	136.41	438.39	323.38	-2.16	179.77	272.13	613.27	23.07	10.26	478.99	27.56	471.79	5.96	-6.31	274.4	-0.11	407.52	4.02	128.08	272.92
6212.52	686.07	4.95	587.13	246.05	1.5	728.62	8.06	846.53	395.88	3.41	1197.97	387.6	4.5	6.17	-2.2	-3.74	245.58	-0.47	484.26	-0.54	3.79	26.48	2.12	318.91	49.18	377.91	14.76	0	82.33	135.43	435.47	318.45	-2.69	177.85	270.5	612.29	22.54	10.22	479.46	27.59	465.75	6.17	-6.04	275.38	0.75	408.99	3.46	129.24	271.21
6273.09	686.78	5.51	590.54	242.71	1.37	731.91	8.35	851.2	397.34	3.88	1201.01	393.76	4.33	6.55	-2.88	-4.12	242.31	-1.09	485	-0.28	4.05	26.12	2.08	314.58	48.37	379.01	14.56	-0.56	79.99	133.82	432.66	313.78	-3.39	175.27	268.31	610.2	21.84	10.11	479.98	26.91	458.63	6.44	-6.28	276.51	1.68	409.02	3.16	130.34	269.21
6333.67	686.67	5.69	593.15	238.84	1.03	734.63	8.02	856.22	398.75	4.32	1201.27	398.99	4.19	6.84	-2.86	-3.82	239.17	-1.41	486.18	-0.24	4.56	26.03	2.06	309.99	46.98	380.24	14.36	-0.5	77.68	132.01	430.27	309.54	-3.69	172.49	266.78	608.53	21.06	10.1	481.86	25.49	451	6.97	-6.8	277.99	2.02	407.87	3.45	131.53	266.68
6394.24	685.78	5.36	594.25	234.47	0.36	737.15	7.38	861.53	399.05	4.45	1200.2	403.22	4.33	6.44	-2.57	-3.05	236	-1.28	487.42	-0.31	5.13	25.87	2.01	304.65	45.2	382.1	13.78	-0.39	75.68	130.55	429.18	305.7	-3.39	170.17	265.75	607.55	20.19	10.26	485.12	23.96	443.63	7.65	-7.07	279.47	1.67	406.87	3.95	132.39	263.85
6454.82	685.21	4.99	595.44	230.14	-0.73	740.71	6.79	867.36	398.03	4.49	1199.73	407.09	4.46	4.99	-2.75	-2.72	232.38	-0.79	488.53	-0.31	5.27	25.53	2.17	298.37	43.66	384.71	12.71	-0.6	73.86	129.07	429.09	301.92	-2.97	167.97	264.26	606.83	19.17	10.46	488.47	23.13	436.75	7.72	-6.87	280.96	1.17	407.05	4.17	133	261.72
6515.39	685.38	4.93	598.05	226.46	-1.65	744.79	6.57	873.28	396.97	5.29	1200.66	410.48	4.12	2.96	-3.48	-3.31	228.22	-0.24	489.53	-0.28	5.12	25.05	2.36	292.28	42.66	387.98	11.66	-0.82	71.86	126.88	428.5	297.96	-2.67	165.19	262.2	606.3	18	10.78	490.97	23.13	429.99	7.19	-6.56	282.52	1.11	408.31	4.03	134.22	260.32
6575.97	686.15	4.85	601.05	223.72	-1.67	747.61	6.78	878.72	397.01	7.34	1202.1	412.39	3.53	1.53	-4.2	-4.31	223.9	-0.09	490.54	-0.11	5.09	24.49	2.23	287.63	41.79	391.48	11.28	-0.65	69.68	124.15	426.98	293.85	-2.26	162.03	260.48	605.68	16.84	11.29	492.41	23.08	422.97	6.97	-6.42	283.55	1.56	409.94	3.66	136.42	258.44
6636.55	687.34	4.59	602.71	221.98	-0.81	749.03	6.9	884.11	397.86	10.03	1202.75	412.54	3.5	1.46	-4.48	-4.9	219.45	-0.44	491.52	0.2	5.05	23.85	1.97	284.1	40.6	394.55	11.33	-0.25	67.54	121.64	425.34	289.54	-1.79	159.27	259.72	604.31	16.03	11.62	492.68	21.99	415.95	7.36	-6.27	283.94	2.12	411.25	3.23	138.72	255.89
6697.12	688.28	5.62	602.85	220.88	0.29	755.07	6.67	890.08	399.26	12.31	1201.68	412.23	4.25	2.34	-4.38	-4.74	214.84	-0.77	492.23	0.28	4.64	23.11	1.91	280.57	39.2	397.22	11.14	0.04	65.42	120.6	423.21	284.98	-1.52	157.04	259.33	602.32	15.82	11.46	492.2	20.2	409.72	7.85	-5.96	284.78	2.38	412.01	3.06	140.07	253.73
6757.7	688.17	6.47	602.3	219.84	1.36	760.04	6.44	896.36	399.78	13.5	1201.2	413.05	5.22	3.31	-4.29	-4.14	210.62	-0.63	492.8	-0.06	4	22.42	1.77	276.45	37.68	400.1	10.82	0.42	63.17	119.56	419.41	280.66	-1.39	154.95	258.61	600.83	16.14	11.08	491.97	19.09	404.83	8	-5.57	286.64	2.19	412.3	3.25	140.93	252.39
6818.27	687.14	6.52	601.77	218.47	2.8	764.38	6.46	902.22	399.87	13.47	1200.9	415.51	6.1	4.07	-4.32	-3.67	207.13	-0.44	493.77	-0.56	3.46	22.28	1.2	271.88	36.09	403.04	10.82	0.97	61.01	117.47	414.54	277.4	-1.37	152.7	257.77	600.3	16.58	10.74	492.64	19.14	400.86	7.97	-5.16	288.76	1.91	412.4	3.39	142.51	251.17
6878.85	685.65	5.94	602.02	216.66	4.87	768.37	6.47	907.08	399.4	12.66	1201.03	418.8	6.84	4.35	-4.06	-3.47	203.97	-0.61	495.26	-0.79	3.26	22.91	0.61	267.47	34.74	405.66	10.79	1.15	59.06	115.1	410.35	275.29	-1.71	150.11	256.98	599.93	16.9	10.43	494.32	19.4	396.76	8.1	-4.85	290.48	1.87	412.64	3.25	144.48	249.35
6939.42	683.74	5.34	603.67	214.02	7.52	773.03	6.16	910.88	398.88	11.68	1202.19	422.16	7.25	3.79	-3.33	-3.36	201.02	-0.82	497.09	-0.59	3.56	23.87	0.6	263.54	33.88	408.51	10.17	0.66	57.17	112.81	407.59	273.13	-2.32	147.18	255.84	598.85	17.2	10.31	496.76	19.05	391.76	8.19	-4.97	291.87	1.89	413.2	3.19	145.59	246.98
7000	681.76	4.93	606.33	210.19	10.76	778.02	5.6	914.44	398.96	10.93	1204.74	425.69	7.28	2.71	-2.86	-3.34	198.53	-0.79	498.93	-0.23	4.09	24.6	0.97	259.62	33.52	412.28	9.3	0.07	55.38	111.05	405.59	269.55	-2.76	144.27	254.26	597.2	17.35	10.4	499.35	18.33	385.95	7.74	-5.56	293.17	1.82	413.86	3.56	145.88	244.76
7001	680.29	4.75	608.67	205.77	14.34	782.11	5.35	918.89	399.88	10.66	1208.33	429.55	7.07	2.1	-3.44	-3.62	196.31	-0.68	500.32	-0.01	4.36	24.9	1.24	255.34	33.46	416.76	8.8	-0.21	53.8	109.65	403.12	264.56	-2.92	141.87	252.65	595.39	17.04	10.56	501.39	17.97	379.89	6.98	-6.06	294.35	1.93	414.44	4.12	146.22	243.19
7051.83	679.45	4.81	609.97	202.1	17.43	784.99	5.81	924.06	401.23	11.01	1212.26	433.45	6.88	2.54	-4.41	-4.05	193.81	-0.72	501.35	0.29	4.24	24.64	1.38	250.78	33.15	421.22	8.73	-0.39	52.31	108.1	399.63	259.11	-3.08	139.99	251.31	593.44	16.55	10.64	502.58	18.1	373.98	6.75	-6.19	295.23	2.31	415.06	4.34	146.82	241.72
7102.66	679.11	5.02	610.83	200.03	18.99	787.07	6.54	928.3	402.1	11.75	1215.67	437.43	7.07	3.37	-4.35	-4.27	190.75	-0.86	502.32	0.98	3.9	23.74	1.5	246.18	32.18	425.08	8.9	-0.67	50.69	106.32	396.13	253.91	-3.32	138.11	250.24	591.64	16.41	10.4	503.32	18.21	368.11	7.24	-6.16	295.45	2.56	415.49	3.95	147.51	239.46
7153.49	679.3	5.28	612.11	199.14	18.7	788.6	7	930.7	401.97	12.36	1217.65	441.88	7.51	3.27	-3.61	-4.34	187.18	-0.83	503.16	1.73	3.59	22.58	1.63	241.91	30.86	428.16	9.25	-0.94	48.97	104.48	394.04	249.13	-3.54	135.72	249.35	590.54	16.58	9.77	504.15	17.91	362.11	7.75	-6.01	294.66	2.49	415.27	3.25	148.59	236.72
7204.32	679.82	5.61	613.95	198.3	17.37	790.11	7.27	932.53	400.99	12.62	1218.16	446.73	7.77	2.22	-3.7	-4.6	183.32	-0.53	504.3	1.9	3.54	21.87	1.76	238.17	29.59	430.79	9.5	-1.11	47.4	102.52	393.23	244.75	-3.58	133.02	248.4	589.85	16.74	9.18	505.04	17.38	356.19	7.78	-5.67	293.12	2.35	414.88	2.79	150.14	234.72
7255.15	680.32	5.8	616.21	196.75	16.2	792.33	7.46	935.55	399.94	12.67	1218.38	451.23	7.69	1.63	-4.69	-4.93	179.79	-0.17	506.22	1.34	3.61	21.73	1.62	234.48	28.39	433.3	9.26	-1.13	46.07	100.16	392.37	240.53	-3.41	130.36	246.85	589.04	16.84	8.93	505.76	17.01	350.62	7.35	-5.4	291.71	2.45	415.24	2.9	151.61	233.72
7305.98	680.62	5.77	619.07	194.46	15.64	795.14	7.27	940.49	399.96	12.42	1219.57	455.13	7.47	1.74	-5.4	-5.14	176.97	-0.06	508.21	0.48	3.41	21.75	1.24	230.22	27.31	435.3	8.34	-1.05	44.89	97.35	390.56	236.43	-3.11	127.65	244.61	588.08	16.83	8.94	506.72	16.84	345.7	6.56	-5.34	291.21	2.72	416.37	3.57	152.63	232.84
7356.81	680.18	5.73	622.46	191.52	15.56	797.96	6.66	947.3	401.24	11.88	1221.79	459.57	7.35	1.45	-5.41	-5.47	174.35	-0.45	509.32	-0.02	2.99	21.64	1.26	225.26	26.63	436.68	7.25	-1.07	43.78	94.53	387.8	232.88	-2.82	124.7	242.42	586.77	16.36	8.92	508.53	16.56	341.91	5.94	-5.32	291.75	2.83	417.68	4.41	153.22	231.46
7407.64	678.45	5.62	625.31	188.15	15.9	800.74	6.1	955.33	402.99	11.49	1224.02	465.85	7.28	0.61	-5	-6.03	171.47	-1.2	509.8	0.09	2.76	21.31	1.89	220.31	26.19	438.43	6.99	-1.17	42.65	92.28	384.49	230.25	-2.59	121.82	241	584.57	15.36	8.72	511.02	15.92	338.96	6.07	-5.48	293.13	2.57	418.75	4.72	153.46	229.78
7458.47	675.88	5.3	626.56	184.93	16.48	803.54	6.15	963.36	404.8	11.63	1224.96	473.7	7.06	0.16	-4.32	-6.69	168.71	-1.55	510.41	0.33	3.04	20.67	2.28	216.15	25.62	441.12	7.68	-1.13	41.13	90.66	381.11	228.21	-2.44	119.66	240.13	581.62	14.44	8.51	513.2	15.03	335.85	6.51	-6.21	295	2.09	419.05	4.35	153.66	228.12
7509.31	673.33	4.92	626.81	182.55	16.81	806.18	6.78	976.41	406.67	12.23	1223.73	481.42	6.92	0.39	-3.87	-7.31	166.49	-1.27	511.41	0.22	3.84	19.93	1.85	212.56	24.84	444.25	8.2	-0.97	39.18	89.32	377.96	225.98	-2.44	118.55	239.01	579.15	14.09	8.54	514.18	14.12	332.31	6.41	-7.23	296.89	1.92	418.33	4.15	154.48	227.28
7560.14	670.96	4.69	627.46	180.94	16.58	808.72	7.2	980.97	408.05	12.95	1220.91	487.47	7.18	0.72	-4.23	-7.76	164.5	-0.99	512.94	0.05	4.73	19.57	1.11	208.96	24	447.52	7.87	-0.95	37.45	88.25	374.85	222.75	-2.56	118.08	237.18	578.32	14	8.56	513.97	13.25	328.87	5.79	-7.75	298.35	1.75	417.04	3.95	156.04	226.44
7610.97	668.62	4.63	628.82	179.18	16.05	811.38	6.92	984.25	408.25	13.52	1218.14	491.57	7.58	0.43	-4.86	-7.96	162.06	-0.13	514.99	0.31	5.12	19.85	0.81	205.47	23.31	451.27	7.3	-0.95	36.57	87.55	371.64	218.61	-2.81	117.34	235.17	578.89	13.83	8.17	513.45	12.52	325.78	5.23	-7.71	299.3	1.71	415.63	3.99	157.89	224.47
7661.8	666.6	4.88	630.01	176.8	15.78	814.61	6.38	987.49	407.62	13.93	1216.13	494.37	7.73	-0.62	-4.77	-7.74	159.35	0.08	516.56	1	4.66	20.54	1.16	202.45	22.91	455.88	7.16	-0.73	36.21	86.86	368.47	214.61	-2.92	115.79	233.81	579.24	13.81	7.84	513.61	12.16	322.57	4.94	-7.66	299.97	1.81	414.29	4.29	159.77	222.16
7712.63	665.14	5.45	630.19	174.8	16.02	819.07	6.18	992.16	407.08	14.2	1215.05	496.57	7.57	-1.63	-3.95	-7.02	156.96	-0.36	516.7	1.72	3.61	21.2	1.86	199.68	22.41	461.02	7.23	-0.36	35.67	85.7	365.31	211.07	-2.63	113.47	233.02	577.96	14.11	8.3	514.54	12.05	318.64	4.96	-7.75	300.58	1.72	413.24	4.48	161.55	219.75
7763.46	663.95	5.83	629.63	174.04	16.57	824.85	6.41	998.41	407.03	14.28	1215.9	498.88	7.44	-2.1	-3.07	-6.19	154.76	-0.78	516.06	2.03	2.84	21.41	2.42	196.75	21.55	465.43	6.68	0	34.83	84.01	362.24	207.15	-2.39	110.58	232.04	575.44	14.3	9.21	515.73	11.88	314.09	5.49	-7.62	301.2	1.2	412.68	4.52	162.72	217.39
7814.29	662.69	5.66	629.68	173.79	17.02	830.82	6.77	1005.18	407.37	14.22	1218.32	502.18	7.64	-2.55	-2.36	-5.71	152.37	-0.81	515.87	1.68	2.73	20.9	2.46	193.47	20.83	468.27	5.4	0.16	34	82.08	359.77	202.55	-2.55	107.78	230.85	572.99	14.04	9.82	516.65	11.73	309.66	6.29	-7.35	301.81	0.43	412.62	4.66	163.01	215.09
7865.12	660.89	5.42	630.99	172.86	16.97	835.22	6.85	1011.55	407.45	14.14	1220.03	507.05	8.27	-3.17	-1.87	-5.63	149.92	-0.54	516.48	0.96	2.87	19.9	1.93	190	20.57	470.65	4.27	-0.19	33.27	79.96	357.85	198.08	-2.67	105.88	230.06	570.67	13.5	10.1	517.03	11.71	305.41	6.79	-7.38	302.54	-0.1	413.03	4.77	162.98	212.92
7915.95	658.02	5.74	632.22	171.03	16.52	837.7	6.59	1017.44	406.76	14.03	1219.8	512.94	9.04	-3.29	-1.94	-5.66	147.41	-0.37	517.86	0.61	2.91	19.01	1.21	186.34	20.24	474.23	3.79	-0.95	32.6	77.66	355.55	194.65	-2.59	104.87	229.67	567.78	12.98	10.21	517.58	11.62	300.54	6.8	-7.77	303.53	0	413.61	4.32	163.42	210.78
7966.78	654.17	6.4	631.91	168.88	16.16	839.64	6.37	1022.66	406.11	13.83	1218.28	518.37	9.39	-2.64	-2.5	-5.5	144.68	-0.65	519.92	0.96	2.95	18.43	0.49	182.23	19.39	478.8	3.79	-1.68	32.03	75.54	352.64	192.23	-2.63	104.09	229.17	564.45	12.63	10.06	519.35	11.34	294.7	6.4	-8.01	304.45	0.44	414.17	3.58	164.5	208.67
8017.61	650.29	6.88	630.52	166.8	16.12	841.49	6.41	1026.32	406.31	13.65	1216.27	522.73	9.01	-1.7	-2.85	-5.15	142.05	-1.17	522.12	1.57	3.14	17.98	-0.27	177.87	18.17	482.7	4.26	-2.02	31.28	73.88	349.92	189.97	-2.72	103.01	228.14	561.1	12.29	9.81	521.76	11	288.66	5.75	-7.92	305.06	0.69	415.16	3.36	166.05	207.07
8068.44	647.26	7.09	629.72	164.74	16.33	842.37	6.41	1028.36	406.9	13.26	1214.35	526.75	8.34	-1.1	-2.76	-5.02	140.06	-1.22	523.72	1.85	2.76	17.66	-0.97	173.61	17.05	485.61	4.86	-1.88	30.04	72.43	347.72	187.05	-2.55	101.28	226.47	557.73	11.74	9.61	523.17	10.67	283.37	5.21	-7.91	305.79	0.84	415.92	3.68	167.94	206.35
8119.27	644.92	6.94	630.57	162.29	16.69	842.56	6.25	1030.54	407.43	12.6	1213.51	530.73	7.94	-0.97	-2.74	-5.36	138.59	-0.56	524.56	1.74	1.81	17.54	-1.32	169.38	16.19	488.86	4.86	-1.43	28.52	70.73	345.16	183.36	-2.28	98.8	224.54	554.45	10.98	9.13	523.2	10.47	278.96	4.95	-8.08	307.13	1.28	416.68	3.74	169.75	206.18
8170.1	642.64	6.17	632.56	159.36	16.98	843.37	6.21	1034.35	408.13	11.79	1214.26	534.24	7.93	-0.97	-3.13	-5.8	136.7	-0.07	525.53	1.62	1.15	17.52	-1.19	165.37	15.5	492.82	4.46	-1	27.18	68.56	341.55	179.28	-2.43	96.21	222.71	551.53	10.22	8.37	523.09	10.41	275.09	4.73	-8.12	308.77	1.92	417.9	3.23	170.97	206.04
8220.93	640.4	4.94	634.45	156.73	17.32	845.06	6.35	1039.54	408.88	11.23	1215.84	537.83	8.15	-0.94	-3.67	-5.84	133.52	-0.49	527.62	1.48	1.33	17.43	-0.65	162.14	15.08	496.32	4.4	-0.86	26.13	66.23	337.3	175.36	-3.18	94.37	220.93	549.19	9.8	7.9	523.85	10.32	271.7	4.47	-8	310.13	2.33	418.2	2.65	171.73	205.66
8271.76	638.57	3.86	635.66	155.1	18.09	846.81	6.48	1045.27	409.01	11.12	1217.44	542.47	8.36	-1.03	-3.86	-5.51	129.6	-1.27	530.7	1.12	1.86	17.03	-0.01	159.51	15.01	499.37	4.58	-0.92	25.29	64.39	333.23	171.9	-4.02	93.23	219.23	547.53	9.89	7.89	524.83	10.24	268.72	4.37	-7.97	311.01	2.39	417.79	2.52	172.51	204.72
8322.59	637.21	3.6	636.16	154.02	19.01	847.58	6.5	1051.33	408.2	11.3	1218.69	547.69	8.5	-1.21	-3.43	-5.16	126.29	-1.57	533.86	0.96	2.05	16.3	0.42	156.56	14.98	503.28	4.14	-0.92	24.52	63.33	329.84	168.98	-4.39	92	217.72	546.16	10.29	8.01	524.76	10.3	265.68	4.49	-8.07	311.36	2.34	416.87	2.8	173.57	202.74
8373.42	636.06	4.34	635.72	152.8	19.35	846.85	6.34	1057.8	406.98	11.34	1218.52	552.59	8.72	-1.35	-2.69	-5.09	123.9	-1.44	536.51	1.34	1.96	15.6	0.5	152.93	14.68	508.39	2.9	-0.87	23.68	62.73	327.23	166.5	-4.31	90.33	216.32	544.24	10.62	8.25	523.57	10.24	262.26	4.71	-8.15	311.57	2.42	415.26	3.32	174.87	199.7
8424.25	634.81	5.43	634.61	151.06	18.73	845.41	5.84	1064.91	406.16	11.03	1216.07	557.23	8.77	-1.49	-2.36	-5.26	121.98	-1.39	538.43	1.67	2.03	15.3	0.43	149.32	14.14	514.09	1.68	-1.07	22.84	62.05	324.89	163.83	-4.09	88.61	215.24	541.48	10.79	8.58	522.45	9.79	258.38	4.97	-8.06	312.24	2.54	413.33	3.77	176.31	196.39
8475.08	633.03	5.97	633.78	148.75	17.34	844.32	5.2	1072.83	406.15	10.52	1212.37	561.64	8.32	-1.47	-2.79	-5.38	120.42	-1.58	539.75	1.53	2.14	15.41	0.64	146.48	13.5	519.63	1.11	-1.54	22.22	61.02	321.92	160.71	-3.91	87.02	214.66	538.69	11.03	8.71	521.89	9.18	253.94	5.02	-7.78	313.25	2.49	412	3.73	177.96	193.56
8525.92	630.28	5.73	633.36	146.7	15.84	843.78	5.1	1080.72	406.99	10.21	1208.76	565.56	7.76	-1.14	-3.65	-5.38	119.13	-1.81	541.15	1.26	1.91	15.59	1.19	144.23	12.7	524.03	0.89	-1.81	21.74	59.66	318.24	157.98	-3.82	85.13	213.99	537.08	11.27	8.57	521.22	8.75	249.15	4.68	-7.6	314.1	2.3	411.66	3.11	179.65	191.43
8576.75	626.46	5.24	632.61	146.05	15.04	844.28	5.6	1086.94	408.63	10.52	1205.26	569.37	7.75	-1	-4.35	-5.34	117.77	-1.84	542.68	1.11	1.44	15.65	1.6	141.83	11.6	527.16	0.69	-1.53	21.03	58.13	314.8	156.11	-3.72	82.93	212.75	536.57	11.08	8.4	520.18	8.43	244.48	4.26	-7.82	314.99	2	411.82	2.45	181.01	189.93
8627.58	621.91	4.93	631.76	146.61	15.28	846.81	5.91	1090.9	410.52	11.51	1201.91	573.73	8.38	-1.36	-4.52	-5.31	116.24	-1.53	543.15	1.03	1.11	15.78	1.78	138.75	10.33	529.85	0.62	-0.98	20.09	56.72	312.07	154.32	-3.59	81.18	211.36	535.44	10.68	8.39	519.45	8.14	240.36	4.11	-8.34	316.3	1.57	412.05	2.32	182.21	188.68
8678.41	617.53	4.94	632.04	146.8	15.94	851.18	5.66	1093.91	411.72	12.59	1199.41	578.77	9.18	-1.64	-4.26	-5.34	114.48	-0.95	542.35	1.17	1.09	16.02	2	135.1	9.27	532.55	1.09	-0.85	19.5	55.58	309.42	151.68	-3.59	80.09	210.13	532.81	10.6	8.61	519.47	7.92	236.61	4.14	-8.67	317.7	1.01	412.54	2.55	183.48	187.1
8729.24	613.95	5.3	633.5	145.48	15.98	855.96	5.31	1097.88	412.11	13.15	1198	584.38	9.54	-1.37	-3.89	-5.49	112.26	-0.46	541.76	1.5	1.34	16.27	1.98	131.35	8.7	535.26	2.4	-1.29	19.46	54.6	306.54	147.99	-3.81	78.89	208.5	529.67	10.53	8.94	519.91	7.78	232.51	4.14	-8.47	318.81	0.55	413.25	2.76	184.45	185.18
8780.07	610.89	5.85	634.26	143.12	14.89	860.04	5.14	1103.26	412.77	13.2	1197.38	590.58	9.35	-0.63	-3.4	-5.7	109.74	-0.4	542.12	1.68	1.64	16.62	1.42	127.92	8.64	538.21	4.05	-1.65	19.34	53.59	303.79	143.88	-3.99	77.44	206.29	526.81	9.98	9.18	520.28	7.72	228.06	4.13	-7.91	319.78	0.49	413.04	2.96	185.33	183.47
8830.9	608.03	6.23	632.79	140.53	12.89	863.26	5.12	1109.13	414.47	12.97	1196.88	597.25	9.18	0.39	-2.47	-5.89	107.41	-0.66	542.77	1.49	1.8	17.1	0.96	124.8	8.86	541.54	4.86	-1.47	18.56	52.42	301.09	140.42	-3.77	76.58	204.32	523.61	9.46	9.32	520.32	7.77	224.5	4.34	-7.51	320.83	0.87	410.77	3.26	186.75	182.19
8881.73	605.82	6.2	629.89	137.79	10.6	866.12	5.55	1115.32	416.86	12.47	1195.17	603.75	9.36	1.14	-1.31	-6.04	105.51	-0.97	543.16	0.93	2.08	17.57	0.93	121.68	9.22	544.95	4.29	-1.16	17.55	50.97	298.16	138.05	-3	76.44	203.4	519.63	9.46	9.27	520.13	7.83	222.29	4.97	-7.48	321.87	1.24	407.11	3.38	188.13	181.11
8932.56	604.29	5.77	627.4	135.05	8.61	868.83	6.6	1122.4	419.33	11.78	1191.93	609.33	9.46	1.08	-0.66	-6.22	103.74	-1.2	543.18	0.26	2.63	17.89	0.61	118.38	9.64	548.59	2.89	-1.09	17.01	49.22	295.33	136.47	-1.97	75.88	203.17	515.62	9.62	8.73	520.26	7.91	220.18	5.59	-7.54	323.01	1.3	404.11	3.11	188.54	180.27
8983.39	602.51	5.1	625.81	132.55	7.47	870.96	7.5	1129.94	421.36	11.28	1189.31	613.96	9.1	0.8	-0.7	-6.41	101.7	-1.2	542.91	0.12	2.99	17.95	-0.18	115.14	9.8	553.28	1.58	-1.04	16.6	47.46	292.88	135.02	-1.38	74.11	202.47	512.15	9.39	7.84	520.72	8.09	217.28	5.5	-7.56	324.64	1.14	402.69	2.71	188.7	179.69
9034.22	600	4.65	624.21	130.54	7.46	872.4	7.3	1136.77	422.34	11.39	1188.72	618.64	8.59	1.16	-0.97	-6.37	99.36	-0.73	542.79	0.73	2.81	17.58	-0.43	112.25	9.44	558.86	0.88	-0.87	15.75	46.11	290.35	133.01	-1.79	71.81	200.85	508.51	8.89	7.33	520.77	8.2	213.91	4.85	-7.74	326.63	1.01	402.21	2.4	189.89	178.87
9085.05	597.5	4.71	622.07	129.49	8.38	873.65	6.29	1141.91	422.61	12.29	1188.35	624.27	8.37	1.58	-1.37	-5.98	97.24	-0.1	543.35	1.52	2.47	16.66	0.23	109.63	8.76	563.74	0.72	-0.77	14.99	45.16	287.46	130.52	-2.68	70.2	199.15	504.06	8.61	7.5	520.18	8.04	210.43	4.31	-8.07	328.26	1.07	402.04	2.18	191.97	177.43
9135.88	593.88	4.81	619.74	129.4	9.85	874.85	5.71	1145.16	423.5	13.76	1186.11	630.88	8.54	1.09	-1.96	-5.58	95.63	-0.18	545.05	2.01	2.56	15.51	0.99	106.93	8.13	567.16	0.73	-0.82	15.07	44.27	284.39	128.36	-2.97	69.49	198.16	499.52	8.71	7.9	519.63	7.67	206.96	4.17	-8.37	329.09	1.39	402.12	2.17	193.83	175.76
9186.71	591.02	4.37	617.87	129.18	11.68	875.5	6.11	1147.76	425.04	15.26	1182.6	638.18	9.08	0.03	-2.53	-5.67	94.26	-1.05	547.69	2.13	2.88	14.71	1.24	104.3	7.81	570.26	0.72	-0.97	15.46	43.58	281.2	126.77	-2.42	68.9	197.68	495.74	8.88	8.01	519.73	7.28	203.81	4.4	-8.61	329.41	1.69	402.31	2.49	195	174.2
9237.54	586.94	3.8	616.79	127.92	13.77	875.14	6.81	1151.16	425.59	16.26	1179.54	646.25	9.83	-0.75	-3.07	-6.11	92.98	-1.74	550.07	1.99	2.82	14.5	1.03	102.28	7.73	574.01	0.81	-1.21	15.17	43.56	278.22	124.94	-1.79	67.7	197.12	492.55	8.76	7.88	520.37	7.01	200.98	4.82	-8.64	329.69	1.82	402.28	2.83	196	172.21
9288.37	582.87	3.7	616.27	126.09	15.73	873.83	7.11	1155.57	424.47	16.65	1177.51	655.11	10.32	-1.13	-3.6	-6.45	92.08	-1.66	551.5	1.82	2.51	14.52	0.61	100.86	7.69	578.17	0.96	-1.34	14.3	43.86	275.86	122.28	-1.66	65.92	196.22	489.54	8.46	7.82	521.3	6.83	198.02	5.25	-8.16	330.24	1.96	401.89	2.85	197.4	169.44
9339.2	579.64	3.88	615.91	124.82	16.88	872.24	6.89	1160.84	422.78	16.5	1175.86	664.25	10.31	-1.11	-3.6	-6.57	91.55	-1.3	552.75	1.93	2.35	14.44	0.3	99.63	7.61	582.41	0.98	-1.29	13.68	43.49	273.71	119.24	-1.83	64.28	195.13	486.92	8.59	7.89	522.11	6.56	194.63	5.44	-7.27	331.38	2.09	401.35	2.68	199.3	166.63
9390.03	576.42	3.9	615.71	124.02	17.06	871.44	6.33	1167.01	421.62	15.69	1174.28	673.01	10.32	-0.5	-2.8	-6.49	90.8	-1.25	554.43	2.26	2.29	14.33	0.15	98.33	7.69	586.75	1.03	-1.25	13.48	42.08	270.93	116.26	-1.86	63.19	194.16	484.98	9.14	7.94	521.86	6.22	191.04	5.07	-6.53	333.02	1.85	401.07	2.69	201.71	164.44
9440.86	572.02	3.91	615.55	122.77	16.76	871.76	5.79	1173.35	421.18	14.37	1173.94	681.18	10.91	0.68	-1.89	-6.2	89.29	-1.42	556.35	2.5	2.17	14.45	0.02	96.93	7.93	591.08	1.37	-1.35	13.34	40.26	267.49	113.17	-1.61	62.28	193.35	483.14	9.25	7.86	520.24	6.04	187.56	4.19	-6.14	334.32	1.29	401.08	2.86	204.31	162.72
9491.7	566.46	4.07	614.83	121.06	16.39	872.53	5.71	1179.07	421.23	13.23	1176.02	688.74	11.89	1.91	-1.74	-5.74	87.1	-1.35	558.53	2.64	2.06	14.89	-0.09	95.2	7.99	595.38	1.91	-1.43	13.19	38.58	264.09	110.08	-1.34	61.3	192.59	480.4	8.6	7.66	518.35	6.02	184.25	3.54	-5.94	334.75	1.09	400.62	2.85	206.47	161.25
9542.53	560.54	4.11	613.19	119.4	15.85	873.75	6.09	1184.46	421.34	12.74	1179.38	695.29	12.88	2.53	-2.19	-5.19	84.9	-1.04	561.27	2.76	2	15.45	-0.08	92.73	7.55	599.99	2.08	-1.32	12.99	37.1	261.17	107.71	-1.41	60.41	191.76	476.73	7.9	7.49	516.97	5.71	180.91	3.7	-5.93	334.66	1.69	399.12	2.51	208.06	160.01
9593.36	554.77	3.86	610.68	117.51	15.23	876.14	6.51	1189.46	421.04	12.58	1180.81	700.54	13.76	2.51	-2.35	-4.78	83.36	-0.83	564.5	2.73	1.94	15.81	0.05	89.66	6.48	605.12	1.41	-1.28	12.46	35.77	258.5	106.06	-1.65	59.6	190.62	473.04	7.72	7.49	515.91	4.99	177.43	4.44	-6.13	334.34	2.58	397.28	2.2	209.42	158.97
9644.19	549.42	3.47	607.33	115.05	14.86	878.97	6.79	1193.13	420.51	12.21	1178.31	704.79	14.67	2.4	-1.95	-4.72	82.45	-0.8	567.75	2.64	1.96	15.74	0.18	86.86	5.07	610.67	0.21	-1.44	11.59	34.56	255.78	104.14	-1.53	58.65	189.25	469.76	7.89	7.61	515.33	4.65	174.14	5.29	-6.4	334.05	2.93	395.97	2.18	210.54	158.06
9695.02	544.75	3.24	603.49	112.57	15.01	880.25	6.94	1196.27	420.4	11.54	1173.59	708.47	15.62	1.97	-1.43	-4.85	81.53	-0.75	570.42	2.8	1.95	14.97	0.01	84.73	4.08	616.34	-0.58	-1.4	10.89	33.48	253.26	101.69	-1.2	57.67	188.1	466.48	8.11	7.8	515.49	5.12	171.11	5.94	-6.64	334.2	2.73	395.06	2.23	211.35	157.23
9745.85	540.98	3.47	599.6	110.68	15.65	879.51	6.88	1200.99	420.43	10.96	1169.84	712.44	16.34	0.58	-0.95	-4.83	80.15	-0.63	572.17	3.08	1.56	13.59	-0.5	82.43	3.89	621.45	-0.51	-1.12	10.77	32.75	250.99	99.49	-1.18	56.94	187.05	462.77	8.19	8.03	515.87	5.62	167.65	6.05	-6.77	334.87	2.59	394.02	2.21	212.12	156.43
9796.68	537.88	4.07	595.7	109.27	16.34	877.93	6.66	1206.62	419.54	10.79	1167.91	717.98	16.67	-1.28	-0.45	-4.49	78.26	-0.45	572.97	2.94	0.95	12.34	-0.9	79.47	4.28	625.34	0.07	-1.04	10.94	32.4	248.56	97.87	-1.57	56.38	185.48	458.52	8.07	8.02	515.78	5.33	163.51	5.39	-6.77	335.47	2.69	392.83	2.38	212.85	155.54
9847.51	534.68	4.51	591.83	107.92	16.67	876.28	6.52	1210.18	417.86	10.82	1166.54	725.28	16.96	-2.18	-0.28	-4.12	76.09	-0.14	572.98	2.32	0.69	11.84	-0.67	76.44	4.85	628.34	0.9	-1.38	10.89	32.12	245.97	96.49	-2	55.63	183.31	454.13	7.92	7.63	515.23	4.53	159.42	4.05	-6.92	335.39	2.82	391.86	2.84	213.61	154.22
9898.34	530.96	4.39	588.31	106.43	16.44	874.12	6.62	1211.07	416.71	10.53	1164.79	733.03	17.48	-1.51	-0.65	-4.18	74.17	0.91	572.55	1.9	0.85	11.81	0.27	73.93	5.29	631.5	2.01	-1.9	10.47	31.56	243.76	94.94	-2.13	54.46	181.08	450.28	7.87	7.26	514.74	4.14	155.64	2.72	-7.44	334.73	2.79	391.05	3.23	214.89	152.41
9949.17	526.91	4.08	585.59	104.87	15.49	870.78	6.85	1211.64	416.58	9.75	1161.98	740.14	17.86	-0.19	-1.08	-4.49	72.75	3.49	572.22	1.94	1.02	11.81	1.41	72.02	5.38	634.96	2.89	-2.21	9.89	30.64	241.97	92.75	-2	53.01	178.99	447.08	7.73	7.32	514.47	4.47	152.05	2.42	-8.25	334.2	2.39	390.1	3.39	217	150.46
10000	522.81	3.64	583.8	103.02	14.1	866.69	6.95	1213.74	417.02	8.83	1157.23	746.18	17.69	0.7	-1.47	-4.44	71.44	7.21	572.55	1.91	0.87	11.88	1.98	70.71	5.1	637.79	2.8	-2.14	9.33	29.72	239.93	89.69	-2.01	51.73	177.05	444.11	7.43	7.79	514.2	4.93	149.06	3.38	-9	334.65	1.69	389.13	3.42	219.6	148.53
10001	518.87	3.44	582.36	100.64	13.02	863.66	6.71	1216.99	417.68	8.06	1150.8	751.18	17.13	1.16	-1.94	-3.84	70.09	10.29	573.3	1.68	0.31	12.2	1.78	69.53	4.68	639.85	1.99	-1.84	8.85	29.04	237.08	86.49	-2.2	50.89	175.51	441	7.32	8.17	513.71	4.86	146.64	4.71	-9.15	336.56	1.29	388.34	3.33	222.12	146.48
10082.29	515.17	3.8	580.37	98.32	12.63	862.93	6.31	1220.31	418.35	7.52	1143.97	756.02	16.33	1.5	-2.06	-3.15	69.01	11.5	573.62	1.62	-0.41	12.74	1.31	67.72	4.26	642.23	1.21	-1.54	8.47	28.23	233.62	84.18	-2.21	50.33	174.15	437.44	7.6	8.02	512.98	4.44	143.99	5.48	-8.53	339.48	1.5	387.61	3.1	224.34	144.26
10163.58	511.63	4.35	577.43	96.88	12.57	863.35	5.91	1224.28	418.3	7.27	1137.11	761.75	15.27	1.72	-1.68	-2.96	68.17	11.39	573.26	1.59	-0.78	13.31	0.86	65.21	3.64	645.85	0.76	-1.39	8.06	27.05	230.29	82.93	-2.05	49.79	172.42	433.42	7.9	7.5	512.02	4.34	140.9	5.44	-7.81	342.51	1.86	386.81	2.88	226.6	142
10244.88	508.55	4.46	573.82	96.31	12.29	862.59	5.39	1229.95	416.77	7.33	1129.38	768.31	14.24	1.6	-1.56	-3.38	67.06	11.25	572.62	1.37	-0.48	13.67	0.39	62.68	2.73	650.62	0.72	-1.43	7.55	25.89	227.62	81.91	-1.95	49.01	170.36	429.45	7.76	7.1	510.94	4.67	137.89	4.73	-7.69	345.05	1.99	385.72	2.79	229.14	139.92
10326.17	506.18	4.22	570	95.79	11.72	860.12	4.75	1236.29	414.34	7.26	1120.6	774.72	13.65	1.06	-2.06	-3.91	65.47	11.61	572.06	1.29	0.26	13.61	0.02	60.82	1.97	655.53	0.99	-1.6	7.21	25.23	225.37	80.4	-1.84	47.81	168.39	426.11	7.13	7.07	509.63	4.74	135.03	3.78	-7.93	346.96	1.93	384.06	2.76	231.45	138.15
10407.46	503.67	4.16	566.23	94.58	11.29	857.63	4.22	1241.59	412.64	6.52	1111.93	780.22	13.58	0.65	-2.56	-4.14	63.61	12.19	571.98	1.39	0.84	12.9	-0.03	59.65	1.83	659.78	1.27	-1.71	7.26	24.98	222.99	78.74	-1.71	46.36	166.6	423.52	6.3	7.42	507.57	4.11	132.03	3.11	-7.93	348.47	1.59	382.08	2.67	233.05	136.32
10488.76	499.57	4.33	562.65	92.58	11.18	856.25	3.99	1245.54	412.34	5.65	1104.42	785.09	13.86	1.25	-2.73	-4.24	61.9	12.63	573.04	1.18	0.9	11.87	0	58.53	2.29	663.35	1.5	-1.64	7.34	24.75	220.35	77.56	-1.8	45.1	164.96	421.13	5.69	7.81	504.45	3.08	129.16	2.73	-7.75	349.88	0.91	380.29	2.43	234.13	134.21
10570.05	493.69	4.29	559.24	90.72	11.16	855.48	4.13	1248.81	413.05	5.89	1097.87	790.1	14.19	2.7	-2.72	-4.58	60.64	12.87	575.28	0.86	0.64	11.43	-0.35	56.94	2.71	666.36	1.61	-1.41	7.24	24.19	217.97	76.66	-1.94	44.25	163.82	417.9	5.57	7.89	500.89	2.19	127.06	2.48	-7.7	351.25	0.36	378.77	2.07	235.27	132.66
10651.34	487.52	3.87	556.03	89.98	10.96	854.02	4.65	1252.29	414.67	7.48	1091.19	795.67	14.4	3.95	-2.5	-5.25	59.55	13	577.37	1.06	0.5	11.68	-1.06	55.15	2.39	669.19	1.44	-1.06	7.2	23.41	215.99	75.49	-1.81	43.73	163.48	413.42	5.87	7.8	498.17	1.66	125.53	2.66	-7.61	352.75	0.45	377.12	1.82	236.66	132.53
10732.63	482.3	3.4	553.1	90.13	10.51	851.54	5.4	1256.56	417.36	9.15	1083.83	801.98	14.75	4.35	-2.05	-5.96	58.11	13.14	578.04	1.62	0.61	11.81	-1.59	53.76	1.42	672.55	1.16	-0.74	7.14	22.99	213.74	73.9	-1.54	43.13	163.47	408.43	6.22	7.9	496.61	1.44	123.78	3.26	-7.24	354.17	0.89	374.82	1.81	238.04	133.22
10813.93	477.66	3.2	550.2	90.26	9.92	849.72	6.12	1261.39	420.26	9.56	1077.02	809.05	15.34	3.87	-1.89	-6.37	56.52	13.51	577.74	1.98	0.63	11.72	-1.66	52.72	0.76	676.6	1.06	-0.71	6.69	23.12	211.15	72	-1.34	42.14	162.98	403.81	6.33	8.15	495.18	1.44	121.71	3.74	-6.98	354.94	1.14	371.75	1.92	239.45	133.28
10895.22	472.79	3.33	546.77	89.78	9.34	850	6.53	1266.45	421.86	8.66	1072.16	816.36	15.7	2.57	-2.22	-6.49	55.24	14.16	577.84	2.3	0.29	12.04	-1.58	51.42	0.94	680.81	0.89	-1.07	5.94	23.09	208.94	69.93	-1.33	40.87	161.85	399.74	6.29	8.17	493.35	1.5	119.51	3.93	-7.23	355.11	1.22	368.44	2.13	241.2	132.12
10976.51	467.31	3.66	543.04	88.64	8.93	851	6.52	1271.65	421.34	7.41	1068.65	823	15.41	0.67	-2.7	-6.58	54.24	14.78	578.82	2.78	-0.13	12.73	-1.62	49.86	1.61	684.7	0.22	-1.47	5.48	22.44	207.05	67.84	-1.69	39.78	160.27	395.86	6.27	7.62	491.73	1.4	116.97	4.06	-7.78	355.06	1.34	366.05	2.43	243.05	130.5
11057.8	461.14	3.86	539.52	87.05	8.78	850.51	6.19	1276.53	419.17	6.72	1064.84	828.49	14.55	-1.1	-3.04	-6.6	53.32	15.49	580.32	3.03	-0.13	13.15	-1.76	48.58	2.27	687.81	-0.84	-1.6	5.64	21.66	204.58	65.87	-2.11	39.04	158.43	391.65	6.28	6.69	490.47	1.18	114.13	3.86	-8.19	354.58	1.29	365.05	2.52	244.58	129.32
11139.1	454.91	3.77	535.9	85.33	8.76	848.04	5.76	1280.15	416.45	6.94	1060.48	833.45	13.59	-1.77	-2.95	-6.38	52.42	16.71	582.06	2.63	0.27	13.01	-1.97	47.74	2.4	689.89	-1.46	-1.53	6.03	21.23	201.16	64.05	-2.06	38.44	156.52	387.06	6.17	6.06	488.91	1.07	111.46	3.02	-8.34	353.69	1.02	364.19	2.31	246.08	128.42
11220.39	449.64	3.66	531.71	83.76	8.65	844.34	5.4	1282.29	414.12	7.88	1056.91	838.76	13.18	-1.06	-2.18	-6	51.49	18.1	583.81	1.75	0.44	12.62	-2.17	46.95	1.91	691.64	-0.97	-1.34	6.16	20.97	197.35	62.19	-1.73	37.79	154.65	383.01	5.92	6.14	486.96	0.96	109.18	2.08	-8.46	353.36	0.83	362.29	2.17	247.96	126.96
11301.68	445.39	3.74	527.21	82.34	8.4	840.59	5.23	1284.4	412.67	8.94	1054.85	844.11	13.61	0.5	-1.28	-5.72	50.5	18.65	584.91	1.16	0.01	12.38	-1.96	45.81	1.57	694	-0.05	-1.14	6.16	20.55	193.81	60.18	-1.74	37.14	152.76	380.23	5.53	6.4	485.54	0.84	107.17	1.74	-8.89	354.07	0.98	359.9	2.27	250.02	124.87
11382.98	441.35	3.85	522.41	80.98	8.22	838.2	5.23	1288.4	412.59	9.63	1053.02	848.62	14.25	2.02	-1.24	-5.45	49.55	18.12	584.95	1.35	-0.74	12.19	-1.28	44.13	1.82	696.96	0	-1.38	6.37	19.79	190.45	58.09	-2.1	36.64	150.86	377.96	5.07	6.23	485.2	1	105.05	1.88	-9.58	355.1	1.34	357.76	2.41	252.04	122.93
11464.27	437.18	3.92	517.19	79.64	8.05	837.46	5.2	1294.29	414.09	9.88	1049.73	852.48	14.52	2.51	-2.05	-4.95	48.87	17.26	584.32	1.9	-1.3	11.87	-0.78	41.82	2.06	699.91	-0.77	-2.12	6.76	18.73	186.86	56.16	-2.36	36.2	148.91	374.76	4.77	5.82	485.05	1.29	102.44	1.87	-10.16	355.93	1.66	355.75	2.65	254.22	121.83
11545.56	432.93	4.08	512.43	78.3	7.66	837.1	5.05	1299.94	415.9	9.71	1044.71	857.08	14.52	1.73	-2.86	-4.36	48.68	16.59	583.68	2.12	-1.55	11.6	-0.8	39.31	1.81	702.59	-1.18	-2.61	7.06	17.73	183.27	54.77	-2.39	35.68	146.99	370.35	4.82	5.62	483.99	1.22	99.59	1.41	-10.29	356.73	1.77	353.9	2.98	256.59	121.27
11626.85	428.31	4.35	509.07	77.19	7.3	836.33	5.05	1303.25	416.18	9.18	1038.67	863.32	14.39	0.75	-3.21	-4.12	48.69	16.13	583.52	1.88	-1.55	11.65	-0.8	37.51	1.56	705.04	-0.81	-2.5	6.93	17.07	180.39	54.15	-2.24	35.01	145.34	365.7	5.03	5.72	482.38	0.94	97.01	0.9	-10.04	357.41	1.77	352.26	3.14	258.86	120.31
11708.15	423.44	4.41	506.6	76.77	7.36	835.37	5.25	1304.25	414.79	8.65	1032.2	870.25	13.95	0.59	-3.11	-4.32	48.21	15.9	584.33	1.35	-1.28	11.86	-0.31	36.75	1.74	707.34	-0.34	-2.19	6.43	16.54	178.38	53.95	-1.99	34.1	143.92	361.45	5.13	5.91	481.33	1.11	94.59	1.16	-9.84	357.85	1.79	350.39	3.12	261.11	118.7
11789.44	419	3.99	503.66	77.04	7.66	833.65	5.22	1305.06	413.05	8.48	1025.33	876.88	13.31	0.81	-2.8	-4.73	47.24	15.6	585.69	0.65	-0.93	11.95	0.26	36.28	1.91	709.36	-0.09	-2.11	6.11	15.89	176.48	53.6	-1.82	32.98	142.56	357.3	5.11	5.88	480.93	1.61	91.9	2.4	-9.77	358.51	1.77	348.19	3.03	263.82	116.98
11870.73	414.68	3.23	499.72	77.35	7.91	830.3	4.82	1307.72	411.91	8.67	1017.57	883.45	12.74	0.5	-2.84	-5.13	46.27	14.71	585.88	0.12	-0.76	11.93	0.29	35.49	1.59	710.72	0.15	-2.26	6.05	15.09	174.01	52.82	-1.92	32.01	141.36	352.74	5.05	5.66	480.04	1.8	89.2	3.76	-9.52	359.96	1.57	346.16	2.57	266.73	115.5
11952.02	409.69	2.49	495.72	77	8.3	825.66	4.28	1311.87	411.49	8.77	1009.46	890.25	12.41	-0.1	-3.2	-5.3	45.23	13.54	584.01	0.07	-0.6	11.79	-0.23	34.57	0.88	711.24	0.26	-2.31	5.72	14.31	171.18	51.56	-2.15	31.59	140.42	347.83	4.88	5.7	477.7	1.62	87.11	4.24	-9.2	362.19	1.12	344.77	1.58	268.84	114.04
12033.32	404.71	2.14	492.8	75.69	9	820.82	3.67	1315.53	411.63	8.36	1002.63	897.06	12.59	-0.29	-3.13	-5.01	43.86	12.92	581.72	0.21	-0.35	11.45	-0.65	33.85	0.04	711.77	0.08	-1.96	4.85	13.74	168.29	49.77	-2.01	31.47	139.61	343.26	4.65	6.1	474.05	1.32	85.33	3.63	-9.06	364.69	0.54	343.77	0.67	269.87	112.34
12114.61	400.48	2.25	490.55	73.86	9.69	816.8	3.2	1317.31	412.07	7.79	997.15	903.96	13.23	-0.13	-2.56	-4.55	42.5	12.73	581.27	0.01	-0.3	10.92	-0.33	33.14	-1.02	713.77	-0.2	-1.46	3.72	13.37	165.25	47.82	-1.41	30.91	138.66	339.54	4.53	6.61	469.96	0.99	83	2.61	-8.91	366.75	0.31	342.31	0.53	270.9	110.23
12195.9	396.47	2.45	487.8	72.3	9.69	814.07	3.26	1317.12	412.3	7.65	991.31	911.18	13.77	-0.35	-2.14	-4.46	41.55	12.23	582.64	-0.38	-0.48	10.26	0.43	32.02	-2.13	717.21	-0.65	-1.11	2.73	13.12	162.6	46.39	-0.96	29.8	137.34	336.39	4.6	7.02	466.13	0.71	80.29	2	-8.53	367.97	0.65	340.12	1.14	273	107.73
12277.2	392.38	2.38	484.61	71.51	8.49	811.71	3.69	1316.14	411.83	8.16	984.44	918.99	13.88	-1.27	-2.18	-4.78	41.01	11.47	584.1	-0.33	-0.54	9.59	0.77	30.4	-2.53	720.29	-1.46	-0.75	2.22	12.95	161.22	45.58	-0.91	28.79	135.7	333.11	4.86	7.17	462.53	0.46	78.23	2.12	-8.21	368.71	0.98	337.73	1.88	275.85	105.38
12358.49	388.42	2.26	481.59	71.94	6.27	808.86	3.91	1316.27	410.64	9.21	977.53	927.46	14.08	-2.06	-2.52	-5.22	40.76	11	584.88	0.14	-0.41	9.16	0.36	28.52	-1.73	721.81	-2.03	-0.4	2.35	12.61	160.76	44.96	-0.92	28.11	134.22	329.35	5.29	6.97	458.73	0.09	76.97	2.59	-8.2	369.5	0.76	335.17	2.32	278.47	104
12439.78	384.16	2.55	478.22	74.01	3.79	806.5	3.85	1318.34	409	10.18	971.66	935.55	14.8	-1.64	-2.9	-5.46	40.5	10.74	586.25	0.5	-0.35	8.94	-0.45	26.93	-0.39	722.2	-1.66	-0.53	3.01	11.96	160.12	44.15	-1.03	27.48	133.2	325.35	5.53	6.66	454.92	-0.16	75.54	2.9	-8.26	370.47	0.25	332.14	2.34	280.69	103.6
12521.07	379.29	3.15	473.45	77.06	1.57	805.89	3.71	1321.36	407.11	10.29	966.85	941.92	15.64	-0.29	-3.04	-5.29	39.84	10.21	589.24	0.7	-0.39	8.73	-1.04	26.15	0.26	722.58	-0.51	-1.04	3.75	11.29	158.99	43.04	-1.54	26.91	132.43	321.62	5.08	6.42	451.5	0.23	73.62	2.78	-8.09	371.75	-0.15	329.21	2.04	283.01	103.25
12602.37	374.6	3.34	467.09	79.65	-0.27	806.13	3.45	1323.77	405.48	9.67	962.15	946.66	16.12	0.87	-2.81	-4.53	39.05	9.42	592.56	0.97	-0.38	8.6	-1.11	26	-0.12	723.8	0.77	-1.43	4.22	10.91	157.37	41.92	-2.07	26.43	131.62	318.03	4.03	5.85	448.18	1.08	71.98	2.42	-8.04	373.42	-0.51	327.05	1.87	285.78	102.27
12683.66	370.84	2.94	459.89	80.88	-1.63	805.07	3.09	1325.39	404.84	9.17	956.76	951.17	16.39	1.51	-2.49	-3.45	38.66	8.65	594.39	1.13	-0.2	8.69	-0.9	25.63	-0.66	725.58	1.79	-1.54	4.49	10.83	154.95	41.19	-2.06	25.9	130.71	313.92	3.19	4.94	444.57	1.52	71	2.29	-8.49	374.84	-0.88	325.13	1.92	288.97	100.86
12764.95	367.58	2.67	452.79	80.75	-2.35	801.82	3.01	1327.42	405.11	9.16	950.34	956.58	16.71	1.85	-2.42	-2.84	38.44	7.65	594.81	0.92	0.08	8.78	-0.82	24.71	-0.75	726.83	2.08	-1.57	4.59	10.9	151.97	40.76	-1.8	25.37	129.53	309.03	2.99	4.56	441.17	1.11	70.19	2.75	-9	375.42	-1	322.76	1.72	292.22	99.73
12846.24	363.72	2.96	445.87	79.85	-2.65	797.26	3.51	1330.31	405.5	9.38	942.5	962.54	17.15	2.12	-2.49	-3.04	37.64	5.58	595.16	0.47	0.24	8.74	-0.92	23.73	-0.58	727.54	1.28	-1.78	4.42	10.85	149.46	40.05	-1.65	25.09	127.97	303.74	3.1	5.21	438.67	0.16	69.05	3.72	-9.01	375.45	-0.74	320.54	1.27	295.28	99.07
12927.54	358.93	3.27	438.43	78.6	-3.13	792.4	4.31	1333.22	405.76	9.58	934.05	968.27	17.7	2.66	-2.17	-3.39	36.23	2.56	595.84	0.08	-0.12	8.6	-1.22	22.87	-0.41	728.8	-0.1	-2.16	4.11	10.78	147.76	38.55	-1.54	25.16	126.25	298.77	3.28	5.99	436.83	-0.82	67.5	4.57	-8.88	375.43	-0.41	319.29	1.24	298.46	98.42
13008.83	353.94	3.27	430.56	77.18	-3.93	787.19	4.72	1335.56	406.29	9.65	926.88	974.12	18.14	3.2	-1.42	-3.59	34.94	0.29	596.16	-0.07	-1	8.52	-1.98	21.8	-0.25	731.1	-1.35	-2.23	3.74	10.92	145.68	36.38	-1.46	25.31	124.52	294.7	3.65	6.13	434.57	-1.26	65.67	4.72	-9.05	375.64	-0.24	318.59	1.9	302.19	97.51
13090.12	349.24	3.31	423.29	76.07	-4.28	781.28	4.52	1337.7	407.17	9.55	921.02	980.94	17.87	2.93	-0.93	-4.18	33.92	-0.15	595.59	0.02	-1.91	8.59	-2.95	20.63	-0.17	733.92	-2.35	-1.73	3.07	11.04	142.39	34.28	-1.52	25.19	122.82	291.29	4.25	5.87	431.45	-0.74	63.74	4.19	-9.43	376.48	-0.03	317.44	2.73	306.24	96.68
13171.42	344.68	3.54	417.01	75.83	-3.82	775.35	4.16	1340.17	407.87	9.37	915.1	988.58	16.52	2.1	-1.03	-5.29	32.93	0.51	594.62	0.43	-2.44	8.7	-3.11	19.96	-0.23	736.37	-3.2	-0.99	2.12	10.67	138.68	32.86	-1.5	24.71	121.43	287.92	4.78	5.64	428.49	0.34	61.85	3.29	-9.64	378.31	0.38	315.7	3.16	309.54	96.08
13252.71	340.34	3.56	410.7	76.2	-3.3	770.62	3.93	1342.69	407.84	9.15	909.32	995.72	14.61	2.1	-1.07	-6.25	32.09	1.03	593.97	1.09	-2.48	8.83	-2.16	20	-0.24	737.59	-3.7	-0.58	1.52	9.84	135.51	31.99	-1.33	24.07	120.53	284.44	4.99	5.61	426.87	1.07	60.29	2.37	-9.59	380.73	0.82	314.1	2.99	311.47	95.29
13334	336.3	3.2	403.59	76.61	-3.49	767.46	3.74	1344.27	406.81	8.93	904.56	1000.91	13.1	3.39	-0.42	-6.58	31.53	1.04	593.72	1.51	-1.98	8.96	-1.24	20.4	0.03	737.39	-3.49	-0.66	1.71	8.97	132.89	30.95	-1.48	23.57	119.65	281.13	4.92	5.8	426.05	1.15	59.19	1.94	-9.58	382.9	1.08	312.8	2.4	312.59	94.18
13415.29	332.75	3	396.79	76.97	-4	765.01	3.65	1344.85	404.87	8.68	900.37	1004.36	12.28	4.72	0.48	-6.49	31	0.97	593.67	1.21	-1.18	8.83	-1.12	20.5	0.34	736.52	-2.6	-1.03	2.29	8.47	130.41	29.48	-2.27	23.44	118.17	278.16	4.81	6.1	424.35	0.95	58.25	2.09	-9.68	384.52	1.08	311.15	1.84	313.72	93.35
13496.58	330.69	3.18	391.9	77.4	-4.11	762.47	3.65	1345.85	402.71	8.4	895.75	1008.4	11.83	4.39	0.8	-6.61	30.53	1.27	593.86	0.48	-0.64	8.48	-1.41	19.64	0.11	735.77	-1.45	-1.61	2.64	8.35	127.77	28.38	-3.16	23.33	116.07	275.51	4.8	6.44	421.01	0.78	57.01	2.39	-9.65	385.68	0.88	308.77	1.62	315	92.81
13577.88	330.98	3.18	388.49	77.45	-3.86	759.88	3.56	1348.17	401.21	8.11	889.88	1014.14	11.47	2.52	0.6	-7.13	30.46	1.8	594.29	0.21	-0.64	8.43	-1.38	18.13	-0.72	735.35	-0.53	-2.28	2.63	8.09	125.35	28.13	-3.44	22.6	113.82	272.83	4.8	6.85	416.71	0.74	55.1	2.71	-9.51	385.94	0.67	306.28	1.64	316.16	91.66
13659.17	333.4	2.67	385.13	76.48	-3.81	756.99	3.42	1351.05	400.52	7.81	882.66	1019.62	11.19	1.08	0.48	-7.65	30.83	1.86	594.97	0.84	-0.78	8.89	-0.75	16.99	-1.47	735.09	-0.14	-2.65	2.44	7.49	123.74	28.01	-3.25	21.3	111.76	269.67	4.6	7.2	412.5	0.74	52.81	3.15	-9.42	385.35	0.65	304.23	1.72	317.21	89.4
13740.46	336.71	2	381.97	74.7	-4.04	753.21	3.44	1353.8	400.21	7.74	875.02	1023.38	11.15	0.65	0.33	-7.95	31.32	1.24	596.06	1.71	-0.48	9.44	0.02	16.58	-1.73	734.73	-0.23	-2.54	2.31	6.86	122.61	27.36	-3.12	20.21	110.03	265.97	4.15	7.15	408.76	0.5	50.91	3.49	-9.25	385.22	0.8	302.29	1.83	319.04	86.78
13821.76	338.67	1.58	379.82	73.27	-4.06	748.99	3.6	1356.91	399.98	8.04	867.07	1026.55	11.51	-0.18	-0.27	-8.18	31.37	0.69	597.5	1.98	0.12	9.89	0.23	16.17	-1.67	734.21	-0.33	-2.43	2.2	6.45	121.06	26.47	-3.07	19.71	108.78	261.98	3.87	6.53	405.42	-0.06	49.58	3.43	-8.98	386.3	0.9	299.89	1.99	322.54	84.81
13903.05	337.69	1.39	377.99	73.02	-3.57	745.32	3.84	1360.38	399.72	8.38	857.48	1030.55	12.11	-1.61	-0.81	-8.39	30.92	0.9	598.65	1.5	0.23	10.22	-0.17	15.24	-1.35	733.94	-0.36	-2.6	1.81	6.34	118.91	25.79	-2.86	19.65	107.94	258.23	4.09	5.8	402.44	-0.62	48.24	3.17	-8.95	387.69	0.96	297.09	2.21	327.19	83.56
13984.34	334.6	1.33	375.11	73.47	-3	742.28	4.18	1363.32	399.16	8.35	846.17	1035.39	12.39	-2.71	-0.52	-8.33	30.55	1.46	599.18	0.69	-0.25	10.12	-0.68	14.12	-0.8	734.42	-0.76	-2.45	1.27	6.56	116.78	25.42	-2.45	19.86	107.14	255.21	4.45	5.69	399.51	-0.82	46.81	3.19	-9.39	388.75	1.05	294.24	2.34	331.53	82.24
14065.63	331.02	1.46	370.53	73.6	-2.9	739.02	4.56	1365.57	397.83	7.95	835.25	1039.78	12.11	-3.25	0.28	-8.04	30.38	1.54	599.53	0.03	-0.53	9.48	-1.03	13.24	-0.35	735.45	-1.45	-1.86	1.32	6.75	115.32	25.11	-1.81	20.07	106.3	252.62	4.41	6.08	395.67	-0.6	45.77	3.53	-9.92	389.95	0.97	291.44	2.11	334.96	80.66
14146.93	327.44	1.69	364.49	73.32	-3.18	734.57	4.76	1367.52	395.83	7.46	826.63	1042.16	11.61	-3.16	0.95	-7.9	29.87	0.97	600.07	-0.23	-0.31	8.65	-1.26	12.54	-0.28	736.14	-1.77	-1.67	2.15	6.62	114.29	24.37	-1.04	19.9	105.58	249.72	4.02	6.18	390.7	-0.1	44.91	3.52	-9.93	391.47	0.76	288.9	1.58	337.79	79.41
14228.22	323.59	1.76	357.91	73.2	-3.12	728.85	4.66	1368.55	394.05	7.1	820.43	1042.92	11.29	-2.15	1.38	-7.66	28.98	0.33	600.34	-0.26	-0.08	7.92	-1.35	12.03	-0.52	736.33	-1.56	-1.98	2.84	6.31	112.92	23.32	-0.59	19.35	104.7	246.15	3.9	5.81	386.06	0.43	43.79	2.86	-9.24	392.9	0.73	286.66	1.15	340.26	78.78
14309.51	319.12	1.6	351.99	72.98	-2.4	722.77	4.3	1367.77	393.17	6.78	815.6	1044.31	11.17	-0.79	1.62	-6.81	28.36	0.21	599.23	-0.25	-0.04	7.45	-1.22	12.02	-0.7	736.52	-1	-1.81	2.61	6.03	110.78	22.66	-0.74	18.7	103.12	241.93	4.35	5.5	382.86	0.84	42.84	2.1	-8.37	394.4	1	284.48	1.04	342.59	78.55
14390.8	314.03	1.37	347.25	72.03	-1.6	716.9	3.91	1365.74	392.72	6.34	810.7	1047.53	11.08	0.24	1.73	-5.78	28.22	0.71	596.56	-0.01	-0.07	7.41	-0.87	12.46	-0.56	736.23	-0.17	-1.05	1.98	5.86	108.08	22.14	-1.33	17.98	101.09	237.34	5.01	5.48	380.33	1.23	42.47	1.78	-7.94	396.18	1.28	282.32	1.15	345.51	78.44
14472.1	308.69	1.05	342.99	70.63	-1.43	711.12	3.8	1363.21	391.8	5.87	804.5	1052.16	10.94	0.93	1.91	-5.49	28.13	1.54	594.1	0.74	-0.1	7.6	-0.49	12.93	-0.34	734.53	0.56	-0.74	2.01	5.94	105.19	21.02	-2	17.33	99.28	232.61	5.36	5.55	377.4	1.53	42.1	2.21	-8.19	397.93	1.3	280.48	1.25	349.65	78.23
14553.39	303.61	0.71	338.02	69.49	-1.8	705.7	4.32	1359.43	390.44	5.5	797.28	1057.29	10.85	1.15	2.11	-6.03	27.8	2.17	593.54	1.91	-0.08	7.62	-0.39	13.23	-0.6	731.89	0.79	-1.08	2.89	6.28	102.44	19.48	-2.43	17.21	97.83	227.89	5.13	5.65	373.75	1.42	41.13	3.36	-8.91	399.74	1.1	278.92	1.27	354.59	77.73
14634.68	299.26	0.69	332.25	68.73	-2.08	701.25	5.35	1354.14	389.08	5.35	790.14	1061.85	10.83	0.59	2.04	-6.76	27.52	2.32	594.23	2.85	0	7.51	-0.62	13.33	-1.29	729.47	0.89	-1.3	3.8	6.64	100.16	18.44	-2.51	17.6	96.49	223.63	4.32	5.93	369.51	1.16	39.56	4.39	-9.67	401.96	1	277.09	1.4	359.1	77.03
14715.98	295.46	1.07	326.78	67.96	-1.97	697.63	6.23	1349.07	387.42	5.57	782.64	1066.11	10.73	-0.36	1.7	-7.29	27.62	2.37	595.12	2.97	0.02	7.67	-0.87	13.05	-1.77	727.48	1.33	-1.12	4.02	6.91	98.41	18.4	-2.33	17.76	95.27	220.19	3.43	6.34	365.45	1.3	37.58	4.52	-10.14	404.02	1.27	274.28	1.77	362.47	76.59
14797.27	291.51	1.45	322.37	66.94	-1.77	693.94	6.54	1345.54	385.09	5.93	774.24	1071.44	10.45	-1	1.47	-7.6	27.86	2.67	596.46	2.58	-0.2	8.02	-0.94	12.33	-1.58	725.58	2.07	-0.98	3.65	7.05	96.88	18.95	-1.96	17.43	94.35	217.37	3.21	6.61	362.18	1.63	35.74	4.09	-10.17	404.99	1.9	270.66	2.17	365.22	76.59
14878.56	287.29	1.62	318.56	65.73	-1.74	690.09	6.5	1343.27	382.62	5.71	766.91	1076.95	10.28	-1.23	1.54	-7.69	27.83	2.95	598.05	2.4	-0.65	8.1	-0.98	11.43	-0.66	723.63	2.92	-1.15	3.34	6.98	95.32	19.28	-1.39	17.11	93.69	214.78	3.76	6.64	359.37	1.56	34.65	3.83	-9.77	405.09	2.4	267.58	2.12	368.1	76.43
14959.85	283.31	1.89	314.37	64.74	-1.71	687.03	6.34	1341.72	380.64	4.57	762.52	1079.97	10.53	-1.45	1.75	-7.5	27.63	2.86	598.94	2.57	-1.04	7.9	-1.01	10.76	0.52	721.52	3.5	-1.51	3.41	6.67	93.79	19.25	-0.95	16.89	93.16	212.29	4.39	6.64	356.87	1.28	34.09	3.74	-9.13	405.52	2.2	265.7	1.59	371.29	75.55
15041.15	279.64	1.97	309.22	64.16	-1.53	684.65	6.06	1340.75	378.81	3.15	759.5	1080.12	10.93	-1.83	2.18	-7.01	27.49	2.47	598.87	2.77	-1.05	7.76	-0.72	10.72	1.25	718.87	3.06	-1.66	3.47	6.24	92.3	19.4	-0.9	16.53	92.66	209.66	4.52	6.78	354.93	1.45	33.31	3.58	-8.42	406.58	1.44	263.98	1.08	374.64	74.04
15122.44	275.97	2	303.12	63.68	-1.53	681.31	5.55	1340.18	376.59	2.37	754.89	1079.48	10.77	-1.93	3.02	-6.37	27.4	1.94	597.57	2.77	-0.58	7.7	-0.14	11.22	1.32	715.37	1.4	-1.38	3.18	5.71	90.64	19.84	-0.97	16.1	91.85	206.44	4.24	7.07	353.11	2.07	32.11	3.57	-7.78	407.24	0.8	261.65	0.93	378.01	72.08
15203.73	272.05	2.07	296.65	62.93	-1.89	676.11	4.83	1339.54	374.23	2.43	747.69	1079.77	10.03	-1.11	3.82	-5.93	27.43	1.38	594.68	2.56	0.33	7.45	0.31	11.58	0.91	711.48	-0.55	-0.83	2.68	5.15	88.91	20.16	-0.75	15.73	90.57	202.82	3.93	7.41	350.56	2.5	30.85	4.04	-7.66	406.99	0.59	259.12	1.02	381.31	69.85
15285.02	267.87	2.12	290.21	62	-2.17	669.43	4.3	1338.29	372.2	2.84	739	1081.8	9.39	0.5	4.11	-5.92	27.69	1.07	590.96	2.25	1.25	7.05	0.5	11.17	0.48	707.92	-1.66	-0.34	2.34	4.84	87.37	20.08	-0.34	15.31	89.26	199.57	3.72	7.53	347.18	2.3	29.79	5.02	-8.13	406.63	0.62	256.72	1.25	384.42	67.69
15366.32	263.65	1.98	283.78	60.94	-1.98	661.8	4.46	1335.71	370.54	3.03	730.5	1085.35	9.28	2.13	4.19	-6.06	27.78	1.14	587.63	2.04	1.51	6.89	0.61	10.01	0.45	704.7	-1.86	-0.12	2.25	4.92	86.06	19.76	-0.28	14.75	88.17	197	3.62	7.25	343.41	1.67	28.97	6.15	-8.46	407.16	0.72	254.08	1.7	387.57	66.03
15447.61	259.54	1.68	277.49	59.7	-1.48	654.06	5.14	1330.97	369.39	2.75	722.68	1088.66	9.52	2.86	4.31	-5.85	27.22	1.34	585.29	2.12	0.85	7.12	0.56	8.8	0.73	701.92	-1.79	-0.07	2.2	5.16	84.93	19.34	-0.68	14.2	86.95	194.36	3.81	7.06	339.65	0.97	28.21	6.7	-8.31	408.66	0.82	250.72	2.52	390.94	65.23
15528.9	255.61	1.59	271.76	58.3	-0.92	646.92	5.51	1324.44	368.98	2.11	714.56	1090.14	9.76	2.57	4.07	-5.22	26.02	1.52	583.96	2.53	-0.24	7.18	0.16	8.07	0.86	700.33	-1.78	-0.01	1.95	5.29	83.73	18.58	-1.04	13.89	85.52	190.8	4.25	7.36	335.79	0.38	27.2	6.28	-8.17	410.44	1.03	246.65	3.35	393.93	65.28
15610.2	251.99	2	266.87	56.61	-0.45	640.44	5.3	1318.27	369.09	1.38	705.29	1090.44	9.7	2.37	3.4	-4.64	24.28	1.69	583.03	3.14	-1.08	6.79	-0.48	7.68	0.73	700.11	-1.65	0.01	1.58	5.29	81.94	17.33	-0.99	13.83	84.22	186.47	4.62	7.78	331.42	0.18	25.93	5.52	-8.08	412.19	1.45	242.58	3.52	396.04	65.45
15691.49	248.44	2.83	263.07	54.88	-0.33	634.42	5.11	1314.05	369.01	0.71	694.97	1090.94	9.14	3.06	2.82	-4.7	21.83	1.88	581.86	3.66	-1.42	6.61	-0.93	7.31	0.63	700.3	-1.33	-0.14	1.53	5.25	79.72	16.06	-0.8	13.83	83.15	182.44	4.68	7.93	326.57	0.51	24.91	5.2	-7.63	414.14	1.88	239.51	3.02	398.25	65.1
15772.78	244.54	3.69	260.23	53.82	-0.72	628.58	5.38	1310.85	367.99	0.3	684.09	1091.64	8.19	3.58	2.76	-5.29	19.17	2.13	580.5	3.8	-1.53	7.11	-0.84	6.97	0.66	699.19	-1.08	-0.39	2.18	5.05	78.02	15.05	-0.76	13.85	81.98	179.6	4.64	7.81	322.02	1.02	24.66	5.28	-7.06	416.22	2.07	237.82	2.56	401.53	64.4
15854.07	240.51	4.2	257.62	53.61	-1.51	622.79	5.57	1306.88	365.69	0.46	673.3	1092.15	7.41	2.7	3.36	-5.6	17.32	2.55	578.96	3.64	-1.54	7.68	-0.57	6.78	0.77	695.68	-1.03	-0.5	2.96	4.63	77.19	14.3	-0.71	14.18	80.57	177.71	4.8	7.51	318.21	1.4	25.26	5.42	-6.75	417.98	2.25	237.07	2.53	405.19	63.58
15935.37	236.96	4.39	254.69	53.67	-2.43	617.34	5.07	1301.83	362.57	1.07	663.11	1092.85	7.3	1.42	4.34	-5.36	16.38	3.06	576.66	3.52	-1.35	7.72	-0.73	6.72	0.95	690.76	-1.09	-0.32	3	4.28	76.57	14.16	-0.41	14.72	79.17	175.48	5.07	7.18	314.54	1.65	25.93	5.66	-6.61	419.14	2.58	236.34	2.78	408.22	62.6
16016.66	233.79	4.76	251.38	53.58	-3.17	612.04	4.27	1297.21	359.62	1.59	653.91	1093.74	7.65	1.78	5.19	-5.23	15.95	3.26	573.55	3.58	-1.08	7.63	-1.13	6.55	1.24	685.95	-1.32	-0.07	2.47	4.22	75.45	14.67	-0.05	14.55	78.09	171.99	5.07	7.06	310.62	1.87	25.67	6.13	-6.6	419.67	2.72	235.05	3.05	411.16	61.66
16097.95	230.45	5.61	247.44	52.96	-3.46	606.42	4.17	1294.82	357.44	1.54	646.07	1094.21	7.96	3.79	5.57	-5.45	15.9	2.95	570.36	3.91	-1.02	7.75	-1.18	6.07	1.59	681.01	-1.66	-0.05	2.24	4.42	73.89	14.91	0.05	13.39	77.44	167.77	4.82	7.21	306.95	2.08	24.43	6.64	-6.91	419.96	2.4	233.16	3.24	414.9	61.11
16179.24	224.05	6.52	242.55	51.43	-3.27	600.69	4.87	1293.85	355.52	0.92	639.64	1094.93	8.26	4.99	5.47	-5.36	15.94	2.5	567.44	4.46	-1.23	7.7	-0.9	5.5	1.76	675.42	-1.56	-0.24	2.35	4.77	72.23	14.21	-0.09	12.18	76.91	163.93	4.75	7.49	303.85	2.09	23.2	7.3	-7.48	420.51	1.93	230.75	3.48	418.96	60.62
16260.54	220.68	6.97	237	49.63	-2.93	595.08	5.47	1290.66	352.91	0.3	633.68	1097.47	8.73	3.54	4.99	-4.88	15.77	2.47	564.47	4.77	-1.59	7.27	-0.58	5.3	1.64	669.97	-0.7	-0.3	2.34	4.9	70.42	12.95	-0.26	11.45	76.15	160.79	4.95	7.73	300.66	1.8	22.76	8.43	-7.79	421.07	1.94	228.05	3.78	422.43	59.51
16341.83	216.34	7.15	231.57	48.98	-3.04	589.13	5.5	1283.46	349.69	0.27	627.05	1101.52	9.16	0.7	4.14	-4.73	15.77	2.83	561.8	4.63	-1.76	6.83	-0.31	5.6	1.28	665.27	0.34	-0.06	2.31	4.47	68.46	11.67	-0.51	11.01	75.25	158.09	5.08	7.76	296.57	1.5	22.77	9.31	-7.64	421.01	2.57	225.37	3.78	425.33	57.89
16423.12	211.62	7.54	226.75	49.84	-3.73	582.55	5.39	1275.2	346.72	0.71	619.75	1104.91	9.19	-0.47	3.13	-5.09	16.01	2.99	560.59	4.46	-1.38	6.69	-0.27	5.94	0.93	660.47	0.68	0.31	2.57	3.85	66.79	10.7	-0.93	11.01	74.59	155.61	4.96	7.75	291.75	1.46	22.24	8.92	-7.58	420.49	3.38	222.66	3.19	428.24	56.59
16504.41	207.45	8.07	222.46	51.3	-4.35	575.96	5.24	1269.85	344.47	1.08	612.35	1106.34	8.93	1.13	2.57	-5.29	15.88	2.49	561.05	4.48	-0.52	6.59	-0.61	5.77	0.72	654.77	0.37	0.64	2.84	3.8	65.68	10.52	-1.38	11.52	74.28	153	4.8	8.09	287.25	1.33	20.9	7.73	-8.18	420.3	3.93	219.82	2.35	431.58	55.88
16585.71	203.77	8.29	217.97	52.44	-4.57	570.29	4.65	1267.54	342.56	1.15	604.97	1106.34	8.73	3.66	2.89	-5.11	15.18	1.54	561.7	4.35	0.33	6.31	-0.86	5.09	0.62	648.63	0.11	0.86	2.61	4.38	64.9	11.1	-1.67	11.82	73.97	149.77	4.73	8.8	283.6	0.88	19.39	6.87	-9.03	420.54	4.06	216.98	1.96	435.46	55.29
16667	199.69	8.17	212.85	52.88	-4.66	566.09	3.7	1264.98	340.13	1.07	598.35	1105.48	8.55	5.11	3.84	-5.07	14.19	0.75	561.03	3.91	0.8	6.09	-0.74	4.41	0.63	642.84	0.15	0.9	1.86	4.81	64.14	11.64	-1.67	11.4	73.27	146.09	4.65	9.24	280.21	0.43	18.34	6.52	-9.25	420.8	3.86	214.23	2.11	439.55	54.63
16748.29	194.8	8.02	207.74	52.4	-4.68	563.05	3.03	1259.38	337.09	1.09	592.98	1102.99	8.06	5.02	4.58	-5.51	13.36	0.5	558.72	3.51	0.83	5.92	-0.86	4.21	0.89	637.79	0.18	0.73	1.32	4.58	63.37	11.57	-1.27	10.68	72.05	142.71	4.58	8.99	276.51	0.27	17.94	6.18	-8.69	421.4	3.66	211.48	2.22	443.21	54.16
16829.59	189.88	8.11	203.56	51.01	-4.39	559.99	3.01	1250.85	334.64	1.09	587.58	1098.96	7.44	3.99	4.57	-5.85	13.19	0.89	555.37	3.59	0.41	5.44	-1.43	4.55	1.22	633.65	0.01	0.51	1.49	4.15	62.69	11.02	-0.69	10.28	70.46	139.79	4.39	8.49	272.62	0.31	17.91	5.84	-7.99	422.85	3.72	208.85	2.14	446.18	53.71
16910.88	185.74	8.66	200.13	49.26	-3.86	556.07	3.28	1241.76	333.45	0.78	581.17	1095.86	7.08	3.01	4.33	-5.33	13.54	1.78	551.64	4.23	-0.34	4.83	-1.76	5.01	1.33	629.94	-0.37	0.36	1.82	4.09	61.69	10.4	-0.41	10.26	68.86	137.02	4	8.35	268.78	0.35	17.65	5.8	-7.76	424.83	3.8	206.64	2.13	449.09	52.67
16992.17	181.92	9.51	196.52	47.73	-3.42	551.4	3.3	1234.12	333.03	0.18	574.8	1095.16	7.03	2.59	4.55	-4.22	13.79	2.58	548.15	5.12	-1.01	4.66	-1.49	5.09	1.22	625.72	-0.92	0.27	1.67	4.26	59.96	10.08	-0.66	10.44	67.55	134.61	3.77	8.51	264.78	0.32	16.86	5.89	-8.09	426.8	3.55	204.76	2.12	452.36	51.08
17073.46	177.84	10.21	192.58	46.3	-3.36	545.98	3.17	1228.1	332.75	-0.28	569.1	1095.28	7.09	2.33	5.05	-3.52	13.78	2.6	545.65	5.78	-1.22	5.01	-1.07	4.69	1.22	620.5	-1.35	0.3	1.35	4.3	57.91	10.15	-1.07	10.61	66.25	132.91	3.92	8.58	260.36	0.25	15.91	5.59	-8.59	428.91	3.2	202.6	1.93	455.5	49.66
17154.76	174.25	10.87	189.03	44.67	-3.58	539.51	3.27	1222.99	332.11	-0.36	562.63	1094.69	7.22	1.69	5.21	-3.63	13.63	1.91	543.95	5.7	-1.13	5.58	-0.9	4	1.44	614.41	-1.44	0.47	1.32	4.11	56.21	10.32	-1.16	10.61	64.3	131.65	4	8.44	255.84	0.34	15.07	5.02	-8.75	431.06	3.31	200.01	1.76	458.11	48.73
17236.05	171.85	12.05	186.19	43.22	-3.86	532.58	3.43	1217.73	330.78	-0.16	553.93	1093.7	7.41	1.08	4.89	-3.94	13.19	1.34	542	4.76	-1.23	5.94	-0.92	3.38	1.58	608.16	-1.5	0.54	1.56	3.8	54.84	10.36	-0.96	10.43	61.83	130.32	3.75	8.19	251.85	0.7	14.17	4.78	-8.47	432.16	3.91	197.34	2.05	460.27	48.09
17317.34	169.88	13.74	183.28	42.35	-4.12	526.24	3.24	1210.93	329.07	0.17	543.79	1092.68	7.6	1.49	4.41	-3.98	12.55	1.34	539.7	3.56	-1.68	5.6	-0.93	2.87	1.51	602.81	-2.04	0.26	1.86	3.56	53.39	10.24	-0.85	10.13	59.98	128.58	3.52	7.85	248.37	1.25	13.36	4.88	-8.1	431.66	4.47	194.9	2.97	462.21	47.65
17398.63	167.42	15.41	179.31	41.88	-4.25	520.08	2.65	1202.51	327.37	0.55	534.09	1090.51	7.7	2.82	4.18	-3.9	12.35	1.54	538.04	3	-2.12	4.54	-0.65	2.14	1.4	598.67	-2.92	-0.08	1.97	3.45	51.63	9.91	-0.98	9.68	59.2	126.34	3.47	7.35	244.69	1.94	13.13	4.77	-7.87	430.73	4.7	192.7	4.07	464.43	47.28
17479.93	164.73	16.82	174.28	41.45	-4.09	512.69	1.99	1194.4	325.57	0.79	525.05	1086.57	7.76	3.73	4.44	-3.66	12.7	1.55	537.39	3.38	-2.26	3.41	-0.14	1.31	1.37	594.84	-3.54	0	1.8	3.25	49.75	9.29	-1.29	9.09	58.67	123.99	3.3	6.78	240.74	2.44	13.29	4.4	-7.8	430.59	4.62	190.55	4.6	467.29	46.54
17561.22	162.23	17.85	169.28	40.83	-3.7	504.48	1.73	1188.17	323.68	0.76	515.75	1082.74	7.81	3.53	5.23	-3.06	12.69	1.53	536.81	4.02	-2.02	2.81	0	1	1.34	589.97	-3.66	0.44	1.64	2.83	48.25	8.53	-1.7	8.66	57.84	121.62	2.96	6.42	236.93	2.18	13.12	4.14	-7.91	430.95	4.38	188.3	4.46	470.62	45.24
17642.51	159.33	18.28	165.03	40.08	-3.25	497.47	1.95	1183.29	321.85	0.68	506.64	1080.71	7.5	3	6.05	-2.47	11.72	1.74	534.99	4.11	-1.41	2.67	-0.43	1.22	1.19	583.2	-3.28	0.81	1.72	2.54	47.37	7.86	-2.05	8.68	57.25	118.48	2.94	6.39	232.88	1.13	12.62	4.06	-8.04	431	3.97	185.8	4.11	474.2	43.6
17723.8	155.58	18.36	160.93	39.44	-2.9	492.08	2.31	1178.43	319.88	0.77	499.04	1079.52	6.57	2.96	6.12	-2.43	10.36	1.94	531.68	3.57	-0.7	2.7	-0.94	1.32	0.83	574.94	-2.57	0.94	1.97	2.69	46.81	7.4	-2.14	8.96	57.22	114.2	3.47	6.41	228.15	0.01	12.42	3.89	-7.82	430.71	3.45	182.82	3.7	477.96	42.13
17805.1	151.58	18.81	156.43	38.94	-2.7	486.97	2.52	1172.46	317.24	0.89	493.07	1077.52	5.35	3.05	5.66	-2.82	9.63	1.87	527.98	2.83	-0.34	2.94	-1.2	0.98	0.33	566.71	-1.99	0.76	2.18	3.06	46	7.47	-1.94	8.99	57.16	109.95	4.14	6.35	223.53	-0.57	12.54	3.57	-7.37	430.78	3.06	179.49	3.14	481.8	41.44
17886.39	147.88	19.75	152.17	38.55	-2.48	481.88	2.52	1164.95	313.51	0.34	487.96	1073.89	4.46	2.58	5.58	-2.88	9.9	1.49	525.04	2.4	-0.69	3.46	-1.35	0.55	-0.02	559.57	-1.86	0.27	2.24	3.36	44.67	8.36	-1.7	8.64	56.65	106.91	4.3	6.32	220.13	-0.57	12.31	3.42	-7.19	431.73	3.02	177.95	2.46	485.82	41.55
17967.68	144.43	20.64	148.9	38.45	-2.29	477.58	2.43	1156.79	308.82	-0.19	483.12	1068.7	4.04	1.73	5.87	-2.42	10.54	0.82	522.85	2.33	-0.82	3.85	-1.39	0.35	0.13	552.99	-2.17	-0.16	2.23	3.6	43.16	9.52	-1.59	8.2	56.09	104.64	3.77	6.31	217.83	-0.35	11.4	3.81	-7.44	433.26	3.05	176.42	1.81	490.09	41.66
18048.98	141.22	21.22	146.38	38.56	-2.56	473.52	2.43	1148.89	303.94	-0.41	477.76	1063.48	3.75	1.37	5.93	-2.12	10.62	0	520.29	2.18	-0.8	3.77	-1.32	0.22	0.79	546.02	-2.92	-0.22	2.16	3.86	41.85	9.95	-1.38	7.91	55.69	102.43	3.2	6.53	215.68	-0.16	10.27	4.74	-7.99	434.35	2.81	173.9	1.57	494.22	41.28
18130.27	138.05	21.59	143.82	38.5	-3.38	468.28	2.53	1140.39	299.62	-0.05	471.02	1059.62	3.49	1.72	5.9	-2.13	9.78	-0.39	516.41	1.54	-0.84	3.53	-1.47	-0.07	1.39	539.07	-3.98	0	2.05	3.91	40.96	9.59	-0.93	7.69	54.91	100.45	3.28	7.26	213.04	0.06	9.57	5.89	-8.59	434.58	2.42	171.62	2.16	497.56	40.81
18211.56	134.27	21.63	140.74	38.31	-4.18	461.69	2.65	1130.21	295.94	0.72	463.21	1055.9	3.54	1.66	6.08	-1.78	8.57	-0.03	511.54	0.63	-0.98	3.48	-1.81	-0.32	1.47	533.64	-4.69	0.21	1.9	3.54	40.57	9.43	-0.47	7.54	53.51	98.87	3.78	8.05	209.81	0.3	9.46	6.72	-8.9	434.51	2.36	169.19	3.31	500.09	40.46
18292.85	129.77	21.17	137.15	38.41	-4.37	454.5	3.03	1119.07	292.69	1.36	455.4	1050.37	3.93	0.74	6.2	-0.95	7.87	0.53	506.66	-0.09	-1.12	3.64	-1.76	-0.1	1.16	529.9	-4.6	0.25	1.43	3.18	40.26	9.98	-0.33	7.62	51.8	97.25	3.94	8.19	205.95	0.28	9.51	6.62	-8.88	434.43	2.77	166.59	4.43	502.5	39.92
18374.15	125.55	20.51	133.13	38.47	-4.04	446.89	3.61	1108.18	289.72	1.24	447.77	1043.63	4.42	0.25	6.1	-0.37	7.93	0.79	502.46	-0.43	-1.23	3.8	-1.18	0.55	0.88	525.94	-4.14	0.13	0.72	3.47	39.5	10.5	-0.59	7.96	49.92	95.14	3.6	7.74	201.71	-0.01	9.38	5.53	-8.66	434.05	3.27	163.83	5.04	505.18	39.05
18455.44	122.57	20.2	128.87	37.71	-3.69	438.54	3.77	1097.46	287.07	0.35	440.09	1038	4.79	0.72	5.85	-0.52	8.37	0.85	498.77	-0.43	-1.27	3.71	-0.55	1.25	0.89	520.41	-4.01	-0.27	0.36	3.94	38.45	9.95	-1.27	8.37	47.84	92.68	3.28	7.16	197.71	-0.32	9.19	4.18	-8.38	433.49	3.64	160.69	5.03	507.69	37.94
18536.73	120.56	20.1	124.88	36.1	-3.66	429.74	3.27	1087.09	285.07	-0.43	432.59	1034.08	4.89	0.88	5.61	-0.97	8.78	0.9	495.13	-0.15	-1.24	3.31	-0.17	1.87	1.05	514.32	-4.18	-0.82	0.66	3.52	37.64	8.52	-2.18	8.59	45.87	90.51	3.39	6.67	194.29	-0.59	9.02	3.13	-8.29	433.38	4.14	157.43	4.73	509.67	36.63
18618.02	118.48	19.88	121.79	34.2	-3.83	421.96	2.55	1078.98	283.88	-0.51	425.62	1030	4.63	0.26	5.88	-1	8.89	0.78	491.83	0.26	-1.23	2.82	-0.08	2.26	1.04	508.88	-4.04	-0.92	1.25	2.26	37.14	7.32	-2.72	8.39	44.14	89.12	3.94	6.2	190.99	-0.84	8.56	2.36	-8.62	433.74	4.83	154.8	4.53	511.37	35.69
18699.32	115.81	19.73	119.75	32.25	-3.85	416.46	1.9	1074.07	282.56	-0.29	419.45	1024.66	4.23	0.03	6.95	-0.65	8.71	0.36	489.22	0.57	-1.39	2.53	-0.42	2.28	0.92	503.76	-3.53	-0.39	1.59	1.34	36.61	7.04	-2.61	7.83	42.61	88.12	4.6	5.9	187.14	-0.76	7.69	1.8	-9.21	434.11	5.15	153.04	4.21	513.25	35.67
18780.61	112.72	19.77	118.38	30.56	-3.6	412.58	1.49	1065.07	280.13	-0.35	414.16	1019.73	4.13	0.83	7.97	-0.49	8.46	0.13	486.79	0.69	-1.62	2.38	-0.98	1.99	0.9	498.06	-3.31	0.25	1.6	1.33	35.8	7.42	-2.29	7.29	41.63	86.67	5	6.09	182.63	-0.18	6.74	1.85	-9.44	434.91	4.93	151.29	3.92	515.58	35.84
18861.9	109.39	19.92	116.88	29.69	-3.33	408.67	1.85	1058.56	277.22	-0.59	409.33	1017.18	4.48	1.59	7.87	-0.5	8.29	-0.09	484.28	0.48	-1.76	2.02	-1.29	1.5	0.87	491.49	-3.42	0.41	1.46	1.58	34.85	7.74	-2.26	6.85	41.4	84.49	5.12	6.8	178.21	0.32	6.13	3.06	-8.93	436.42	4.72	148.87	3.63	518.56	36
18943.2	105.93	20.12	114.77	29.58	-3.27	404.53	3.08	1051.61	274.94	-0.58	404.82	1016.32	4.72	1.14	6.88	-0.23	8.26	-0.17	481.8	-0.08	-1.77	1.51	-1.39	1.05	0.62	484.14	-3.43	0.13	1.25	1.58	34.03	7.71	-2.33	6.36	41.42	81.93	4.9	7.69	174.74	0.14	5.98	5.23	-8.11	437.39	3.86	146.28	3.45	521.88	35.83
19024.49	102.46	20.41	112.36	29.4	-3.48	400.93	4.22	1044.29	273.05	-0.23	400.57	1014.9	4.38	0.01	6.29	0.22	8.33	0.11	478.46	-0.69	-1.72	1.49	-1.56	0.87	0.3	475.97	-3.38	0.1	1	1.56	33.28	7.72	-2.13	5.86	41.26	79.27	4.17	8.32	172.12	-0.53	5.89	6.87	-7.64	437.09	3.21	144.11	4	524.98	35.14
19105.78	98.73	20.63	110.14	28.51	-3.97	397.76	4.34	1035.58	271.09	0.07	395.56	1012.01	3.83	-0.48	6.69	0.31	8.22	0.41	473.58	-0.97	-1.74	2.23	-1.57	0.69	0.22	467.08	-3.36	0.6	0.94	1.65	32.25	7.83	-1.72	5.41	41.16	76.73	3.22	8.37	169.53	-1.03	5.54	6.91	-7.53	436.47	3.01	142.05	4.51	528.15	34.22
19187.07	94.09	20.47	107.85	27.34	-4.48	394.21	3.56	1023.89	269.2	0.05	389.05	1008.1	3.76	-0.07	7.29	-0.14	7.88	0.57	468.35	-0.89	-1.89	3.09	-1.17	0.22	0.49	457.6	-3.25	1.09	1.08	1.8	30.74	7.62	-1.39	4.82	41.27	74.76	2.78	8.01	166.83	-0.92	5.16	6.04	-7.6	435.46	2.97	139.82	4.25	531.84	33.4
19268.37	88.77	19.76	104.83	26.62	-4.69	389.81	2.52	1008.83	267.15	-0.2	381.99	1002.75	4.18	0.62	7.33	-0.69	7.67	0.57	464.14	-0.65	-1.9	3.47	-0.59	-0.14	0.85	447.63	-2.87	1.28	1.21	2.04	29.1	7.23	-1.05	4.29	41.29	73.52	3.08	7.75	164.47	-0.32	5.18	5.29	-7.93	433.31	2.78	137.71	3.52	535.29	33.04
19349.66	84.05	18.68	101.41	26.3	-4.42	384.81	1.68	992.28	264.51	-0.45	375.41	995.11	4.59	0.97	7.04	-0.84	7.79	0.35	460.69	-0.5	-1.59	3.43	-0.22	-0.07	1.15	438.25	-2.07	1.44	1.28	2.26	27.96	7.47	-0.66	4.39	40.88	72.39	3.62	7.84	162.16	0.18	5.67	4.78	-8.37	431.12	2.54	135.85	2.98	537.69	32.68
19430.95	80.57	17.1	98.86	25.97	-3.89	380.03	1.3	977.19	261.29	-0.54	369.04	986.01	4.64	0.63	6.97	-0.55	7.97	0.09	457.08	-0.51	-1.55	3.3	-0.36	0.1	1.46	431.13	-1.16	1.58	1.39	2.15	27.48	8.41	-0.55	5.03	40.09	70.87	3.89	8.27	159.05	0.26	6.29	4.38	-8.52	430.49	2.48	133.99	2.7	539.83	31.58
19512.24	77.73	13.93	97.67	25.74	-3.48	375.61	1.4	965.3	257.96	-0.52	362.21	977.01	4.46	0.08	7.15	-0.3	7.8	0.19	453	-0.6	-2.28	3.2	-0.95	0.14	1.61	425.99	-0.75	1.41	1.47	1.69	27.26	9.1	-0.87	5.47	39.14	69.13	3.73	8.8	155.12	0.21	6.49	4.11	-8.35	430.82	2.76	131.89	2.54	543.13	30.04
19593.54	75.18	8.92	96.86	25.76	-3.32	370.43	1.65	956.03	255.1	-0.47	354.99	968.15	4.33	-0.07	7.17	-0.48	7.24	0.67	448.5	-0.67	-3.05	3.01	-1.58	0.13	1.33	420.7	-0.87	0.87	1.37	1.13	27	8.95	-1.21	5.22	38.25	67.78	3.16	9.01	151.08	0.4	6.12	3.97	-8.2	430.46	3.24	129.54	2.62	547.49	28.88
19674.83	73.21	4.05	95.4	25.87	-3.31	363.9	1.7	948.03	252.82	-0.33	347.93	958.53	4.27	-0.01	6.74	-0.85	6.45	1.08	443.8	-0.79	-2.98	2.69	-2.06	-0.04	0.99	414.18	-1.13	0.39	1.26	0.87	26.67	8.42	-1.21	4.54	37.58	66.98	2.44	8.6	147.19	0.81	5.47	3.96	-8.17	429.33	3.52	127.34	2.92	551.54	28.28
19756.12	71.86	1.27	93.2	25.9	-3.48	357.34	1.56	941.48	250.76	-0.06	341.2	947.73	4.06	0.2	6.11	-0.88	5.62	1.14	439.16	-1.23	-2.32	2.23	-2.73	-0.7	1.03	407.45	-1.44	0.36	1.36	1.34	26.2	7.85	-1.18	4.15	37.11	66.24	1.99	7.78	143.16	1.29	4.89	3.8	-8.12	428.51	3.46	125.41	3.15	554.38	27.75
19837.41	70.81	0.55	90.65	25.72	-3.82	352.12	1.6	936.33	248.42	0.16	334.49	936.18	3.64	0.68	5.85	-0.46	5.12	0.99	434.56	-1.88	-1.62	1.85	-3.68	-1.55	1.22	401.64	-2	0.5	1.4	2.45	25.36	7	-1.56	4.43	36.55	64.89	1.67	6.91	139.15	1.62	4.48	3.12	-8.14	427.97	3.2	123.28	3.15	556.26	27.03
19918.71	69.64	0.96	88.22	25.28	-3.98	347.59	1.86	929.97	245.24	0.08	327.83	925	3.08	1.15	5.96	-0.05	5.16	0.62	429.76	-2.26	-0.93	1.65	-4.16	-1.72	1.16	396.14	-2.92	0.42	1.21	3.3	24.11	6.12	-2.17	4.9	35.57	62.98	1.23	6.25	135.74	1.41	3.92	2.2	-8.44	427.16	2.99	120.83	3.04	557.87	26.39
20000	67.72	1.64	86.07	24.85	-3.76	342.19	2.02	920.16	241.38	-0.33	321.91	915.19	2.58	1.47	5.75	-0.14	5.33	0.07	424.89	-2.02	-0.27	1.21	-3.62	-1.11	1.06	389.52	-3.7	0.14	1.14	3.12	22.87	5.72	-2.54	4.98	34.23	61.04	1.25	5.89	132.93	0.56	3.06	1.81	-8.82	426.46	3.08	118.46	3	559.84	25.95
20080.64	64.88	1.81	84.04	24.58	-3.49	330.37	1.98	907.14	235.3	-0.82	312.54	906.55	2.54	1.74	5.13	-0.55	5.18	-0.16	420.86	-1.27	0.19	0.15	-2.74	-0.7	1.15	381.93	-3.44	-0.34	1.22	2.66	22.1	5.68	-2.67	4.7	32.92	59.57	2.25	5.73	130.19	-0.48	2.39	1.96	-8.89	426.08	3.53	116.18	3.19	562.21	25.5
20161.37	61.78	1.67	81.92	24.32	-3.57	326.14	1.95	891.61	233.21	-1.2	307.57	898.56	3.01	1.63	5.02	-0.8	4.84	0.31	418.31	-0.55	0.41	-0.86	-2.41	-0.88	1.15	374.4	-2.38	-0.95	1	2.2	21.78	5.75	-2.65	4.32	31.86	58.55	3.6	5.67	127.31	-1.18	2.41	1.76	-8.67	425.47	4	113.48	3.46	564.13	24.92
20242.1	59.09	1.58	79.81	23.81	-4.13	322.17	1.89	874.08	231.02	-1.43	302.17	891.78	3.67	0.94	5.68	-0.72	4.68	1.25	416.29	-0.49	0.49	-0.86	-2.43	-0.86	0.84	366.59	-1.87	-1.19	0.46	1.42	21.48	5.78	-2.36	3.94	31.02	57.35	4.19	5.79	124.41	-1.28	2.93	1.08	-8.36	424.78	4.22	110.21	3.32	564.88	24.26
20322.82	57.05	1.62	77.81	23.11	-4.94	317.25	1.62	856.31	228.16	-1.55	296.92	886.67	4.27	0.13	6.26	-0.5	4.75	2.02	413.26	-0.96	0.49	-0.04	-2.13	-0.17	0.5	357.78	-2.34	-0.8	0.15	1.18	21.23	5.71	-1.77	3.76	30.38	55.55	3.89	6.04	121.48	-1.1	3.34	0.85	-7.99	424.45	4.15	107.06	2.81	564.74	23.51
20403.54	55.56	1.84	75.67	22.64	-5.35	311.56	1.33	840.62	224.25	-1.4	291.92	881.9	4.71	-0.36	6.18	-0.35	4.89	2.11	408.87	-1.31	0.43	0.58	-1.52	0.47	0.21	348.56	-2.9	-0.22	0.33	1.32	21.25	5.68	-1.12	3.82	29.77	53.59	3.4	6.27	118.53	-1.17	3.13	1.51	-7.79	424.14	3.85	104.7	2.5	564.71	22.74
20484.27	54.21	2.01	73.13	22.63	-5.05	305.88	1.2	828.03	220	-0.85	286.9	875.51	5.04	-0.44	5.75	-0.14	5.07	1.63	403.96	-1.39	0.34	0.48	-1.32	0.32	-0.23	340.12	-3.18	0.02	0.66	1.78	21.07	5.72	-0.68	3.9	28.9	52.03	3.22	6.67	115.75	-1.18	2.32	2.5	-8.11	423.81	3.62	102.95	2.39	565.47	22.24
20565	52.43	1.97	70.32	22.77	-4.57	300.26	1.22	818.44	216.74	-0.25	281.93	866.87	5.35	-0.11	5.61	0.48	5.21	1.12	399.37	-1.41	0.26	-0.13	-1.86	-0.35	-0.57	333.3	-3.45	0.17	0.8	2.37	19.98	5.68	-0.37	3.99	27.92	50.83	3.11	7.44	113.39	-0.72	1.62	3.31	-8.75	423.79	3.55	101.21	1.92	566.44	22.08
20645.72	50.43	1.59	67.84	22.71	-4.28	294.7	1.3	811.31	214.75	0	277.12	856.63	5.46	0.52	6.09	1.27	5.23	0.92	394.89	-1.23	0.17	-0.57	-2.34	-0.79	-0.48	328.25	-3.61	0.8	0.82	2.58	18.17	5.82	-0.13	4.46	27.17	49.61	2.74	8.04	111.36	-0.38	1.61	3.8	-9.14	423.54	3.1	99.22	1.22	566.53	21.88
20726.45	49.06	0.84	66.44	22.37	-3.94	289.4	1.38	805.11	212.99	-0.06	271.87	846	5.12	1.3	6.91	1.44	5.18	0.89	389.68	-0.64	0.03	-0.36	-2.01	-0.72	-0.05	324.27	-3.29	1.62	0.98	2.16	16.56	6.23	-0.2	5.22	26.5	48.3	2.15	8.01	109.1	-0.68	1.89	3.79	-9.1	422.29	2.17	96.97	1.08	565.86	21.26
20807.17	48.34	0.22	65.99	21.76	-3.28	283.95	1.59	797.94	210.6	-0.28	265.34	836.25	4.64	2.05	7.51	1.01	5.22	0.79	384.14	-0.03	-0.09	0.17	-1.27	-0.48	0.43	320.3	-2.71	1.88	1.22	1.62	15.89	6.16	-0.51	5.43	25.76	47.11	1.76	7.78	106.37	-1.05	1.68	3.15	-8.85	420.18	1.59	94.4	1.68	565.79	20.36
20887.89	47.28	0.21	65.4	20.86	-2.63	278.24	2.03	789.17	207.84	-0.59	257.8	827.72	4.58	2.6	7.56	0.84	5.19	0.66	379.85	0	-0.26	0.35	-0.88	-0.42	0.84	315.77	-2.49	1.5	1.3	1.54	16.14	5.3	-0.49	4.71	25.24	46.04	1.84	7.84	103.75	-0.99	1.04	2.16	-8.47	417.82	1.71	91.67	2.42	567.12	19.5
20968.62	45.61	0.49	64.04	19.94	-2.53	273.33	2.25	779.27	205.02	-0.79	250.92	819.61	4.82	2.64	7.24	1.33	4.8	0.56	377.32	-0.5	-0.66	0.12	-0.96	-0.49	1.09	310.52	-2.77	0.92	1.31	1.97	16.56	4.76	-0.02	3.94	25.1	44.87	2.17	8.02	101.62	-0.73	0.72	1.24	-7.89	415.67	1.93	89.21	2.92	569.17	18.98
21049.35	44.3	0.73	62.16	19.6	-3.09	269.66	1.86	768.84	202.06	-0.62	245.75	811.09	4.87	1.43	7.06	1.85	4.21	0.5	375.29	-1.2	-1.17	0.09	-1.22	-0.62	1.1	304.7	-2.96	0.55	1.34	2.46	16.52	5.36	0.28	4.06	25.01	43.83	2.41	7.88	99.56	-0.54	0.75	0.79	-7.4	413.99	2.01	87.28	3.25	571.12	18.85
21130.07	43.82	1.11	60.32	19.79	-3.94	266.07	1.36	758.1	199.47	-0.13	241.3	802.4	4.83	-0.72	7.38	1.76	3.93	0.55	372.68	-1.96	-1.39	0.51	-1.31	-0.83	0.6	298.7	-2.81	0.38	1.3	2.54	16.26	6.21	0.08	4.92	24.59	43.34	2.44	7.27	97.24	-0.34	0.68	1.05	-7.31	412.54	2.26	85.48	3.6	573.41	18.79
21210.79	43.38	1.61	59	19.63	-4.79	261.74	1.41	746.72	197.45	0.26	236.27	794.9	4.98	-1.64	8	1.31	4.15	0.87	369.71	-2.62	-1.23	0.89	-1.2	-1.12	-0.51	292.81	-2.71	0.22	1.13	2.12	16.23	6.21	-0.2	5.41	23.69	43.21	2.34	6.41	94.85	-0.09	0.62	1.71	-7.54	410.32	2.92	83.41	4.1	576.16	18.44
21291.52	42.34	1.8	58.27	18.73	-5.42	257.17	1.88	735.17	195.14	0.29	230.57	788.91	5.3	-0.23	8.22	1.28	4.7	1.2	366.79	-2.84	-1.1	0.75	-1.16	-1.37	-1.57	287.05	-3.05	0.16	0.85	1.58	16.1	5.7	-0.34	4.77	22.41	42.6	2.14	5.95	92.45	0.02	0.9	2.08	-7.69	406.96	3.74	81.46	4.46	577.64	17.82
21372.25	41.01	1.5	57.46	17.64	-5.36	252.87	2.21	724.47	192.09	0.09	224.84	782.41	5.6	1.71	7.5	1.93	5.39	1.17	363.13	-2.43	-1.31	0.41	-1.2	-1.34	-1.72	281.2	-3.72	0.43	0.53	1.29	15.36	5.41	-0.66	3.34	21.09	41.24	1.92	6.28	89.93	-0.15	1.33	1.88	-7.44	403.33	4.04	80.18	4.14	576.4	17.11
21452.97	39.81	1.11	56	16.86	-4.45	248.75	2.21	713.89	188.9	-0.32	219.81	774	5.57	2.85	6.13	2.62	5.9	1.14	357.79	-1.76	-1.57	0.44	-1	-0.93	-1.07	274.97	-4.28	0.92	0.41	1.27	14.3	5.32	-1.21	1.93	20.15	39.7	1.89	6.87	87.45	-0.49	1.66	1.49	-6.99	400.13	3.56	79.19	3.25	573.46	16.52
21533.7	38.52	1.01	54.28	16.42	-3.18	244.49	2.12	701.58	185.81	-1.11	215.66	764.5	4.95	3.92	5.09	2.7	5.74	1.66	351.27	-1.46	-1.53	0.67	-0.72	-0.47	-0.24	268.51	-4.41	1.26	0.63	1.46	13.61	5.15	-1.6	1.28	19.98	38.41	2.05	7.11	85.05	-0.9	1.88	1.31	-6.85	397.58	2.92	77.96	2.52	570.65	16.08
21614.42	36.88	0.98	53.02	16.39	-2.35	239.96	2.07	688.16	182.78	-2.03	211.47	754.36	4.09	4.79	4.92	2.39	4.98	2.36	344.69	-1.69	-1.36	0.56	-0.97	-0.25	0.48	262.52	-4.25	1.37	0.95	1.67	13.25	4.9	-1.72	1.69	20.52	37.17	2.19	7.18	82.58	-1.24	1.81	1.46	-7.25	396.24	2.79	76.54	2.32	568.36	15.64
21695.14	35.19	0.71	52.24	16.74	-2.45	235.56	1.94	676.61	180.2	-2.42	206.38	743.42	3.67	4.15	5.46	2.44	4.4	2.39	338.29	-2.24	-1.23	0.3	-1.6	-0.22	0.89	257.38	-4.06	1.47	0.92	1.52	12.82	4.8	-1.62	2.68	21.11	35.75	2.54	7.37	80.01	-1.22	1.38	2	-7.73	395.78	3.12	75.07	2.46	566.34	15.06
21775.87	34.12	0.39	51.25	17.13	-3.12	231.84	1.5	667.57	177.99	-2.01	200.84	732.86	3.75	2.17	6.2	3.06	4.58	1.44	331.6	-3.02	-0.84	0.25	-1.96	-0.32	0.72	252.53	-3.89	1.61	0.36	1.02	12.38	4.91	-1.32	3.43	21.24	34.4	3.31	7.49	77.31	-0.83	0.96	2.77	-7.88	394.56	3.58	73.56	2.54	564.78	14.4
21856.6	34.06	0.33	49.52	17.27	-3.54	228.51	0.92	658.19	175.53	-1.11	195.96	724.23	3.76	0.57	6.54	3.87	5.11	0.08	324.27	-3.75	-0.13	0.33	-1.86	-0.38	0.08	247.22	-3.73	1.52	-0.29	0.73	11.95	4.92	-1.19	3.74	21.08	33.53	3.73	7.25	74.62	-0.42	0.73	3.1	-7.88	391.67	3.94	71.92	2.33	563.69	13.84
21937.32	34.55	0.58	46.25	16.36	-3.49	224.52	1.46	647.18	172.63	-0.24	192.15	709.27	3.31	0.35	6.31	4.8	5.48	-0.76	316.49	-3.83	0.27	0.1	-1.65	0.16	-0.71	241.5	-3.82	0.96	-0.35	0.84	11.12	4.58	-1.61	3.86	20.93	32.92	3.11	6.53	72.34	-0.17	0.45	2.59	-8.06	387.91	4.16	69.88	2.05	562.79	13.63
22018.04	34.63	0.88	45.97	15.8	-3.44	219.38	2.27	636.77	169.65	0.13	188.72	699.49	2.72	0.71	6.05	5.82	5.65	-0.77	308.97	-3.16	0.04	-0.29	-1.58	-0.18	-1.3	235.8	-4.16	0.2	0.23	0.96	10.05	4.11	-2.33	3.87	20.56	31.94	2.26	5.78	70.41	0.07	0.16	1.89	-8.31	384.56	4.23	67.39	2.08	562.02	13.9
22098.77	33.96	0.9	45.76	15.71	-2.86	213.83	2.57	628.55	166.9	-0.02	184.83	688.91	2.7	1.07	5.98	6.31	5.65	-0.46	302.47	-2.33	-0.63	-0.58	-1.7	-0.93	-1.22	230.1	-4.11	-0.24	0.84	0.83	9.35	3.65	-2.82	3.94	19.87	30.66	2.21	5.72	68.16	0.35	0.07	1.73	-8.45	382.34	3.97	65	2.41	561.73	14.18
22179.5	32.77	0.68	44.95	16.04	-1.99	208.66	2.24	621.08	164.32	-0.41	180.46	679.38	3.66	1.6	5.8	5.8	5.59	-0.34	297.22	-1.75	-1.47	-0.55	-1.93	-1.27	-0.61	224.32	-3.37	-0.36	0.99	0.74	9.13	3.2	-2.81	4.33	19.3	29.79	2.7	6.33	65.48	0.49	0.01	1.89	-8.54	380.95	3.33	63.18	2.7	562.51	13.93
22260.22	31.38	0.57	43.97	16.43	-1.6	203.71	1.45	612.6	161.21	-0.75	176.15	671.27	4.97	1.28	5.84	4.91	5.91	-0.37	292.97	-1.36	-2.07	-0.18	-2.08	-0.88	-0.27	218.88	-2.7	-0.56	0.77	0.92	9.08	3.11	-2.36	4.98	19.19	29.3	2.95	6.85	63.03	0.41	-0.27	2.04	-8.66	379.54	2.82	61.77	2.67	564.34	13.19
22340.95	30.2	0.73	43.5	16.6	-1.99	198.61	0.53	603.27	157.13	-1.02	172.42	663.94	5.49	0.39	6.63	4.43	6.47	-0.18	289.36	-1.06	-2.03	0.3	-2.03	-0.2	-0.41	214.33	-2.8	-0.61	0.79	1.17	9.07	3.44	-1.96	5.24	19.47	28.54	2.75	6.93	61.28	0.18	-0.51	2.39	-8.7	377.64	2.92	60.53	2.48	565.73	12.52
22421.67	29.22	1.11	43.26	16.61	-2.77	193.33	0.14	594.54	152.93	-1.1	169.4	657.25	4.9	-0.31	7.59	4.45	6.49	0.25	285.89	-0.94	-1.49	0.46	-1.75	0.21	-0.61	210.6	-3.44	-0.06	1.31	1.26	9.01	3.6	-1.81	4.76	19.81	27.5	2.39	7	60.16	-0.32	-0.28	3.11	-8.56	374.98	3.3	59.67	2.58	565.16	12.44
22502.39	27.87	1.58	42.65	16.54	-3.25	187.92	0.47	587.07	149.82	-0.75	166.65	650.95	4.03	-0.17	7.85	4.87	5.84	0.63	282	-1.12	-0.99	0	-1.27	0.29	-0.67	206.82	-3.9	0.7	1.86	1.26	8.86	3.42	-1.76	4.01	19.78	26.64	2.41	7.39	59.36	-0.91	0.4	3.88	-8.52	371.12	3.41	59.44	3.04	562.53	12.78
22583.12	26.17	1.88	41.82	16.36	-3.17	182.66	0.85	579.47	147.74	-0.31	163.5	643.39	3.61	0.97	7.37	5.47	5.37	0.74	277.6	-1.51	-0.75	-0.72	-0.88	0.1	-0.65	202.26	-3.73	1.04	2.12	1.34	8.76	3.49	-1.77	3.61	19.12	25.91	2.92	7.91	58.65	-1.1	0.98	4.32	-8.49	366.04	3.24	59.33	3.46	558.72	12.78
22663.85	24.89	1.77	41.18	16	-3.09	178.24	0.71	570.04	145.61	-0.42	159.63	632.63	3.6	2.33	6.48	5.88	5.67	0.65	273.25	-1.75	-0.86	-1.11	-0.76	-0.55	-0.73	197.17	-2.85	1	2.28	1.52	8.75	3.99	-1.96	3.47	17.97	25.08	3.32	8.21	57.93	-0.91	1.05	4.3	-8.01	360.32	2.82	58.47	3.54	554.76	12.18
22744.57	24.3	1.29	40.67	15.49	-3.58	175.24	0.21	559.52	142.94	-0.96	154.94	618.8	3.77	3.06	5.55	6.23	6.28	0.45	269.81	-1.76	-1.26	-1.11	-0.69	-1.61	-0.88	192.31	-1.82	0.86	2.29	1.77	8.58	4.42	-2.21	3.27	16.77	24.27	3.19	8.15	57.01	-0.74	0.58	3.8	-7.32	354.41	2.22	56.52	3.28	551.23	11.45
22825.29	23.87	0.76	40.01	14.93	-4.39	173.54	-0.16	549.97	140.06	-1.29	149.52	604.33	4.06	3.32	4.98	6.69	6.62	0.19	267.22	-1.84	-1.6	-1.04	-0.47	-2.44	-0.71	187.99	-1.47	0.84	2.13	1.91	8.3	4.47	-2.28	2.96	15.9	23.54	2.67	7.8	55.58	-0.66	-0.01	3.08	-7.27	348.96	2	53.94	2.92	547.5	10.9
22906.02	23.37	0.59	39.1	14.63	-4.98	172.5	0.07	541.35	137.3	-1.13	144.02	591.72	4.33	3.36	4.9	6.77	6.79	-0.03	263.92	-2.09	-1.6	-1.13	-0.49	-2.54	-0.14	183.91	-1.92	1.02	2.69	1.76	8.2	4.3	-2.09	2.56	15.46	22.89	2.11	7.49	53.75	-0.59	-0.16	2.58	-7.85	344.77	2.45	51.58	2.8	542.51	10.44
22986.75	23.01	0.87	38.05	14.84	-5.06	171.44	1.03	531.88	134.78	-0.76	139.25	581.52	4.62	2.8	5.17	6.11	6.96	-0.04	258.83	-2.32	-1.4	-1.3	-1.11	-2.12	0.33	179.93	-2.6	1.19	4.85	1.55	8.1	3.99	-1.85	2.06	15.37	22.44	1.63	7.53	51.94	-0.53	0.19	2.79	-8.22	341.5	2.93	50.07	2.87	536.5	9.88
23067.47	22.63	1.44	37.12	15.51	-4.51	169.91	2.03	520.8	132.72	-0.47	135.19	572.98	5.11	2.11	5.43	5.26	6.81	0.32	252.87	-2.37	-1.35	-1.28	-1.7	-1.63	0.49	176.13	-3.3	1.15	7.72	1.71	7.54	3.56	-1.88	1.61	15.33	22.14	1.31	7.89	50.24	-0.48	0.52	3.97	-7.99	338	3.11	49.2	2.79	530.71	9.24
23148.2	22	2.1	36.48	16.41	-3.57	167.69	2.31	508.82	131.09	-0.19	131.34	565.33	5.74	2.27	5.21	4.95	6.22	0.99	247.44	-2.35	-1.5	-0.94	-1.57	-1.47	0.47	172.07	-3.97	0.93	9.74	2.34	6.61	3.33	-2.11	1.41	15.11	21.83	1.2	8.27	48.48	-0.45	0.46	5.97	-7.47	334.05	3.35	48.11	2.64	526.18	8.75
23228.92	21.38	2.6	35.99	16.99	-2.98	164.59	1.93	496.86	129.5	0.4	127.71	557.67	6.38	3.08	4.75	5.25	5.55	1.43	242.76	-2.44	-1.37	-0.53	-1.19	-1.83	0.29	167.07	-4.19	0.78	10.77	3.14	6.11	3.54	-2.19	1.63	14.83	21.45	1.27	8.19	46.61	-0.48	0.07	8.12	-6.89	330.25	3.7	46.56	2.64	523.1	8.49
23309.64	20.79	2.79	35.22	17.02	-3.26	160.45	1.36	485.43	127.39	1.22	124.54	549.62	6.68	3.59	4.54	5.61	5.12	1.23	238.59	-2.52	-0.81	-0.4	-1.25	-2.43	-0.15	161.68	-3.73	0.76	11.56	3.76	6.52	3.79	-2.03	2.26	14.61	20.67	1.55	7.46	44.81	-0.73	-0.44	9.53	-6.5	326.78	3.65	45.11	2.64	520.87	8.31
23390.37	19.96	2.65	34.04	17.21	-4.01	155.72	0.98	474.71	124.69	1.72	121.55	541.84	6.11	3.18	4.49	5.67	5.03	0.7	234.87	-2.57	-0.37	-0.49	-1.48	-2.77	-0.61	157.19	-3.1	0.72	12.31	3.83	7.32	3.65	-1.99	2.92	14.46	19.2	2.04	6.65	43.36	-1.02	-0.86	9.91	-6.71	323.38	3.27	43.81	2.63	518.96	8.22
23471.1	18.9	2.11	32.86	18.24	-4.37	151.14	0.82	464.85	122.23	1.55	118.23	534.82	4.84	2.22	4.6	5.62	5.39	0.23	231.65	-2.96	-0.32	-0.55	-1.46	-2.66	-0.72	153.73	-2.93	0.49	12.89	2.98	7.77	3.38	-2.23	3.17	14.35	17.75	2.24	6.49	42.4	-0.88	-1.04	9.84	-7.29	320.09	3.16	42.35	2.99	517.34	8.2
23551.82	17.92	1.39	32.13	19.67	-4.06	146.78	0.7	455.6	120.86	0.97	114.68	527.97	3.83	1.78	5.37	5.81	6.12	-0.17	228.76	-3.83	-0.5	-0.5	-1.5	-2.28	-0.42	150.3	-3.11	0.1	13.27	1.49	7.71	3.52	-2.35	3.03	14.2	17.41	1.96	6.86	41.71	-0.47	-1.11	10.11	-7.51	317.16	3.63	41.04	3.56	515.56	8.09
23632.54	17.45	1.16	31.85	20.58	-3.54	142.29	0.47	446.6	120.18	0.6	111.48	520.6	3.66	2.24	6.68	6.22	6.63	-0.45	225.68	-4.63	-0.97	-0.41	-1.92	-1.9	-0.17	145.97	-3.22	-0.24	13.46	0.25	7.28	4.07	-2.22	2.97	13.84	17.91	1.84	7.03	40.81	-0.53	-1.23	10.69	-7.38	314.01	4.61	40.38	3.56	512.5	7.74
23713.27	17.55	1.55	31.86	20.59	-3.3	137.87	0.33	438.19	119.28	0.65	108.73	512.89	4.04	2.85	7.67	6.73	6.35	-0.51	221.78	-4.66	-1.51	-0.37	-2.27	-1.75	-0.44	140.74	-3.26	-0.27	13.45	-0.19	6.62	4.37	-2.17	3.24	13.14	17.99	2.13	6.75	39.53	-1.17	-1.34	10.87	-7.49	309.54	5.75	40.06	2.97	507.72	7.26
23794	17.57	1.87	31.94	19.74	-3.37	133.95	0.63	430.43	117.81	0.83	106.22	505.16	4.28	3.22	7.77	7.09	5.7	-0.53	216.98	-4	-1.65	-0.5	-2.11	-1.82	-1.03	135.49	-3.19	0	13.36	0.21	5.94	4.08	-2.29	3.41	12.16	17.32	2.21	6.49	38.35	-1.8	-1.37	10.67	-7.9	303.73	6.47	39.42	2.49	502.37	6.93
23874.72	16.12	1.63	31.83	18.26	-3.58	130.37	1.39	421.79	115.89	0.93	103.8	496.81	4.12	3.26	7.08	6.84	5.49	-0.49	212.2	-3.36	-1.51	-0.77	-1.68	-1.86	-1.32	131.24	-2.72	0.11	13.52	0.95	5.22	3.62	-2.38	3.04	11.26	16.56	1.9	6.79	37.57	-1.93	-1.41	10.91	-8.14	298.25	6.4	38.4	2.38	497.52	6.94
23955.45	15.06	1.35	31.53	16.82	-3.91	126.83	2.16	410.8	113.45	0.92	101.16	487.51	3.83	2.54	6.1	5.94	5.73	-0.15	208.17	-3.11	-1.62	-1.15	-1.33	-1.77	-1.21	128.1	-2.17	-0.23	13.82	1.36	4.41	3.42	-2.44	2.4	10.74	16.08	1.76	7.48	36.91	-1.7	-1.61	11.58	-8.14	294.46	5.64	37.23	2.49	492.6	7
24036.17	14.25	1.67	31.2	16.14	-4.22	123.42	2.46	398.21	110.42	0.76	98.04	477.96	3.54	1.36	5.42	5.06	5.69	0.37	204.26	-3	-1.97	-1.49	-1	-1.75	-1.15	125.51	-1.99	-0.59	13.6	1.34	3.83	3.36	-2.5	2.08	10.65	15.8	2.2	7.96	36.06	-1.6	-1.89	11.8	-8.33	291.7	4.69	35.86	2.73	486.45	6.77
24116.9	14.16	2.25	30.84	16.18	-4.39	120.27	2.24	386.38	107.02	0.48	94.7	468.6	3.29	0.62	5.44	4.72	5.21	0.48	199.4	-2.84	-2.03	-1.55	-0.74	-1.73	-1.44	123.12	-1.93	-0.34	12.7	1.44	3.88	3.15	-2.34	2.1	10.87	15.57	3.06	8	34.97	-1.81	-1.87	11.35	-8.82	288.18	4.13	34.22	2.84	479.36	6.52
24197.62	14.58	2.27	30.39	16.31	-4.5	116.99	1.67	376.96	103.63	0.37	91.62	459.1	3.26	0.52	5.96	4.84	4.87	0.11	193.56	-2.98	-1.5	-1.29	-0.99	-1.41	-1.99	120.67	-1.97	0.35	11.36	2.01	4.28	2.78	-1.95	2.1	11.22	15.26	3.91	7.69	33.83	-1.85	-1.44	10.84	-9.1	283.21	3.98	32.69	2.5	472.8	6.66
24278.35	14.9	1.69	29.95	16.13	-4.64	113.26	1.06	369.46	100.51	0.7	89.09	449.24	3.39	0.49	6.19	5.21	4.96	-0.03	187.76	-3.57	-0.72	-1.09	-1.8	-1.05	-2.27	117.66	-2.66	0.85	9.24	2.86	4.22	2.33	-1.66	2.05	11.41	14.78	4.39	7.33	32.88	-1.6	-1.09	10.79	-8.78	277.55	3.79	31.74	1.78	467.32	7.03
24359.07	14.85	1.29	29.61	15.74	-4.72	109.37	0.87	362.46	97.63	1.09	87.11	438.83	3.53	0.3	5.85	5.65	5.2	0.41	182.98	-4.01	-0.1	-1.09	-2.48	-1.06	-1.78	113.83	-3.54	1.12	5.88	3.41	3.45	1.82	-1.66	2.18	11.33	14.03	4.44	7.18	32.04	-1.54	-1.26	10.82	-8.06	272.04	3.55	31.15	1.19	462.04	7.31
24439.79	14.48	1.49	29.19	15.22	-4.64	105.84	1.06	355.45	94.55	0.92	85.36	427.49	3.8	0.05	5.47	6.04	5.36	0.76	179.24	-3.89	0.23	-1.12	-2.35	-1.34	-0.78	109.55	-3.42	1.2	2.03	3.24	2.61	1.57	-1.86	2.31	11.21	13.11	4.24	7.07	31.01	-1.8	-1.84	9.83	-7.46	266.68	3.6	30.29	1.12	456.24	7.4
24520.52	13.83	1.92	28.58	14.73	-4.48	102.89	1.1	348.56	91.22	0.41	83.6	415.64	3.99	-0.46	5.46	6.28	5.52	0.43	175.82	-3.65	0.17	-1.11	-1.61	-1.59	-0.15	105.49	-2.19	0.67	-0.69	2.73	2.16	1.93	-2.17	2.12	11.21	12.46	4.12	6.82	29.78	-1.91	-2.44	7.19	-7.23	261.29	3.93	29.12	1.34	449.93	7.31
24601.25	12.91	2.11	27.79	14.49	-4.27	100.47	0.82	341.68	88.54	0.27	81.95	405.08	3.76	-1.21	5.97	6.1	5.61	-0.19	171.91	-3.66	-0.3	-1.06	-1.14	-1.66	-0.49	101.98	-1.02	-0.2	-1.48	2.48	1.99	2.69	-2.42	1.94	11.22	12.43	4.28	6.67	28.53	-1.55	-2.77	3.81	-7.24	256.04	4.2	28.06	1.44	443.06	7.21
24681.97	11.83	2.14	26.67	14.22	-3.83	98.36	0.57	334.88	86.94	0.46	80.35	397.34	3.51	-1.11	6.83	5.41	5.49	-0.46	167.27	-3.63	-0.8	-1.03	-1.27	-1.58	-1.49	98.73	-0.62	-0.39	-1.18	2.36	2.02	3.44	-2.46	2.24	11	12.65	4.69	6.87	27.39	-0.86	-2.64	1.21	-7.26	251.11	4.3	27.17	1.5	435.7	7.41
24762.7	11.08	2.05	25.21	13.41	-3.31	96.18	0.59	328.4	85.8	0.52	78.33	392	3.76	0.45	7.61	4.84	5.23	-0.36	162.32	-3.4	-0.93	-1.34	-1.41	-1.6	-2.19	95.37	-0.79	0.23	-0.91	2	2.25	3.96	-2.32	2.74	10.53	12.36	5.27	7.33	26.38	-0.26	-2.04	-0.05	-7.24	246.69	4.3	26.17	1.71	428.38	7.86
24843.42	10.93	1.66	23.93	12.42	-3.17	93.68	0.71	321.81	84.38	0.56	75.64	387.21	4.24	2.19	7.88	4.95	5.04	-0.42	157.62	-3.38	-0.67	-1.99	-1.2	-1.86	-1.94	91.86	-1.09	0.79	-0.86	1.6	2.43	4.04	-2.03	2.92	10.04	11.63	5.99	7.74	25.37	-0.32	-1.24	-0.42	-7.27	243.22	4.42	25.08	1.84	421.13	8.27
24924.15	10.74	1.26	23.17	11.88	-3.34	91.18	0.7	314.43	82.33	0.7	72.74	381.74	4.41	2.58	7.34	5.52	5.17	-0.87	153.43	-3.72	-0.27	-2.38	-1.13	-2.23	-1.09	88.34	-1.39	0.87	-0.62	1.46	2.44	3.81	-1.8	2.9	9.65	11.25	6.71	8.01	24.42	-1.09	-0.85	-0.28	-7.43	240.53	5.01	24.3	1.87	413.4	8.33
25004.87	10.04	1.3	22.92	11.76	-3.36	89.06	0.72	306.49	80.11	0.7	70.1	375.38	4.07	1.55	6.24	5.96	5.64	-1.45	149.76	-3.86	-0.29	-2.22	-1.34	-2.62	-0.59	84.97	-1.89	0.53	-0.1	1.62	2.45	3.79	-1.84	3.06	9.27	11.35	7.2	8.24	23.75	-1.88	-1.19	0.15	-7.57	237.09	6.03	24.1	2.09	405.29	7.7
25085.6	9.47	1.67	23.12	11.87	-3.2	87.14	1.14	299.06	78.83	0.56	67.85	367.94	3.32	0.02	5.6	6.09	6.04	-1.78	146.49	-3.58	-0.94	-1.85	-1.32	-2.88	-0.9	81.93	-2.67	-0.08	0.34	1.91	2.77	4.18	-1.98	3.25	8.86	11.34	7.36	8.35	23.13	-2.24	-1.74	0.33	-7.55	231.69	6.66	24.26	2.45	397.85	6.31
25166.32	9.64	1.48	23.43	12.17	-2.99	85.11	1.83	292.82	78.41	0.58	65.96	359.08	2.7	-0.71	5.79	6.12	5.9	-1.76	143.58	-3.38	-1.69	-1.41	-0.91	-2.64	-1.33	79.65	-3.46	-0.32	0.56	2.16	3.19	4.5	-1.9	2.88	8.39	10.96	6.79	8.06	22.28	-2.26	-1.81	-0.06	-7.47	228.39	6.23	24.24	2.57	392.01	4.7
25247.04	9.99	0.97	23.51	12.62	-2.62	83.05	2.36	287.43	77.44	0.69	64.26	348.92	2.63	0	5.09	6.16	5.34	-1.68	141.02	-3.41	-1.87	-0.98	-0.52	-1.86	-1.76	78.37	-3.85	-0.56	0.75	2.48	3.27	4.08	-1.75	2.88	7.92	10.36	6.41	7.5	21.66	-1.97	-1.88	-0.54	-7.41	225.09	5.06	23.62	2.29	387.78	3.64
25327.77	9.61	1	23.52	13.33	-2.2	81.43	2.61	281.93	75.5	0.55	62.51	337.94	2.85	1.3	4.16	6.28	4.9	-1.74	138.55	-3.25	-1.5	-0.9	-0.54	-1	-2.54	77.57	-3.6	-0.64	0.82	2.92	3.04	2.98	-1.77	3.34	7.69	9.69	6.5	7.25	21.51	-1.32	-1.64	-0.44	-7.24	218.95	4.06	22.45	1.95	384.06	3.39
25408.5	8.51	1.97	23.59	14.05	-2.07	80.48	2.57	275.45	73.45	0.05	60.94	326.78	2.99	2.16	3.78	6.27	4.95	-1.67	135.74	-2.75	-1.02	-1.07	-0.94	-0.35	-2.55	76.6	-2.87	-0.53	0.54	3.28	3	1.97	-1.79	3.67	7.8	9.14	6.95	7.49	21.04	-0.63	-1.47	0.16	-7.14	213.75	3.69	21.25	1.65	379.47	3.71
25489.22	7.34	3.13	23.4	14.08	-2.34	79.5	2.26	267.82	71.73	-0.53	59.88	316.73	3.2	2.63	4.35	6.01	5.3	-1.2	132.32	-2.28	-0.97	-1	-1.19	0.07	-1.68	75.28	-2.34	-0.44	0.08	3.43	3.33	1.77	-1.78	3.42	7.98	8.8	7.34	7.85	19.78	-0.45	-1.67	0.53	-7.34	208.68	3.7	20.31	1.01	373.77	4.35
25569.95	6.81	3.48	22.88	13.33	-2.87	77.69	1.89	259.85	70.06	-0.7	58.82	309.06	3.7	3.08	5.42	5.69	5.6	-0.55	128.33	-2.34	-1.46	-0.86	-1.09	0.11	-0.74	73.48	-2.49	-0.3	-0.23	3.31	3.58	2.3	-1.93	3.02	8.04	8.59	7.35	8.13	18.69	-0.73	-2.21	0.32	-7.63	203.2	3.69	19.44	0.16	367.55	5.12
25650.67	7.01	3.14	22.19	12.51	-3.57	75.19	1.4	252.24	68.15	-0.3	56.93	303.41	4.17	3.34	6.1	5.61	5.91	-0.18	124.14	-2.98	-2.03	-1.23	-1.11	-0.42	-0.58	71.02	-2.97	0.01	-0.2	2.93	3.3	2.82	-2.24	2.88	8.14	8.4	6.79	8.26	18.74	-1	-2.69	0.06	-7.68	197.96	3.56	18.49	-0.09	360.77	5.83
25731.4	7.22	2.94	21.35	12.14	-4.27	72.32	0.62	244.75	65.93	0.29	54.49	298.21	4.14	2.67	6.07	5.79	6.37	-0.42	120.25	-3.54	-2.3	-1.93	-1.25	-1.23	-1.05	67.89	-2.91	0.47	0.07	2.64	2.68	2.84	-2.22	2.88	8.23	8.33	5.84	8.11	19.44	-1.11	-2.67	0.3	-7.7	193.98	3.51	17.66	0.38	353.09	6.21
25812.12	6.91	3.14	20.49	12.22	-4.49	69.1	-0.06	236.98	63.54	0.74	52.6	292.6	3.74	0.84	5.42	5.82	6.64	-1.09	116.85	-3.4	-2.17	-2.15	-0.87	-1.82	-1.34	64.22	-1.73	0.91	0.37	2.69	2.16	2.64	-1.62	2.92	8.14	8.49	5.15	7.89	19.81	-1.14	-2.15	0.74	-7.92	191.21	3.67	17.09	0.71	344.84	5.86
25892.85	6.52	3.42	19.97	12.31	-4.04	66.01	-0.17	229.37	61.28	0.93	51.54	286.72	3.4	-0.75	4.24	5.61	6.58	-1.49	113.85	-2.76	-1.87	-1.77	-0.05	-2.05	-1.12	60.21	0.02	1.21	0.75	2.76	1.93	2.79	-0.98	3.01	7.8	8.55	5.14	7.88	19.59	-1.18	-1.71	0.78	-8.08	188.74	3.95	16.62	0.59	336.58	5.03
25973.57	6.49	3.52	20.02	11.99	-3.55	63.81	0	222.7	59.35	0.84	50.48	280.47	3.39	-0.53	3.03	5.46	6.63	-1.02	111.33	-2.25	-1.82	-1.43	0.52	-2.06	-0.87	56.65	0.85	1.35	1.33	2.39	2.03	3.51	-0.91	3.16	7.27	8.1	5.33	7.91	19.2	-1.52	-1.91	0.48	-8.05	185.77	4.1	16.09	0.64	328.44	4.53
26054.29	6.57	3.27	20.53	11.55	-3.58	62.69	-0.01	217.29	57.82	0.78	48.94	273.7	3.75	0.93	2.26	5.52	6.91	-0.14	109.19	-2.15	-1.99	-1.24	0.58	-1.86	-0.96	54.38	0.04	1.26	1.96	1.73	2.33	4.44	-1.38	3.3	6.9	7.54	5.11	8.05	18.92	-2.29	-2.48	0.54	-8.21	182.01	3.91	15.37	1.13	320.53	4.58
26135.02	6.51	2.7	21.08	11.57	-3.94	62.03	-0.09	212.82	56.56	1.05	47.38	267.11	4.13	1.85	1.73	5.59	6.98	0.19	106.66	-2.46	-1.94	-0.86	0.26	-1.54	-1.1	53.1	-1.37	1.01	2.23	1.33	2.41	4.91	-1.86	3.3	7.06	7.53	4.57	8.76	18.54	-3.07	-2.78	1.21	-8.57	177.46	3.38	14.48	1.5	313.36	4.58
26215.75	6.59	2.18	21.11	11.67	-4.33	60.92	0.07	208.67	55.34	1.2	46.21	261.17	3.88	1.55	1.19	5.4	6.53	0.03	103.14	-3.1	-1.7	-0.58	-0.37	-1.48	-1.11	51.73	-2.06	0.98	1.91	1.32	2.24	4.74	-1.89	3.05	7.52	7.86	4.1	9.79	17.68	-3.47	-2.76	2.02	-8.62	172.54	2.75	13.7	1.46	307.49	4.2
26296.47	7	2.04	20.58	11.14	-4.78	58.77	0.42	204.53	54.05	0.68	45.29	255.26	2.91	0.45	0.82	5.19	5.77	0.03	99.3	-3.82	-1.47	-0.95	-1.12	-1.69	-1.05	49.73	-1.87	1.33	1.16	1.48	2.43	4.22	-1.42	2.65	7.67	8.02	3.95	10.17	16.37	-3.6	-2.75	2.35	-8.24	167.88	2.53	13.28	1.35	302.84	3.93
26377.2	7.25	2.13	19.97	10.2	-5.45	55.6	0.69	200.48	52.84	-0.1	44.39	249.04	1.92	-0.93	1.02	5.4	5.33	0.08	96.17	-4.1	-1.03	-1.8	-1.6	-1.91	-0.61	47.44	-1.6	1.84	0.2	1.81	3.34	3.63	-0.84	2.18	7.38	8.04	4.19	9.48	15.08	-3.58	-2.72	2.14	-7.77	163.64	3.04	13.18	1.4	298.42	4.27
26457.92	6.99	2.02	19.56	9.53	-6.17	51.93	0.72	196.4	51.87	-0.1	43.4	243.01	1.42	-2.1	1.78	5.96	5.74	-0.13	93.55	-3.63	-0.44	-2.55	-1.62	-2.08	0.25	45.49	-1.83	2.18	-0.78	2.33	4.48	3.16	-0.55	1.72	6.93	8.04	4.64	8.42	14.39	-3.31	-2.51	1.58	-7.49	159.6	3.76	13.18	1.34	293.14	4.85
26538.65	6.57	1.55	19.28	9.41	-6.42	48.62	0.49	191.86	51.07	0.77	42.34	237.16	1.33	-2.52	2.52	6.4	6.59	-0.24	90.48	-2.97	-0.21	-2.85	-1.42	-2.25	0.97	44.21	-2.5	1.96	-1.33	2.65	4.97	2.71	-0.77	1.49	6.52	7.81	4.83	7.9	14.38	-2.75	-2.34	0.79	-7.5	155.83	3.98	13.01	0.94	287.05	4.97
26619.37	6.26	1.12	19.14	9.72	-5.94	46.69	-0.01	186.43	50.3	1.42	41.13	230.99	1.58	-1.73	3.02	6.46	7.09	0.03	87.03	-3.13	-0.38	-2.75	-1.24	-2.31	1.15	43.35	-3.23	1.35	-1.28	2.56	4.44	2.16	-1.44	1.63	6.18	7.17	4.55	8.01	14.4	-2.08	-2.28	-0.03	-7.78	152.52	3.66	12.49	0.29	280.91	4.6
26700.1	6	1.17	19.2	9.98	-4.9	46.5	-0.51	180.23	49.72	1.1	39.63	224.55	2.25	-0.14	3.89	6.24	7.15	0.12	84.2	-4.08	-0.5	-2.67	-1.06	-2.19	0.82	42.46	-3.59	0.96	-1.05	2.53	3.34	1.85	-2.11	1.94	5.97	6.27	4.31	8.2	14.04	-1.61	-2.05	-0.39	-8.31	149.34	3.22	11.92	-0.3	274.68	4.02
26780.82	5.91	1.65	19.44	9.62	-3.81	47.03	-0.62	174.08	49.4	0.45	37.99	218.14	2.88	0.93	5.21	6.01	7.09	-0.49	82.75	-4.69	-0.36	-2.78	-0.84	-1.85	0.34	41.43	-3.35	1.03	-1	2.94	2.22	2.02	-2.29	2.23	5.94	5.49	4.54	8.2	13.65	-1.57	-1.64	0.04	-9.07	145.89	2.96	11.62	-0.6	267.99	3.44
26861.54	5.89	2.34	20	8.89	-3.25	46.66	-0.29	168.64	49.11	0.15	36.49	211.48	2.71	0.74	5.94	5.79	7.13	-1.31	82.29	-4.44	-0.12	-2.66	-0.69	-1.14	0.21	40.32	-2.73	1.2	-1.02	3.52	1.4	2.4	-2.1	2.37	6	5.22	5	8.12	13.48	-1.88	-1.68	0.78	-9.82	142.22	2.94	11.44	-0.58	261.62	3.12
26942.27	5.43	3.16	20.93	8.55	-3.34	45.02	0.39	163.7	48.83	0.16	35.24	204.54	1.78	0.32	5.38	5.39	7.37	-1.28	81.57	-4.03	0.16	-2.13	-0.48	-0.32	0.47	39	-2.26	1.08	-0.78	3.92	1.18	2.89	-2.02	2.17	6.01	5.38	5.16	7.78	13.3	-2.24	-2.38	0.91	-10.23	138.54	3.24	11.02	-0.2	256.32	3.2
27023	4.57	3.99	21.51	8.84	-3.57	43.31	1.23	159.08	48.53	0.47	34.18	198.5	0.92	0.78	4.22	4.83	7.6	-0.14	79.79	-3.92	0.64	-1.63	0.13	-0.02	0.44	37.61	-2.32	0.69	-0.27	4.01	1.38	3.55	-2.31	1.74	5.93	5.43	4.91	6.82	13.08	-2.52	-2.98	0.14	-10.22	134.76	3.82	10.42	0.58	251.23	3.48
27103.72	4.13	4.47	20.98	9.52	-3.48	42.5	1.7	155.2	48.05	1.31	33.28	194.37	0.77	1.48	3.41	4.62	7.67	1.18	77.31	-3.77	1.12	-1.48	0.85	-0.44	-0.14	36.67	-2.68	0.46	0	3.7	1.4	4.04	-2.89	1.58	5.82	5.15	4.59	5.35	13.13	-2.77	-2.84	-0.8	-10.08	130.93	4.18	10.19	1.54	245.45	3.75
27184.45	4.18	4.37	19.84	10.32	-3.02	42.23	1.56	152.26	47.17	2.33	32.81	191.49	1.1	1.33	3.26	5.06	7.95	1.59	74.7	-3.41	1.12	-1.44	0.92	-1.08	-0.84	35.99	-2.72	0.65	-0.38	2.9	1.11	4.01	-3.35	1.77	5.51	4.91	4.46	4.01	13.45	-2.99	-2.4	-1.04	-10.08	127.46	3.84	10.69	2.26	239.55	3.73
27265.17	3.81	4.02	19.18	10.96	-2.37	41.61	1.42	149.89	45.52	2.85	32.94	188.46	1.37	0.77	3.57	5.67	8.63	0.89	72.17	-3.12	0.56	-1.21	0.22	-1.36	-1.31	34.82	-2.44	1.07	-1.08	1.9	0.8	3.67	-3.35	1.81	4.75	5.04	4.53	3.31	13.7	-3.05	-2.55	-0.64	-10.12	124.32	2.94	11.4	2.43	233.72	3.18
27345.9	2.86	3.9	19.32	11.21	-1.7	40.36	1.71	147.59	43	2.62	33.11	184.82	1.48	1.08	3.79	5.76	8.93	-0.04	69.98	-3.08	0.05	-1.01	-0.69	-1.06	-1.37	33.24	-2.32	1.32	-1.43	1.31	0.64	3.46	-2.97	1.54	3.75	5.35	4.75	3.32	13.72	-2.77	-3.27	-0.17	-10	121.02	1.96	11.45	2.06	227.49	2.32
27426.62	2.24	3.78	19.78	11.17	-1.35	38.91	2.12	144.78	40.47	1.94	32.84	181.11	1.51	2.24	3.52	5.27	8.38	-0.28	68.23	-3.15	0.01	-1.05	-1.33	-0.31	-1.04	31.94	-2.3	1.26	-1.15	1.22	0.63	3.56	-2.5	1.33	3.16	5.35	5.11	3.81	13.66	-2.09	-3.73	0.16	-9.86	117.31	1.32	10.82	1.5	221.38	1.61
27507.35	2.46	3.27	19.93	11	-1.72	37.57	2.38	141.19	38.66	1.42	32.26	177.59	1.28	2.92	3.1	4.68	7.79	-0.14	66.29	-3.28	0.07	-1.14	-1.38	0.45	-0.72	31.2	-1.99	1.17	-0.49	1.22	0.6	3.92	-2.03	1.28	3.29	4.89	5.46	4.25	13.66	-1.36	-3.52	0.39	-9.89	113.38	1.26	10.11	1.18	216.03	1.21
27588.07	3.27	2.52	19.54	10.66	-2.72	36.28	2.34	137.36	37.42	1.31	31.53	173.58	0.88	2.33	3.06	4.16	7.79	-0.29	63.59	-3.51	-0.24	-0.89	-0.96	0.68	-0.8	30.75	-1.7	1.3	0.1	1.23	0.56	4.36	-1.7	1.27	3.87	4.31	5.7	4.18	13.62	-1.12	-2.91	0.38	-9.85	109.79	1.57	9.45	1.2	210.87	1.14
27668.8	4.23	1.91	18.85	10.16	-3.65	35.09	1.75	133.53	36.64	1.39	30.48	168.67	0.68	1.02	3.12	3.63	7.91	-0.82	60.51	-3.65	-0.83	-0.33	-0.48	0.37	-1.22	30.15	-1.84	1.47	0.44	1.5	0.65	4.56	-1.66	1.44	4.51	4	5.95	3.73	13.4	-1.53	-2.47	0.24	-9.39	106.68	1.79	8.55	1.17	205.53	1.55
27749.52	4.72	1.62	18.23	9.96	-3.88	34.16	0.9	129.06	36.42	1.33	29.19	163.46	0.64	0.31	2.92	3.23	7.69	-1.57	57.91	-3.29	-1.28	0.02	-0.21	-0.03	-1.67	29.33	-2.17	1.29	0.67	2.09	0.7	4.42	-1.72	2.04	4.98	4	6.28	3.52	13.08	-1.96	-2.64	0.39	-8.75	103.63	1.85	7.38	0.58	200.63	2.09
27830.25	4.36	1.68	17.8	10.7	-3.58	33.21	0.5	124.14	36.18	1.08	28	158.43	0.58	1.1	2.83	3.08	7.4	-2.26	56.16	-2.65	-1.39	-0.23	-0.13	-0.32	-1.76	28.69	-2.76	0.62	0.68	2.72	0.52	4.33	-1.64	2.67	5.22	4.07	6.44	3.93	12.74	-1.76	-3.13	0.69	-8.53	100.46	1.8	6.47	-0.42	196.69	2.2
27910.97	3.66	2.12	17.65	12.4	-3.39	31.94	0.64	120.22	34.95	0.72	27.13	153.7	0.69	2.41	3.01	3.27	7.3	-2.38	54.88	-2.29	-1.27	-0.72	-0.06	-0.82	-1.26	28.31	-3.83	-0.11	0.36	2.98	0.52	4.58	-1.58	2.86	5.35	3.93	6.41	4.79	12.33	-1.09	-3.25	0.71	-8.85	97.28	1.49	6.26	-1.07	193.21	1.82
27991.7	3.33	2.79	17.77	14.25	-3.47	30.48	0.74	117.72	32.79	0.22	26.34	149.66	1.03	2.48	3.07	3.9	7.29	-1.99	53.51	-2.15	-1.18	-0.89	0.15	-1.57	-0.46	27.75	-4.58	-0.39	-0.1	2.68	1.13	5.06	-1.7	2.97	5.4	3.75	6.73	5.8	11.85	-0.79	-2.88	0.72	-9.21	93.92	1.13	6.51	-0.99	189.15	1.29
28072.42	3.37	3.26	17.97	15.34	-3.44	28.98	0.36	115.25	30.84	-0.25	25.2	146.49	1.3	1.12	3.01	4.59	7.09	-1.64	52.05	-1.99	-1.14	-0.77	0.2	-1.97	-0.09	26.9	-4.25	-0.3	-0.48	2.22	2.05	5.41	-1.96	3.49	5.18	3.92	7.39	6.63	11.45	-1.21	-2.39	1.18	-9.28	90.27	1.1	6.74	-0.4	184.02	0.93
28153.15	3.45	3.16	17.94	15.49	-3.25	27.7	-0.18	111.98	29.65	-0.2	23.73	143.69	1.45	-0.3	3.11	4.78	6.8	-1.42	50.94	-2.07	-0.99	-0.72	-0.26	-1.64	-0.41	26.04	-3.38	-0.29	-0.72	2.27	2.76	5.43	-2.24	3.97	4.93	4.44	7.54	7.1	11.22	-1.78	-2.06	1.79	-9.3	86.89	1.2	6.85	0.23	178.28	1.02
28233.87	3.57	2.61	17.58	15.1	-3	27.09	-0.35	108.89	28.76	0.47	22.3	140.92	1.82	-0.49	3.12	4.44	6.58	-1.03	50.01	-2.6	-0.67	-0.79	-0.88	-0.98	-0.82	25.4	-2.55	-0.43	-0.73	2.8	3.12	5.34	-2.3	3.62	5.16	4.86	6.98	7.43	11.09	-2	-2.02	2.1	-9.5	84.36	0.99	7.03	0.41	172.81	1.46
28314.6	3.69	2.12	17.18	14.6	-2.51	27.08	-0.04	106.81	27.77	1.21	20.91	138.09	2.36	0.66	2.77	3.93	6.27	-0.48	48.54	-3.35	-0.42	-0.9	-0.97	-0.62	-0.45	25.09	-1.61	-0.38	-0.54	2.95	3.22	5.48	-2.12	2.54	5.5	4.91	6.57	7.76	11	-1.94	-2.28	2.16	-9.55	82.34	0.66	7.25	0.19	168.02	1.83
28395.32	3.55	2.05	17.11	14.01	-2.16	26.94	0.48	105.11	26.84	1.27	19.57	134.56	2.53	1.5	2.32	3.76	5.98	-0.09	46.46	-3.86	-0.23	-1.05	-0.34	-0.74	0.77	25	-0.67	-0.13	-0.51	2.5	3.02	5.78	-2.07	1.78	5.35	4.73	6.79	7.59	10.87	-1.89	-2.64	2.22	-9.17	80.36	0.79	7.38	0.25	163.47	2.03
28476.05	3.22	2.31	17.32	13.46	-2.62	26.41	0.94	102.75	25.91	0.43	18.61	129.81	2.43	0.57	2.08	4.26	6.21	-0.13	44.57	-3.85	0.13	-1.29	0.51	-1.16	1.97	24.81	-0.18	0.04	-0.61	2.28	2.5	5.96	-2.2	1.77	5.07	4.61	7.06	6.64	10.74	-2.08	-2.93	2.33	-8.65	78.67	1.44	7.52	0.87	158.99	2.21
28556.77	3.02	2.28	17.33	13.51	-3.59	25.85	1.14	99.3	24.74	-0.58	18.01	124.79	2.57	-1.34	1.96	5.02	7	-0.48	43.44	-3.49	0.65	-1.63	0.79	-1.56	2.24	24.42	-0.3	0.11	-0.38	2.58	1.91	6.03	-2.16	1.81	5.27	4.55	6.82	5.56	10.93	-2.45	-3.05	2.48	-8.3	77.45	2.03	7.71	1.34	155.12	2.33
28637.5	3.12	1.78	17.17	14.2	-4.15	25.32	1.11	94.89	23.38	-0.77	17.31	120.62	2.98	-2.58	1.75	5.52	7.78	-0.6	42.61	-3.27	1.06	-1.87	0.39	-1.7	1.69	23.8	-0.78	0.33	0.14	2.84	1.62	6.08	-1.97	1.38	5.65	4.38	6.45	5.11	11.45	-2.82	-2.92	2.37	-7.96	76.25	1.91	7.51	0.97	152.13	2.19
28718.22	3.42	1.36	17.2	14.78	-4.15	24.51	1.19	90.36	21.93	-0.22	16.59	116.55	3.25	-2.91	1.36	5.87	8.22	-0.35	41.39	-3.33	1.23	-1.7	0.01	-1.52	1.16	22.82	-1.3	0.72	0.33	2.89	1.6	6	-1.84	0.84	5.59	4.26	6.44	5.43	11.63	-3.21	-2.59	1.91	-7.66	74.84	1.06	6.63	0	149.56	1.61
28798.95	3.73	1.39	17.33	14.77	-3.9	23.38	1.44	86.72	20.33	-0.06	16.3	111.44	3.14	-2.86	1.11	5.96	8.44	-0.13	39.96	-3.42	0.71	-1.31	-0.13	-1.08	1.1	21.71	-1.78	0.91	0.09	2.98	1.53	5.68	-1.67	0.79	5.17	4.43	6.71	6.21	10.88	-3.57	-2.04	1.6	-7.89	73.31	0.31	6.1	-0.83	147	0.86
28879.67	3.94	1.6	17.34	14.51	-3.64	22.33	1.3	84.03	19.11	-0.68	16.49	106.05	2.75	-2.75	1.44	5.53	8.7	-0.17	38.58	-3.39	-0.24	-1.21	-0.56	-0.52	1.37	20.9	-2.13	0.72	-0.24	3.02	1.48	5.17	-1.27	1.36	4.86	4.68	6.88	6.96	9.65	-3.66	-1.33	1.77	-8.65	71.63	0.3	5.57	-1.17	144.55	0.5
28960.4	3.99	1.71	17.47	14.45	-3.56	21.97	0.43	81.56	19.04	-1.31	17.05	102.03	2.4	-2.4	2.07	4.88	8.92	-0.22	36.97	-3.33	-1.22	-1.36	-1.28	-0.11	1.56	20.32	-2.05	0.45	-0.54	2.84	1.75	4.87	-0.91	2.11	4.74	4.45	6.62	7.29	8.74	-3.44	-0.91	1.85	-9.11	69.98	0.63	5.07	-1.02	142.02	0.52
29041.12	3.97	1.95	17.8	14.59	-3.63	22.32	-0.71	78.92	19.89	-1.45	17.83	99.59	2.26	-1.25	2.02	4.4	8.72	-0.01	35.22	-3.4	-1.69	-1.27	-1.55	0.05	1.31	19.65	-1.7	0.34	-0.85	2.76	1.91	5.08	-0.91	2.55	4.57	3.55	5.82	7.17	8.42	-2.99	-1.09	1.54	-8.77	68.4	0.68	5.26	-0.43	138.75	0.45
29121.85	3.83	2.54	17.92	14.81	-3.68	22.4	-1.3	76.42	20.6	-0.96	18.23	97.65	2.07	0.55	1.09	4.09	8.08	0.44	34	-3.64	-1.61	-0.83	-1.2	0.09	0.69	18.89	-1.7	0.36	-0.93	3.28	1.41	5.29	-1.17	2.66	4.37	2.57	4.98	6.8	8.69	-2.39	-1.57	1.39	-8.32	66.44	0.52	5.5	0.5	134.71	0.32
29202.57	3.26	3.16	17.58	15.03	-3.71	21.34	-0.91	74.58	20.36	-0.16	17.7	95.4	1.36	1.85	0.14	4.08	7.71	1.09	33.55	-3.85	-1.33	-0.48	-0.7	0	0.24	18.34	-2.14	0.41	-0.69	4.39	0.71	5.04	-1.43	2.76	4.36	2.18	4.8	6.44	9.44	-1.85	-1.83	1.68	-8.37	63.83	0.55	5.34	1.39	130.99	0.54
29283.3	2.43	3.08	17.12	15.06	-3.79	19.69	0.06	73.46	19.33	0.51	16.64	92.7	0.19	2.46	-0.26	4.49	7.99	1.81	33.5	-3.89	-1.14	-0.53	-0.36	-0.25	0.38	18.2	-2.57	0.47	-0.42	5.46	0.63	4.74	-1.7	2.79	4.5	2.35	5.38	6.33	10.05	-1.44	-1.89	1.97	-8.59	61.1	0.73	5.19	1.72	128.6	0.85
29364.02	1.95	2.21	16.92	14.93	-3.88	18.78	0.66	72.64	18.14	0.62	15.9	89.74	-0.54	3.12	-0.36	4.98	8.39	2.62	33.45	-3.62	-1.02	-0.82	-0.25	-0.56	0.9	18.27	-2.85	0.43	-0.28	5.79	1.01	4.66	-2.04	2.46	4.56	2.76	6.18	6.46	10.07	-1.23	-2.17	1.88	-8.56	59.02	0.65	5.43	1.32	126.93	0.96
29444.75	1.78	1.35	16.7	14.96	-4.07	18.86	0.4	71.91	17.27	0.09	15.75	86.88	-0.2	3.64	-0.38	5.1	8.4	3.69	33.22	-3.16	-0.77	-1.16	-0.32	-0.93	1.31	18.22	-3.17	0.26	-0.1	5.39	0.89	4.49	-2.19	1.89	4.5	3.28	6.48	6.57	9.81	-1.5	-2.78	1.59	-8.49	57.72	0.3	5.83	0.74	124.45	1.2
29525.47	1.45	1.23	16.12	15.27	-4.47	18.85	-0.16	71.28	16.87	-0.6	15.69	84.43	0.78	3.24	-0.02	4.83	8.25	4.8	32.83	-2.9	-0.38	-1.56	-0.47	-1.51	1.34	17.93	-3.4	0.21	0.14	4.81	-0.03	4.2	-1.89	1.49	4.41	3.67	6.11	6.67	9.59	-2.34	-3.32	1.7	-8.81	56.64	-0.12	6.09	0.61	120.78	1.62
29606.2	1	1.63	15.32	15.59	-4.96	18.18	-0.07	70.57	17.03	-1.08	15.4	82.57	1.62	1.96	0.9	4.44	8.28	5.47	32.42	-2.93	-0.14	-2.05	-0.58	-2.27	1.01	17.24	-3.29	0.39	0.05	4.47	-0.87	4.38	-1.43	1.35	4.24	3.6	5.8	7.02	9.42	-3.32	-3.3	2.54	-9.47	55.36	-0.41	6.04	0.83	116.97	1.58
29686.92	0.8	2	14.56	15.61	-5.05	17.43	0.67	69.36	17.45	-1.47	15.12	81.27	2.17	0.88	1.79	4.13	8.65	5.55	32.06	-3.02	-0.33	-2.43	-0.48	-2.86	0.69	16.13	-3.11	0.59	-0.64	4.31	-0.72	5.16	-1.23	1.22	3.98	3.19	5.99	7.53	9.47	-3.87	-2.62	3.48	-9.91	53.77	-0.47	5.57	0.91	113.88	0.92
29767.65	0.9	2.08	14.03	15.3	-4.42	16.95	1.04	67.61	17.44	-1.87	15.1	80.14	2.52	0.95	2.1	3.75	9.13	5.26	31.58	-3.13	-0.84	-2.6	-0.02	-2.84	0.67	14.92	-2.94	0.53	-1.45	3.93	0.24	5.75	-1.22	1.18	3.94	3.01	6.02	7.79	9.91	-3.87	-1.96	3.75	-9.78	51.64	-0.41	4.75	0.46	111.33	0.28
29848.37	1.03	1.88	14.06	15.06	-3.5	16.36	0.61	65.69	16.56	-2.21	15.17	78.66	2.6	1.73	1.98	3.36	9.21	4.87	30.7	-3.33	-1.21	-2.6	0.61	-2.23	0.71	13.97	-2.36	0.11	-1.74	3.16	1.02	5.55	-1.22	1.56	4.39	3.26	5.6	7.52	10.35	-3.68	-2.07	3.48	-9.33	49.33	-0.34	4.08	-0.46	108.54	0.06
29929.1	0.98	1.53	14.56	15.22	-3.03	15.53	-0.17	64.03	15.07	-2.32	14.94	76.73	2.24	2.2	1.89	3.41	8.69	4.57	29.48	-3.64	-1.13	-2.47	1.01	-1.59	0.44	13.42	-1.6	-0.09	-1.52	2.47	1.13	5	-1.14	2.19	5.05	3.61	5.45	6.96	10.17	-3.68	-2.63	3.34	-8.88	47.89	-0.19	4.06	-1.3	105.04	0.07
30009.82	0.84	1.55	14.85	15.18	-3.08	14.74	-0.79	62.69	13.43	-2.1	14.28	74.75	1.53	2.03	1.95	3.88	7.99	4.43	28.29	-4.13	-0.83	-2.31	1.12	-1.32	0.05	13.09	-1.3	0.41	-1.2	2.49	0.9	4.73	-0.97	2.55	5.37	3.63	5.84	6.64	9.42	-3.88	-2.86	3.49	-8.56	47.48	0.17	4.57	-1.61	101.61	-0.01
30090.55	0.88	2.34	14.71	14.18	-3.25	14.04	-0.93	61.21	11.85	-1.8	13.39	72.7	1	1.42	2.05	4.24	7.43	4.34	27.31	-4.61	-0.75	-2.22	1.11	-1.2	-0.08	12.85	-1.41	1.05	-1.02	2.82	0.81	4.81	-0.78	2.57	5.32	3.36	6.16	6.76	8.85	-4	-2.85	3.35	-8.38	47.11	0.83	5.11	-1.36	99.34	-0.21
30171.27	1.18	3.37	14.52	12.7	-3.45	13.53	-0.42	59.24	10.45	-1.74	12.51	70.32	0.86	0.74	2.01	4.17	6.9	4.16	26.26	-4.63	-1.06	-1.92	0.85	-1.05	0.2	12.99	-1.63	1.2	-0.93	2.72	1.05	5.02	-0.79	2.33	5.42	3.23	5.97	6.94	8.86	-3.8	-3.1	2.59	-7.99	46.2	1.49	5.54	-0.67	97.99	-0.29
30252	1.54	3.4	14.43	11.86	-3.69	13.43	0.4	57.18	9.56	-1.8	11.93	67.97	0.5	0.29	1.67	3.74	6.45	4.1	24.92	-4.11	-1.54	-1.26	0.21	-1.09	0.75	13.54	-1.98	0.87	-0.81	2.36	1.42	5.02	-1.22	1.76	5.76	3.4	5.49	6.8	9.32	-3.19	-3.46	1.66	-6.93	44.9	1.51	5.85	-0.01	96.36	-0.19
30332.72	1.7	3.25	14.3	11.95	-3.83	13.61	0.89	55.44	9.46	-1.63	12.01	65.99	-0.23	-0.01	1.21	3.23	6.32	4.52	23.51	-3.56	-1.74	-0.9	-0.48	-1.41	1.2	13.82	-2.43	0.26	-0.67	2.41	1.47	4.7	-2.03	0.99	5.66	3.76	4.9	6.6	9.93	-2.4	-3.62	1.26	-5.65	43.29	0.86	5.9	-0.1	93.99	-0.17
30413.45	1.56	3.42	14.16	12.49	-3.89	13.83	0.89	53.58	9.79	-1.11	12.54	63.96	-0.51	-0.21	0.73	2.95	6.59	5.29	22.42	-3.25	-1.38	-1.36	-0.71	-1.69	1.38	13.43	-2.72	-0.33	-0.52	2.96	1.04	4.28	-2.79	0.48	4.67	4.14	4.09	6.8	10.51	-2.12	-3.7	1.51	-5.22	41.56	0.3	5.53	-0.74	91.01	-0.31
30494.17	1.33	3.33	13.97	12.96	-4.06	14.19	0.67	51.25	10.09	-0.56	12.81	61.83	0.14	-0.14	-0.09	2.87	7.08	5.96	21.73	-3.08	-0.69	-2.16	-0.3	-1.88	1.32	12.53	-2.72	-0.5	-0.47	3.58	0.56	4.07	-3.09	0.47	3.61	4.3	3.22	7.37	11.06	-2.84	-3.66	2.01	-5.8	40.12	0.21	4.92	-0.89	87.51	-0.27
30574.9	1.38	2.8	13.66	13.02	-4.46	14.41	0.52	49.22	10.49	-0.34	12.44	60.12	1.14	0.09	-1.25	2.53	7.52	6.34	21.37	-3.19	-0.19	-2.69	0.28	-2.26	1.1	11.45	-2.47	-0.12	-0.41	3.83	0.43	4.2	-3.04	0.91	3.43	4.08	2.91	7.68	11.53	-4.18	-3.29	2.46	-6.71	39.12	0.16	4.45	-0.33	84.03	0.06
30655.62	1.69	2.46	13.39	12.56	-5.03	14.01	0.63	48.18	10.98	-0.47	11.64	58.81	1.74	0.36	-1.89	1.79	7.68	6.42	21.03	-3.67	-0.16	-2.87	0.38	-2.67	0.87	10.72	-2.28	0.48	0.03	3.73	0.59	4.59	-3.08	1.5	3.9	3.7	3.36	7.5	11.58	-5.32	-2.77	2.88	-7.4	38.52	-0.11	4.28	0.28	81.76	0.26
30736.35	1.71	2.64	13.46	11.84	-5.56	13.34	0.86	47.69	11.08	-0.7	10.72	57.54	1.77	0.85	-1.27	1.28	7.51	6.26	20.24	-4.06	-0.5	-2.62	-0.13	-2.46	0.79	10.59	-2.54	0.68	0.68	3.57	0.83	4.95	-3.2	1.82	4.11	3.37	3.91	7.27	11.07	-5.79	-2.59	3.01	-7.65	38.46	-0.34	4.32	0.48	81.06	0.09
30817.07	1.24	2.89	13.83	11.34	-5.9	13.17	0.83	47.1	10.79	-0.64	9.98	56.42	1.55	1.58	0.11	1.61	7.31	5.95	19.04	-4.01	-0.82	-1.88	-0.73	-1.61	0.84	10.71	-3.05	0.26	0.68	3.45	1.13	5.02	-2.89	1.71	3.69	3.05	4.06	7.13	10.36	-5.65	-2.66	2.61	-7.51	38.8	-0.32	4.36	0.26	80.64	-0.16
30897.8	0.82	2.95	14.19	11.22	-5.99	13.44	0.65	46.27	10.33	0.13	9.88	55.54	1.18	2.09	1.16	2.41	7.44	5.63	17.77	-3.85	-0.63	-0.96	-0.92	-0.89	0.86	10.69	-3.16	-0.33	-0.3	3.13	1.38	4.73	-1.89	1.5	3.16	2.7	4.09	6.65	9.72	-5.21	-2.5	1.96	-7.27	38.88	-0.21	4.23	0.06	79.6	-0.24
30978.52	0.68	2.94	14.3	11.18	-5.91	13.39	0.88	45.32	9.74	1.34	10.54	54.71	0.47	1.85	1.36	2.69	7.74	5.6	16.6	-3.79	0.15	-0.18	-0.79	-0.98	0.89	10.65	-2.73	-0.61	-1.61	2.57	1.35	4.25	-0.85	1.42	3.13	2.47	4.41	5.91	9.16	-4.77	-2.17	1.74	-7.13	38.11	-0.11	3.88	0.34	78.41	-0.42
31059.25	0.5	2.83	14.22	10.93	-5.76	12.76	1.59	44.41	9.11	2.1	11.26	53.88	-0.44	1.14	1.12	2.28	7.85	5.9	15.65	-3.62	0.87	0.25	-0.78	-1.79	1.09	10.6	-2.28	-0.45	-2.4	2.03	1.07	4.02	-0.79	1.39	3.54	2.32	5.1	5.57	8.77	-4.58	-2.18	2.28	-7.04	36.83	-0.05	3.49	0.85	77.38	-0.95
31139.97	0.28	2.69	14.03	10.57	-5.44	12.13	2.04	43.96	8.69	2.1	11.44	53.21	-0.98	0.7	1.28	1.94	7.92	5.88	15.16	-3.52	0.81	0.17	-0.98	-2.54	1.35	10.37	-2.23	0.16	-2.4	1.61	0.76	4.27	-1.7	1.3	3.79	2.24	5.88	5.61	8.52	-4.73	-2.62	2.96	-6.82	35.83	-0.15	3.09	0.91	76.2	-1.59
31220.7	0.52	2.68	13.73	10.32	-4.79	12.12	1.78	44.04	8.42	1.89	11.21	52.61	-0.88	0.77	2.04	1.99	8.09	5.15	15.18	-3.88	0.1	-0.23	-1.02	-2.58	1.41	10.01	-2.6	1.04	-1.94	1.3	0.45	4.59	-2.69	1.15	3.48	2.36	6.12	5.51	8.14	-4.97	-3.05	2.99	-6.66	35.14	-0.57	2.65	0.57	74.78	-1.87
31301.42	1.29	2.67	13.67	10.22	-3.82	12.42	1.13	43.96	8.17	1.95	10.96	51.91	-0.32	0.97	2.72	2.04	8.05	4.26	15.41	-4.33	-0.59	-0.51	-0.64	-2.16	1.3	9.86	-3.02	1.7	-1.44	1.24	0	4.56	-3.2	0.92	2.76	2.44	5.67	5.35	7.76	-4.89	-3.27	2.42	-6.97	34.09	-1.3	2.28	0.23	73.08	-1.7
31382.15	1.98	2.51	14.26	10.17	-3.05	12.41	0.69	43.23	8	2.22	10.77	51.12	0.39	1.11	2.91	2.09	7.7	3.97	15.66	-4.22	-0.88	-0.43	-0.24	-1.89	0.96	10.03	-3.07	1.78	-0.9	1.52	-0.54	4.38	-3.37	0.68	2.11	2.22	5.11	5.32	7.88	-4.5	-3.5	1.69	-7.69	32.5	-2.17	1.97	-0.21	70.86	-1.36
31462.87	1.96	2.36	15.05	10.27	-3.04	11.94	0.82	42.13	7.91	2.39	10.51	50.39	0.86	1.12	2.9	2.39	7.49	4.45	15.98	-3.75	-0.8	-0.32	-0.39	-1.9	0.13	10.33	-2.74	1.25	-0.38	1.92	-0.86	4.27	-3.24	0.59	1.85	2.02	4.77	5.24	8.32	-4.26	-4.04	1.09	-8.18	30.83	-2.71	1.58	-0.89	68.43	-1.1
31543.6	0.09	2.31	15.11	10.58	-3.58	11.13	1.21	39.52	7.75	2.41	10.11	49.82	0.91	0.99	2.88	2.66	7.51	4.92	16.24	-3.69	-0.5	-0.64	-0.8	-1.95	-0.97	9.94	-2.4	0.3	-0.18	2.14	-0.81	4.31	-3.04	0.59	1.97	2.11	4.61	5.01	8.49	-5.01	-4.77	0.81	-8.17	29.37	-2.61	1.18	-1.16	67.51	-1.11
31624.32	-0.58	2.33	14.56	10.76	-4.05	10.21	1.24	37.93	7.66	2.43	9.65	49.48	0.86	0.95	2.71	2.44	7.45	5.39	15.97	-4.13	-0.33	-1.3	-0.85	-1.9	-1.61	9.15	-2.42	-0.69	-0.34	2.13	-0.76	4.55	-2.85	0.63	2.08	2.19	4.79	4.76	8.31	-5.37	-5.14	0.98	-8.15	28.01	-2.51	1.16	-1.43	66.6	-1.13
31705.05	-0.53	2.3	14.36	10.43	-4.25	9.65	0.9	36.55	7.92	2.49	9.38	48.96	1.23	0.62	2.44	1.77	7.29	6.25	14.85	-4.52	-0.42	-1.75	-0.71	-1.83	-1.31	8.49	-2.67	-1.23	-0.7	1.85	-0.4	4.77	-2.51	0.9	2.84	2.51	5.26	4.67	8.09	-5.41	-4.87	1.48	-7.78	26.61	-1.91	1.71	-1.54	65.45	-1.52
31785.77	-0.02	2.02	14.79	9.92	-4.36	9.68	0.64	35.65	8.31	2.44	9.49	47.6	1.87	-0.59	2.27	1.2	7.31	6.72	13.25	-4.55	-0.51	-1.84	-0.78	-1.86	-0.53	8.15	-2.59	-1.07	-1.01	1.42	0.07	4.68	-2.36	1.49	3.76	2.58	5.46	4.91	7.83	-5.18	-4.34	2.05	-7.13	25.25	-1.76	2.35	-1.52	64.26	-1.9
31866.5	0.31	1.56	15.07	9.59	-4.19	10.03	0.53	35.21	8.15	2.15	9.86	45.28	2.09	-2.04	2.28	1.31	7.44	6.71	11.9	-4.27	-0.49	-1.98	-1.02	-1.87	-0.07	7.89	-2.15	-0.29	-1.1	1.27	0.47	4.33	-2.18	2	4.22	2.25	5.05	5.35	7.42	-4.86	-3.9	2.38	-6.46	24.1	-2.18	2.61	-1.65	62.93	-1.93
31947.22	0.18	1.36	14.43	9.34	-3.56	10.06	0.31	35.16	7.44	1.7	10.13	42.77	1.63	-2.53	2.3	2.04	7.44	6.1	11.05	-3.81	-0.58	-2.44	-1.18	-1.7	0.04	7.48	-1.93	0.73	-1.13	1.53	0.53	3.69	-2.08	1.95	4.08	1.6	4.45	5.55	7.3	-4.64	-3.39	2.5	-6.26	23.15	-2.43	2.51	-1.7	61.64	-1.67
32027.95	0.19	1.58	13.14	9.28	-3.12	9.35	-0.03	35.32	6.93	1.39	10.27	41.06	0.93	-1.82	2.12	2.74	7.4	5.1	10.82	-3.28	-0.86	-2.74	-1.33	-1.46	0.26	6.97	-2.22	1.37	-1.19	1.74	0.27	2.73	-2.19	1.58	3.83	1.01	4.21	5.33	7.69	-4.53	-2.84	2.6	-6.45	22.37	-2.25	2.36	-1.56	60	-1.2
32108.67	0.75	1.95	12.14	9.85	-3.5	8.4	-0.12	35.46	7.03	1.37	10.45	40.61	0.44	-0.23	1.63	3.15	7.46	4.34	11.24	-2.76	-1.08	-2.16	-1.63	-1.32	0.32	6.5	-2.54	1.25	-1.09	1.59	0	2.04	-2.31	1.5	3.65	0.99	4.16	4.92	8.15	-4.54	-2.84	2.67	-6.63	22.07	-2.28	2.27	-1.39	57.77	-0.73
32189.4	1.3	2.43	11.96	10.71	-4.22	8.16	0.19	35.55	7.25	1.53	10.42	40.72	0.34	1.53	1.07	3.45	7.5	4.16	11.72	-2.62	-1.03	-1.11	-1.64	-1.19	-0.19	6.31	-2.1	0.7	-0.99	1.3	0.07	2.27	-2.45	1.86	3.21	1.53	4.1	4.57	8.25	-4.72	-3.52	2.62	-6.68	22.29	-2.74	2.14	-1.2	55.27	-0.64
32270.12	1.35	3.15	12.21	10.85	-4.56	8.68	0.55	35.65	7.06	1.77	10.02	40.2	0.61	2.15	0.91	3.82	7.23	4.36	11.56	-3.2	-0.92	-0.82	-1	-1.03	-0.89	6.61	-0.93	0.44	-1.05	1	0.43	2.97	-2.87	2.24	2.46	2.14	4.25	4.44	7.95	-5.03	-4.03	2.63	-6.59	22.44	-3.21	1.86	-0.79	52.91	-1.05
32350.85	1.29	3.99	12.26	10.15	-4.48	9.32	0.68	35.66	6.35	2.08	9.49	38.84	1.12	1.55	1.24	4.13	6.6	4.75	10.99	-4.2	-1.02	-1.57	-0.32	-0.87	-1.24	7.15	-0.1	0.66	-0.87	0.76	0.73	3.42	-3.49	2.42	1.68	2.66	4.75	4.53	7.42	-5.43	-3.84	2.74	-6.4	22.26	-3.63	1.57	-0.27	50.82	-1.63
32431.57	1.46	4.51	12.07	9.51	-4.2	9.92	0.56	35.38	5.42	2.35	9.07	37.44	1.69	1.1	1.77	4.11	5.76	5.26	10.5	-4.84	-1.13	-2.33	-0.3	-0.74	-1.06	7.45	-0.23	0.96	-0.49	0.78	0.75	3.51	-3.8	2.53	1.14	3.13	5.24	4.86	6.93	-5.77	-3.53	2.64	-6.37	22.04	-4.15	1.6	-0.03	49.11	-1.89
32512.3	1.61	4.37	11.95	9.36	-3.98	10.66	0.17	34.52	4.93	2.5	8.99	36.26	2.08	1.55	2.16	3.7	4.99	5.73	10.02	-4.6	-0.83	-2.39	-0.7	-0.83	-0.48	7.56	-0.85	0.95	-0.65	1.09	0.59	3.6	-3.52	2.61	0.99	3.37	5.13	5.15	6.6	-5.8	-3.57	2.13	-6.52	21.96	-4.34	2.07	-0.19	48.19	-1.77
32593.02	1.39	3.75	12.01	9.3	-4.06	11.43	-0.25	32.96	5.49	2.6	9.46	34.5	2.13	2.29	2.42	3.33	4.46	5.99	9.27	-3.77	-0.3	-2.08	-0.87	-1.3	-0.06	7.92	-1.51	0.67	-1.33	1.45	0.38	3.93	-2.98	2.61	1.16	3.18	4.34	4.88	6.37	-5.49	-3.71	1.67	-6.52	21.91	-3.83	2.73	-0.51	48.3	-1.66
32673.75	0.78	3.22	12.26	9.13	-4.09	11.76	-0.2	30.9	6.66	2.38	10.01	31.88	1.78	2.65	2.51	3.27	4.26	5.87	8.38	-3.15	0.02	-1.89	-0.61	-1.86	-0.31	8.67	-2.18	0.39	-1.66	1.72	0.11	4.4	-2.56	2.6	1.51	2.65	3.48	4.07	6.26	-5.08	-3.78	1.8	-6.35	21.74	-3.22	3.22	-0.74	48.83	-1.84
32754.47	-0.01	3.22	12.65	9.18	-3.63	11.49	0.44	28.84	7.35	1.74	9.98	29.14	1.17	2.71	2.19	3.22	4.63	5.39	7.75	-3.18	0.11	-1.79	-0.4	-1.99	-0.74	9.42	-2.66	0.28	-1.45	1.9	-0.1	4.52	-2.1	2.49	1.96	2.01	3.26	3.34	6.34	-4.74	-3.93	2.35	-6.29	21.13	-3.19	3.27	-0.66	48.93	-2.23
32835.2	-0.51	3.65	13.04	9.71	-3.27	11.03	1.22	27.34	7.23	1.4	9.61	27.2	0.72	2.67	1.77	2.77	5.5	5.06	7.73	-3.66	0.15	-1.63	-0.59	-1.6	-0.52	9.7	-2.61	0.33	-1.35	1.98	-0.12	4.04	-1.47	2.14	2.39	1.72	3.61	3.14	6.46	-4.58	-4.02	2.67	-6.48	19.97	-3.54	2.8	-0.28	48.52	-2.73
32915.92	-0.34	4.12	13.29	10.45	-3.73	10.45	1.69	26.56	6.72	1.87	9.49	26.4	0.72	2.31	1.93	2.18	6.32	5.2	8.22	-4.18	0.01	-1.55	-0.74	-1.14	0.17	9.56	-2.06	0.29	-1.46	2	0.23	3.31	-0.97	1.81	2.55	2.14	3.89	3.31	6.6	-4.91	-3.92	2.53	-6.88	18.75	-3.57	1.96	0.03	47.98	-3.04
32996.64	0.32	4.42	13.33	10.79	-4.41	9.5	1.77	26.23	6.08	2.42	9.6	26.6	1.07	1.66	2.21	1.91	6.68	5.42	8.64	-4.54	-0.38	-1.6	-0.4	-1.03	0.48	9.35	-1.3	-0.09	-1.41	2.02	0.86	2.89	-0.94	1.98	2.33	2.82	3.94	3.41	6.92	-5.66	-3.9	2.29	-7.32	17.97	-3.03	1.13	-0.06	47.14	-2.86
33077.37	1.23	4.39	13.16	10.42	-4.51	8.35	1.5	26.26	5.41	2.31	9.6	27.4	1.45	1.22	1.53	1.84	6.72	5.55	8.59	-4.69	-0.89	-1.53	-0.07	-1.06	0.34	9.08	-0.49	-0.55	-1.25	2.13	1.28	3.1	-1.31	2.46	1.89	2.84	4.12	3.12	7.14	-6.22	-4.14	2.22	-7.67	17.72	-2.51	0.84	-0.38	45.76	-2.5
33158.1	2.2	3.86	12.97	9.5	-4.33	7.38	0.93	26.6	4.93	1.89	9.57	28.24	1.57	1.05	0.25	1.53	6.56	5.96	8.23	-4.46	-1.33	-1.39	-0.52	-0.88	0.38	8.68	0.09	-0.55	-1.23	2.45	1.14	3.69	-1.76	2.71	1.63	2.23	4.64	2.57	6.98	-6.2	-4.44	2.35	-7.86	17.86	-2.51	1.24	-0.38	44.36	-2.53
33238.82	2.53	3	13.14	8.54	-4.57	6.77	0.39	26.71	4.6	1.5	9.93	28.66	1.25	0.59	-0.44	1.14	6.25	6.49	7.94	-3.88	-1.53	-1.46	-1.28	-0.57	0.71	8.35	-0.25	0	-1.35	2.84	0.66	4.39	-2.07	2.88	1.85	1.91	5.33	2.32	6.77	-5.87	-4.52	2.62	-7.81	18.06	-2.63	1.9	0.01	43.52	-2.86
33319.55	1.89	2.38	13.5	8.04	-5.13	6.76	0.08	26.17	4.36	1.1	10.53	28.63	0.5	-0.19	-0.39	1.24	5.94	6.42	7.79	-3.53	-1.46	-1.71	-0.99	-0.3	0.8	8.34	-1.52	0.5	-1.41	2.85	0.22	5.11	-2.19	3.24	2.46	2.28	5.78	2.65	6.86	-5.68	-4.14	2.92	-7.68	18.03	-2.35	2.25	0.14	42.88	-3.08
33400.27	1.19	2.4	13.35	8.17	-5.53	7.43	-0.04	25.35	4.42	1.11	10.62	28.52	-0.26	-0.64	-0.05	1.93	5.8	5.68	7.65	-3.8	-1.16	-1.9	0.32	-0.22	0.38	8.39	-2.58	0.66	-1.36	2.27	-0.07	5.38	-2.17	3.51	3.03	3	5.71	3.28	7.07	-5.59	-3.57	3.21	-7.79	17.68	-1.86	2.31	-0.26	41.76	-3.15
33481	1.15	2.88	12.56	8.62	-5.67	8.23	-0.06	24.78	4.72	1.86	10.08	28.58	-0.57	-0.36	0.37	2.78	5.87	5.06	7.54	-4.24	-0.76	-2.05	1.24	-0.51	-0.21	8.06	-2.7	0.74	-1.63	1.65	-0.23	4.82	-2.09	3.56	3.19	3.65	5.23	3.99	7.03	-5.12	-3.43	3.54	-8.11	16.98	-1.63	2.47	-0.62	40.3	-3.29
33561.72	1.23	3.23	11.84	9.04	-5.85	8.41	-0.06	24.45	4.84	2.74	9.46	28.64	-0.3	0.42	0.85	3.41	6.09	5.03	7.81	-4.14	-0.47	-2.27	1.32	-1.04	-0.5	7.44	-2.59	0.69	-2.54	1.42	-0.13	4.23	-1.95	3.69	3.07	3.95	4.77	4.72	6.9	-4.35	-3.8	3.89	-8.17	16.04	-1.99	2.69	-0.59	39.04	-3.76
33642.45	0.79	2.92	11.72	9.23	-6.11	7.82	-0.1	24.34	4.69	3.13	9.02	28.29	0.43	0.83	1.19	3.63	6.31	5.38	8.59	-3.45	-0.44	-2.44	1.31	-1.3	-0.38	6.97	-2.82	0.35	-3.28	1.36	0.06	4.28	-1.75	3.96	3.02	3.72	4.7	5.18	7.11	-4.08	-4.08	4.02	-7.83	15.38	-2.97	2.68	-0.55	37.86	-4.53
33723.17	0.11	1.94	12.08	9.03	-6.09	7.01	0.01	24.48	4.42	3.12	8.6	27.4	1.31	0.11	1.18	3.26	6.28	5.49	9.46	-2.81	-0.58	-2.32	1.19	-1.11	-0.05	6.93	-2.9	0.09	-2.98	1.29	0.09	4.4	-1.63	4.13	2.95	3.03	4.97	5.17	7.61	-4.52	-3.87	3.9	-7.44	15.41	-4.01	2.46	-0.75	36.36	-5.15
33803.9	-0.2	0.86	12.45	8.46	-5.62	6.65	0.43	24.62	4.14	3.01	8.15	26.48	1.67	-0.85	1.04	2.42	5.91	4.9	9.9	-2.64	-0.75	-1.91	0.46	-0.77	0.08	7.26	-2.58	0.14	-2.12	1.31	0.24	4.27	-1.64	4.12	2.53	2.27	5.22	5.06	8.07	-4.92	-3.52	3.86	-7.27	15.79	-4.54	2.26	-0.92	34.8	-5.28
33884.62	-0.15	0.46	12.41	7.9	-5.01	6.82	0.87	24.48	3.84	2.86	7.72	26.18	1.27	-0.32	1.24	1.64	5.42	3.93	9.85	-2.65	-0.87	-1.55	-0.35	-0.61	-0.36	7.57	-2.5	0.13	-1.55	1.36	0.65	4.45	-1.81	3.96	2.01	1.77	5.04	5.17	8.23	-4.95	-3.5	3.84	-7.14	15.62	-4.68	2.15	-1	33.91	-4.95
33965.35	-0.24	0.83	11.92	7.87	-4.55	7.17	1.22	24.06	3.4	2.51	7.25	26.41	0.63	1.28	1.68	1.21	5.18	3.34	9.56	-2.53	-0.85	-1.42	-0.23	-0.74	-1.28	7.48	-3.01	-0.22	-1.13	1.27	0.8	4.78	-1.93	3.67	1.81	1.52	4.34	5.19	8	-4.97	-3.89	3.37	-6.83	14.55	-4.63	2.1	-1.14	33.83	-4.42
34046.07	-0.51	1.49	11.51	8.37	-4.23	7.56	1.95	23.5	2.83	2.05	6.8	26.49	0.21	1.65	2.03	0.93	5.37	3.07	8.93	-2.28	-0.57	-1.28	0.58	-1.05	-2.02	7.1	-3.71	-0.6	-0.48	1.07	0.45	4.6	-1.65	3.3	1.92	1.25	3.7	4.69	7.45	-5.12	-4.39	2.72	-6.44	13.35	-4.33	1.95	-1.13	33.99	-4.02
34126.8	-0.69	2.17	11.47	8.81	-4	7.92	2.89	23.01	2.43	1.61	6.54	26.18	0.15	0.36	2.4	0.72	5.63	2.51	7.95	-2.01	-0.19	-0.9	0.89	-1.33	-1.94	6.75	-4.02	-0.57	0.13	0.92	0	4.07	-1.16	2.94	2.24	0.95	3.79	3.77	6.83	-5.2	-4.48	2.62	-6.12	12.75	-3.92	1.55	-0.83	33.95	-3.94
34207.52	-0.83	2.84	11.34	8.88	-3.76	8.05	2.83	22.82	2.37	1.16	6.66	25.92	0.55	-0.76	2.89	0.72	5.46	1.8	7.23	-1.84	-0.11	-0.45	0.28	-1.44	-1.1	6.5	-3.78	-0.1	0.45	0.9	-0.14	3.87	-1.19	2.62	2.65	1.06	4.37	2.88	6.36	-5.07	-3.99	3.08	-5.92	12.58	-3.57	1.05	-0.64	33.59	-4.07
34288.25	-0.7	3.4	10.89	8.91	-3.61	7.98	1.51	22.98	2.45	0.82	7.23	25.72	1.07	-0.31	2.98	0.98	4.82	1.64	7.13	-1.81	-0.31	-0.27	-0.24	-1.42	-0.1	6.5	-3.4	0.34	0.47	0.99	-0.02	4.13	-1.82	2.38	2.93	1.66	4.69	2.45	6.19	-4.87	-3.37	3.51	-6.04	12.42	-3	0.58	-0.84	32.92	-4.22
34368.97	0.1	3.83	10.59	9.1	-3.68	7.78	0.18	23.23	2.57	1	7.84	24.84	1.24	1.18	2.19	1.34	4.03	2.07	6.95	-1.93	-0.45	-0.65	0.2	-1.54	0.48	6.81	-3.31	0.48	0.17	1.02	0.03	4.46	-2.42	2.2	3	2.22	4.72	2.59	6.39	-4.63	-3.11	3.56	-6.74	12.31	-1.87	0.14	-1.09	32.17	-4.41
34449.7	1.21	4.14	10.87	9.07	-3.9	7.47	-0.19	23.08	2.79	1.6	7.95	23.31	1.15	1.99	1.11	1.67	3.5	2.51	6.13	-2.23	-0.44	-1.49	1.19	-1.85	0.3	7.13	-3.3	0.39	-0.28	0.93	-0.2	4.43	-2.6	1.98	2.98	2.38	4.79	3	6.86	-4.22	-3.23	3.35	-7.65	12.19	-0.57	0.05	-1.02	31.72	-4.65
34530.42	1.77	4.21	11.49	8.67	-4.06	7.28	0.03	22.36	3.23	1.95	7.55	22.03	0.92	1.1	0.78	1.88	3.59	2.77	5.38	-2.48	-0.36	-2.31	1.68	-1.94	-0.57	7.07	-2.97	0.13	-0.49	0.86	-0.52	3.84	-2.55	2.06	2.95	2.32	4.6	3.2	7.2	-3.8	-3.55	3.19	-7.87	11.64	0.21	0.46	-0.76	31.66	-4.89
34611.15	1.4	3.93	11.92	8.36	-4.12	7.28	0.16	21.56	3.87	2.09	7.16	21.38	0.39	-0.88	1.21	2.01	4.16	2.95	5.49	-2.41	-0.14	-2.61	1.34	-1.58	-1.48	6.65	-2.44	-0.14	-0.36	1	-0.63	3.07	-2.44	2.57	2.71	2.3	4.03	3.03	6.97	-3.82	-3.94	3.47	-7.15	10.62	0.53	0.76	-0.57	31.55	-5.04
34691.87	0.26	3.56	11.92	8.34	-4.07	7.16	0.27	21.12	4.32	2.57	7.08	20.9	-0.17	-2.56	1.7	2.1	4.68	2.93	6.21	-2.08	0.06	-2.32	0.78	-1.12	-1.59	6.23	-2.31	-0.15	-0.13	1.22	-0.57	2.84	-2.42	2.8	2.15	2.14	3.7	2.74	6.46	-4.3	-4.32	4.32	-6.55	9.81	0.77	0.59	-0.45	30.84	-5.03
34772.6	-1.11	3.4	11.7	8.09	-3.87	6.87	0.77	20.97	4.32	3.14	7.12	20.13	-0.24	-3.26	1.92	2.03	5.05	2.69	6.82	-1.75	-0.14	-1.93	0.66	-1.07	-0.73	6	-2.9	0.01	0.1	1.19	-0.78	3.34	-2.63	2.37	1.59	1.77	4.05	2.7	6.43	-4.73	-4.52	5.38	-6.94	9.78	0.94	0.64	-0.26	29.54	-4.8
34853.32	-1.97	3.47	11.41	7.43	-3.57	6.65	1.44	20.79	4.04	3.11	7.2	19.35	0.18	-3.15	1.85	1.74	5.46	2.31	7.1	-1.83	-0.79	-1.8	0.78	-1.43	0.39	5.83	-3.76	-0.08	0.24	0.93	-1.33	3.96	-2.85	1.98	1.37	1.57	4.62	2.95	6.93	-4.72	-4.36	6.05	-7.69	10.09	1	1.47	-0.2	28.23	-4.41
34934.05	-1.92	3.62	11.16	6.97	-3.29	6.53	1.85	20.45	3.6	2.56	7.62	18.96	0.85	-2.62	1.53	1.27	5.69	1.96	7.24	-2.55	-1.48	-1.72	0.35	-1.74	0.86	5.78	-4.06	-0.63	0.04	0.7	-1.48	4.04	-2.71	2.29	1.44	1.79	4.85	3.18	7.44	-4.33	-4.11	6.22	-7.74	9.95	1.02	2.53	-0.54	27.41	-4.05
35014.77	-1.2	3.85	11.18	7.07	-3.16	6.4	2.1	20.04	2.94	2.03	8.45	18.7	1.51	-2.19	1.35	0.57	5.39	1.86	7.33	-3.49	-1.82	-1.47	-0.76	-1.81	0.45	6.13	-3.47	-1.27	-0.69	0.64	-0.96	3.64	-2.17	2.78	1.53	2.15	4.71	3.19	7.74	-3.93	-4.03	6.43	-7.12	9.54	1.05	2.96	-0.9	27.2	-3.99
35095.5	-0.16	3.99	11.52	7.4	-3.22	6.39	2.51	19.87	2.13	1.69	9.16	18.31	1.8	-2.19	1.56	-0.13	4.88	2.19	7.21	-3.92	-1.81	-1.39	-1.71	-1.84	-0.19	6.78	-2.5	-1.48	-1.7	0.76	-0.49	3.41	-1.42	2.72	1.69	2.39	4.37	3.05	7.89	-3.82	-3.7	6.95	-6.48	9.51	1.05	2.6	-0.74	27.36	-4.36
35176.22	0.84	3.82	12.04	7.78	-3.22	6.53	2.98	20.09	1.33	1.24	9.05	18.14	1.66	-2.25	1.79	-0.33	4.79	2.76	6.58	-3.56	-1.61	-1.76	-1.8	-1.82	-0.39	7.3	-1.98	-1.14	-2.45	0.92	-0.51	3.72	-0.78	2.43	2.02	2.49	4.06	2.99	7.88	-3.88	-2.83	7.6	-6.22	9.65	1.18	1.9	-0.34	27.51	-4.94
35256.95	1.42	3.4	12.54	8	-3.13	6.6	3.05	20.47	0.68	0.41	8	18.26	1.6	-2.02	1.64	-0.01	5.07	3.4	5.58	-2.69	-1.28	-2.31	-1.17	-1.65	-0.28	7.32	-1.97	-0.53	-2.6	0.97	-0.6	3.96	-0.6	2.54	2.29	2.43	4.05	3.26	7.65	-3.84	-2.09	8.11	-6.43	9.52	1.81	1.1	-0.29	27.69	-5.29
35337.67	1.53	3.29	12.65	7.7	-3.38	5.92	2.47	20.64	0.27	-0.42	5.56	18.04	2.07	-1.81	1.35	0.32	5.17	4.09	4.78	-1.97	-0.95	-2.52	-0.41	-1.46	-0.13	6.93	-2.11	-0.02	-2.3	1.01	-0.47	3.45	-0.8	3.01	2.24	2.3	4.26	3.9	7.23	-3.66	-2.01	8.3	-6.85	9.34	2.78	0.32	-0.62	28.26	-5.38
35418.4	1.31	3.61	12.19	7.18	-4.06	5.17	1.75	20.45	0.52	-0.57	5.31	17.16	2.68	-1.98	1.4	0.31	5.03	4.44	4.46	-2.03	-0.7	-2.19	0.02	-1.39	0.15	6.62	-2.47	0.37	-1.79	1.05	-0.33	2.67	-1.05	3.39	2.04	2.42	4.31	4.53	6.72	-3.65	-2.29	8.18	-7.04	9.27	3.32	-0.05	-1.02	28.95	-5.73
35499.12	0.8	3.67	11.63	7.19	-4.64	4.5	1.57	19.97	0.64	-0.02	5.92	16.15	2.52	-2.09	1.82	0.13	5.08	4.02	4.39	-2.79	-0.41	-1.7	0.04	-1.31	0.46	6.62	-2.93	0.93	-1.31	1.41	-0.34	2.47	-1.36	3.44	1.94	2.84	4.12	4.83	6.31	-4.1	-2.52	7.89	-7.03	9.15	3.12	0.25	-1.35	28.98	-6.43
35579.85	0.29	3.5	11.24	7.85	-4.73	4.45	1.83	19.36	0.33	0.82	6.8	15.68	1.46	-1.43	2.1	0.24	5.46	3.19	4.44	-3.45	-0.03	-1.66	-0.18	-1.12	0.4	6.48	-2.98	1.61	-1.13	1.95	-0.39	2.87	-1.76	3.27	1.86	3.19	3.98	4.95	6.22	-4.92	-2.61	7.63	-7.25	8.8	2.56	0.95	-1.6	28.11	-6.76
35660.57	0.15	3.26	10.77	8.46	-4.53	4.91	2.04	18.67	-0.25	1.73	7.03	15.78	0.36	-0.07	1.78	0.74	5.77	2.66	4.44	-3.4	0.31	-1.97	-0.5	-1.1	-0.03	5.76	-2.85	1.91	-1.22	2.42	-0.15	3.28	-1.99	3.05	1.69	3.05	4.05	5.17	6.41	-5.52	-2.78	7.6	-7.62	8.25	1.72	1.75	-1.73	26.96	-6.16
35741.3	0.29	2.99	10.24	8.54	-4.44	5.33	2.03	18	-0.62	2.34	6.53	15.88	-0.1	0.95	0.95	1.14	5.67	2.57	4.22	-2.9	0.61	-2.17	-0.84	-1.43	-0.41	4.84	-3.17	1.61	-1.09	2.75	0.49	3.13	-2	2.83	1.55	2.52	4.22	5.5	6.76	-5.47	-3.32	7.72	-7.6	7.82	0.38	2.52	-1.59	26.15	-5.05
35822.02	0.42	2.92	9.97	8.28	-4.65	5.77	1.81	17.89	-0.56	2.37	5.94	15.69	0.14	0.89	0.25	1	5.43	2.77	4.08	-2.43	1.04	-2.27	-0.89	-1.8	-0.5	4.5	-3.53	1.05	-0.59	2.77	0.96	2.4	-2.11	2.67	1.59	1.93	4.48	5.62	7.17	-5.08	-3.97	7.77	-7.31	7.92	-1.21	2.91	-0.99	25.65	-4.19
35902.75	0.48	3.08	10.09	8.11	-4.95	6.28	1.33	18.78	-0.22	2.23	5.54	15.64	0.76	0.56	0.04	0.71	5.45	3.29	4.53	-2.07	1.38	-2.43	-0.47	-2.06	-0.46	5.1	-3.23	0.65	-0.18	2.23	0.48	1.87	-2.55	2.4	1.81	1.28	4.81	5.29	7.38	-4.82	-4.1	7.87	-7.33	8.47	-2.36	2.63	-0.16	25.15	-3.82
35983.47	0.57	3.17	10.59	8.13	-5	6.36	0.89	20.27	0.12	2.24	5.29	16.17	1.05	0.85	0.14	1.02	5.44	3.93	5.38	-1.73	1.07	-2.38	0.09	-2.37	-0.45	6.24	-2.63	0.53	-0.28	1.29	-0.72	2.09	-3.21	1.73	2.22	0.51	4.86	4.85	7.08	-4.76	-3.58	8.03	-7.69	8.66	-2.64	2.01	0.34	24.62	-3.82
36064.2	0.61	3.05	11.33	8.15	-4.78	6.08	1.14	21.55	0.37	2	5.4	17.15	0.57	1.04	0.47	1.93	5.05	4.23	5.73	-1.41	0.22	-2.03	0.29	-2.54	-0.46	7.04	-2.41	0.51	-0.77	0.67	-1.56	2.79	-3.66	0.99	2.63	0.03	4.31	4.64	6.29	-4.59	-2.85	8.07	-7.79	7.94	-2.38	1.51	0.36	24.29	-4.13
36144.92	0.71	2.85	11.86	8.12	-4.35	6.08	2.16	22.28	0.56	1.41	5.92	17.93	-0.02	0.49	1.01	2.7	4.54	4	5.25	-1.19	-0.28	-1.72	0.25	-2.11	-0.54	7.06	-2.45	0.47	-1.28	0.77	-1.53	3.54	-3.47	0.88	2.61	0.1	3.75	4.58	5.37	-4.21	-2.43	8.17	-7.48	6.95	-2.32	1.26	0.27	24.31	-4.69
36225.65	1.04	2.77	11.81	8.14	-3.75	6.4	3.13	22.67	0.5	0.87	6.39	17.8	0.13	-0.01	1.6	3.05	4.45	3.64	4.53	-1.16	-0.05	-1.6	0.4	-1.14	-0.66	6.84	-2.42	0.61	-1.65	1.1	-1.06	3.97	-2.77	1.19	2.07	0.41	3.97	4.63	4.93	-3.91	-2.69	8.61	-7.45	6.78	-2.56	1.4	0.25	24.58	-5.32
36306.37	1.23	2.9	11.34	8.28	-3.23	6.6	3.27	22.83	0.09	0.59	6.41	16.63	0.92	0.25	2.12	3.13	4.95	3.68	4.22	-1.35	0.36	-1.51	0.98	-0.22	-0.64	6.89	-2.58	1.21	-1.66	1.07	-0.68	3.72	-2.08	1.16	1.62	0.82	4.63	4.83	5.3	-3.86	-3.5	9.21	-8.02	7.33	-2.78	1.95	0.16	24.83	-5.82
36387.1	0.8	3.03	10.87	8.47	-3.24	6.57	2.7	22.52	-0.08	0.67	6.21	15.16	1.62	0.83	2.46	2.78	5.52	4.07	4.28	-1.69	0.44	-1.29	1.72	0.27	-0.36	6.97	-3.25	1.94	-1.22	0.78	-0.51	3.05	-1.79	0.82	1.96	1.46	4.78	5.04	6.06	-3.79	-4.1	9.59	-8.47	7.54	-2.79	2.42	-0.19	24.69	-6.17
36467.82	0.42	2.89	10.68	8.42	-3.81	6.42	2.09	21.91	0.53	1.21	6.26	14.47	1.99	0.91	2.62	1.88	5.47	4.37	4.36	-2.21	0.26	-0.89	1.9	0.48	-0.04	6.91	-4.06	2.18	-0.82	0.66	-0.32	2.51	-1.82	0.69	2.79	2.06	4.36	4.98	6.58	-3.32	-4.15	9.47	-8.24	7.12	-2.57	2.38	-0.78	24.09	-6.47
36548.55	1.11	2.59	10.87	8.18	-4.3	6.3	1.92	21.77	1.46	1.76	6.35	14.66	2.16	0.16	2.99	0.97	4.76	4.32	4.28	-2.77	0.06	-0.31	1.17	0.51	0.02	6.96	-4.61	1.85	-1.06	0.96	0.17	2.39	-1.8	0.95	3.11	2.16	4.14	4.64	6.7	-2.56	-4.06	8.98	-7.79	6.68	-2.36	1.96	-1.14	23.51	-6.87
36629.27	2.33	2.49	11.17	8.18	-4.09	6.41	2.08	22.24	1.92	1.64	5.89	14.73	2.13	-0.79	3.7	0.62	3.9	4.06	4.14	-2.97	0.06	0.07	0.06	0.22	-0.09	7.41	-4.87	1.54	-1.79	1.54	0.86	2.66	-1.64	1.57	2.67	1.91	4.39	4.2	6.71	-2	-4.2	8.81	-7.84	6.51	-2.56	1.54	-0.87	23.45	-7.36
36710	2.85	2.71	11.15	8.35	-3.37	6.85	2.13	22.33	1.77	1.01	4.91	14.2	1.82	-0.77	4.27	0.64	3.54	3.72	4.14	-2.72	0.38	-0.28	-0.62	-0.22	-0.13	8.3	-4.96	1.65	-2.42	1.9	1.28	2.66	-1.47	2.18	2.15	1.73	4.57	3.75	6.72	-1.81	-4.39	9.19	-8.27	6.37	-3.02	1.21	-0.37	23.84	-7.56
36790.72	2.62	3.12	10.89	8.14	-3.04	7.37	1.91	21.45	1.54	0.56	4.14	13.6	1.67	0.52	4.59	0.61	3.81	3.44	4.48	-2.47	0.86	-1.15	-0.55	-0.48	-0.05	9.05	-4.89	1.97	-2.53	1.74	1.21	1.7	-1.26	2.3	1.91	1.51	4.32	3.32	6.59	-1.76	-4.37	9.46	-8.43	6.21	-3.46	0.88	-0.19	24.23	-7.38
36871.45	2.47	3.4	10.74	7.59	-3.26	7.51	1.79	20.42	1.68	0.64	4.1	13.51	2.27	1.96	5.37	0.54	4.17	3.56	5.09	-2.55	1.32	-1.88	0.06	-0.66	-0.02	9.03	-4.51	1.94	-2.1	1.35	0.9	0.5	-1.09	1.93	1.74	0.95	4.09	3.15	6.64	-1.75	-4.07	9.5	-8.14	6.04	-3.91	0.68	-0.25	24.05	-7.33
36952.17	2.78	3.45	10.79	7.13	-3.41	7.23	1.94	20.13	2.13	1.14	4.55	13.91	3.25	2.7	6.74	0.73	4.24	4.08	5.43	-2.69	1.65	-2.08	0.65	-0.79	-0.14	8.57	-3.71	1.32	-1.57	1.12	0.65	0.6	-1.18	1.56	1.29	0.22	4.33	3.54	7.16	-1.95	-3.56	9.99	-7.81	5.71	-4.28	0.87	-0.28	23.04	-7.69
37032.9	3.19	3.64	10.84	6.81	-3.38	7.15	2.05	20.41	2.27	1.47	5.1	14.41	3.54	3.47	7.65	1.26	4.15	4.3	5.12	-2.54	1.78	-1.83	0.61	-0.77	-0.19	8.5	-2.73	0.44	-1.38	0.97	0.43	1.84	-1.52	1.58	0.62	-0.14	4.72	4.24	7.76	-2.31	-3.03	11.06	-7.88	5.3	-4.35	1.47	-0.34	21.66	-7.96
37113.62	3.11	4.23	10.77	6.75	-3.39	7.78	2.1	20.72	1.8	1.07	5.67	14.5	2.9	4.91	7.43	1.64	4.09	3.8	4.39	-2.32	1.73	-1.51	0	-0.83	-0.15	8.75	-1.96	-0.12	-1.59	0.86	0.25	2.55	-1.95	1.94	0.28	0.16	4.85	4.62	7.9	-2.46	-2.69	11.95	-8.1	4.96	-4.27	2.16	-0.45	20.65	-7.87
37194.35	2.52	4.97	10.6	7.01	-3.36	8.53	2.39	20.69	1.38	0.12	6.14	14.17	2.34	6.04	6.45	1.33	4.18	3.01	3.65	-2.36	1.56	-1.43	-0.56	-0.9	-0.54	8.8	-1.59	-0.18	-1.81	0.99	0.3	2.33	-2.42	2.36	0.61	0.91	5.02	4.59	7.59	-2.51	-2.94	12.3	-7.9	4.58	-4.36	2.55	-0.46	20.28	-7.81
37275.07	1.93	5.52	10.41	7.37	-3.25	8.35	2.73	20.22	1.55	-0.74	6.3	14.03	2.51	5.51	5.36	0.62	4.58	2.49	3.07	-2.6	1.14	-1.46	-0.72	-0.62	-1.32	8.58	-1.65	-0.06	-1.49	1.31	0.58	2.32	-2.6	2.55	1.21	1.71	5.46	4.6	6.97	-2.77	-3.92	12.64	-7.32	4.28	-4.67	2.46	-0.46	20.42	-7.92
37355.8	1.7	5.71	10.43	7.65	-3.33	7.19	2.98	19.74	1.72	-1.16	6.44	14.58	2.91	3.56	4.49	0.2	5.1	2.32	2.67	-3.04	0.71	-1.4	-0.56	-0.11	-1.79	8.25	-2.12	-0.17	-0.8	1.67	0.88	2.89	-2.16	2.4	1.57	2.28	5.5	4.77	6.15	-2.91	-5.04	13.14	-6.9	4.42	-4.82	1.98	-0.74	20.84	-7.84
37436.52	1.79	5.46	10.8	7.64	-3.59	6.12	3.27	19.75	1.1	-1.19	7.03	15.53	2.94	1.62	4.03	0.27	5.33	2.25	2.52	-3.6	0.85	-1.39	-0.29	0.2	-1.68	7.74	-2.6	-0.48	-0.55	2.02	1.1	3.42	-1.43	2.12	1.84	2.53	4.66	4.94	5.65	-2.46	-5.49	13.06	-6.85	4.86	-4.55	1.46	-1.28	21.25	-7.61
37517.25	1.98	4.96	11.32	7.14	-3.67	5.92	3.38	20.18	-0.01	-0.97	7.69	15.95	2.85	0.51	3.9	0.52	5.2	2.17	2.76	-3.93	1.39	-1.73	-0.08	0.34	-1.27	7.07	-2.71	-0.62	-1	2.13	1.32	3.55	-1.02	2.02	2.26	2.55	3.69	5.06	6.06	-1.81	-5.16	12.05	-6.96	5.05	-4.25	1.35	-1.65	21.49	-7.81
37597.97	1.88	4.56	11.49	6.57	-3.42	6.47	3.3	20.43	-0.51	-0.6	7.65	15.2	3.03	0.16	3.64	0.74	4.9	2.27	3.29	-3.95	1.4	-2.25	0.21	0.5	-0.78	6.65	-2.97	-0.31	-1.68	1.88	1.53	3.24	-0.98	2.24	2.61	2.63	3.6	5.15	7.15	-1.77	-4.5	10.93	-6.95	4.91	-4.32	1.65	-1.7	21.79	-8.58
37678.7	1.27	4.33	11.07	6.61	-3.06	7.19	3.52	20.25	0.06	-0.06	6.96	13.76	3.44	0.06	3.15	0.95	4.59	2.66	3.84	-3.94	0.7	-2.37	0.6	0.66	-0.25	6.84	-3.92	0.29	-2.18	1.62	1.45	2.65	-0.99	2.74	2.61	2.99	4.13	5.08	8.09	-2.31	-3.89	10.43	-6.67	4.89	-4.52	1.92	-1.7	22.24	-9.18
37759.42	0.54	4.02	10.29	7.3	-2.75	7.68	3.96	20.11	0.89	0.56	6.36	12.66	3.97	-0.5	2.97	1.23	4.33	3.01	4.12	-3.8	0	-1.91	0.68	0.71	0.28	7.4	-4.79	0.76	-2.23	1.75	1	2.25	-0.93	3.13	2.37	3.31	4.28	4.62	8.22	-2.64	-3.43	10.44	-6.41	5.25	-4.6	1.97	-1.63	22.37	-9.08
37840.15	0.17	3.57	9.57	7.93	-2.59	7.63	3.9	20.39	0.91	0.96	6.37	12.44	4.52	-1.31	3.44	1.71	4.18	2.91	3.98	-3.18	-0.1	-1.27	0.42	0.62	0.49	7.72	-4.58	1	-1.81	2.13	0.56	2.46	-0.79	3.12	2.12	3.2	3.97	4.1	7.61	-2.31	-3.16	10.57	-6.53	5.5	-4.67	1.99	-1.13	21.93	-8.76
37920.87	0.09	3.35	9.1	7.92	-2.81	6.7	3.18	20.85	0.2	0.89	6.94	13	4.74	-1.16	4.25	2.35	4.15	2.71	3.52	-2.3	0.32	-0.89	0.38	0.56	0	7.63	-3.44	1.2	-1.32	2.27	0.44	3.1	-0.64	3.15	2.03	2.81	3.97	3.96	7.06	-1.84	-3.14	10.7	-6.93	4.93	-4.67	2.07	-0.25	21.42	-8.74
38001.6	0.11	3.55	8.91	7.44	-3.45	5.06	2.58	21.05	-0.41	0.68	7.38	13.89	4.46	0.01	4.85	2.85	4.37	2.93	3.27	-1.58	0.82	-1	0.62	0.72	-0.96	7.58	-2.44	1.39	-1.33	1.92	0.4	3.56	-0.73	3.86	2.04	2.27	4.44	4.15	7.2	-1.77	-3.32	10.86	-7.24	3.75	-4.44	2.15	0.36	21.17	-8.79
38082.32	0.44	3.84	9.02	7.14	-4.1	3.62	2.72	20.79	-0.69	0.69	7.26	14.59	4.07	1.04	4.89	2.87	4.86	3.37	3.57	-1.03	0.98	-1.42	0.66	0.8	-1.74	7.77	-2.6	1.35	-1.94	1.23	0.2	3.52	-1.1	4.92	2.16	1.55	4.87	4.34	7.89	-1.88	-3.59	11.16	-7.5	2.85	-4.28	2.18	0.37	21.07	-8.4
38163.05	1.16	3.95	9.16	7.21	-4.21	3.05	3.28	20.18	-0.85	0.84	6.95	14.75	4.08	1.37	4.36	2.46	5.08	3.42	4.04	-0.8	0.72	-1.65	0.62	0.31	-1.79	7.82	-3.77	1.08	-2.72	0.83	0.04	3.26	-1.49	5.36	2.57	1.02	4.95	4.34	8.66	-1.76	-3.83	11.65	-7.77	2.67	-4.39	2.04	0.13	21.02	-7.68
38243.77	1.8	4.08	8.97	7.08	-3.84	3.33	3.61	19.8	-0.78	0.74	6.96	14.12	4.53	1.27	3.71	2.04	4.69	3.05	4.38	-1.2	0.36	-1.51	1.15	-0.75	-1.16	7.52	-4.67	0.96	-3.13	1.13	0.09	3.14	-1.74	4.8	3.26	0.96	4.89	4.08	9.24	-1.61	-3.89	12	-7.85	2.73	-4.57	1.64	0.01	20.94	-7.19
38324.5	2.02	4.47	8.5	6.49	-3.71	4.22	3.55	20.15	-0.49	0.48	7.25	12.85	5.11	1.02	3.42	1.98	4.33	2.79	4.93	-2	0.25	-1.33	2.1	-1.89	-0.56	7.18	-4.53	1.31	-2.97	1.71	0.08	3.27	-1.92	3.88	3.77	0.98	4.97	3.78	9.26	-1.78	-3.65	11.77	-7.55	2.52	-4.71	1.2	-0.03	20.56	-7.06
38405.22	1.99	5.24	8	5.93	-4.13	5.19	3.3	20.93	-0.35	0.45	7.33	11.59	5.4	0.88	3.65	2.06	4.57	2.9	5.69	-2.5	0.29	-1.39	2.51	-2.42	-0.56	7.07	-3.73	1.83	-2.39	2.01	-0.11	3.55	-2.06	3.39	3.76	0.74	5.14	3.85	8.49	-2	-3.27	11.26	-6.99	2.16	-4.69	1.09	0.17	19.81	-6.97
38485.95	2	6.18	7.69	5.93	-4.55	5.59	3.06	21.38	-0.47	0.81	6.99	10.91	5.09	0.77	4.26	1.77	4.93	3.37	5.96	-2.41	0.18	-1.59	2.25	-1.96	-0.94	7.14	-3.26	1.75	-1.62	2.1	-0.06	3.68	-2.01	3.39	3.25	0.63	5.3	4.13	7.51	-1.88	-2.94	11.18	-6.61	2.13	-4.26	1.41	0.72	19.09	-6.81
38566.67	2.05	6.52	7.84	6.39	-4.55	5.51	2.84	21.15	-0.47	1.34	6.55	10.89	4.23	0.42	4.91	1.19	4.76	4.23	5.32	-2	0.11	-1.81	1.99	-1.12	-1.18	7.25	-3.68	1.1	-1.06	2.15	0.43	3.34	-1.65	3.47	2.52	1.1	5.49	4.18	6.97	-1.58	-2.7	11.31	-6.75	2.57	-3.6	1.86	1.08	18.88	-6.88
38647.4	1.91	5.67	8.45	6.8	-4.29	5.72	2.62	20.47	-0.11	1.7	6.27	11.08	3.23	0.03	5.01	0.99	3.91	5.15	4.36	-1.81	0.34	-2.09	1.87	-0.72	-1.21	7.45	-4.25	0.74	-1.15	2.06	0.88	2.6	-1.13	3.47	2.03	1.85	5.48	4.01	6.83	-1.61	-2.57	10.89	-7.21	3.11	-3.43	2	0.92	19.14	-7.25
38728.12	1.43	4.12	9.08	6.89	-3.96	6.34	2.39	19.65	0.35	1.67	6.02	10.99	2.53	-0.33	4.18	1.31	2.64	5.53	3.83	-2.17	0.63	-2.38	1.62	-0.78	-1.23	7.72	-4.01	1.05	-1.58	1.81	0.9	1.85	-0.88	3.55	2.1	2.4	4.95	3.97	6.91	-2.03	-2.51	10.05	-7.59	3.25	-3.99	1.72	0.5	19.29	-7.79
38808.85	0.93	2.94	9.5	6.85	-3.61	6.96	2.1	18.79	0.42	1.44	5.96	10.62	2.35	-0.91	2.78	1.56	1.69	5.25	3.57	-2.84	0.63	-2.38	1.47	-0.82	-1.3	7.88	-3.42	1.62	-1.59	1.72	0.68	1.54	-1.03	3.59	2.4	2.7	4.23	4.12	7.2	-2.45	-2.41	9.65	-7.81	2.74	-4.61	1.43	0.02	18.82	-8.26
38889.57	0.98	2.52	9.86	6.91	-3.33	7.47	1.8	18.18	-0.1	1.57	6.4	10.34	2.62	-1.11	1.82	1.38	1.68	4.67	2.97	-3.34	0.6	-1.99	1.71	-0.7	-1.35	7.96	-3.4	1.98	-1.24	1.93	0.48	1.83	-1.26	3.28	2.35	2.81	3.8	4.14	7.43	-2.63	-2.33	10.08	-7.75	1.94	-4.82	1.57	-0.47	17.98	-8.38
38970.3	1.48	2.69	10.2	7.2	-3.24	7.98	1.58	18.13	-0.51	2.3	7.12	10.34	3.01	-0.35	1.92	1.01	2.45	4.11	2.08	-3.6	0.96	-1.56	1.95	-0.55	-1.28	8.09	-3.88	2.57	-1.16	2.07	0.3	2.38	-1.27	2.76	1.79	2.58	3.58	3.6	7.4	-2.46	-2.36	10.93	-7.28	1.56	-4.85	2.17	-0.7	17.43	-8.04
39051.02	1.76	3.15	10.5	7.67	-3.38	8.29	1.32	18.52	-0.06	3.06	7.7	10.62	3.26	0.51	2.66	0.76	3.28	3.79	1.52	-3.85	1.6	-1.34	1.6	-0.49	-1.09	8.24	-4.22	5.09	-1.38	1.95	0.3	2.6	-1.08	2.45	1.11	2.01	3.51	2.63	7.39	-1.93	-2.46	11.43	-6.76	1.83	-4.67	2.73	-0.66	17.58	-7.48
39131.75	1.66	3.38	10.76	8.03	-3.63	8.42	0.99	19.02	0.87	3.01	8.03	10.95	3.45	0.42	3.09	0.6	3.55	3.77	1.67	-3.93	1.9	-1.15	0.88	-0.33	-0.72	8.53	-4.04	9.61	-1.42	1.92	0.76	2.29	-0.92	2.44	0.8	1.56	3.76	1.96	7.52	-1.55	-2.55	11.08	-6.56	2.34	-4.11	2.75	-0.69	18.09	-7.01
39212.47	1.55	3.26	10.9	7.95	-3.8	8.66	0.82	19.73	1.27	2.25	8.16	10.88	3.69	-0.4	2.83	0.4	3.07	3.87	2.25	-3.46	1.48	-0.9	0.59	0.1	0	9.04	-3.54	12.11	-1.25	2.21	1.43	1.91	-1.02	2.57	0.89	1.64	4.39	1.98	7.37	-1.72	-2.56	10.18	-6.65	2.75	-3.48	2.25	-0.88	18.24	-6.7
39293.2	1.71	3.35	10.79	7.54	-3.77	9.11	0.98	20.83	0.96	1.61	8.21	10.44	3.84	-0.91	2.51	0.18	2.16	3.75	2.59	-2.62	0.57	-0.9	0.8	0.65	0.99	9.47	-3.32	9.69	-1.16	2.48	1.57	1.72	-1.26	2.74	1.05	2.02	5.08	2.26	6.9	-2.08	-2.58	9.65	-6.91	3	-3.04	1.74	-0.95	17.52	-6.53
39373.92	2.06	3.83	10.48	7.12	-3.5	9.35	1.62	21.94	0.61	1.45	8.4	10.39	3.81	-0.53	2.89	-0.03	1.52	3.23	2.39	-2.18	-0.48	-1.29	0.82	1.07	1.62	9.33	-3.58	5.38	-1.07	2.39	0.84	1.28	-1.32	2.9	1.15	2.21	5.3	2.19	6.61	-2.13	-2.71	9.86	-7.3	3.12	-2.56	1.55	-0.82	16.32	-6.38
39454.65	2.26	4.11	10.2	6.76	-3.09	8.76	2.88	22.29	0.77	1.44	8.61	11.09	3.81	0.66	3.99	-0.12	1.68	2.55	1.95	-2.6	-1.2	-1.46	0.36	1.2	1.29	8.74	-3.84	3.09	-0.72	1.97	-0.06	0.5	-0.96	3	1.32	2.18	4.85	1.69	6.5	-1.72	-2.83	10.1	-7.88	3.2	-2.17	1.6	-0.74	15.57	-6.02
39535.37	1.86	4.21	10.12	6.28	-2.64	7.52	4.35	21.52	1.02	1.36	8.34	11.7	3.95	2.32	5.32	0.1	2.55	2.16	1.89	-3.36	-1.13	-0.83	-0.06	0.98	0.35	8.22	-3.73	2.68	-0.37	1.53	-0.25	0.38	-0.19	3.11	1.56	2.27	4.09	1.29	6.3	-1.11	-2.69	9.75	-8.54	3.39	-2.21	1.71	-0.82	15.64	-5.77
39616.1	1.08	4.63	10.15	5.75	-2.23	6.51	5.02	19.99	0.67	1.27	7.61	11.39	4.05	3.82	6.36	0.57	3.44	2.21	2.47	-3.68	-0.46	0.19	0.09	0.66	-0.25	8.02	-3.32	2.39	-0.31	1.43	0.17	1.24	0.67	3.33	1.7	2.54	3.31	1.48	6.1	-0.76	-2.39	9.24	-8.98	3.73	-2.44	1.91	-0.82	15.93	-6.24
39696.82	0.67	5.27	10.21	5.5	-2.14	6	4.3	18.4	-0.12	1.25	6.94	10.54	4.08	4.37	6.76	0.97	3.68	2.41	3.2	-3.41	0.22	0.8	0.59	0.46	-0.2	8.02	-2.88	1.67	-0.44	1.59	0.4	2	1.03	3.54	1.71	2.58	2.48	2.27	6.02	-0.7	-2.23	9.31	-9.17	4.18	-2.52	2.15	-0.55	15.83	-7.2
39777.55	0.94	5.6	10.26	5.58	-2.59	5.7	2.99	17.29	-0.73	2.15	6.4	10.2	4.34	3.89	6.66	1.03	3.21	2.6	3.45	-2.92	0.99	0.77	1	0.31	0.05	8.17	-2.73	1.24	-0.55	1.5	0.13	1.86	0.68	3.48	1.57	2.16	1.83	3.17	6.07	-0.45	-2.19	9.88	-9.21	4.62	-2.7	2.14	-0.23	15.2	-7.81
39858.27	1.27	5.56	10.05	5.77	-3.43	5.64	2.46	16.8	-0.94	2.73	5.65	10.77	4.73	3.18	6.43	0.93	2.65	2.88	3.28	-2.39	1.1	0.34	1.27	0.04	-0.03	8.36	-2.84	1.63	-0.51	1.03	-0.13	1.18	0.13	3.21	1.4	1.6	1.77	3.45	6.47	-0.02	-2.08	10.41	-8.88	4.7	-3.06	2.14	-0.37	14.35	-7.84
39939	0.73	5.4	9.58	5.91	-4.18	5.91	3.06	16.79	-0.89	2.88	5.04	11.63	4.72	3.12	6.34	0.9	2.56	3.39	3.14	-1.95	0.99	-0.22	1.56	-0.39	-0.57	8.22	-2.65	2.43	-0.57	0.8	-0.07	0.54	-0.25	3.14	1.56	1.21	2.21	2.91	7.23	0.01	-1.86	10.89	-8.26	4.26	-3.07	1.84	-1.02	13.83	-7.61
40019.72	-0.64	5.14	9.19	5.88	-4.46	6.3	3.92	17.02	-0.77	2.53	5.23	12.05	4.17	3.7	6.52	0.84	2.89	4.01	3.12	-2	0.75	-0.69	1.91	-0.9	-1.13	7.47	-2.05	2.98	-0.9	1.07	0.15	0.45	-0.69	3.37	2.15	0.96	2.7	2.14	7.86	-0.46	-1.68	11.44	-7.87	3.71	-2.58	1.58	-1.49	14.21	-7.34
[truncated: 763 more rows]
[truncated: 46 more columns]
