# Supplementary material for: DNA degradation in fish: Practical solutions and guidelines to improve DNA preservation for genomic research
Source: Ecol Evol. 2020 Jul 13;10(16):8643–51. doi: 10.1002/ece3.6558 (PMC7452763; doi:10.1002/ece3.6558)
Supplement: Supplementary file 2 — Appendix S2 [file ECE3-10-8643-s002.gz › ./plate2_Electropherogram.csv]

Size	3DHC2w	1EHC2w	4ENC2w	2DNR1m	5EHR1m	3DHC1m	1EHC1m	4ENC1m	2DNR3m	5EHR3m	3DHC3m	2DHC2w	5DNC2w	3ENC2w	1DNR1m	4EHR1m	2DHC1m	5DNC1m	3ENC1m	1DNR3m	4EHR3m	2DHC3m	5DNC3m	1DHC2w	4DNC2w	2ENC2w	5DHR1m	3EHR1m	1DHC1m	4DNC1m	2ENC1m	5DHR3m	3EHR3m	1DHC3m	4DNC3m	5ENR2w	3DNC2w	1ENC2w	4DHR1m	2EHR1m	5ENR1m	3DNC1m	1ENC1m	4DHR3m	2EHR3m	5ENR3m	3DNC3m	4ENR2w	2DNC2w
1	1330.99	1711.59	1309.36	1795.91	1523.53	1833.75	1403.62	1812.44	1921.31	1589.87	1541.07	1761.94	1997.89	1396.09	1700.37	1684.96	1526.62	1185.52	1878.94	1313.35	1293.59	1527.55	1540.03	1345.53	1498.33	1680.99	1233.22	1188.41	1318.97	1535.68	1616.92	1694.07	1613.78	1060.02	1206.79	1372.26	1166.58	1771.56	1338.36	1387.42	1706.82	1453.55	1370.09	1285.52	1473.08	1067.56	1392.2	1282.83	1441.72
2	976.96	1238.34	954.92	1408.91	1034.05	1471	1095.12	1330.53	1520.5	1135.59	1183.63	1338.08	1620.07	971.8	1308.5	1242.87	1081.05	824.91	1486.67	892.77	939.61	1145.45	1153.86	949.5	1054	1267.48	974.51	825.67	901.68	1197.51	1184.11	1365.01	1211.75	735.63	868.98	1081.3	818.85	1378.87	956.38	972.87	1321.49	1058.53	1050.04	880.8	1132.47	775.42	972.8	971.45	1138.08
2.95	607.99	757.58	588.12	922.03	605.59	976.81	712.66	820.44	1001.11	688.73	757.62	848.01	1088.55	581.55	839.88	774.9	651.84	491.65	978.99	525.51	578.4	723.04	727.93	570.01	633.73	802.84	639.53	494.51	530.56	778.41	733.87	913.14	764.99	438.16	554.71	710.42	489.66	900.56	580.49	585.53	856.37	649.29	684.07	522.33	730.25	484.16	583.66	616.78	748.82
3.9	346.61	427.28	333.94	533.33	344.25	564.32	412.09	461.73	581.29	389.04	429.82	478.89	644.78	336.09	478.62	444.09	368.62	280.73	567.91	300.46	329.29	412.9	415.62	320.32	359.44	458.93	369.39	285.48	299.43	449.79	418.11	534.06	437.65	249.13	349.23	415.13	275.1	526.86	327.35	334.7	495.72	363.67	409.23	300.3	423.29	287.25	333.86	353.5	436.38
4.84	211.04	263.31	207.35	311.99	228.41	321.09	243.71	280.93	340.21	242.99	249.33	279.97	387.17	224.65	279.33	275.97	232.86	184.28	331.58	199.65	205.39	248.15	249.73	200.98	229.11	276.05	214.17	189.01	194.29	266.77	258.11	309.64	264.64	161.08	251.74	249	172.91	318.67	202.99	216.64	295.02	219.56	261.46	199.6	255.59	190.21	217.18	213.83	257.45
5.79	159.05	204.59	162.1	219.63	191.31	215.79	174.77	215.09	238.54	190.77	176.27	202.12	278.62	187.93	198.81	213.64	184.81	151.56	231.99	166.73	160.65	183.45	184.85	159.01	183.28	204.59	147.67	155.94	159.34	191.23	198.8	212.61	196.33	130.58	220.99	180.58	136.77	234.14	157.51	176.22	211.63	166.07	204.62	165.77	188.01	154.39	177.27	159.44	181.48
6.74	145.41	190.92	152.36	192.07	183.89	181.98	154.82	198.74	207.43	178.1	154.91	180.89	244.5	179.46	175.65	197.31	172.42	142.98	201.68	159.65	149.65	165.26	167.01	148.56	170.82	184.3	126.19	147.91	150.95	167.14	182.74	182.29	175.61	123.46	220.06	159.52	127.69	209.86	145.04	166.64	185.46	151.79	191.15	157.68	167.86	144.79	167.71	143.73	157.34
7.69	143.8	190.09	153.6	187.54	184.24	173.89	151.74	196.85	201.38	177.28	151.34	177.35	235.75	178.19	171.42	194.56	170.18	140.69	196.35	159.66	149.01	162.95	164.5	147.23	167.33	180.76	121.29	146.8	148.96	160.51	179.38	176.1	170.96	123.34	229.9	154.46	126.37	206.04	142.31	165.36	179.82	149.29	192.19	156.79	163.5	143.71	166.59	140.31	151.2
8.64	143.46	190.8	156.35	188.43	185.02	171.82	152.51	197.08	201.13	178.44	152.07	176.74	233.54	178.09	170.52	193.42	169.26	138.57	197.11	160.73	150.68	164.62	164.76	147.23	165.32	180.9	120.53	146.25	147.25	157.89	178.44	175.57	171.02	123.87	243.57	153.12	125.91	206.8	141.11	164.97	179.49	148.25	196.05	157.07	162.63	144.4	166.89	139.69	148.67
9.58	141.52	190.31	157.67	188.76	184.4	169.92	153.59	196.36	200.92	179.01	152.95	175.51	233.7	177.54	168.7	190.88	167	134.91	197.43	160.94	151.87	166.04	164.28	145.86	162.99	180.91	119.53	144.75	144.52	155.22	177.18	174.97	172.71	122.98	258.83	151.72	124.63	207.6	138.95	163.53	179.23	145.8	199.75	156.74	162.02	144.53	166.37	139.17	145.77
10.53	137.68	188.12	156.73	186.91	182.49	167.06	154.42	194.2	200.2	178.11	152.53	172.9	235.54	174.79	165.21	186.94	162.65	129.71	195.81	159.1	151.28	165.44	162.58	142.02	159.5	179.62	116.84	142.16	140.1	151.48	174.63	173.06	174.92	120.34	274.6	149.31	121.96	207.45	135.06	160.66	177.58	141.72	203.47	154.7	160.97	143.64	163.89	137.69	142.05
11.48	132.01	184.55	153.34	183.15	179.37	162.48	154.42	190.48	199.64	174.78	149.94	168.43	237.51	169.45	160.29	182.15	156.21	123.08	192.62	154.72	148.79	162.31	159.49	136.08	153.84	176.26	112.33	138.36	133.71	146.11	170.73	169.9	176.64	115.94	290.33	145.95	117.42	206.26	129.41	156.4	174.44	136.26	207.64	149.93	158.69	141.89	159.44	134.95	137.29
12.43	125.05	179.89	147.62	178.16	174.26	155.06	152.82	184.65	198.9	168.78	144.82	161.74	237.47	163.59	154.31	176.37	147.92	114.64	188.24	148.19	144.84	156.8	154.57	128.99	145.4	170.54	106.72	133.35	125.51	138.67	165.57	165.38	176.91	109.8	305.9	141.72	111.2	203.96	122.38	150.76	169.52	129.51	212.25	142.26	154.62	139.36	153.78	131.08	130.93
13.38	117.27	173.48	139.86	172.09	166.55	144.56	149.33	176.15	196.48	160.31	137.5	152.47	234.28	158.35	146.67	168.65	138.01	104.47	182.27	140.07	139.37	149.16	147.71	120.63	134.68	162.81	100.45	126.96	115.53	129.74	158.48	158.96	174.74	102.19	320.97	136.42	103.95	200.26	114.19	143.63	161.85	121.27	216.86	132.36	148.82	135.8	147.05	125.78	123
14.32	108.34	164.75	130.55	164.17	156.81	131.79	143.96	165.54	190.56	149.45	128.28	140.58	227.79	152.82	136.62	158.54	126.82	93.55	174.13	130.87	132.12	139.7	139.16	110.48	122.68	153.66	92.93	118.84	104.27	120.19	148.73	150.28	169.29	93.56	334.3	129.85	95.87	195.09	104.91	134.99	151.02	110.97	220.96	121.37	141.34	131.28	138.77	118.83	113.98
15.27	98.21	155.12	121.14	153.92	146.87	117.79	136.99	154.73	180.72	137.38	117.45	127.07	217.91	147.39	124.89	147.45	115.43	83.1	164.13	121.7	124.01	128.89	129.57	99.56	110.63	144.07	84.08	109.92	93.31	110.05	137.45	140.11	160.87	84.92	344.77	122.41	87.17	189.42	95.43	125.67	138.64	98.98	225.1	110.94	132.56	127.1	129.44	111.06	104.31
16.22	88.35	147.56	114.02	142.82	139.59	104.04	130.06	145.99	169.56	126.85	106.41	114.25	204.98	144.87	113.5	137.84	105.95	74.54	154.35	114.4	117.26	118.1	120.48	90.28	100.43	135.62	75.56	102.92	84.32	99.8	127.42	130.47	151.76	77.89	353.3	115.63	78.89	185.41	87.57	117.7	127.89	87.53	231.27	103.03	124.25	124.93	121.02	104.33	94.97
17.17	81.04	143.84	110.63	134.09	137.07	93.06	125.76	140.91	161.47	120	97.6	104.88	190.48	147.21	104.27	131.55	100.02	69.25	147.68	110.37	113.47	109.94	113.87	84.22	93.63	129.82	69.38	99.92	78.02	91.66	120.96	123.71	145.1	73.46	362.77	111.4	72.25	185.02	82.9	112.76	121.3	79.3	241.52	98.95	118.78	125.54	115.68	100.41	87.61
18.12	77.45	143.39	110.35	130.03	138.76	86.76	125.48	139.56	158.88	116.99	92.81	100.11	177.04	153.69	98.01	129.11	97.34	66.94	145.37	109.62	112.56	106.38	110.47	81	90.04	126.98	65.72	100.45	74.34	87.44	118.44	121.13	142.38	71.22	376.12	110.48	67.67	188.47	81.36	110.62	118.88	74.89	256.52	98.14	117.1	128.77	114.29	99.86	83.05
19.06	76.35	144.8	111.69	130.04	142.54	84.2	128.31	140.56	161	116.72	91.73	98.75	167.16	162.69	94.61	129.83	96.1	65.67	146.15	111.28	113.7	106.49	109.26	79.13	88.17	126.15	63.65	102.58	72.21	86.38	118.54	121.97	142.76	70.35	395.72	111.98	64.95	194.77	80.86	110.12	119.02	72.79	275.38	98.8	117.93	134.03	115.74	101.63	80.4
20.01	75.45	147.34	113.6	131.82	147.23	82.56	132.52	142.47	166.11	117.97	92.52	98.55	162	173.17	93.43	132.14	94.57	64.04	148.06	114.09	115.79	107.3	109.25	77.37	86.94	126.37	62.6	104.92	70.04	86.27	119.57	123.81	144.6	70.02	424.1	114.7	63.62	203.05	79.19	110.84	120.48	71.18	296.78	99.56	119.76	140.51	117.88	104.13	78.15
20.96	73.71	151.33	115.65	134.12	152.78	80.14	137.08	145.22	173.38	119.8	93.35	97.75	161.71	184.52	93.43	134.69	92.04	61.93	150.48	116.8	117.87	106.79	110.03	75.57	86.01	127.52	62.37	107.28	67.29	85.7	120.73	124.8	146.87	69.35	462.16	118.2	62.91	212.68	76.22	112.99	122.78	69.17	320.18	100.03	122.54	147.91	119.62	106.66	75.84
21.91	71.71	157.74	118.32	137.37	159.59	77.4	142.04	149.65	182.76	121.81	93.35	95.75	165.46	196.77	93.66	137.4	89.27	59.87	154.34	119.22	120.09	105.33	111	74.43	85.28	129.96	62.38	110.13	65.28	84.63	122.21	124.97	149.38	68.04	506.74	122.09	62.05	223.51	73.36	116.46	125.65	67.19	346.04	100.44	126.53	156.61	121.84	109.38	74.17
22.86	70.51	167.2	122.79	142.22	168.36	75.81	148.2	155.93	194.48	124.36	93.02	93.36	170.76	210.33	94.21	141.19	88.05	58.81	160.67	122.77	123.45	104.54	112.15	74.57	84.84	133.81	62.11	114.27	65.5	83.99	125.1	125.71	153.03	66.89	552.79	126.02	61.24	236.62	71.81	121	129.09	66.87	375.4	101.63	131.64	166.94	126.11	112.75	73.91
23.81	71.09	179.52	129.55	148.73	179.47	75.99	156.39	163.33	208.7	128.34	94.09	92.5	174.26	225.07	96.27	146.73	89.85	59.64	169.52	129.03	128.59	105.54	114.8	76.25	85.65	139.09	62.15	120.38	67.96	84.93	130.5	128.75	159.3	67.33	597.71	130.94	61.55	253.21	72.24	126.82	133.86	69.26	409.7	104.77	138.56	178.68	133.05	117.32	75.39
24.75	73.79	193.95	137.7	156.78	192.52	77.43	166.64	171.61	225.03	134.43	97.78	94.61	173.84	241.46	100.78	153.99	94.52	62.14	180.31	138.21	135.57	108.73	120.05	79.47	89.06	145.95	63.56	128.29	71.61	88	138.15	135.51	168.59	70.34	643.17	138.46	63.5	273.02	74.75	133.96	141.05	73.5	449.76	110.43	147.66	191.66	142.19	123.32	78.63
25.7	77.81	209.33	146.33	166.41	206.63	79.79	178.36	181.19	242.73	142.26	103.6	99.17	169.09	261.5	107.24	162.73	100.27	65.32	192.5	149.24	143.87	113.88	127.62	83.7	94.88	154.1	66.43	137.12	75.51	92.61	146.89	145.88	179.67	75.34	694.7	148.48	66.57	294.79	78.55	141.65	150.43	77.81	494.53	117.71	157.24	205.6	152.56	130.64	82.99
26.65	81.54	239.27	155.25	177.81	221.2	83.32	191.33	191.86	261.59	150.41	110.07	104.29	161.24	286.02	114.04	172.01	105.08	68.46	205.39	160.9	152.25	119.95	136.37	87.78	100.63	162.51	70.05	146.07	78.88	97.53	155.89	157.6	190.67	80.38	759.79	159.29	70.11	317.65	82.27	149.01	160.21	81.19	541.83	124.57	165.38	219.56	163	138.99	87.21
27.6	83.89	254.19	164.22	190.53	236.3	87.54	205.74	202.58	281.95	157.4	115.79	108.42	153.46	313.21	119.81	180.54	108.11	71.23	218.47	171.87	159.59	125.34	144.75	90.77	103.85	170.13	73.83	154.98	81.2	101.73	164.75	168.34	200.22	83.66	843.84	169.87	73.49	341.61	85.06	156.01	169.17	83.74	590.97	129.54	172.22	233.15	172.43	147.79	90.2
28.55	85.17	269.74	172.85	202.97	252.11	90.95	221.05	212.67	303.92	162.79	119.92	111.17	149.54	341.45	124.27	188.37	109.82	73.29	231.9	180.92	166	129.14	151.4	92.71	104.75	176.9	77.41	164.14	82.64	104.64	173.22	177.51	208.15	84.99	946.96	180.61	75.91	367.09	86.96	163.34	177.7	86.14	643.64	133.09	179.05	247.65	180.15	156.46	91.82
29.49	86.4	286.83	181.43	213.58	268.74	92.59	236.2	222.82	326.67	167.69	122.64	113.04	151.03	370.5	128.19	197.11	111.33	74.59	245.88	188.23	172.72	131.82	156.09	94.45	105.55	183.74	80.6	173.84	84.28	106.16	181.5	185.75	215.76	85.82	1065.74	191.97	77.52	394.83	88.68	171.9	186.72	88.8	701.96	136.8	186.81	264.75	185.91	165.08	92.95
30.44	88.16	307.22	190.88	221.86	286.69	93.2	250.89	234.79	348.33	174.02	124.97	114.74	156.2	400.84	132.82	207.94	113.85	75.71	260.57	195.79	181	134.68	159.73	96.92	107.83	192.1	83.71	184.58	87.11	107.16	190.15	193.84	225.15	87.71	1197.95	203.97	79.26	426.13	90.87	182.25	196.72	91.61	766.97	141.91	196.29	284.95	190.32	174.66	94.83
31.39	90.76	332.27	202.03	228.16	307.07	94.38	266.17	249.69	367.41	183.13	128.11	116.93	161.87	433.2	138.8	220.75	118.19	77.52	277.07	205.56	191.18	138.76	164	100.46	111.65	203.07	87.34	197.06	91.39	109.28	199.8	202.66	237.69	91.18	1343.74	217.03	81.6	462.38	93.84	194.28	207.93	94.6	839.22	149.07	208.18	307.67	195.15	186.26	98.08
32.34	94.48	361.49	215.03	234.04	330.85	97.17	284.19	267.19	384.89	195.16	133.33	120.32	166.17	468.18	145.83	235.16	124.67	80.69	296.9	217.84	203.23	144.81	170.5	104.97	116.93	216.54	92.05	211.47	97.36	113.55	211.29	213.29	253.44	96.27	1503.18	231.88	84.73	503.86	97.97	207.78	220.49	98.56	918.85	158.68	222.34	332.3	202.37	199.83	102.3
33.29	99.23	393.43	229.79	242.15	358.1	101.88	307.02	286.66	403.92	209.42	141.65	125.65	169.8	506.21	153.56	251.05	133.19	85.73	320.03	231.89	217.43	153.45	179.8	110.76	124.27	231.54	98.28	227.33	105.41	119.72	225.54	227.07	272.1	103.1	1673.1	248.77	89.06	549.61	103.78	222.81	234.76	104.56	1005.55	170.6	238.39	359.02	212.73	214.46	107.36
34.23	105.36	427.38	246.44	254.19	388.3	109.07	334.99	307.58	427.16	225.06	153.17	133.43	174.61	548.25	162.33	268.38	143.58	92.87	345.2	247.38	233.79	164.78	191.62	118.77	134.1	247.81	106.16	244.46	115.17	127.3	243.18	245	293.59	111.46	1846.38	267.87	94.85	598.6	111.63	239.44	251.31	112.8	1099.52	184.1	256.42	388.46	225.76	229.57	114.12
35.18	113.47	462.93	264.59	270.34	421.6	118.96	366.66	329	455.25	241.42	167	143.79	180.93	596.2	172.88	287.35	155.39	101.37	372.08	264.47	251.56	178.2	205.74	129.24	145.74	265.99	115.12	263.22	125.32	136.21	263.7	266.56	317.51	120.64	2016.48	289.21	101.92	651.15	121.24	257.39	270.42	122.41	1201.2	198.32	276.08	420.43	240.59	245.62	122.77
36.13	122.92	499.27	283.13	290.4	458.02	130.09	400.32	350.42	487.79	258.07	181.53	156.21	186.39	651.27	185.15	308.26	167	109.52	401.45	282.89	269.95	192.48	221.56	140.93	157.55	285.9	123.99	283.49	134.68	146.01	285.42	289.5	342.26	129.57	2182.82	312.06	109.67	708.54	131.16	276.08	291.53	132.36	1310.28	212.28	296.16	453.62	256.41	263.3	132.18
37.08	131.89	536.24	301.13	313.56	495.84	139.99	434.51	372.23	524.63	274.56	195.01	169	187.84	711.36	198.17	330.24	176.22	116.04	433.75	302	288.18	205.75	237.1	151.58	167.85	306.18	131.87	303.97	142.61	155.43	306.62	311.36	365.41	137.12	2351.79	335.57	117.15	770.48	139.55	295.13	313.21	141.86	1425.92	224.95	315.82	486.85	272.66	282.34	141.12
38.03	138.83	574.33	318.68	338.06	533.09	147.51	468.04	394.42	565.9	290.29	206.13	179.57	184.22	771.98	210.86	351.2	182.48	121.12	468.38	321.82	305.26	216.28	250.59	159.77	175.75	326.14	138.83	323.74	148.78	163.57	326.56	331.54	385.68	142.61	2533.5	359.89	123.36	834.65	145.96	314.88	333.99	150.61	1546.61	236.11	335.07	520.22	289.08	301.51	149.22
38.97	143.52	613.6	336.29	362.56	569.71	153.12	500.97	416.38	610.7	305.12	214.46	186.36	177.22	830.78	222.65	370.1	187.65	125.78	504.3	342.96	320.93	223.81	262.5	166.28	181.62	345.84	145.81	343.38	153.82	170.84	345.92	351.37	404.07	146.69	2735.18	385.39	128.04	899.45	151.16	335.4	353.84	158.91	1670.54	246.64	354.31	554.83	305.8	320.2	156.86
39.92	147.41	653.57	354.01	386.51	606.73	157.76	534.53	438.29	656.67	319.71	221.17	190.63	169.8	889.51	234.26	388.67	194.15	131.01	540.69	365.21	336.28	229.89	274.89	172.98	187.48	365.17	154.13	363.95	159.58	178.26	366.21	372.67	422.78	150.97	2956.62	411.95	132.23	965.07	156.09	355.66	374.12	167.48	1797.67	257.91	374.19	591.66	323.18	338.77	164.89
40.87	152.53	693.94	371.7	409.73	645.12	162.4	569.41	461.1	701.26	335.25	228.91	195.24	164.29	951.63	247.22	409.48	202.95	137.47	576.96	387.17	352.89	236.88	289.42	180.86	196.12	384.35	164.57	385.96	167.55	186.54	388.35	396.7	443.54	156.49	3196.1	439.47	137.33	1032.29	161.62	375.2	396.05	177.26	1929.45	270.8	395.3	630.41	340.73	357.59	173.94
41.82	159.78	734.82	389.95	432.42	685.61	168.23	605.24	485.08	743.68	352.57	239.44	202.13	161.68	1018.58	261.51	433.19	213.76	145.06	612.8	407.89	371.61	246.41	306.47	189.84	208.29	403.95	176.56	409.56	177.46	195.7	412.37	424.07	466.78	163.3	3461.18	468.3	143.59	1101.39	168.2	394.62	419.75	188.69	2066.22	285.41	417.46	669.68	356.95	376.68	183.79
42.77	168.79	776.15	409.5	454.97	728.26	176.24	641.77	509.27	785.34	371.33	252.55	211.3	161.89	1088.71	275.47	458.69	226.15	153.46	648.46	427.92	391.84	258.5	324.82	199.81	221.88	423.34	188.82	434.33	188.35	205.2	437.51	454.54	491.78	171.4	3766.86	498.86	150.08	1171.69	175.65	413.82	444.6	200.57	2205.49	301.41	439.77	707.93	370.93	396.09	193.63
43.71	178.77	817.04	429.68	477.65	772.48	186.51	679.01	532.75	827.5	390.59	267.45	221.87	163.56	1158.9	288.46	485.05	239.51	162.8	683.63	448.61	412.4	272.19	342.63	210.71	234.96	441.32	200.92	459.14	199.68	214.87	462.35	487.04	517.29	180.87	4118.56	530.9	156.17	1242.13	183.79	431.93	469.63	211.2	2341.88	318.03	461.4	744.32	383.07	415.46	202.92
44.66	189.07	855.76	449.09	500.42	816.87	198.12	716.2	555.5	868.58	409.59	283.39	233.36	164.34	1225.04	301.66	511.02	252.75	173.07	716.75	470.48	432.68	286.77	359.33	222.13	247.32	458.03	212.83	482.5	210.78	225.2	485.87	520.48	541.53	191.27	4502.08	563.09	162.08	1311.58	192.25	448.8	494.01	220.2	2469.6	333.67	481.98	778.81	393.81	434.02	211.43
45.61	199.27	890.58	467.36	522.12	859.16	209.71	751.51	577.34	904.81	427.44	299.2	245.5	162.33	1283.25	315.84	534.35	264.35	183	746.59	491.72	451.96	301.19	374.93	233.12	258.24	474.31	223.8	503.19	220.17	235.73	507.64	554.03	562.45	201.2	4896.61	593.84	167.61	1377.77	200.05	464.91	516.86	227.6	2585.68	346.02	500.98	811.18	402.36	450.99	218.76
46.56	208.65	920.87	484.36	540.53	897.23	219.55	783.37	596.88	933.27	442.58	312.99	257.03	156.96	1333.11	329.77	553.57	272.18	190.22	773.09	508.58	468.36	312.82	387.98	241.82	265.24	489.46	232.44	520.46	226.03	244.12	526.11	584.85	577.53	208.46	5294.04	622	171.82	1438.32	205.86	480.42	536.55	232.33	2689.52	352.67	516.79	840.25	406.95	465.76	224.14
47.51	215.21	947.24	498.63	553.97	930.61	225.66	811.77	612.41	953.24	453.15	322.08	265.04	148.79	1377.18	341.13	568.44	273.84	192.49	795.84	517.52	479.92	318.8	395.93	245.96	265.98	501.21	237.15	534.08	227.36	247.89	539.08	606.79	583.91	211.46	5697.27	646.48	173.71	1493.93	208.32	494.49	551.02	233.35	2780.68	352.35	527.73	864.51	406.19	477.79	226.69
48.45	216.79	971.41	508.79	562.36	960.7	226.68	837.38	624.04	965.46	458.45	324.1	266.57	139.38	1417.74	347.76	578.49	268.95	189.44	813.78	517.17	486.56	318.12	396.79	244.65	260.87	508.67	237.22	545.22	224.8	246.5	547.16	614.99	581.08	210.46	6101.95	666.64	172.75	1547.66	206.47	506.36	559.49	231.18	2858.52	346.41	533.89	883.91	399.83	486.87	225.85
49.4	208.13	996.24	515.71	566.59	991.11	222.68	860.35	634.05	971.83	460.06	318.98	261.15	131.06	1456.84	348.94	584.13	260.93	183.43	826.19	510.24	489.96	311.56	390.75	239.9	253.76	514.29	234.55	556.69	220.45	241.8	554.25	611.54	573.12	207.39	6492.86	683.5	169.4	1601.07	200.66	517.93	563.66	228.05	2923.48	338.93	537.38	901.02	388.99	494.09	222.6
50.35	204.74	1025.69	522.21	568.78	1027.86	215.66	881.44	645.22	976.32	460.76	310.17	251.63	125.78	1498.59	346.77	589.1	255.37	178.29	833.85	503.24	492.31	301.88	381.44	235.84	249.6	521.78	232.77	572.04	217.32	237.36	564.22	604.36	566.64	204.89	6863.3	699.81	165.13	1654.6	192.85	532.86	567.37	226.6	2977.85	334.24	541.46	920.8	376.39	502.14	219.74
51.3	206.18	1064.8	531.18	572.99	1077.05	209.43	904.01	660.19	984.29	463.19	303.33	242.82	123.86	1549.65	345.43	598.87	256.15	177.22	840.36	502.48	496.18	294.03	374.42	236.11	251.06	532.93	234.58	594.4	218.67	236.86	579.4	602.02	567.01	205.55	7225.84	719.1	161.43	1712.39	185.68	552.96	575.09	228.49	3025.12	335.02	549.61	948.24	365.63	513.82	219.81
52.25	212.46	1119.98	544.46	583.24	1141.83	207.65	932.85	681.93	1000.02	470.24	302.83	238.93	123.72	1618.05	348.91	616.43	263.48	181.25	851.3	510.24	504.95	292.62	373.8	242.05	257.94	548.23	241.04	625.42	226.44	241.8	601.66	610.8	576.69	210.74	7593.02	745.05	159.12	1783.68	180.87	577.76	590.14	234.14	3070.39	342.43	564.71	986.18	359.16	530.95	223.61
53.19	221.74	1198.71	563.23	600.58	1224.54	211.69	971.7	713.46	1025.83	484.74	309.24	241.54	122.97	1711.36	359.29	641.4	275.27	189.66	870.94	525.98	521.25	299.04	381.29	253.02	269.11	569.06	252.31	665.43	240.31	250.88	632.9	633.68	596.6	220.02	7952.68	781.02	158.71	1878.86	178.74	607.46	614.27	243.48	3123.14	356.71	588.84	1036.19	357.23	554.84	231.17
54.14	232.84	1308.18	588.51	623.65	1329.96	220.8	1024.31	757.16	1064.09	508.33	320.87	249.88	120.07	1835.54	376.03	672.89	289.73	201.43	902.07	549.88	545.39	311.78	397.38	267.58	283.72	597.07	268.73	714.46	258.97	261.82	674.06	670.01	628.62	231.85	8266.59	829.52	160.24	2005.78	179.04	643.46	649.64	256.61	3197.23	378.12	623.48	1100.2	358.21	587.18	242.66
55.09	245.12	1453.54	620.59	651.4	1461.55	233.65	1096.92	813.37	1119.15	541.02	337.42	262.83	115.38	1993.34	397.95	710.53	305.85	215.63	949.46	584.14	575.81	329.25	421.37	284.45	300.88	631.62	291.59	771.28	282.44	273.35	723.49	717.17	674.96	244.68	8488.44	891.93	163.16	2170.52	181.51	685.92	699.66	273.8	3309.81	407.57	668.5	1177.68	360.48	629.54	257.72
56.04	257.03	1635.41	658.02	683.57	1614.46	249.26	1197.03	878.24	1196.71	580.78	360.38	280.01	110.51	2179.63	426.11	752.08	321.71	230.6	1020.68	631	610.18	351.06	450.87	302.74	318.28	669.67	321.55	832.09	311.82	285.21	776.32	772.08	734.26	257.43	8588.87	967.17	167.01	2376.72	185.55	731.71	765.68	295.31	3484.95	444.57	720.45	1261.84	364.71	681.28	274.99
56.99	266.43	1844.62	697.08	719.1	1774.79	266.74	1330.19	944.1	1300.01	623.34	389.33	301.02	106.76	2377.5	461.73	792.44	333.97	244.04	1122.14	690.03	645.43	376.01	482.54	321.25	332.39	707.67	355.86	891.27	345.6	296.45	826.44	829.71	799.34	269.19	8577.44	1050.2	172.09	2619.1	189.94	775.01	843.75	320.28	3753.55	484.37	772.8	1341.8	374.65	737.2	292.69
57.94	272.18	2059.02	732.3	755.37	1925.82	284.33	1495.23	1002.28	1424.95	662.89	419.59	323.61	104.55	2561.89	502.11	825.93	340.57	254.19	1253.81	755.83	677.34	399.91	512.46	337.65	340.97	741.59	389.01	943.28	378.48	304.93	868.8	881.76	859.41	278.8	8505.56	1132.75	180.01	2878.32	194.11	810.39	924.95	345.6	4136.56	519.18	818.31	1408.37	396.87	788.51	309.16
58.88	274.73	2250.92	758.93	788.37	2055.51	299.12	1679.34	1046.2	1557.37	693.36	444.5	342.8	102.99	2710.01	541.24	849.04	342.07	260.06	1404.95	817.94	701.5	416.95	535.87	349.75	344.5	766.78	416.18	984.96	405.53	309.34	900.22	920.12	904.21	284.93	8448.34	1205.87	193.81	3125.39	199.81	836.03	998.17	366.71	4617.69	542.28	851.38	1456.81	441.36	828.01	322.54
59.83	275.25	2400.1	775.24	813.84	2159.45	308.54	1860.07	1073.4	1675.4	710.61	459.44	353.64	100.15	2809.55	573.56	861.72	339.99	261.33	1554.01	864.61	715.23	423.66	548.36	356.95	344.49	780.42	435.26	1015.8	425.72	310.2	920.06	941.7	927.71	287.14	8479.08	1263	217.09	3333.05	211.72	853.49	1054.03	380.32	5127.22	550.68	869.01	1486.57	518.47	853.54	330.95
60.78	274.26	2500.28	781.68	828.93	2237.84	312.15	2014.36	1085.26	1757.5	714.48	463.56	354.99	94.99	2859.75	596.64	865.74	335.5	258.83	1675.7	888.6	718.76	420.74	548.38	360.3	341.71	783.2	446.64	1036.38	440.27	308.53	930.1	948.34	929.78	286.78	8646.14	1302.25	251.39	3486.69	236.86	864.49	1088.24	386.19	5560.04	545.64	871.68	1499.63	628.11	866.44	333.61
61.73	271.51	2556.32	779.34	832.7	2292.37	310.88	2127.01	1084.57	1791.28	707.93	459.35	349.19	88.67	2868.71	610.82	861.74	329.36	254.27	1751.58	890.32	714.54	411.52	537.94	361.38	336.23	777.65	452.46	1047.68	449.81	304.72	932.71	943.44	915.09	285.64	8960.8	1325.55	292.5	3586.84	282.13	869.28	1101.76	386.25	5827.46	530.95	863.35	1498.43	748.82	869.19	331.42
62.68	266.92	2579.2	769.71	825.42	2326.57	305.73	2194.64	1074.82	1777.17	694.24	450.21	339.02	82.92	2850.26	616.59	849.2	321.83	248.62	1777.53	875.3	704.64	398.82	520.6	361.15	328.19	766.04	454.87	1051.76	454.32	298.53	929.76	930.27	890.25	283.83	9400.85	1335.52	329.86	3642.01	348.04	867.94	1099.04	382.04	5902.51	510.76	849.18	1485.71	841.86	864.4	325.89
63.62	261.06	2582.2	754.6	808.17	2345.51	298.08	2224.25	1044.53	1725.74	653.9	437.93	326.17	78.2	2819.04	614.12	828.84	313.22	241.86	1764.02	849.18	668.75	383.49	499.32	359.41	318.32	750.03	454.81	1051.55	454.27	289.89	922.55	911.8	860.74	280.45	9927.19	1335.23	351.41	3662.49	422.15	861.63	1086.09	373.65	5819.32	488.8	832.5	1475.56	874.27	854.34	321.91
64.57	254.68	2577.24	736.53	783.01	2354.37	289.54	2227.82	1028.39	1651.81	631.54	423.2	311.95	73.89	2784.05	605.13	803.98	304.28	234.19	1728.8	816.6	645.76	365.97	476.26	355.92	307.95	731.45	452.82	1049.52	451.16	279.98	912.13	890.37	829.99	275.7	10502.9	1328.9	351.14	3659.21	481.35	852.58	1068.48	361.89	5638.57	467.64	814.09	1465.42	841.8	841.36	317.93
65.52	248.45	2570.62	718.55	753.64	2358.34	280.57	2217.23	1013.05	1570.24	611.33	407.53	297.87	69.63	2746.51	592.93	779.06	295.81	226.41	1687.35	782.68	623.54	347.99	453.29	351.39	298.64	712.37	450.05	1046.53	447.37	270.66	899.92	867.93	800.43	270.99	11091.92	1319.76	333.28	3641.04	505.71	843.35	1050	349.58	5415.46	447.75	794.45	1441.9	768.81	828.01	308.15
66.47	243.01	2562.18	702.56	724.84	2360.7	271.21	2202.46	999.42	1493.35	594.45	392.92	285.7	65.79	2704.54	580.92	756.98	288.21	219.3	1648.2	751.76	603.73	331.76	431.96	347.23	291.08	693.98	448.09	1042.29	445.51	262.89	887.68	846.63	773.37	267.49	11635.72	1309.29	308.47	3611.51	492.62	835.16	1032.69	339.6	5185.73	428.73	775.41	1418.56	687.12	815.92	297.71
67.42	238.56	2549	688.63	700.29	2360.22	262.22	2189.53	986.21	1428.13	579.66	380.68	277.14	62.84	2657.24	571.72	737.88	281.06	213.13	1614.02	725.7	586.01	318.19	413.2	344.52	284.5	676.37	448.49	1036.48	446.51	256.58	876.17	828.28	748.19	265.35	12047.31	1299.4	285.8	3571.3	457.09	826.99	1017.77	332.52	4964.98	411	758.18	1397.14	617.03	805.08	288.21
68.36	234.17	2528.26	675.94	681.06	2353.03	254.4	2177.83	970.93	1375.66	564.47	370.65	272.59	60.89	2604.25	566.69	720.14	273.5	207.45	1584.01	704.14	569.12	306.29	397	342.91	277.29	659.22	451.1	1028.76	448.37	250.5	864.26	813.04	723.33	263.8	12250.94	1291.48	268.66	3521.2	418.09	817.31	1005.45	326.87	4754.57	394.47	741.37	1377.36	563.54	794.72	280.39
69.31	228.48	2498.06	663.54	665.66	2336.14	247.66	2162.05	952.85	1333.18	546.98	361.09	269.96	59.76	2544.54	564.92	702.05	264.77	201.17	1555.78	684.87	551.5	294.21	382.19	340.49	268.21	641.89	453.1	1018.47	447.94	242.83	850.19	798.54	697.66	261.69	12241.04	1283.77	255.64	3461.14	386.11	806.04	994.17	320.59	4549.61	377.64	722.77	1356.97	522.78	783.89	273.09
70.26	221.19	2457.98	650.18	651.02	2308.45	241.26	2137.45	933.05	1295.7	527.06	349.86	265.39	58.91	2477.65	562.97	682.08	254.34	193.24	1527.4	664.75	531.95	281.16	366.89	335.29	257.12	623.58	451.4	1004.7	443.49	233	833.02	781.81	670.62	258.02	12098.75	1272.89	243.66	3390.91	362.42	793.67	981.47	312.13	4345.95	359.71	701.64	1332.97	488.81	771.23	264.5
71.21	212.95	2408.84	634.83	634.78	2271.16	233.91	2102.88	912.18	1258.82	506.25	335.67	255.42	57.47	2405.72	557.19	659.15	242.53	183.58	1498.19	641.94	510.9	267.43	349.59	327.05	245.16	603.97	446.42	987.35	435.71	222.05	813.22	762.26	642.58	252.15	11941.83	1256.96	231.25	3312.35	344.25	779.8	965.56	301.49	4143.26	341.85	678.75	1303.55	457.66	755.95	254.38
72.16	204.56	2351.93	617.35	617.08	2227.46	224.61	2060.49	890.27	1221.99	486.49	318.91	239.57	54.97	2331.75	546.81	633.88	231.14	173.55	1467.83	617.24	490.29	253.26	330.24	317.23	234	583.75	441.58	967.64	427.26	211.16	792.77	742.89	615.3	244.34	11853.63	1236.08	219.27	3228.02	328.07	764.14	946.94	290.73	3943.78	325.86	655.86	1269.54	428.49	738.5	244.3
73.1	197.2	2289.7	598.15	599.77	2180.33	213.97	2013.66	868.19	1187.53	469.1	302.24	221.38	51.49	2256.03	534.45	608.96	222.23	164.91	1436.13	593.02	471.75	239.32	310.89	308.07	224.66	564.12	439.25	947.13	420.63	201.35	773.82	727.96	590.88	236.28	11844.33	1212.16	208.8	3138.94	311.55	747.36	928.35	282.09	3750.59	312.86	634.33	1233.93	402.5	719.52	235.55
74.05	191.78	2225.43	558.39	584.35	2130.49	204.16	1964.12	847.01	1156.82	454.35	288.76	205.6	47.45	2177.59	523.61	586.46	215.7	161.61	1403.61	571.52	455.5	226.98	294.38	301.54	217.09	545.62	438.71	926.35	415.32	197.26	755.9	718.84	569.74	229.65	11863.24	1187.29	200.01	3044.76	295.19	729.75	911.24	275.71	3565.39	302.83	624.22	1199.23	380.82	699.75	228.12
75	187.06	2160.79	540.75	570.63	2076.75	196.82	1911.9	825.89	1128.76	441.21	278.9	193.94	43.54	2097.3	515.43	565.67	209	158.31	1370.8	553.77	440.31	216.62	281.44	297.09	210.11	527.47	437.46	904.57	407.95	193.16	735.98	712.23	549.98	224.39	11852.14	1161.21	192.43	2945.38	281.35	710.69	893.65	269.77	3385.78	294.3	614.11	1165.57	362.82	680.24	221.65
76	180.81	2094.48	524.41	557.25	2018.1	191.21	1857.22	802.23	1101.47	427.65	270.84	184.93	40.42	2017.09	508.28	544.45	199.89	153.04	1336.55	538.99	424.01	206.98	270.62	291.73	202.25	508.33	433.42	880.29	395.97	185.82	712.42	703.06	528.97	219.2	11791.69	1132.36	185.29	2841.81	271.12	690.22	873.33	262.56	3207.11	285.18	594.57	1131.86	346.37	660.91	215.64
77.57	172.75	2024.69	507.03	543.02	1954.97	184.94	1800.44	775.45	1074.34	412.18	262.79	176.83	38.2	1937.78	500.39	521.43	188.58	148.19	1299.13	525.12	405.54	196.84	260.28	283.91	193.51	487.73	425.78	853.2	380.31	178.23	686.85	688.94	505.89	213.19	11692.62	1100.51	177.74	2736.1	262.62	669.61	850.33	253.69	3027.6	274.58	575.15	1097.09	329.82	640.67	209.06
79.14	164.32	1952.86	487.92	527.6	1889.43	176.77	1741.75	748.66	1047.69	395.06	253.48	168.8	36.6	1858.88	491.62	496.33	176.84	143.22	1258.71	511.01	386.07	186.61	249.64	275.02	184.92	466.48	415.27	825.54	364.05	170.56	661.67	670.91	482.08	206.45	11549.41	1066.5	169.71	2631.42	252.67	649.76	825.82	244.19	2850.8	263.24	555.21	1060.78	313.26	619.44	201.37
80.71	156.35	1820.47	468.8	511.55	1824.79	167.86	1680.97	724.96	1021.5	377.7	242.6	160.32	35.13	1780.54	482.53	469.92	166.43	138.12	1217.04	497.71	367.28	177.56	239.08	266.66	177.12	446.01	404.05	800.01	349.52	163.6	638.12	650.63	459.16	199.72	11324.9	1031.46	162.32	2530.83	240.07	630.66	800.87	235.65	2683.35	252.16	534.43	1023.72	297.87	598.42	193.27
82.28	148.88	1762.37	451.19	495.87	1764.35	160	1618.43	704.03	995.55	361.47	231.68	151.6	33.38	1704.97	473.55	444.14	158.2	133.27	1176.13	486.7	349.79	170.17	229.84	259.05	170.63	427.53	394.19	777.12	337.4	157.53	616.75	629.49	438.54	193.49	10992.9	997.35	156.6	2436.31	226.92	612.52	776.88	229.07	2529.13	242.02	513.17	987.49	285.22	578.47	185.89
83.85	142.32	1707.51	435.21	481.8	1709.31	153.82	1557.34	683.83	970.32	347.22	222.98	143.82	31.42	1634.81	465.23	420.77	151.73	129.1	1138.51	477.89	333.62	164.02	222.58	252.06	165.74	410.89	386.06	756.01	327.43	152.04	597.02	609.9	421.23	187.75	10581.27	965.9	152.2	2348.42	215.97	595.67	755.37	224.48	2386.63	233.42	492.26	952.71	276.39	559.55	179.76
85.42	137.16	1655.7	420.49	470.79	1658.45	148.86	1501.85	663.48	947.5	334.97	217.27	138	29.81	1570.16	458.06	400.1	146.12	125.5	1105.67	470.23	318.84	158.55	216.78	245.78	161.74	394.76	379.07	736.06	319.24	147.12	577.92	594.09	406.52	182.36	10157.68	937.05	148.1	2265.75	207.78	579.93	736.7	221.06	2253.51	226.57	472.83	919.99	270.89	541.72	174.6
86.99	132.99	1607.08	406.85	463.27	1610.09	144.22	1452.25	644.12	928.99	324.09	213.04	133.89	28.9	1509.55	451.75	381.5	141.01	121.91	1075.83	463.11	305.59	153.27	211.6	240.28	157.63	378.76	373.06	716.97	312.57	142.86	559.93	581.81	392.72	177.33	9788.97	909.65	143.84	2186.63	201.1	564.84	719.75	217.77	2130.24	220.84	455.59	891.04	266.86	525.44	170.01
88.56	128.86	1561.41	394.37	458.24	1563.85	139.21	1405.44	627.4	915.29	314.14	208.15	130.05	28.34	1453.23	445.71	364.82	136.62	117.86	1046.31	456.91	293.74	147.91	206.18	235.48	153.48	364.19	368.13	699.2	307.44	139	544.4	571.49	379.74	172.91	9530.43	883.45	139.61	2112.05	194.85	549.98	703.17	214.32	2018.15	215.42	440.52	866.31	262.72	510.85	165.78
90.13	124.65	1518.89	383.45	454.23	1520.81	133.99	1359.36	613.88	905.68	305.15	202.29	125.41	27.63	1403.01	440.29	350.57	133.34	113.57	1017.27	452.97	283.15	142.67	200.43	231.47	150.33	352.09	364.25	683.99	304.13	135.05	531.63	563.13	368.84	169.27	9429.64	859.85	136.08	2044.79	189.07	535.7	687.24	211.47	1916.9	210.56	427.21	844.18	258.25	497.44	162.22
91.7	121.24	1480.2	374.3	450.29	1482.07	129.22	1314.78	602.88	899.55	297.38	197.11	120.55	26.65	1358.98	436.45	339.12	131.23	110.02	990.72	452.39	273.93	138.19	195.59	228.41	148.54	341.92	361.26	671.49	302.39	130.89	520.55	558.14	360.29	166.39	9501.99	839.98	133.86	1985.61	184.38	523.03	673.41	209.94	1824.11	207.06	415.26	823.61	254.36	484.91	159.8
93.27	119.24	1446.75	366.3	446.21	1447.45	125.44	1273.35	593.13	896.77	291.08	194.05	116.81	25.37	1318.6	434.38	329.68	129.63	108.03	967.69	454.41	266.06	135.16	192.56	226.19	147.46	332.25	359.06	660.3	301.08	127.19	509.82	556.65	352.95	164.32	9703.16	822.84	132.76	1932.29	181.16	511.99	661.98	209.44	1737.34	205	404.56	804.63	252.13	473.63	158.22
94.84	117.9	1418.37	358.59	441.95	1415.34	122.82	1235.38	583.69	896.68	286.33	192.91	114.54	23.68	1279.33	433.32	320.73	127.88	107.15	947.32	456.68	259.06	133.57	190.59	224.58	146.4	322.42	357.87	649.04	299.18	124.64	499.18	557.11	345.71	163.03	9954.28	806.48	131.83	1882.54	179.09	501.27	651.95	208.8	1656.58	203.58	395.34	786.92	251.65	463.93	156.71
96.41	116.24	1390.25	351.13	437.39	1384.51	120.96	1200.52	574.44	897.09	282.57	192.29	112.92	21.82	1241.06	432.2	311.43	126.07	106.55	927.91	457.41	252.68	132.58	188.87	223.44	144.94	313	357.8	637.35	296.57	123.11	489.53	558.36	338.3	162.01	10203.05	790.14	130.42	1836.1	177.27	490.57	642.87	207.1	1582.45	202	387.54	770.1	251.63	455.69	155.11
97.97	114.38	1358.45	344.72	432.81	1330.58	117.25	1168.71	565.64	887.92	278.88	190.42	111.25	20.23	1205.26	429.8	302.12	124.43	106.17	908.72	456.6	247.34	131.6	187.76	222.51	143.1	304.64	358.55	625.87	293.68	121.96	481.26	561.09	331.37	161.12	10684.75	774.52	128.97	1792.95	174.99	481.14	634.8	204.47	1513.91	200.28	380.72	754.58	251.11	448.61	153.79
99.54	112.87	1326.38	339.97	428.48	1307.72	115.27	1139.59	557.65	877.2	275.2	190.22	109.81	18.97	1172.83	425.51	293.83	122.84	106.27	890.82	455.12	243.39	130.71	187.56	221.53	141.61	297.5	359.71	615.42	291.03	120.69	473.73	566.15	325.64	160.78	10869.52	760.44	127.88	1752.62	172.43	473.55	627.29	201.39	1449.74	198.8	374.33	741.13	250.59	442.24	152.4
101.11	111.79	1299	336.05	424.01	1285.78	113.72	1112.64	550.65	863.69	272.17	190.32	109.09	17.99	1143.53	420.7	287.53	121.37	106.34	875.79	453.52	240.49	130.32	187.84	220.65	140.86	291.58	360.63	606.07	289.08	119.21	466.45	572.29	320.9	161.1	10927.36	747.57	126.6	1715.53	170.48	466.93	619.66	197.93	1389.94	197.39	367.92	729.7	248.12	436.26	150.07
102.68	110.85	1276.45	331.43	418.83	1265.11	112.88	1088	544.32	847.56	269.83	189.79	108.71	17.4	1116.31	417.71	283.02	120.44	105.78	863.93	451.87	238.1	130.71	188.42	220.2	140.2	286.67	360.81	597.48	287.91	117.82	459.85	576.73	316.85	161.52	10834.94	734.77	124.8	1682.01	169.34	460.76	612.13	194.09	1334.64	195.8	361.78	719.35	244.61	430.63	146.79
104.25	109.79	1256.78	325.92	412.56	1246.38	112.33	1065.88	538.48	830.05	267.65	188.43	107.96	16.95	1090.4	416.92	279.03	120.48	104.84	854.31	450.28	236.06	131.65	189.33	220.23	139.25	282.39	360.64	589.92	287.27	116.71	454.69	578.16	313.85	161.39	10643.73	722.04	123.25	1651.33	168.3	455.23	605.86	190.45	1283.94	194.44	356.71	709.06	240.26	425.12	143.44
105.82	108.93	1238.86	320.81	405.25	1229.39	111.63	1045.66	533.1	814.42	265.48	187.14	106.95	16.28	1066.3	417	274.96	121.51	104.3	845.9	449.48	234.29	132.35	190	220.63	138.39	278.53	361.09	584.03	287.33	115.54	451.07	577.99	311.87	160.61	10442.74	710.87	122.39	1622.64	167.17	450.32	601.47	188.16	1238.57	194.05	352.4	698.42	235.53	419.49	140.39
107.39	109.37	1221.64	316.95	397.67	1214.39	111.11	1026.54	527.66	803.58	263.84	186.89	106.43	15.61	1044.56	417.68	271.24	122.83	104.64	838.33	450.45	232.23	132.26	190.01	221.19	138.32	275.06	362.92	579.56	288.58	114.06	448.08	578.7	310.18	159.6	10332.88	702.42	121.72	1595.61	166.6	446.04	598.5	188.15	1198.87	194.71	347.82	688.14	231.56	414.27	137.61
108.96	111.59	1204.64	313.95	390.91	1202.33	111.24	1008.06	522.19	797.3	263.53	187.8	106.73	15.26	1024.46	419.99	268.33	123.61	105.71	832.01	453.75	229.54	131.98	190.16	221.79	139.6	271.92	366.43	575.55	290.8	112.68	445.18	581.84	308.69	158.46	10417.48	696.25	121.24	1570.31	166.91	442.51	596.44	189.95	1163.41	195.52	343.43	679.22	229.38	409.88	135.63
110.53	113.73	1188.81	311.39	385.55	1192.9	111.57	989.81	518.31	792.88	264.54	189.27	107.32	15.16	1005.24	424.53	266.08	123.82	106.84	827.36	459.58	227.26	132.78	191.48	222.54	141.9	269.02	371.01	571.58	293.06	112.17	442.84	587.25	307.78	157.07	10755.07	691.23	121.47	1547.28	167.89	439.33	595.24	192.06	1129.91	195.44	340.61	671.91	228.88	405.93	135.01
112.1	113.59	1174.75	309.83	381.71	1184.15	111.52	971.92	516.69	788.08	265.46	190.85	107.63	15.18	987.02	431.03	264.24	123.66	107.67	823.61	467.55	226.34	134.56	193.35	223.77	144.21	266.22	375.17	567.85	294.71	112.87	441.46	592.91	307.19	156.17	11298.03	686.86	122.24	1526.93	168.96	435.89	594.74	193.53	1097.23	194.38	339.14	666	229.22	402.21	135.31
113.67	111.95	1161.17	309.75	379.27	1175.26	111.63	955.58	514.84	783.4	264.54	192.62	107.58	15.41	969.84	438.85	262.84	122.96	108.36	819.52	475.81	225.57	135.51	194.39	225.46	145.79	263.34	377.51	564.29	295.7	114.47	440.56	596.19	306.02	156.78	11901.42	682.83	122.96	1508.71	169.37	432.3	594.29	194.16	1065.79	193.01	337.67	661.1	229.8	399.1	135.6
115.24	110.79	1146.88	309.63	378.27	1165.96	112.44	942.25	510.46	780.29	261.88	194.39	107.24	15.76	953.31	446.22	261.6	121.58	108.86	814.57	481.38	223.2	134.62	194.09	226.83	145.99	260.31	377.61	560.63	295.67	116.12	439.23	595.69	303.79	158.45	12393.55	678.1	123.51	1491.05	168.79	429.17	592.86	193.84	1036.26	191.61	335.74	656.46	230.29	396.51	135.54
116.81	110.2	1132.52	307.29	379.13	1153.63	112.63	932.64	504.59	777.13	259.39	194.99	106.78	15.85	937.34	450.61	259.89	119.55	108.71	808.99	482.05	219.42	133.09	192.58	227.12	144.11	257.49	376.02	556.91	294.02	116.83	436.97	591.7	300.7	159.61	12640.08	671.6	123.98	1472.48	167.46	426.86	589.61	192.56	1008.51	190.04	333.52	651.35	229.99	393.62	135.25
118.38	109.26	1119.21	303.26	381.3	1137.01	110.52	925.15	499.46	770.95	257.78	193.49	106.46	15.65	922.43	451.38	257.54	116.85	107.6	803.22	478.26	215.56	131.97	189.64	226.69	140.28	255.41	373.9	553.37	290.75	115.91	433.73	585.67	297.16	159.75	12600.9	663.48	124.24	1453.18	165.6	425.28	584.99	190.66	982.15	188.19	330.73	645.21	228.12	390.13	134.59
119.95	107.73	1107.18	299.82	381.85	1119.99	106.64	915.38	496.07	762.12	255.86	190.43	105.6	15.48	908.73	449.53	254.98	113.81	105.73	797.71	472.71	212.48	130.17	185.42	225.81	135.62	254.16	372.06	550.03	286.58	113.66	429.66	579.7	293.3	159.53	12350.26	654.64	123.78	1435.1	163.09	424.61	580.61	188.44	957.34	185.98	327.1	638.14	224.6	386.68	133.3
121.52	105.67	1096.16	297.65	377.99	1106.53	102.89	900.81	494.22	752.79	253.2	186.73	103.24	15.46	895.62	444.59	252.34	110.92	103.42	793.27	467.34	210.4	126.78	181.08	223.43	131.15	253.35	370.1	546.56	282.59	111.11	425.16	575.46	289.32	158.77	12024.92	646.06	121.74	1419.98	160.23	424.63	577.59	185.74	934.47	183.23	323.35	631.05	220.07	383.77	131.41
123.09	102.87	1085.52	295.82	370.73	1096.17	100.53	884.65	492.94	744.06	250.76	182.9	99.63	15.54	882.8	436.19	249.61	108.11	100.72	791.54	460.9	208.9	122.81	177.35	218.99	127.21	252.44	367.53	542.65	280.15	108.8	421.24	573.26	285.81	156.67	11779.3	638.95	118.01	1407.95	158.15	423.68	575.79	182.56	913.34	179.95	320.48	624.42	215.03	381.54	129.05
124.66	99.54	1074.29	293.75	363.43	1086.5	99.5	871.62	491.03	736.95	249.04	179.61	95.69	15.82	870.57	427.17	247.06	105.22	97.5	792.7	452.31	207.26	119.05	173.12	214.16	123.68	251.02	365.52	538.58	279.5	106.1	419.05	572.49	282.98	153.6	11749.94	634.06	113.79	1398.62	157.11	420.84	574.64	179.81	893.45	176.1	318.67	618.1	209.62	379.82	126.27
126.23	96.64	1061.88	291.56	357.95	1076.01	98.61	862.39	488.14	732.11	247.53	177.11	92	15.92	858.16	420.64	244.8	102.61	93.92	792.95	444.14	205.21	115.03	167.38	210.49	120.37	249.03	365.08	534.98	278.42	102.35	419.15	571.4	280.44	150.61	11960.43	630.89	110.39	1390.62	155.44	417.56	573.67	178.03	874.94	171.92	317.5	612.25	204.34	377.93	123.28
127.8	94.51	1048.72	289.52	353.77	1064.59	96.67	854.53	484.57	728.44	245.65	174.48	88.91	15.25	844.9	416.57	242.4	100.36	90.55	788.9	439.14	203.09	110.75	161.38	207.79	117.77	246.78	364.13	532.36	275.14	98.27	420.3	566.76	278.24	148.47	12269.04	628.61	107.93	1379.53	151.88	415.07	573.21	176.21	857.55	168.4	316.53	606.68	200.08	375.56	120.32
129.37	92.37	1035.99	287.74	349.87	1052.47	93.67	845.74	480.21	724.19	243.56	170.79	86.5	14.19	833.63	413.63	239.68	97.59	87.95	782.78	436.76	201.06	106.85	156.84	205.64	116.36	244.75	360.56	530.38	270.77	95.18	419.51	557.71	276.66	147.37	12467.83	626.14	106.08	1362.28	147.39	412.84	573.13	173.48	838.66	166.42	315.08	600.09	197.17	373.46	117.69
130.94	89.66	1024.24	286.22	345.95	1039.84	90.67	834.91	474.96	719.14	241.79	166.58	84.48	13.44	826.55	411.56	236.85	93.86	86.03	777.95	435.36	198.76	103.69	154.01	204.03	115	243.36	356.04	527.33	266.74	93.21	415.4	548.43	274.85	146.79	12441.18	620.97	104.67	1342.02	143.33	410.04	571.1	170.51	816.27	165.12	312.32	592.04	195.27	371.9	115.56
132.51	86.91	1012.88	284.64	342.35	1027.76	88.66	821.98	470	714.69	240.54	162.89	82.34	13.02	817.91	410.41	233.55	90.2	84.15	773.78	434	196.15	101.41	152.47	202.55	112.58	242.58	353.26	522	263.36	91.74	410.31	543.34	271.98	145.92	12241.39	611.62	103.62	1322.8	139.72	406.89	565.64	168.22	793.1	163.04	308.48	583.92	194.18	369.56	113.77
134.08	85.03	1001.8	282.46	337.25	1017.56	87.75	794.18	466.74	711.25	239.49	160.03	77.31	12.8	809.79	409.59	231.58	87.83	82.36	768.64	432.25	193.68	98.85	151.78	200.8	110.03	242.03	352.88	516.13	261.48	90.87	406.73	542.78	269.01	144.28	12027.44	600.59	102.8	1305.07	136.48	404.39	559.5	166.87	772.74	160.36	305.43	577.43	193.63	367.64	112.07
135.65	84.28	991.86	279.69	335.56	1009.16	87.42	782.76	465.16	707.33	238.4	157.93	75.62	12.88	801.67	408.45	229.6	86.89	81.47	763.19	430.52	191.56	97.74	151.31	199.22	108.37	241.58	354.07	512.44	261.79	90.84	404.94	545.06	267.03	142.2	11923.93	591.26	102.14	1288.55	134.18	402.97	556.05	166.43	754.35	158.26	304.85	573.72	192.49	365.73	110.91
137.22	84.22	983.38	277.26	333.89	1001.5	87.05	773.62	464.47	701.91	237.5	156.85	74.68	13.12	782.18	407.28	226.28	87.01	81.5	758.79	429.63	189.96	96.77	150.36	198.22	107.34	241.35	355.13	511.26	263.57	90.74	404.53	548.36	265.63	140.7	11943.42	584.36	101.67	1273.37	132.96	401.92	555.45	166.48	735.23	157.25	305.83	572.25	189.99	361.93	110.68
138.78	84.41	976.21	275.78	331.76	994.31	86.36	765.46	464.07	695.6	237.19	156.86	74.06	13.11	766.55	406.79	224.62	87.78	81.63	755.73	429.55	189.18	96.23	148.6	197.63	106.76	241.28	355.12	511.18	265.79	89.6	405.05	550.77	264.43	140.45	12033.38	579.48	101.24	1258.85	132.12	400.85	556.4	166.41	715.57	157.09	306.08	569.86	187.07	359.71	110.51
140.35	84.58	970.6	274.95	329.23	988.16	85.44	757.38	463.93	688.82	237.34	157.06	73.77	12.64	755.53	406.92	223.72	88.54	81.45	753.74	429.77	188.81	95.82	146.08	197.6	106.77	241.31	355.31	511.59	268.11	87.89	405.75	551.46	263.9	141.16	12147.72	576.89	100.55	1244.71	131.43	400.43	557.91	166.29	697.54	157.33	305.27	564.11	184.97	358.76	109.53
141.92	84.3	966.62	274.56	326.8	983.5	84.6	749.87	464.48	681.21	237.56	156.71	73.71	11.94	746.82	407.24	222.25	88.81	80.87	752.65	430.32	188.09	95.1	143.16	198.75	107.24	241.57	357.06	512.37	270.11	86.4	406.58	551.37	264.01	142.28	12261.72	576.49	99.64	1231.96	131.37	401.24	559.59	166.63	681.48	157.41	304.8	556.97	183.83	358.09	108.31
143.49	83.41	963.6	274.73	324.75	980.27	84.52	743.66	465.68	673.37	237.73	156.51	73.38	11.35	738.66	407.93	220.23	88.9	79.94	752.12	431.32	186.92	94.37	140.63	200.98	107.86	242.1	359.72	512.73	271.17	85.28	408.01	552	263.94	143.63	12361.06	576.75	99.02	1221.65	131.8	402.74	561.34	167.36	666.09	157.2	305.33	551.65	183.51	357.42	107.8
145.06	82.8	960.23	275.14	323.16	977.52	85.5	738.53	466.65	666.59	238.09	157.68	73.15	11.08	729.69	409.29	218.42	89.29	79.17	751.71	432.42	185.68	94.45	139.37	203.26	108.28	242.82	362.1	512.01	271.49	84.86	409.79	554.23	263.47	145.05	12440.75	575.85	99.18	1213.01	132.09	404.05	562.7	167.95	651.08	157.1	306.16	548.43	184.11	357.03	108.05
146.63	83.47	955.16	275.3	322.11	973.63	86.5	733.22	466.5	660.51	238.64	159.85	73.86	11.24	719.12	410.81	217.05	89.59	79.22	751.22	433.46	184.73	95.45	139.29	204.8	108.34	243.52	364.19	510.51	271.76	85.48	410.96	558.05	263.15	146.25	12508.38	573.29	99.91	1204.03	132.2	404.66	562.95	168.55	636.86	157.27	306.43	545.77	185.14	356.9	108.57
148.2	84.94	948.38	275.02	321.32	967.27	86.38	726.61	465.02	653.65	238.9	161.48	75.25	11.73	707.21	411.93	215.68	89.39	80.02	750.37	434.86	184.12	96.36	139.45	205.83	108.25	243.89	366.23	508.59	271.95	86.53	410.89	562.3	262.84	146.94	12581.34	569.59	100.47	1194.02	132.21	404.01	562.08	169.52	623.22	157.38	305.96	542.37	185.44	356.53	108.77
149.77	85.93	940.87	273.85	320.02	958.41	85.67	718.73	462.67	645.86	238.56	161.95	76.39	12.36	695.29	413.17	213.86	89.03	80.84	748.61	436.5	183.51	96.18	139.45	206.9	108.28	243.75	367.48	506.19	271.87	87.31	409.81	565.43	262	147.13	12680.05	565.31	100.73	1183.67	132.08	402.03	560.69	170.68	609.95	157.14	305	537.54	184.35	355.61	108.41
151.34	86.1	933.1	271.68	317.89	948.33	85.84	710.55	460.22	637.73	237.82	161.71	77.14	13.03	684.46	415.17	211.72	88.93	81.2	745.67	437.5	182.42	95.09	140	207.87	108.81	243.16	367.47	503.42	272.03	87.83	408.62	566.64	260.92	147.04	12825.28	561.34	101.34	1173.08	132.15	399.9	559.59	171.75	597.11	156.88	303.83	531.59	182.61	354.11	107.9
152.91	85.88	925.27	269.85	315.4	938.37	87.24	702.71	458.03	629.08	237.24	161.05	77.74	13.67	674.25	417.22	210.1	89.45	81.61	742.13	437.31	180.85	94.22	141.5	208.27	110.06	242.25	366.75	500.93	272.7	88.02	408.28	565.84	260.38	146.68	13036.66	558.67	102.63	1161.88	132.54	398.67	559.4	172.75	584.05	156.83	302.83	525.88	181.46	352.04	107.96
154.48	85.43	917.82	269.68	313.29	929.21	88.69	695.08	456.23	620.06	237.21	160.43	78.11	14.18	663.57	418.31	209.91	90.93	82.86	738.64	436.49	179.59	94.7	143.08	208.4	111.71	241.28	365.79	499.61	273.7	87.83	408.81	563.64	260.6	146.21	13316.85	557.04	104.12	1150.19	132.98	397.73	559.94	173.87	569.97	156.57	302.33	521.69	181.23	350.06	109.01
156.05	84.94	910.68	270.6	312.19	921.51	89.13	687.4	454.99	612.34	237.54	160.75	78.25	14.52	652.46	418.84	211.01	93.09	84.68	735.66	435.97	179.34	96.69	143.96	209.42	113.51	240.64	364.88	499.93	275.22	87.88	409.19	561.63	261.37	146.34	13627.94	555.09	105.2	1137.93	133.43	396.17	560.5	175.42	555.39	155.82	302.57	518.99	181.63	349.03	110.77
157.62	85.12	903.46	271.39	312.1	915.32	88.94	679.98	454.27	607.42	237.92	162.36	78.38	14.77	641.61	419.93	212.43	94.93	85.79	733.71	435.94	179.88	99.31	144.69	211.87	115.24	240.44	365.04	500.98	277.32	88.77	409.02	561.3	262.37	147.43	13894.05	552.3	105.74	1124.51	134.32	394.41	561.17	177.51	541.65	155.02	303.43	516.77	182.7	348.86	112.42
159.19	86.38	895.88	272.01	312.41	909.34	89.31	673.47	453.47	604.77	238.5	164.74	78.69	14.96	631.03	421.59	213.81	95.68	85.6	732.85	435.83	180.52	101.53	146.04	214.62	116.03	240.38	366.93	501.43	279.07	90.24	409.18	563.07	263.11	148.84	14042.07	549.66	105.84	1109.88	135.98	393.2	562.29	179.44	528.85	154.54	304.26	514.26	184.61	348.73	113.39
160.76	88.26	887.34	272.89	312.71	902.17	90.66	667.53	451.78	602.42	239.09	167.33	79.12	15.11	620.51	423	215.39	95.24	84.87	732.04	435.35	180.87	102.47	147.77	216.16	115.17	240.24	369.87	500.73	279.43	91.46	410.1	566.58	262.95	149.73	14051.08	547.82	105.65	1094.68	137.97	392.25	562.91	180.15	515.74	154.3	304.54	511.02	186.93	348.09	113.79
162.33	89.66	877.48	273.2	312.73	893.73	92.03	661.05	448.97	599.21	238.84	169.71	79.3	15.2	610.24	423.52	216.97	93.93	84.51	729.81	434.62	180.77	101.8	149.09	216.27	113.22	239.97	372.58	498.53	278.21	91.91	410.88	570.73	261.55	150	13975.2	545.9	105.59	1079.21	139.15	390.93	561.65	179.42	501.71	153.93	304.26	506.7	188.59	346.87	113.79
163.9	89.68	866.7	271.77	312.17	884.86	92.05	653.5	445.33	595.18	237.25	171.12	78.76	15.19	599.94	422.82	217.66	91.98	84.49	725.4	433.77	180.18	100.14	149.03	215.66	111.22	239.33	374.11	494.65	275.75	91.63	410.23	573.86	258.9	150.02	13923.16	543.1	105.61	1063.53	138.84	389.3	558.47	177.97	487.56	152.87	303.33	501.03	188.66	345.3	113.12
165.47	88.21	855.24	268.75	310.85	876.36	90.44	644.74	441.04	590.35	234.73	170.97	77.39	15.05	589.09	421.15	216.67	89.49	84.07	719.42	432.84	179.06	98.19	147.06	214.79	109.61	238.11	374.43	489.92	272.72	90.76	407.73	574.74	255.23	149.94	13996.91	539.92	104.95	1047.87	137.47	387.61	554.61	176.66	473.88	151.23	301.37	494.23	187	343.41	111.76
167.04	86.07	830.28	265.35	308.54	868.51	88.3	634.33	436.65	584.69	231.89	169.39	75.4	14.93	578.11	419.41	214.06	86.76	82.93	713.22	431.79	177.31	95.93	143.89	213.62	108.34	236.57	374.7	485.48	270.28	89.43	404.15	573.65	251.14	149.32	14218.62	536.78	103.42	1032.31	135.86	385.6	551.11	175.93	460.48	149.9	298.28	487.12	184.17	340.95	110.33
168.61	84.27	817.4	262.49	305.54	861.3	86.47	622.56	433.34	578.91	229.21	166.94	73.4	14.96	567.59	418.04	210.68	84.33	81.52	707.31	430.89	175.15	93.43	140.91	211.84	107.4	234.79	376.23	481.77	269.31	87.95	400.45	572.09	247.41	147.68	14503.21	533.51	101.89	1016.87	134.33	382.96	548.05	175.76	447.5	149.48	294.75	480.56	181.1	338.11	109.27
170.18	83.37	805.23	260.6	303.14	854.78	84.91	610.62	431.47	573.88	227.35	164.16	72.17	15	557.16	416.87	207.6	82.94	80.5	701	430.53	173.27	91.26	138.77	209.5	106.99	232.54	378.89	478.74	269.94	86.62	397.08	571.22	244.5	145.8	14712.6	530.51	101.36	1001.86	132.97	380.12	545.3	176.03	435.65	149.59	291.96	474.89	178.66	335.73	108.49
171.75	83.24	794.24	259.84	302.04	848.89	83.84	599.47	430.11	569.95	226.44	161.59	71.96	14.67	546.27	415.91	205.76	82.97	80.12	693.84	430.89	172.09	89.8	137.43	207.58	107.32	230.1	381.39	476.69	271.69	85.64	394.16	571.06	242.58	145.38	14757.51	528.19	102.11	987.33	132.07	377.95	543.1	176.63	425.12	149.22	290.02	469.83	177.07	334.25	107.77
173.32	83.43	783.99	260.12	301.95	843.53	83.67	589.37	428.69	566.9	225.99	159.72	72.17	14.06	535.25	415.29	205.57	83.96	80.52	686.5	431.73	171.46	89.26	136.97	207.12	108.24	227.94	382.96	475.86	273.74	85.09	391.56	571.47	241.37	146.65	14667.75	525.72	103.45	973.28	131.87	376.5	541.22	177.41	415.28	147.9	287.98	464.66	175.96	333.11	107.27
174.89	83.73	773.59	261	302.72	838.92	83.84	580.55	427.53	564.14	225.72	159.05	72.23	13.88	524.98	415.31	206.52	84.96	81.68	679.74	432.52	171.13	89.84	137.4	208.14	109.28	225.85	384.18	475.49	275.65	85.08	389.11	572.96	240.08	147.9	14572.04	522.36	104.36	960.22	132.54	374.68	538.87	178.45	405.23	146.59	285.59	459.05	175.29	331.91	107.44
176.46	84.42	762.59	261.51	304.23	834.44	83.83	573	426.75	561.47	225.61	159.8	72.37	14.49	515.91	416.5	207.35	85.57	83.07	673.43	433.16	170.7	91.23	138.34	209.92	109.98	223.46	386.37	474.35	277.37	85.59	386.83	576.39	238.45	148.03	14596.05	518.74	104.69	948.27	133.99	371.98	536.19	179.78	394.36	146.14	283.46	453.59	175.26	330.72	108.27
178.03	85.87	751.14	260.79	305.7	828.44	84.08	566.27	426.09	559.42	225.61	161.49	72.77	15.21	507.45	418.83	207.1	86.14	83.98	666.96	434.36	170.04	92.51	139.62	211.83	110.28	220.91	390.14	471.96	278.48	86.3	384.9	581.7	237.05	147.71	14762.57	515.65	105.05	936.04	135.59	369.31	533.94	181	383.03	145.78	281.62	448.81	175.76	329.27	108.96
179.59	87.96	739.73	259.19	306.37	820.6	85.03	559.74	425.14	557.94	226.02	163.54	73.23	15.21	498.06	421.62	205.79	86.94	84.36	660.19	436.54	169.63	93.2	141.06	213.57	110.51	218.43	394.89	468.57	278.97	86.75	383.44	587.39	235.99	147.89	14986.22	512.87	105.46	921.84	136.7	367.53	531.91	181.63	372.36	144.73	279.52	444.39	176.56	327.19	108.9
181.16	89.7	728.9	257.89	306.39	812.14	86.55	553.04	423.34	556.08	227.06	166.12	73.76	14.7	486.6	424.38	204.01	87.58	84.58	653.45	439.12	169.46	93.74	142.06	215.16	110.71	216.04	399.63	464.63	279.92	86.84	382.09	592.13	234.74	148.65	15163.55	509.9	105.39	905.74	137.37	366.27	529.13	181.6	362.55	143.87	276.95	439.64	177.5	324.83	108.41
182.73	89.68	718.51	257.28	306.27	803.66	88.34	546.14	420.77	553.47	228	169.83	74.93	14.45	474.02	427.01	202.36	87.77	84.7	646.9	441.07	168.7	94.7	142.31	216.74	110.48	213.85	404.12	460.71	282.02	86.71	379.6	596.01	233.04	149.95	15260.45	506.65	105	889.12	137.97	364.77	525.23	181.26	352.8	144	274.24	434.33	178.44	322.8	107.91
184.3	87.42	707.87	256.68	306.19	795.13	90.01	539.4	417.96	550.53	227.26	174.78	77.72	14.77	462.19	429.62	201.03	87.58	84.63	640.74	441.85	166.73	95.73	142.33	218.5	109.85	211.88	409.26	457.32	284.52	86.63	375.23	599.45	230.97	151.77	15317.6	502.87	104.94	872.82	138.41	362.97	520.58	180.94	342.91	144.17	271.54	428.75	179.2	321.27	107.25
185.87	83.98	696.87	255.32	306.16	786.96	90.83	533.41	414.71	546.97	223.9	179.93	83.07	15.35	451.12	432.42	199.67	86.97	84.41	635.15	441.95	163.59	96.03	142.88	220.59	109.26	209.8	415.46	454.32	286.26	86.89	370.06	602.56	228.42	153.49	15393.65	498.33	105.24	856.95	138.38	361.41	515.92	180.52	333.29	143.17	268.73	423.43	179.36	319.88	106.18
187.44	80.87	686.12	252.85	305.97	778.96	90.09	528.16	410.52	541.39	218.7	182.95	90.21	15.93	439.93	435.3	197.89	85.88	84.1	629.56	441.81	159.74	95.29	144	222.59	108.52	207.57	421.09	451.06	286.34	87.13	365.9	605.2	225.4	154.27	15509.15	493.58	105.3	841.61	137.99	360.32	511.97	179.85	324.05	141.19	265.93	418.96	178.32	318.16	104.71
189.01	78.47	676.17	249.52	304.74	769.77	87.81	522.58	405.62	533.29	213.43	181.51	95.61	16.65	429.54	437.81	195.74	84.44	83.5	623.01	440.87	155.84	93.54	144.85	223.44	107.19	205.76	424.2	447.5	284.6	86.63	362.97	606.49	222.18	154.02	15638.08	489.25	104.9	827.11	137.49	359.19	508.99	179.15	315.15	139.35	263.25	415.57	175.9	316.21	103.01
190.58	76.51	667.22	246.23	301.47	758.79	84.56	515.16	400.87	524.18	209.29	175.33	95.03	17.76	420.94	439.51	193.29	82.83	82.34	615.72	439.03	152.27	90.58	144.58	222.49	105.58	204.58	425.14	444.31	282.42	85.49	359.99	605.51	219.04	153.18	15752.6	485.39	104.26	813.41	137.02	357.63	506.66	178.62	306.37	138.25	260.26	412.65	172.6	314.57	101.26
192.15	75.23	659.23	243.65	296.6	747.87	81.03	505.77	397.09	515.97	206.4	167.02	87.5	19.28	412.76	439.91	190.58	81.48	80.81	609.2	437.7	149.23	86.53	143.21	220.24	104.61	203.29	425.99	441.81	281.7	84.37	356.41	602.73	216.3	151.94	15863.3	482.05	103.35	800.28	137.02	355.84	504.26	178.39	297.7	137.47	257.01	409.56	169.38	313.5	99.62
193.72	74.76	652.03	241.54	291.79	739.18	78.06	496.57	394.43	509.09	204.26	160.21	76.87	20.95	403.38	438.68	188.04	81.2	79.57	604.3	437.92	146.88	82.56	141.16	217.73	104.78	200.88	428.17	439.92	282.74	83.43	353.1	599.67	214.42	150.21	15998.73	479.07	101.82	787.99	137.82	353.67	501.48	178.82	290.06	136.66	254.25	406.39	166.93	312.74	98.28
195.29	74.48	645.39	239.53	288.07	732.2	76.5	489.67	392.29	502.82	202.33	156.59	68.5	22.22	393.36	435.72	186.01	82.45	79.16	599.86	438.91	145.26	80.16	138.57	213.68	105.38	197.05	431.76	439.35	284.49	82.51	350.91	597.87	214.03	145.71	16156.86	477.58	98.07	776.25	138.84	350.51	500.24	180.23	284.25	136.61	252.22	403.72	164.98	311.58	97.86
196.86	74.55	639.2	238.05	285.12	725.32	76.56	484.48	390.3	496.9	200.61	155.35	64.55	22.33	384.41	436.6	184.53	85.01	79.7	594.49	439.63	144.06	79.78	135.65	213.22	105.98	192.43	436.51	438.77	286.71	81.82	349.57	598.5	213.65	144.5	16296.65	476.1	98.06	763.68	139.1	346.76	499	182.5	279.29	136.55	250.6	401.91	163.28	309.75	99.07
198.43	75.31	633.34	237.5	282.38	718.42	77.58	479.3	388.85	491.59	199.5	155.33	63.86	20.86	377.17	439.54	183.84	88.33	81.2	588.37	440.22	143.12	81.02	133.72	214.83	108.26	188.12	441.67	438.21	289.69	81.99	348.26	601.72	213.82	145.22	16377.48	473.84	99.59	749.41	138.34	343.69	497.39	184.88	273.39	137.9	249.35	400.38	162.76	308.25	101.55
200	76.84	627.59	237.6	279.91	711.51	78.51	473.91	388.22	486.81	199.31	156.74	64.83	18.13	371.02	444.17	184.4	91.4	83.89	582.48	441.18	142.74	83.56	134.36	218.05	111.7	184.9	445.47	437.54	292.66	83.48	346.73	605.99	214.74	147.84	16398.36	473.26	101.31	733.9	137.03	341.64	496.15	186.1	265.64	140.16	248.49	398.38	164.12	308.11	104.12
201	78.7	621.84	237.97	277.82	704.12	78.95	468.8	387.92	482.31	199.84	160.14	66.45	15.09	365.6	449.21	186.22	92.72	87.66	577.15	442.02	143.1	86.97	137.55	221.63	115.41	182.91	446.43	436.27	294.1	85.92	344.96	608.59	215.86	151.08	16393.27	473.42	102.17	717.9	135.89	340.12	494.48	185.21	256.23	142.01	247.71	396.29	166.34	308.5	106.02
202.5	80.25	615.94	238.07	275.68	696.69	79.25	463.73	386.92	478.31	200.26	164.55	68.07	12.81	361.06	452.73	188.47	91.26	91.64	571.98	441.4	143.57	89.89	141.53	224.43	117.68	181.73	444.67	434.23	293.32	88.23	342.59	607.5	216.05	153.06	16392.31	472.15	102.03	702.24	135.3	338.88	492.2	182.59	246.11	142.2	246.87	394.55	167.83	307.79	107.4
204	80.74	609.39	237.19	273.04	689.8	79.75	458.49	384.76	475.11	199.79	168.26	69.15	11.76	357.37	453.28	189.7	87.73	94.46	566.59	438.41	143.26	90.86	144.18	225.63	117.18	180.71	441.26	431.13	290.9	89.42	339.59	602.36	214.55	152.83	16403.86	468.64	101.22	687.29	134.73	337.46	489.12	179.59	236.64	139.96	246.01	392.62	167.6	305.71	108.53
205.5	79.61	601.76	235.76	270.23	682.62	80.23	453.18	381.98	472.45	198.26	170.31	69.12	11.56	354.18	451.44	188.74	83.89	94.95	561.23	433.63	141.99	89.69	144.16	225.29	114.19	179.55	437.39	427.18	287.75	88.91	336.69	593.88	211.57	151.14	16438.57	463.5	100.3	672.54	133.28	335.14	485.01	177.13	228.75	135.65	244.83	390.1	165.35	302.88	109.2
207	77.19	593.44	234.62	268.12	674.08	80.09	447.32	379.21	469.56	195.9	170.27	67.93	11.6	350.82	449.64	185.53	80.95	92.96	556.33	428.7	140.12	87.35	141.74	224.34	110.38	178.05	434.17	423.17	284.16	86.66	334.06	583.66	207.81	149.52	16521.21	457.78	99.58	657.89	130.77	332.18	480.38	175.27	222.25	130.84	242.67	387.09	161.38	299.26	108.89
208.5	74.68	585.55	233.65	267.06	664.41	78.97	440.67	376.83	465.7	193.17	168.16	66.18	11.58	346.84	448.92	181.11	78.9	89.2	551.66	425.1	137.76	84.69	138.04	223.17	107.11	176.1	431.75	419.72	280.24	83.36	330.77	574.12	203.93	148.57	16654.63	452.77	98.81	643.97	127.69	329.72	475.99	174.03	216.15	126.82	238.91	383.03	156.24	294.83	107.33
210	73.03	578.61	232.48	266.34	654.74	77.22	433.64	374.86	461.02	190.49	164.83	64.4	11.43	342.73	447.82	176.8	77.09	84.52	546.61	422.89	134.93	82.18	133.71	221.17	104.43	174.01	428.87	416.78	276.57	79.88	326.52	566.68	200.48	147.93	16796.48	449.05	97.63	630.91	124.38	328.32	472.08	173.25	209.52	123.7	233.38	377.47	150.62	290.51	104.58
211.5	72.05	571.7	231.2	265	645.74	75.59	426.22	372.67	456.42	188.27	161.49	62.74	11.18	339.23	445.18	173.41	75.06	79.99	541.13	420.59	132.07	80.19	129.06	218.26	101.87	172.05	424.65	413.75	273.43	76.81	322.61	560.48	197.77	147.23	16899.35	445.71	95.77	618.09	121.05	327.21	468.51	172.07	202.44	121.28	227.13	371.05	145.6	287.12	100.76
213	71.05	563.89	229.84	262.73	637.22	74.5	418.41	369.89	452.39	186.94	158.79	61.16	11.18	336.96	441.53	170.87	72.84	76.72	535.81	416.94	129.91	78.6	124.57	215.33	99.48	170.12	419.61	410.06	270.48	74.63	319.72	554.05	195.6	146.46	16960.71	441.76	93.49	604.94	118.24	325.34	464.93	169.68	195.82	119.47	221.85	364.69	142.13	284.85	96.29
214.5	69.83	555.72	228.34	259.7	628.82	73.79	411.05	366.98	448.57	186.25	156.47	59.65	11.62	336.11	437.58	168.62	70.84	74.99	530.99	412.19	128.65	76.62	120.65	212.89	97.52	167.82	414.3	405.88	267.73	73.19	316.94	547.72	193.32	145.93	17031.24	437.51	91.78	591.08	116.4	322.51	461.12	166.68	190.2	117.84	218.14	358.94	140	283.32	92.26
216	68.21	548.25	226.81	255.91	620.68	73.2	404.57	364.42	444.65	185.25	154.03	58.27	12.03	335.46	433.65	166.23	69.52	74.25	526.25	407.67	127.63	73.99	117.5	210.82	95.77	164.93	409.1	401.72	265.44	71.82	313.68	542.68	190.51	145.73	17193.24	433.61	91.14	576.69	115.21	319.54	457.27	164.28	185.35	116.03	215.2	354.16	138.15	281.55	89.51
217.5	66.02	541.39	225.46	251.44	613.47	72.4	398.39	362.43	440.69	183.7	151.51	57.13	11.88	333.13	430.09	163.7	68.8	73.84	521.18	404.1	126.29	71.51	115.13	208.97	94.1	162.05	404.99	397.72	263.45	70.29	310.42	538.65	187.55	145.4	17524.83	430.22	90.82	562.65	113.92	317.18	453.52	162.71	180.99	114.15	212.28	350.26	135.87	278.98	87.64
219	63.91	534.2	224.5	247	607.54	71.01	392	361.27	436.85	182.25	149.2	56.36	11.32	328.66	427.69	161.51	68.09	73.27	515.71	401.14	124.73	69.99	113.08	207.48	93.03	160.16	402.79	394.01	261.96	68.93	307.85	534.87	185.13	144.65	18080.75	427.56	90.19	549.43	112.28	315.36	450.02	161.58	176.67	112.59	209.55	346.46	133.03	276.3	85.8
220.5	62.72	526.13	223.93	243.52	602.27	69.09	385.64	360.77	433.43	181.06	147.43	55.99	10.87	323.19	427.21	160.22	67.27	72.42	510.31	398.82	123.32	69.48	111.11	206.46	92.7	159.18	402.17	391.07	261.43	67.71	306.15	531.75	183.33	143.97	18915.15	425.6	89.62	536.49	110.65	313.81	447.54	160.82	171.57	111.47	207.63	342.23	130.17	274.6	84.06
222	62.48	517.22	223.2	241.3	596.65	67.25	379.95	360.22	430.62	179.73	146.44	55.66	10.78	317.79	428.2	159.72	66.88	71.74	505.71	397.62	122.24	69.34	109.86	205.79	92.16	158.35	402.42	388.71	261.38	66.48	304.64	530.02	181.73	144.2	20098.41	423.49	89.74	523.17	109.39	312.66	446.28	160.33	165.47	110.52	206.54	337.95	128.3	273.76	82.99
223.5	62.57	508.02	221.95	239.88	589.6	65.89	374.83	359.14	427.96	178.43	146.03	54.99	11	312.46	429.11	159.13	66.94	71.29	502.26	397.21	121.52	68.93	109.83	204.98	90.65	157.63	403.08	385.84	260.82	65.59	302.77	529.74	180.25	146.02	21687.88	420.57	90.84	509.53	108.62	311.77	444.79	159.88	159.04	109.39	205.65	334.33	127.68	272.48	82.46
225	62.49	499.52	220.6	238.53	580.63	65.12	369.16	357.72	424.95	177.67	145.83	53.94	11.42	306.61	428.77	157.75	66.6	70.59	499.56	396.38	121.24	68.2	110.32	203.83	88.67	157.3	403.28	382.1	259.82	65.21	300.84	530.35	179.04	149.39	23698.45	417.15	92.32	496.42	108.3	310.72	442.08	159.44	153.16	107.92	204.62	331.66	127.38	269.96	81.9
226.5	62.15	492.39	219.72	236.88	570.7	65.01	362.51	356.36	421.65	177.03	145.63	52.7	11.91	300.39	426.65	155.94	65.19	69.48	496.81	394.49	121.38	67.62	110.26	202.91	86.89	156.91	402.16	378.28	258.86	64.89	299.11	530.59	177.81	153.41	26136.08	413.93	93.46	484.39	108.22	309.49	438.86	158.96	148.05	106.41	203.45	329.49	126.47	267.1	80.95
228	61.63	485.91	219.28	234.9	561.34	65.17	355.65	355.23	418.31	176.07	145.28	51.39	12.15	294.64	422.64	154.22	63.25	68.14	493.34	391.95	121.63	67.37	109.45	202.63	85.41	155.99	400.37	374.86	257.59	64.34	297.27	529.05	176.21	157.3	29134.34	411.01	94.93	472.94	108.22	308.43	435.9	158.25	143.52	105.49	201.96	326.72	124.88	265.2	79.54
229.5	60.71	478.78	219.14	232.69	553.34	65.15	349.25	354.29	415.19	175.43	144.58	50.14	11.87	289.41	417.91	152.38	61.72	66.58	489.23	389.25	121.62	66.94	108.28	202.24	84.38	155.01	399.78	371.97	256.03	63.81	294.97	525.85	174.57	161.72	33043.11	407.96	98.32	461.45	108.08	307.74	433.18	157.33	139.47	105.08	200.11	322.94	123.02	264.12	78
231	59.02	471.13	219.14	230.48	546.89	65.43	343.59	353.32	412.87	175.16	143.66	49.39	11.32	283.72	414.54	150.23	60.77	65.1	485.06	386.62	121.16	66.13	106.9	201.16	83.93	154.27	401.59	370	255.11	63.42	292.13	523.15	173.42	168.54	37874.8	404.81	104.54	450.02	107.63	307.35	430.82	156.46	136.05	104.29	198.06	318.96	121.24	262.67	76.98
232.5	56.82	464.16	218.77	228.44	541.59	66.43	338.89	352.04	411.36	174.36	142.85	49.61	10.98	277.14	413.58	148.37	60.11	64.32	481	384.37	120.1	65.61	105.41	200.37	83.58	153.15	405.81	368.81	255.35	62.97	289.48	523.05	172.54	181.77	42206.53	402.06	115.75	439.1	107.01	307.23	428.95	155.9	133.24	102.83	195.86	315.41	119.82	260.24	76.64
234	54.87	458.32	217.69	226.6	536.29	67.34	334.42	350.22	409.38	173.14	142.35	50.61	10.95	270.57	414.52	147.24	59.66	64.4	476.8	382.69	118.16	65.85	104.27	201.07	82.89	151.46	411.38	367.5	256.32	62.3	288.27	525.48	171.53	209.09	43437.3	400.09	137.7	429.08	106.56	307.56	427.31	155.84	130.68	101.49	193.63	312.04	119.12	257.62	76.21
235.5	53.53	452.91	216.4	224.98	530.01	67.29	329.13	347.71	406.1	172.05	142.34	51.46	11.22	264.68	416.15	146.42	59.44	64.92	472.33	381.61	115.51	66.42	103.88	203.03	82.31	150.35	416.1	365.77	257.41	61.59	288.65	528.58	170.77	254.43	39986.42	399.22	172.89	419.96	106.56	309.09	425.75	156.22	127.99	100.68	191.74	308.49	119.03	255.98	75.18
237	52.57	447.07	215.27	223.67	522.61	66.57	323.26	344.69	402.32	170.49	142.75	51.43	11.86	258.77	417.09	145.53	59.55	65.45	467.87	381.1	112.87	66.67	104.1	204.79	82.48	150.99	418.1	364	258.29	61.03	289.4	530.61	170.87	306.12	32534.77	399.88	210.4	411.38	107.42	313.4	424.54	156.66	125.08	99.93	190.26	305.03	118.62	255.5	73.96
238.5	51.96	440.32	214.01	222.24	514.36	65.71	317.6	342	398.83	168.19	142.94	50.59	12.69	252.14	416.22	144.79	59.96	65.75	464.2	380.24	110.71	66.1	104.82	205.28	82.9	153.1	417.39	362.19	259.17	60.45	289.72	530.94	171.65	341.45	22971.57	401.94	231.83	403.44	110.06	321.01	423.74	156.96	122.04	98.88	189.07	302.08	117.19	255.25	72.98
240	51.93	432.91	212.68	219.99	505.62	64.65	312.13	340.26	395.3	166.2	142.3	49.23	13.29	245.46	413.21	144.28	60.3	65.58	461.99	377.69	108.79	64.55	106.01	204.55	82.42	155.01	415.26	360.21	261.03	59.88	290.03	530.54	172.82	343.62	13452.59	404.62	226.8	397.82	115.65	329.26	422.92	157.62	119.06	97.76	188.28	299.47	114.94	254.43	72
241.5	52.32	425.77	211.82	216.75	497.01	63.36	306.64	339.15	391.58	165.22	141.16	47.37	13.65	240.09	408.89	143.8	60.33	64.91	460.68	373.54	106.93	62.47	107.09	203.06	81.1	155.29	413.17	358.59	264.64	59.63	291.66	532.35	174.69	307.16	6162.8	407.82	195.72	397.35	124.08	334.3	421.89	159.44	116.7	96.77	187.59	296.8	112.27	253.14	70.62
243	52.54	419.74	211.18	212.87	489.2	62.29	301.33	337.9	388.12	164.78	140.32	45.34	14.37	236.07	404.77	143.44	60.27	64.1	459.14	369.07	105.51	60.58	107.15	200.94	80.23	153.73	411.88	358.06	269.13	59.8	296.36	539.01	177.85	239.8	2220.6	413.31	146.7	402.65	132.61	334.03	421.16	162.39	115.74	96.01	186.33	294.28	109.44	251.95	69.02
244.5	52.29	414.57	210.34	208.98	482.31	61.87	296.44	336.08	384.74	164.2	139.76	43.84	15.67	231.92	401.98	143.22	60.48	63.39	457.4	365.1	104.66	59.21	105.62	198.38	80.26	150.62	411.05	359.04	272.47	60.24	304.94	548.53	183.9	168.03	871.95	426.29	97.33	409.48	137.67	327.67	421.58	164.96	116.45	95.85	184.45	292.25	107.11	251.29	67.66
246	51.78	409.08	209.61	205.76	476.09	61.96	291.97	333.97	381.37	163.2	138.94	43.19	16.56	227.17	400.66	142.69	61.03	62.48	456.29	361.57	103.99	58.15	102.39	196.02	80.55	146.67	409.84	362	273.18	60.96	315.25	554.78	196.18	120.75	612.12	456.37	65.17	411.42	137.33	315.53	424.19	165.17	118	96.9	182.74	290.43	105.83	251.22	66.74
247.5	51.2	402.88	209.09	203.42	470.28	61.98	287.69	332.28	378.76	161.91	138.03	43.08	15.88	223.45	400.18	141.77	61.55	61.3	455.64	358.1	103.3	57.3	97.95	194.35	80.8	143.24	407.15	366.84	270.43	62.18	323.35	552.66	216.31	102.8	570.8	507.76	52.22	403.62	130.74	301.27	429.07	162.48	118.79	99.18	181.75	288.37	105.32	251.68	66.22
249	50.64	396.83	208.53	201.36	464.28	61.28	283.16	331.45	376.98	160.6	137.61	42.88	13.93	222.16	399.9	141.24	61.59	60.43	454.33	354.75	102.79	56.84	93.52	193.46	81.2	141.21	401.84	371.33	264.15	64.18	326.12	539.73	238.83	99.66	548.91	564.94	48.78	383.09	118.32	290.19	434.4	157.2	117.17	101.65	181.57	285.99	105.07	252.59	66.15
250.5	50.31	387.08	208	198.86	457.6	59.89	278.3	331.17	374.95	159.33	137.49	42.49	12.05	222.78	399.64	141.49	60.73	60.45	452.08	352.11	102.34	56.43	90.17	193.34	81.51	140.02	394.61	372.05	256.48	67.7	320.67	516.59	253.41	99.71	533.82	599.94	47.74	351.08	104.33	284.08	437.7	149.52	112.09	102.68	182.13	283.79	105.12	253.42	66.54
252	50.55	382.91	207.54	195.94	450.74	58.68	273.7	330.62	372.42	158.16	137.01	42.44	10.84	223.53	399.14	141.65	58.72	61.29	449.72	350.5	101.49	55.52	88.05	193.75	81.01	138.93	388.69	367.88	250.92	73.52	305.32	490.53	252.68	99.65	521.47	595.18	47.21	317.03	94.63	281.12	437.11	141.29	104.08	101.29	183.34	282.68	105.59	253.53	67.54
253.5	51.36	378.62	206.9	193.34	444.72	58.42	269.65	329.53	370.25	157.32	135.9	42.75	9.98	223.15	398.12	140.81	56.25	62.36	447.6	349.55	100.3	54.28	86.63	194.36	79.14	138.04	386.3	360	248.69	80.53	285.04	471.91	234.76	98.95	510.26	548.94	46.6	292.52	90.59	279.59	431.33	135.59	95.53	97.53	184.75	282.64	105.98	252.56	69.25
255	52.14	373.6	206.26	191.67	439.71	58.76	265.76	328.52	368.41	156.94	134.44	42.77	9.48	222.43	397.15	138.99	54.62	62.87	445.41	348.83	99.37	53.26	85.55	195.08	75.92	137.46	386.06	349.63	248.22	85.62	269.22	463.44	203.32	97.77	501	472.33	45.68	280.52	89.23	278.7	420.53	133.25	89.03	92.06	185.53	282.08	105.37	250.14	71
256.5	52.09	367.72	206.24	190.8	434.97	58.96	261.78	327.84	365.77	156.75	133.14	42.27	9.72	223	396.97	136.61	54.09	62.42	443.19	348.17	98.73	52.67	84.99	195.61	72.34	136.68	385.36	339.04	247.96	86.31	261.67	459.98	169.65	96.76	495.11	393.05	44.94	276.47	88.15	277.73	408.22	132.75	85.19	86.26	184.8	280.08	103.05	246.23	71.61
258	51.12	361.43	207.09	190.38	430.07	58.99	257.88	326.83	362.19	156.48	132.4	41.7	10.55	224.78	396.96	134.26	53.84	61.04	441.01	347.21	97.99	52.47	85.21	195.29	69.76	135.48	383.5	331.72	247.47	81.29	259.17	457.45	146.52	96.18	492.56	340.29	44.87	276.15	87.04	276.37	399.18	132.62	83.02	81.75	182.14	277.43	99.06	241.98	70.44
259.5	50.09	355.44	208.09	190.13	424.91	59.09	254.02	325.36	359	156.31	132.09	41.52	11.16	225.91	396.09	132.64	53.5	59.07	438.85	345.46	97.26	52.54	85.64	194.07	68.74	134.31	381.3	328.51	246.73	70.65	258	455.5	136.69	95.92	491.64	318.28	45.1	277.69	86.11	274.93	394.45	132.2	81.47	79.09	177.93	274.35	94.85	238.73	67.55
261	49.86	350.32	208.22	189.49	419.23	59.09	250.04	323.85	357.08	156.43	131.82	41.7	11.01	225.19	394.27	131.59	53.23	57.21	437.14	343.1	96.68	52.39	85.25	193.02	68.82	133.51	379.39	327.1	245.51	57.87	256.67	453.92	134.01	95.72	490.52	311.54	45.01	279.96	85.2	273.83	391.7	131.58	79.88	77.81	173.27	269.71	92.18	236.72	63.38
262.5	50.16	345.87	207.14	188.07	412.99	59.04	246.09	321.61	355.89	156.99	131.31	41.86	10.37	223.31	392.24	130.72	53.01	55.93	435.95	340.88	95.85	51.55	84.15	192.95	68.92	133.14	378.04	325.59	243.78	48.31	254.93	451.69	133.09	95.26	488.42	308.23	44.54	282.09	84.06	273.14	389.73	130.88	77.94	77.17	169.6	266.6	91.15	235.44	61.16
264	50.08	341.43	205.19	186.29	406.93	59.28	242.39	320.9	354.74	157.1	130.61	41.56	9.84	221.26	390.95	130.22	52.71	54.98	434.54	339.35	95.6	50.45	83.39	193.28	68.28	133.21	377.21	323.45	242.15	44	253.13	448.71	132.25	94.66	485.55	305.41	44.02	283.79	82.69	272.56	388.71	129.94	75.8	76.5	167.65	263.49	90.52	234.25	58.93
265.5	49.47	336.74	202.89	184.63	401.84	59.62	238.73	319.96	353.52	156.69	130.16	40.92	9.83	218.45	390.5	130.14	52.32	54.13	432.26	338.4	95.18	49.98	83.17	193.19	67.26	133.53	376.5	320.87	241.39	42.95	251.85	445.79	131.09	94.41	482.21	302.89	43.62	285.26	81.47	271.53	388.07	129.12	73.76	75.44	166.99	257.9	89.59	232.8	55.5
267	48.88	331.95	201.21	182.96	397.73	59.59	234.78	318.51	352.19	155.49	130.23	40.53	10.27	213.94	390.22	129.79	51.95	53.69	429.31	337.48	94.76	50.23	82.78	192.94	66.72	133.54	375.51	318.22	241.28	42.81	251.1	443.21	129.74	94.49	478.38	300.58	43.42	286.73	80.86	269.89	387.34	128.8	71.96	74.16	166.45	254.76	88.32	231.42	53.78
268.5	48.36	327.01	200.88	181.18	393.67	59.07	230.74	316.74	350.65	154.13	130.53	40.65	10.54	208.44	389.96	128.57	51.74	53.73	426.36	336.4	94.33	50.49	81.99	193.14	66.64	132.93	374	315.59	240.94	42.47	250.34	440.62	128.66	94.3	474.29	298.36	43.42	288.01	80.82	268.28	386.71	128.33	70.35	73.11	165.25	253.42	86.76	230.44	53.53
270	47.46	321.96	201.27	179.52	388.73	58.17	227.22	315.25	348.95	153.39	130.61	40.87	10.24	203.39	389.78	127.01	51.51	53.67	423.78	335.68	93.38	50.42	81.3	193.52	66.29	131.95	371.77	313.06	240.19	41.71	249.37	437.7	128.1	93.8	470.58	296.26	43.39	288.36	80.68	267.4	385.98	127.19	68.46	72.44	164.03	251.86	85.01	229.41	53.86
271.5	46.36	317.38	201.23	178.04	383.29	57.13	224.32	314.47	347.17	153.02	130.31	40.7	9.82	199.01	389.32	126.21	51.01	53.31	421.52	335.62	91.94	50.41	80.77	193.55	65.16	131.18	369.48	310.94	239.96	40.89	248.59	434.54	127.87	93.54	467.35	294.35	43.17	287	79.91	266.97	384.69	125.95	65.95	71.83	163.49	248.78	83.48	227.99	53.8
273	45.83	313.76	200.71	176.56	378.54	56.7	221.32	314.09	345.57	152.61	129.86	40.07	9.84	194.24	388.9	126.4	50.54	53	419.46	335.66	90.77	50.42	79.74	193.35	63.52	130.95	368.07	309.53	240.82	40.4	248.15	431.49	127.61	93.68	464.17	292.68	42.68	283.95	78.71	266.05	382.96	124.92	63.61	71.1	162.86	244.5	82.56	226.55	52.91
274.5	45.66	310.57	200.39	174.96	374.59	57.09	217.6	313.73	344.57	152.28	129.59	39.26	10.19	188.77	389.37	126.68	50.26	52.75	417.41	335.11	90.07	50.11	78.24	193.12	62.27	130.93	367.29	308.49	241.99	40.3	247.81	428.7	127.06	93.79	460.88	290.98	41.75	279.77	77.64	264.26	381	123.72	62.33	70.21	161.55	240.35	82.14	225.56	51.49
276	45.15	306.88	200.31	173.57	370.33	57.37	213.31	313.56	343.81	151.78	129.62	38.66	10.3	184.01	390.44	126.4	49.8	52.21	415.07	333.78	89.51	49.58	77.1	193	61.99	130.56	366.23	306.83	242.48	40.69	247.3	425.81	126.22	93.53	457.46	288.79	40.42	274.71	77.07	262.54	378.88	122.43	61.48	68.99	160.41	237.29	81.74	225.17	50.31
277.5	44.8	302.48	200.03	172.9	365.42	56.85	209.25	313.6	342.23	150.95	129.79	38.43	9.89	181.1	390.96	125.86	49.13	51.43	412.55	331.63	89.1	49.07	76.37	193.25	62.11	129.71	364.92	304.36	242.33	41.21	246.42	422.89	125.3	93.14	453.67	286.16	39.19	269.11	76.93	262.07	377.06	121.67	60.14	67.66	160.2	235.3	81.03	225.22	50.04
279	45.55	297.76	199.41	172.61	360.73	56.09	206	313.1	339.72	150.59	129.7	38.16	9.19	179.16	390.4	125.61	48.69	50.87	410.26	328.8	89.1	48.65	75.4	193.73	61.73	129.1	364.02	301.88	242.08	41.09	245.35	420.69	124.68	92.92	449.72	283.63	38.48	263.77	76.72	262.64	376.17	121.62	58.49	66.82	160.32	233.79	80.16	225.22	50.47
280.5	46.83	293.12	198.69	171.89	356.49	55.74	203.14	311.44	337.44	151.39	129.16	37.57	8.66	176.62	389.03	125.69	48.68	50.53	408.1	326.19	89.6	48.55	74.25	194.05	60.87	129.53	363.63	299.91	241.92	40.32	244.58	419.23	124.4	92.51	446.46	281.53	38.31	258.93	76.16	263.01	375.94	121.77	56.92	66.38	159.92	232.12	79.41	224.61	50.48
282	47.38	288.62	198.03	170.84	352.05	55.82	199.85	309.46	336.25	152.96	128.62	36.97	8.74	172.87	387.41	125.59	48.68	49.92	406	325.07	90.52	48.73	73.28	194.1	60.12	130.71	363.59	298.6	241.69	39.73	244.18	417.7	124.05	91.51	444.16	279.75	38.44	254.04	75.47	262.59	375.33	121.46	55.43	65.71	158.8	230.12	78.8	223.36	49.66
283.5	47.01	284.07	197.44	169.79	347.49	56.31	196.01	308.5	335.74	154.43	128.98	37.1	9.37	168.48	386.17	124.91	48.27	48.94	404.25	325.65	91.4	48.65	72.24	193.83	59.54	131.54	364	297.93	241.11	39.67	243.51	416.28	123.47	90.37	442.13	278.04	38.74	248.87	74.88	261.58	373.97	120.7	54.16	64.76	157.24	228	78.15	221.96	48.71
285	46.19	279.65	196.99	168.55	343.46	57.52	192.54	308.47	335.05	154.94	130.9	39.1	9.89	164.68	385.56	123.82	47.74	48.04	402.92	326.51	91.29	48.32	70.8	193.29	58.74	131.37	364.58	297.18	240.34	39.76	242.23	415.75	122.93	89.84	440.05	275.94	39.03	243.84	74.39	260.41	372.46	120.04	53.44	63.92	155.86	225.81	77.46	220.46	48.13
286.5	45.19	275.92	196.88	167.28	340	59.34	190.46	308.06	334.14	154.18	134.03	44.3	9.84	161.86	385.29	122.82	47.66	47.43	401.64	326.03	89.77	48.34	69.38	193.04	57.79	130.56	364.42	295.5	239.92	39.61	240.75	415.49	122.37	90	438.43	273.12	38.97	239.25	74.08	259.63	371.35	119.8	52.93	63.14	155.33	223.52	76.73	218.66	47.6
288	44.41	272.9	197.26	166.55	336.58	60.7	189.54	306.78	333.5	152.72	136.96	52.44	9.5	159.12	385.18	122.01	47.99	46.85	399.97	324.25	87.85	48.76	68.57	193.62	57.18	129.87	363.29	293.14	239.9	38.98	239.72	414.04	121.58	90.44	437.45	270.15	38.38	234.92	74.04	259.39	370.71	119.69	51.8	62.39	155.38	221.38	75.64	217.14	46.92
289.5	44.16	269.9	197.76	166.2	332.82	60.7	188.34	305.29	333	151.39	138.13	60.46	9.29	155.91	385.63	121.29	48.35	46.29	397.75	322.75	86.93	48.98	68.57	194.67	57.07	129.54	362.35	291.03	239.83	37.89	239.25	411.48	120.75	90.94	436.14	268.09	37.55	230.55	74.02	259.25	370.39	119.48	50.01	62.01	155.1	219.82	74.28	216.43	46.34
291	44.02	266.29	197.7	165.72	328.88	59.49	185.61	304.01	332.05	150.39	136.93	64.17	9.32	152.68	386.76	120.96	48.5	46.16	395.53	322.59	87.19	48.62	69.17	195.54	57.22	129.06	362.65	289.34	239.66	36.8	238.66	409.2	120.24	91.61	433.29	266.7	37.01	225.95	73.52	258.83	369.98	119.28	48.38	61.84	154.21	218.66	73.28	215.8	45.79
292.5	43.7	262.2	197.15	164.91	325.3	57.82	181.53	302.69	330.4	149.58	134.15	61.45	9.82	149.67	388.14	121.17	48.16	46.66	394.04	323.25	87.69	47.86	69.64	196.12	57.37	128.36	363.23	287.53	239.66	36.27	237.55	407.67	119.82	92.41	428.4	264.73	36.99	221.38	72.48	258.12	368.94	119.16	47.29	61.34	153.15	217.02	72.61	214.54	45
294	43.49	258.39	196.98	163.77	322.37	56.37	177.61	301.35	328.24	148.94	131.48	53.95	11.18	146.96	389.19	121.37	47.44	47.47	392.96	323.72	87.69	47.06	69.45	196.5	57.26	128.34	362.66	285.42	239.8	36.34	236.52	406.22	119.1	92.91	422.05	262.09	37.29	217.35	71.57	257.34	367.19	118.99	46.31	60.54	152.45	214.45	71.56	213.16	44.38
295.5	43.49	255.36	197.41	162.35	319.62	55.65	174.88	300.13	326.13	148.62	130.17	45.92	13.19	145.05	389.33	121.06	47.02	47.79	391.52	323.59	87.29	46.5	69.22	196.78	56.73	129.4	361.36	283.54	239.97	36.67	235.96	404.49	118.4	93.02	415.79	259.86	37.38	213.8	71.43	256.77	365.37	118.93	45.32	59.53	152.39	211.62	70.14	212.57	44.35
297	43.57	252.92	197.64	160.8	316.16	55.73	172.8	299.06	324.6	148.73	130.15	40.7	14.8	143.68	388.37	120.34	47.11	47.09	389.84	322.77	86.72	46.19	69.77	197.1	55.87	130.67	360.49	282.24	240.16	36.82	235.58	402.82	118.22	93.18	411.14	258.25	36.84	209.96	71.98	256.32	363.87	119.12	44.51	58.06	152.63	209.34	69.08	212.58	44.3
298.5	43.92	250.7	197.14	159.32	311.68	56.1	170.51	298.31	323.65	148.96	130.46	38.67	15.24	141.39	387.16	119.69	47.59	45.98	388.37	321.08	86.1	45.92	70.53	197.29	55.09	131.15	359.82	281.21	240.18	36.43	235.46	401.49	118.42	93.53	408.12	256.61	35.79	205.6	72.7	255.7	362.48	119.14	43.72	56.45	152.3	207.48	68.55	212.19	43.43
300	44.51	248.18	196.35	158.19	306.85	56.18	167.86	297.83	322.76	148.79	130.32	38.43	14.63	138.09	386.72	119.36	48.55	45.55	386.92	318.8	85.71	45.5	70.22	196.96	54.9	130.73	358.49	280.18	239.84	35.47	235.77	399.97	118.61	93.73	405.51	254.91	34.96	201.37	73.03	254.92	361.28	118.64	42.84	55.47	151.22	205.47	67.94	210.71	41.84
301	44.78	244.82	195.93	157.54	302.48	55.79	164.92	297.35	321.37	148.06	129.47	38.51	13.43	135.54	386.76	119.27	49.41	46.08	385.18	316.93	85.85	44.97	68.75	196.04	55.26	130.03	356.62	279.54	239.39	34.43	235.88	397.34	118.57	93.58	402.44	253.68	34.81	197.6	72.69	254.12	360.86	118.05	42.11	55.28	150.41	203.17	67.01	208.6	40.35
302.71	44.2	240.72	195.85	156.77	298.46	55.26	161.83	296.93	319.64	146.99	128.31	38.07	12.09	134.5	386.31	119.38	49.12	46.97	383.44	316.18	86.27	44.63	67.19	195.18	55.61	129.64	355.14	279.42	239.33	33.99	235.04	393.8	118.42	93.14	398.9	252.99	34.92	194.06	71.91	253.47	361.22	117.92	41.52	55.52	150.59	200.93	66.31	207.27	39.7
304.41	42.96	236.36	195.63	155.27	294.26	55.07	159.13	296.46	318.44	145.72	127.75	37.42	11.18	133.73	385.28	119.85	47.94	47.51	381.89	316.02	86.1	44.7	66.2	195.12	55.8	129.45	354.63	279.01	239.8	34.27	233.61	390.41	118.23	92.63	395.38	252.26	34.62	190.42	71.21	253.08	361.37	118.18	40.69	55.86	151.15	198.99	66.31	207.41	40.03
306.12	41.81	232.14	195.06	153.35	290	55.32	157.1	295.55	318.05	144.46	128.16	37.28	10.95	132	384.32	120.47	47.11	47.54	380.23	315.37	84.79	45	65.73	195.62	55.98	129.04	354.99	277.47	240.36	34.7	232.54	387.84	117.47	92.11	392.27	250.78	34.04	186.51	70.86	252.67	360.32	118.53	39.5	55.86	151.47	197.37	66.65	208.05	40.78
307.83	41.28	228.45	194.1	151.98	286.28	55.55	155.1	294.28	317.83	143.74	128.93	37.6	11.08	129.6	383.86	120.62	47.06	47.53	378.28	313.57	83.15	45.11	65.42	195.92	56.11	128.45	355.6	274.86	240.54	34.98	232.16	386.21	115.97	91.5	389.47	248.45	34.01	182.51	70.58	251.78	358.4	118.63	38.39	55	151.66	195.85	66.57	207.96	40.96
309.53	41.42	225.29	192.65	151.62	283.11	55.51	152.63	293.13	317.28	143.75	129.11	37.88	11.24	127.66	383.69	120.04	47.22	47.87	376.32	310.86	82.37	45.1	64.7	195.86	55.93	128	355.42	272.34	240.21	35.29	231.92	385.37	114.79	90.96	386.52	245.88	34.67	178.89	69.88	250.61	356.86	118.01	37.71	53.6	151.7	194.29	65.9	207.04	40.29
311.24	42	222.08	190.89	151.67	279.92	55.52	150.32	292.14	316.22	143.99	128.44	37.96	11.29	126.17	383.45	119.27	46.97	48.25	374.55	308.17	82.44	45.14	63.64	195.88	55.31	127.73	354.04	271.09	239.37	35.46	231.42	384.31	114.53	90.93	383.37	243.53	35.14	175.72	68.82	249.97	356.22	116.43	37.18	52.63	151.27	192.73	65.2	206.05	39.6
312.95	42.69	218.48	189.34	151.24	276.42	55.68	148.79	291.17	314.6	144.05	127.77	37.76	11.27	124.06	383.04	118.82	46.6	48.1	373.02	304.89	82.63	44.85	62.98	196.13	54.46	128.03	352.24	270.81	238.21	35.27	231.16	381.86	114.47	91.44	380.45	241.33	34.89	172.33	67.89	250.16	355.96	114.39	36.75	52.4	150.85	191.05	64.7	205.63	39.45
314.66	43.25	214.69	189.67	150.12	272.75	55.48	147.33	290.31	312.85	144.17	127.74	37.05	11.42	121.23	382.33	118.68	46.23	47.94	371.65	303.63	82.6	43.91	62.8	196.15	53.96	128.72	350.69	270.25	237.43	35.07	230.89	378.43	114.08	91.8	378.18	239.18	34.16	168.19	67.31	249.57	355.41	112.68	36.32	52.24	150.43	188.89	63.96	205.71	39.37
316.36	43.56	210.81	189.83	148.46	269.06	54.99	144.78	289.68	311.18	144.59	127.68	36.07	11.87	118.41	381.02	118.61	45.5	46.98	370.09	302.05	82.55	42.82	62.33	195.56	53.74	129.03	349.44	268.85	237.36	34.25	230.54	375.65	113.79	91.26	376.44	237.41	33.17	163.85	66.89	248.49	354.23	111.74	35.01	51.62	149.52	186.41	62.88	205.84	38.78
318.07	43.47	207.22	189.43	146.65	265.28	55.02	141.32	289.29	309.1	144.93	127.03	35.44	12.69	115.34	379.37	118.06	45.18	46.13	368.1	300	82.71	41.98	61.41	194.73	53.25	128.7	348.18	266.83	237.41	33.59	229.97	374.11	113.85	89.9	374.79	236.2	32.14	160.04	66.42	247.26	352.56	111.56	33.63	50.63	148.67	184.32	62.08	205.74	37.84
319.78	42.97	204.36	188.74	145.4	261.46	55.69	138.07	288.83	306.93	144.71	126.45	35.46	13.56	111.71	378.11	116.76	45.22	45.78	366.1	297.74	82.94	41.21	60.54	194.28	52.61	128.14	346.79	264.72	237.05	33.5	229.16	372.86	113.74	88.67	373.18	235.03	31.41	156.57	66.06	245.84	351.08	111.7	32.57	49.73	147.99	183.15	61.79	205.35	37.34
321.48	42.41	201.83	188.62	145.2	258.02	56.37	135.57	287.77	305.79	144.13	126.24	35.96	13.71	108.88	377.49	115.56	45.2	45.59	364.59	295.76	82.82	40.49	59.88	194.3	52.11	127.84	345.78	262.9	236.55	33.94	228.59	371.03	113.15	88.4	371.97	233.42	31.1	153.08	65.89	244.11	350.2	111.77	31.56	49.12	147.68	182.62	61.48	204.45	37.52
323.19	42.06	198.86	189.43	145.7	255.35	56.83	133.57	286.24	305.67	143.77	125.65	36.72	12.84	108.13	377.07	115.45	44.81	45.33	363.18	294.41	82.05	40.12	59.37	194.5	51.58	128.09	345.22	261.09	236.33	34.66	228.1	368.69	112.64	89.08	371.04	231.44	31.08	149.62	65.61	242.37	349.68	111.8	30.25	48.52	147.47	181.66	60.68	202.91	37.68
324.9	41.74	195.44	190.4	146.16	253.19	57.3	131.84	285.2	305.56	143.76	124.73	37.3	11.82	108.44	376.7	116.22	44.21	45.05	361.23	293.82	80.97	40.13	59.13	194.72	50.95	128.86	344.14	258.96	236.23	35.34	227.2	366.31	112.58	89.87	369.89	229.39	31.13	146.06	65.16	241.55	349.01	111.92	28.98	47.59	147.13	179.51	59.51	201.17	37.37
326.6	41.11	191.83	190.53	146.17	250.77	57.57	130.15	285.15	305.01	143.68	124.29	37.13	11.51	107.82	376.51	116.88	43.93	44.77	359.03	293.77	80.19	40.23	59.2	195.07	50.31	129.73	342.23	256.9	235.85	35.74	226.15	363.84	112.48	90.06	368.29	227.53	30.96	142.46	64.88	242.03	347.95	111.75	28.14	46.51	146.99	176.67	58.6	199.74	36.85
328.31	40.38	188.02	189.64	145.84	247.69	57.3	128.37	285.51	304.04	143.18	124.29	36.28	11.83	105.52	375.99	116.58	44.12	44.37	357.25	293.71	79.94	40.15	59.25	195.69	49.62	130.12	340.27	255.31	235.25	35.64	225.55	361.14	111.81	89.75	365.92	225.81	30.72	139.39	64.85	243.02	346.43	110.89	27.51	45.81	147.14	174.12	58.37	198.81	36.35
330.02	40.06	184.39	188.2	145.22	244.4	56.74	126.63	285.43	302.48	142.43	124.27	35.56	12.36	102.07	374.62	115.19	44.45	43.98	356	293.1	80.16	40.04	58.97	196.37	48.96	129.81	338.65	253.84	234.67	34.97	225.19	359.03	110.65	89.52	362.5	223.88	30.91	136.84	64.65	243.7	344.65	109.58	26.95	45.45	147.18	171.92	58.26	198.06	35.81
331.72	40.3	181.81	186.75	144.03	241.3	56.23	124.68	284.59	300.33	141.78	124.33	35.56	12.85	98.44	372.72	113.54	44.51	43.84	355.19	291.86	80.74	40.09	58.33	196.59	48.37	129.26	337.11	252.06	234.39	33.78	224.5	358.44	109.45	89.46	358.74	221.55	31.37	134.12	63.98	243.86	343.28	108.49	26.59	45	146.79	169.52	57.61	197.06	35.15
333.43	40.52	180.36	185.77	142.24	238.34	55.57	122.21	283.26	298.23	141.22	124.62	35.91	13.05	95.54	370.85	112.62	44.13	43.74	354.66	290.12	81.22	40.01	57.58	196.23	47.77	128.95	335.67	250.3	234.52	32.35	223.46	358.68	108.77	89.18	355.61	219.05	31.37	131.23	63.27	243.08	342.85	107.94	26.31	44.37	145.96	166.97	56.67	195.96	34.33
335.14	40.14	179.08	185.57	140.44	235.32	54.77	119.82	281.88	296.98	140.77	124.84	35.78	12.87	93.9	369.14	112.67	43.6	43.39	354.15	288.17	81.01	39.64	56.8	195.65	47.47	128.8	334.63	249.03	234.72	31.08	222.68	358.24	108.86	88.57	352.94	216.74	30.65	129.03	63.26	241.41	342.93	107.64	25.83	43.61	144.98	164.93	56.08	195.49	33.33
336.84	39.28	174.22	185.88	139.39	232.24	54.58	118.15	280.61	296.59	140.9	124.87	35.17	12.53	93.36	367.82	113.21	43.57	42.83	353.58	286.42	80.22	39.5	55.72	195.33	47.86	128.83	334.33	248.02	234.65	30.4	222.82	356.65	109.49	87.98	350.04	215.09	29.68	127.64	63.81	239.85	342.73	107.33	25.24	42.64	144.26	163.6	55.82	195.68	32.36
338.55	38.44	170.75	186.02	139.18	229.31	55.38	116.78	279.72	296.41	141.7	124.86	34.68	12.43	93.31	367.32	113.64	44.32	42.13	352.88	285.05	79.71	40.01	54.41	195.58	48.66	129.33	334.88	246.85	234.48	30.52	223.82	354.36	110.4	87.76	346.89	214.36	29.13	126.14	63.92	239.01	342.07	107.09	24.69	41.83	143.83	162.46	55.46	195.64	31.82
340.26	37.86	167.44	185.6	139.19	226.64	56.44	115.04	279.72	296.07	142.28	124.8	34.37	12.67	93.17	367.34	113.73	45.08	41.67	351.79	283.96	79.77	40.78	53.43	196.24	49.14	129.89	335.42	245.83	234.56	31.3	224.8	351.85	111.41	88.02	343.98	214.03	29.18	123.86	63.14	238.48	341.34	106.98	24.13	41.5	143.49	160.88	55.11	194.89	31.99
341.97	37.6	164.58	184.84	138.94	223.84	57.05	113.09	280.26	295.72	141.93	124.68	34	12.97	92.48	366.96	113.78	44.85	41.86	350.37	283.22	79.86	41.02	52.99	196.71	48.97	129.72	334.73	245.41	234.82	32.02	225.09	349.54	112.05	88.53	341.4	213.2	29.26	120.97	62.28	237.81	340.75	106.81	23.72	41.28	143.36	158.85	55.32	194.04	32.59
343.67	37.66	161.78	184.23	138.46	220.71	57.22	111.39	280.18	295.27	141.17	124.81	33.81	13.18	91.02	366.07	113.91	43.72	42.45	349	282.69	79.55	40.27	52.81	196.98	48.32	128.92	332.83	245.1	234.89	31.96	224.87	347.71	111.93	88.76	339	211.56	28.82	118.02	62.13	237.17	340.14	106.52	23.77	40.72	143.63	157.11	55.88	193.73	32.95
345.38	37.82	158.85	184.03	137.94	217.89	57.18	109.88	279.12	294.32	140.88	125.4	33.96	13.21	89.23	365.31	113.83	42.65	42.83	347.89	281.8	79.05	38.84	52.82	197.56	47.48	128.34	330.9	243.88	234.3	31.31	224.47	346.28	110.99	88.54	336.9	209.56	28.15	115.33	62.16	236.95	339.41	106.32	24.16	39.94	144.23	156.47	55.96	193.54	32.87
347.09	37.71	155.96	184.06	137.52	215.7	57.07	108.43	277.8	293.01	141.16	126.06	34.21	12.96	87.53	364.69	113.36	42.22	42.76	346.9	280.41	78.76	37.75	53.18	198.24	46.52	128.5	329.48	241.42	232.99	30.96	223.7	345.09	109.7	88.19	335.11	207.77	27.84	112.8	61.33	237.11	338.62	106.14	24.56	39.42	144.9	156.77	55.32	192.73	32.53
348.79	37.44	153.27	184.11	137.35	213.47	56.99	107.35	276.79	292.02	141.47	126.2	34.46	12.64	85.27	363.96	112.83	42.52	42.54	345.77	278.73	78.77	37.8	53.5	198.4	45.76	129.23	327.73	238.5	231.8	31.34	222.55	344.05	108.95	87.89	333.16	206.3	27.86	110.23	59.58	237.19	337.62	105.66	24.78	39.39	145.17	156.81	54.5	191.29	32.02
350.5	37.54	150.88	184.23	137.34	210.53	56.77	106.49	275.75	291.62	141.52	125.79	34.82	12.64	82.1	363.4	112.74	43.11	42.5	344.44	276.62	78.96	38.72	53.2	197.98	45.5	130.02	325.29	236.4	231.79	31.86	221.31	342.65	109.19	87.44	330.9	204.88	27.81	107.68	57.91	236.87	336.29	104.97	24.98	39.5	144.64	155.78	53.83	189.79	31.46
352.21	38.07	148.64	184.47	136.95	207.06	56.27	105.06	274.27	291.15	141.36	125.21	35.16	12.98	79.5	362.92	113.01	43.33	42.33	343.1	274.23	79.13	39.39	52.47	197.22	45.32	130.64	323.34	235.48	232.73	31.9	220.28	340.63	109.74	86.63	328.82	203.23	27.58	105.37	57.16	236.44	335.08	104.27	25.51	39.35	143.61	153.86	53.12	188.67	30.97
353.91	38.48	146.3	184.53	135.85	203.37	55.83	102.78	272.66	290.14	141.22	124.84	35.07	13.35	79.21	361.41	113.12	43.07	41.53	341.69	272.31	79.11	39.13	51.86	196.33	44.64	131.28	322.58	234.86	233.37	31.58	219.77	338.85	109.63	85.63	327.21	201.53	27.22	103.36	57.24	236.41	334.39	103.39	26.42	38.82	142.8	151.66	52.31	187.86	30.49
355.62	38.21	144.1	184.29	134.45	199.39	55.93	100.22	271.59	288.73	141.28	124.65	34.4	13.64	80.71	358.18	112.93	42.75	40.33	340.18	271.06	78.74	38.38	51.41	195.74	43.86	131.64	322.07	233.97	233.12	31.19	219.82	337.94	108.67	84.82	325.97	200.23	26.89	101.53	57.43	236.6	333.85	102.23	27.23	37.97	142.41	149.82	51.72	186.94	29.87
357.33	36.95	142.53	183.9	133.34	195.42	56.51	97.99	271.12	286.87	141.3	124.42	33.66	14.02	81.8	354.36	112.67	42.55	39.44	338.88	269.95	78.11	37.77	50.99	195.71	43.25	131.25	320.84	233.08	232.42	30.8	219.69	336.99	107.48	84.41	324.98	199.15	26.78	99.58	57.2	236.14	332.83	101.1	27.39	37.16	142.02	148.59	51.41	185.86	29.2
359.03	37.48	141.41	183.34	132.7	192.41	57.1	96.24	270.67	284.72	140.86	124.19	33.38	14.32	81.11	351.91	112.29	42.41	39.09	337.76	268.77	77.68	37.35	50.8	196.07	42.36	130.44	319.12	232.13	231.66	30.33	218.71	335.05	106.83	84.44	324.01	197.61	26.8	97.14	56.68	234.88	331.37	100.44	26.83	36.71	141.4	147.45	51.05	185.08	28.84
360.74	38.4	139.96	182.38	132.36	190.55	57.46	94.83	269.88	283.17	140.17	124.16	33.41	14.1	79.06	351.71	111.59	42.35	38.93	336.04	267.5	77.61	37.18	50.56	196.52	41.1	129.8	317.62	230.55	230.88	29.71	217.37	332.62	106.82	84.93	322.6	195.58	26.77	94.24	56.36	233.63	329.93	100.48	26.05	36.3	140.84	145.97	50.51	184.58	28.83
362.45	38.85	137.88	181.24	132.18	188.75	57.83	93.59	269.08	282.52	139.67	124.12	33.41	13.2	76.74	352.94	110.73	42.06	38.72	333.62	266.11	77.71	37.4	49.65	196.85	39.99	129.36	316.34	228.4	230.27	28.94	216.71	330.78	106.93	85.65	320.68	193.71	26.75	91.39	56.5	232.91	328.89	100.69	25.42	35.52	140.71	144.48	49.8	183.8	28.53
364.16	38.76	135.49	180.56	132.14	186	58.36	92.34	268.61	282.13	139.42	123.67	33.45	12.23	75.07	353.97	110.17	41.36	38.27	331.45	265	77.88	37.62	48.48	196.95	39.24	129.05	314.56	226.51	230.04	28.22	216.98	329.92	106.79	86.1	318.95	192.16	26.67	89.3	57.05	232.32	328.08	100.55	24.72	34.71	140.93	143.38	49.07	182.91	27.61
365.86	38.39	133.04	180.65	132.08	182.58	58.6	91.06	268.39	281.72	139.32	122.86	33.74	12.19	74.83	353.82	109.97	40.63	37.5	330.14	264.55	78.22	37.34	47.7	196.87	38.82	129.09	311.91	225.27	230.13	27.82	217.5	329.52	106.59	86.09	318.07	190.4	26.32	88.15	57.55	231.42	327.13	100.26	23.66	34.41	140.94	142.44	48.6	182.76	26.63
367.57	37.96	130.58	181.15	131.87	179.51	58.29	89.76	268.22	281.49	139.34	122.13	34.09	13.11	75.57	352.4	109.86	40.17	36.65	329.53	264.33	78.46	36.81	47.12	196.73	38.72	129.61	309.18	224.15	230.43	27.85	217.56	328.78	106.55	85.78	317.98	188.15	25.79	87.35	57.64	230.28	326.19	100.04	22.47	34.4	140.45	141.35	48.43	183.28	26.15
369.28	37.85	128.3	181.56	131.58	177.16	57.94	88.36	267.81	281.52	139.62	121.9	34.39	14.04	75.15	349.91	109.85	40.02	35.96	329.14	263.69	78.22	36.73	46.5	196.53	38.63	130.3	307.82	222.74	230.87	28.21	217.12	327.58	106.39	85.33	317.99	185.96	25.32	86.21	57.57	229.07	325.7	99.78	21.52	34.04	139.83	140.15	48.2	183.27	26.12
370.98	38.1	126.4	181.75	131.31	175.07	58.08	86.69	266.93	281.61	140.27	122.15	34.69	14.23	72.63	346.76	110.13	40.17	35.6	328.25	262.51	77.74	37.23	45.85	196.22	38.16	130.75	308.28	221.2	231.28	28.49	216.47	326.45	105.79	84.83	317.28	184.32	24.93	84.54	57.47	227.98	325.24	99.45	20.94	33.32	139.27	139.01	47.81	182.17	26.37
372.69	38.2	124.68	181.58	131.22	172.79	58.57	84.69	265.89	281.3	140.72	122.56	34.81	13.7	69.69	343.76	110.52	40.42	35.67	326.49	261.23	77.32	37.75	44.94	195.88	37.62	130.75	309.23	219.67	231.2	28.18	215.49	325.75	104.96	84.33	315.72	183.07	24.54	82.59	56.97	227.4	324.04	99.27	20.82	32.81	138.69	137.87	47.55	180.77	26.67
374.4	37.97	122.61	180.8	131.17	170.45	58.8	82.65	265.05	280.19	140.46	123.16	34.58	12.8	67.51	341.58	110.4	40.62	35.92	324.16	260.31	76.94	37.92	43.85	195.69	37.43	130.3	309.05	218.45	230.44	27.37	214.13	325.25	104.48	83.89	314.32	181.97	24.12	80.71	55.99	227.5	322.33	99.04	21.05	32.76	138.29	136.62	47.36	179.8	26.59
376.1	37.82	120.04	179.71	130.69	168.18	58.66	81.02	264.3	278.19	140.2	124.13	34.14	11.97	65.37	340.23	109.46	41.09	35.92	321.78	259.42	76.66	37.86	43.19	195.54	37.25	129.58	307.43	217.69	229.57	26.81	213.05	324.28	104.42	83.52	314.06	180.87	23.73	79.15	55.21	227.74	321	98.23	21.27	32.75	138.1	135.03	46.94	179.13	26.16
377.81	37.72	117.37	178.96	129.78	165.73	58.89	79.92	263.55	275.48	141.06	125.08	33.67	11.71	62.72	339.15	108.18	41.73	35.6	319.79	257.89	76.5	37.62	43.3	195.1	36.57	128.86	305.4	216.8	229.29	26.89	212.91	322.38	104.41	83.08	314.29	179.63	23.51	77.97	55.12	227.58	320.22	97.17	21.07	32.39	137.56	132.89	46.46	178.41	25.83
379.52	37.04	114.98	178.74	129.21	162.92	59.75	79.14	263.03	272.82	142.76	125.55	33.6	12.1	60.3	337.78	107.24	41.76	35.12	318.26	255.9	76.44	37.19	43.79	194.7	35.46	128.33	303.78	215.2	229.66	27.23	213.48	320.09	104.35	82.8	313.65	178.27	23.54	77.08	55.28	227.14	319.51	96.86	20.25	32.03	136.34	130.81	46.39	177.47	25.58
381.22	35.89	112.74	178.85	129.25	160.03	60.38	78.69	262.53	271.4	143.83	126.09	35.06	12.76	59.03	336.12	106.98	40.97	34.53	316.84	254.37	76.58	36.67	43.92	194.86	34.22	128.19	302.22	213.03	230.24	27.34	213.84	318.46	104.4	82.99	312.17	177.02	23.68	76.14	55.23	226.75	318.57	97.24	19.06	31.83	135.12	129.44	46.77	176.11	24.94
382.93	35.11	110.52	179.03	129.36	157.39	60.41	78.63	261.48	271.37	143.4	127.79	39.18	13.31	58.73	334.68	107.32	40.09	34.01	315.21	253.8	76.72	36.31	43.23	195.34	33.22	128.59	300.41	210.86	230.48	27.04	213.4	317.48	104.34	83.29	310.76	175.69	23.67	74.66	55.19	226.44	317.23	97.48	18.14	31.22	134.66	128.33	47.01	174.58	23.99
384.64	35.16	108.62	178.79	129.16	154.92	60.5	78.67	259.89	271.67	142.2	130.53	46.12	13.61	58.08	333.69	107.9	39.73	33.89	313.46	253.71	76.44	36.31	42.05	195.55	32.75	129.16	298.86	209.33	230.15	26.47	212.36	316.16	103.81	83.26	309.72	173.94	23.46	72.58	55.12	225.99	315.17	97.62	17.76	30.12	134.89	127.07	46.57	173.67	23.26
386.34	35.61	107.18	177.86	128.93	152.23	61.02	78.22	258.32	271.45	141.18	132.55	54.02	13.69	56.78	332.69	108.23	39.79	34.03	311.73	253.25	75.86	36.49	40.91	195.29	32.81	129.16	297.94	208.65	229.5	26.01	211.19	314.41	103.11	83.17	308.86	171.98	23.25	70.52	54.64	225.18	312.63	98.07	17.72	29.23	135.36	125.83	45.68	173.56	23.01
388.05	35.89	105.8	176.73	128.82	149.17	61.64	76.88	257.1	270.5	140.3	132.3	59.41	13.75	56.14	331.6	108.19	40.12	33.94	309.98	252.25	75.4	36.22	39.81	194.96	33.2	128.66	297.41	208.23	228.81	26.06	210.22	313.02	102.93	83.31	308.09	170.17	22.89	68.99	53.92	224.06	310.6	98.35	17.75	28.88	135.62	124.46	45.07	173.44	23.26
389.76	35.77	104.07	176.08	128.54	146	62.08	74.85	255.96	268.84	139.01	129.84	59.35	14.07	56.41	330.62	108.08	40.73	33.34	308.22	250.99	75.1	35.41	38.72	195.09	33.58	128.56	296.82	207.3	228.13	26.34	209.52	311.95	103.23	83.31	307.25	168.61	22.12	67.83	53.53	222.95	309.71	98.03	17.66	28.91	135.41	122.7	44.98	172.72	23.78
391.47	35.3	102.07	175.72	128.04	143.06	62.21	72.67	254.79	267.08	137.36	126.53	53.54	14.85	56.18	329.1	108.14	41.35	32.51	306.47	249.41	74.83	34.78	38.11	195.57	33.48	129.25	295.78	205.96	227.36	26.19	208.97	310.56	103.24	82.84	306.19	167.37	21.25	66.71	53.3	222.07	309.51	97.45	17.28	29.24	135.07	121.01	44.93	171.64	23.94
393.17	34.78	100.41	175.32	127.73	138.91	61.78	70.75	253.96	265.63	136.13	122.63	44.82	16.02	54.8	326.57	108.19	41.57	31.95	304.55	247.46	74.5	34.86	38.24	195.87	32.9	129.99	294.33	204.9	226.68	25.52	208.5	308.89	102.65	82.3	303.96	166.47	20.83	65.68	52.68	221.34	309.17	96.94	16.8	29.66	135.03	119.86	44.81	170.63	23.36
394.88	34.53	99.54	174.96	127.76	137.44	61.8	69.17	253.56	264.86	135.74	122.1	37.21	17.03	52.78	324.23	107.83	41.37	31.61	302.16	245.67	74.05	35.24	38.46	195.64	32.32	130.03	292.93	204.18	226.26	24.89	207.9	307.27	101.87	81.97	302.82	165.72	20.92	64.82	51.91	220.65	308.34	96.33	16.49	29.8	135.01	119.05	44.69	169.91	22.48
396.59	34.55	98.99	174.63	127.78	135.75	61.67	67.78	253.01	263.52	135.85	121.84	32.66	17.33	50.27	323.21	107.02	41.01	31.27	299.3	244.67	73.41	35.3	38.2	195.08	31.9	129.41	291.82	203.25	225.93	24.58	206.8	305.72	101.19	81.55	301.77	164.97	21.3	63.81	51.57	220.06	307.17	95.63	16.27	29.5	134.42	118.38	44.58	169.46	21.88
398.29	34.52	98.04	174.27	127.43	133.88	61.1	66.46	251.73	262.22	135.83	121.86	30.49	16.91	47.68	322.79	106.2	40.63	31.15	296.43	244.26	72.63	35.21	38.04	194.88	31.4	128.35	290.79	201.87	225.59	24.5	205.34	304.27	100.44	80.86	301.38	164.02	21.81	62.53	51.45	219.53	305.69	95.03	15.96	28.94	133.3	117.85	44.72	168.97	21.59
400	34.24	96.6	174.06	126.76	132.13	60.63	65.13	250.07	261.11	135.48	122.42	29.5	16.08	46.47	321.73	105.7	40.24	31.32	294.21	243.68	72	35.54	38.78	195.35	30.88	127.11	289.54	200.16	225.44	24.88	204.04	303.04	99.62	80.19	301.81	162.63	22.3	61.43	51.15	219.09	303.82	94.42	15.66	28.33	132.28	117.25	44.66	168.36	21.22
401	33.97	94.88	173.98	126.04	130.63	60.97	63.84	248.95	259.85	135.14	123.53	29.25	15.29	47.53	319.99	105.43	39.82	31.37	293.1	242.76	71.8	36.19	39.73	195.85	30.52	126.08	287.98	198.23	225.42	25.87	203.14	302.08	98.9	79.79	302.18	160.7	22.47	60.78	50.79	218.89	301.85	93.61	15.49	27.85	131.69	116.44	44.16	167.82	20.7
402.52	34.1	92.77	173.93	125.59	129.27	61.97	62.81	248.48	258.62	134.97	124.52	29.63	14.85	49.12	318.21	105.23	39.38	31.01	292.73	241.94	71.8	36.55	39.58	195.8	30.22	125.19	286.3	196.55	225.31	26.9	202.29	301.22	98.3	79.57	301.65	158.35	22.21	60.17	50.51	218.64	300.04	92.73	15.2	27.62	131.21	115.57	43.38	167.22	20.31
404.05	34.41	90.34	173.94	125.58	127.79	62.91	62.23	248.13	257.81	134.65	124.63	30.39	14.63	48.86	316.58	105.29	38.91	30.34	291.84	241.44	71.58	36.49	38.23	195.49	29.94	124.21	284.94	195.53	225.16	27.21	201.37	300.22	97.78	79.41	300.47	156.1	21.83	59.06	50.36	217.79	298.08	92	14.73	27.43	130.59	114.54	42.46	166.19	20.22
405.57	34.28	88.2	173.8	125.86	126.1	63.31	61.79	247.66	257.15	134.03	124.04	31.14	14.31	47.05	315.03	105.9	38.43	29.6	289.7	241.05	71.19	36.4	36.78	195.15	29.67	123.49	284.13	195.1	225.05	26.68	200.73	299.16	97.63	79.46	299.24	154.45	21.71	57.33	50.36	216.35	295.89	91.47	14.71	26.96	129.9	112.98	41.76	164.68	20.4
407.09	33.55	86.82	173.24	125.91	124.41	63.14	60.92	246.85	256.17	133.37	123.36	31.41	13.98	45.15	313.85	106.64	38.1	29.22	287.21	240.39	70.96	36.34	36.03	194.46	29.42	123.3	283.77	194.94	225.02	25.68	200.3	298.45	97.93	79.7	298.15	153.31	21.58	55.47	50.27	215.02	294.02	91.33	15.39	26.41	128.98	111.09	41.7	163.22	20.76
408.62	32.74	85.89	172.39	125.33	122.8	62.52	59.69	245.47	254.95	132.96	122.67	30.97	14.05	43.24	313.23	106.7	38.05	29.54	285.67	239.39	70.86	35.9	35.96	193.48	29.37	123.22	283.81	194.88	225.15	24.59	199.31	298.06	98.15	79.67	297.32	152.11	21.07	54.25	49.96	214.27	292.51	91.88	15.9	26.12	127.61	109.55	41.98	162.32	21.13
410.14	32.35	84.64	171.61	124.56	121.2	61.86	58.83	243.89	253.76	132.66	121.94	30.28	14.49	41.29	312.91	105.94	38.29	29.96	285.03	238.27	70.72	34.93	36.16	192.81	29.4	123	283.8	194.43	225.26	23.79	197.72	297.48	97.83	79.03	296.84	150.52	20.22	53.88	49.78	213.74	291.12	92.84	15.59	25.71	126.3	108.52	41.96	161.65	21.15
411.66	32.22	82.84	170.9	124.25	119.56	61.85	58.54	242.43	252.34	132.11	121.38	30.01	14.86	40.16	312.32	104.86	38.83	29.61	284.39	237.1	70.52	33.82	36.38	192.74	28.94	122.91	282.94	192.92	225.19	23.57	196.4	296.66	97.3	77.92	296.49	148.94	19.16	53.66	49.97	212.73	290.34	93.39	14.7	24.82	125.85	107.74	41.51	160.79	20.53
413.18	31.97	81.12	170.23	124.27	117.88	62.5	58.1	240.92	250.37	131.46	121.03	30.01	14.91	40.09	311.14	104.05	39.54	28.62	283.06	235.87	70.29	33.12	36.38	192.96	27.97	123.08	281.07	190.4	225.19	23.69	195.82	295.96	97.14	76.89	295.88	147.94	18.05	52.87	50.21	211.25	290.29	93.05	13.66	23.99	126.22	107.16	40.8	159.97	19.5
414.71	31.68	79.89	170.01	124.24	116.21	63.03	57.04	239.43	248.34	131.31	120.73	29.7	14.62	40.38	309.44	103.77	39.94	27.92	280.99	234.71	70.14	33.11	35.87	193.24	27.17	123.24	278.96	188	225.3	23.67	195.66	295.21	97.35	76.44	294.9	147.43	17.54	51.65	50.08	210.12	289.98	92.08	12.7	23.85	126.57	106.8	40.19	159.32	18.66
416.23	31.66	78.59	170.23	124.17	114.6	62.89	55.75	238.35	247.11	131.78	120.7	29.29	14.01	40.75	307.65	104.02	39.74	27.86	278.86	233.7	70.35	33.47	34.96	193.69	27.02	122.91	277.57	186.79	224.99	23.58	195.32	293.84	97.4	76.37	293.96	146.87	17.98	50.7	49.63	209.75	288.78	91.12	12.09	24.03	126.12	106.4	40.22	158.54	18.25
417.75	32.04	76.89	170.03	124.08	113.21	62.3	54.72	237.66	246.77	132.14	121.3	29.35	13.44	41.5	306.4	104.65	39.05	28.13	277.47	232.76	70.89	33.64	34.33	194.29	27.25	121.94	277	186.72	224.04	23.72	194.37	291.94	96.98	76.19	293.81	145.95	18.81	50.23	49.24	209.44	287.19	90.51	11.83	23.92	124.84	105.6	40.67	157.73	18.1
419.28	32.73	75.32	169.15	123.86	112.21	61.81	53.97	237.1	246.63	131.83	122.41	29.7	13.45	42.09	305.81	105.24	38.27	28.24	276.65	232.18	71.3	33.66	34.19	194.79	27.26	120.72	276.42	186.94	222.84	23.94	192.93	290.36	96.52	75.91	294.56	144.65	19.32	49.82	49.06	208.62	285.83	90.3	11.66	23.62	123.51	104.23	40.69	157.02	18.24
420.8	33.38	74.26	168.45	123.74	111.36	61.78	53.5	236.36	246.16	131.23	123.4	29.79	14.13	41.4	305.25	105.34	37.69	27.95	275.44	232.44	70.99	33.86	34	195.29	26.76	119.77	275.28	186.75	221.85	23.7	191.59	289.47	96.6	75.88	295.3	143.09	19.43	48.92	48.84	207.74	284.6	90.43	11.58	23.33	122.95	102.45	40.27	156.15	18.81
422.32	33.45	73.34	168.19	123.97	110.14	62.05	53.29	235.28	245.35	131.14	123.67	29.59	14.93	39.91	304.13	104.78	37.31	27.55	273.43	233.19	69.97	34.09	33.44	195.98	26.12	119.35	273.8	185.66	221.31	22.96	190.8	288.71	96.93	76.15	295.37	141.47	19.39	47.47	48.47	207.24	283	90.68	11.72	22.97	122.83	100.93	40.16	155.15	19.39
423.85	32.79	72.25	167.72	124.35	108.45	62.36	52.83	234.12	244.35	131.39	123.23	29.46	15.32	38.92	302.39	103.83	37	27.28	271.34	233.33	68.83	33.99	32.97	196.64	25.9	119.47	272.21	183.91	221.09	22.25	190.44	287.89	96.76	76.52	295.18	139.97	19.31	46.34	48.05	206.94	280.89	90.78	11.83	22.62	122.22	100.17	40.44	154.43	19.57
425.37	31.93	71.23	167.02	124.33	106.39	62.59	51.93	233.28	243.21	131.13	122.55	29.73	15.13	38.04	300.71	102.92	36.77	26.85	269.95	232.3	68.05	33.46	33.13	196.91	25.96	119.86	270.53	182.63	221.03	21.91	190.11	287.43	96.14	76.8	295.12	138.66	19.21	46.24	47.69	206.44	278.59	90.66	11.6	22.33	121.21	99.7	40.68	153.91	19.51
426.89	31.29	70.36	166.5	123.73	104.08	62.45	51.14	232.7	241.96	130.41	121.93	30.15	14.61	36.59	299.87	102.28	36.78	26.16	268.95	230.66	67.8	32.63	33.68	196.52	25.63	120.02	269.01	182.32	221.11	21.69	189.64	287.31	95.61	76.88	294.97	137.6	19.15	46.33	47.55	205.63	276.77	90.38	11.16	21.95	120.55	99	40.68	153.35	19.31
428.42	30.84	69.7	165.99	122.88	101.97	61.88	50.72	232.04	240.73	129.8	121.54	30.08	14.15	35.14	299.44	102.09	37.09	25.74	267.68	229.47	67.91	31.71	34.07	195.44	24.91	119.72	268	182.3	221.22	21.46	189.11	287.08	95.41	76.6	294.54	136.9	19.09	45.55	47.81	204.85	275.97	90.13	10.87	21.55	120.26	98.38	40.28	152.77	18.72
429.94	30.56	68.5	165.3	122.31	100.34	61.31	50.08	231.29	239.52	129.15	121.57	29.32	14.02	34.22	298.19	102.53	37.56	25.9	266.15	229.32	67.91	30.97	34.31	194.22	24.55	119.22	267.6	181.79	221.29	21.37	188.63	286.49	95.55	75.7	293.86	136.41	18.84	44.19	48.27	204.3	275.77	90.12	10.85	21.2	119.65	97.93	39.43	152.02	17.69
431.46	30.6	66.98	164.59	122.28	98.8	61.08	48.92	230.92	238.24	128.21	121.89	28.24	14.24	33.86	296.09	103	38.05	26.44	264.8	229.51	67.69	30.65	34.53	193.59	24.77	118.66	267.71	180.65	221.52	21.59	188.08	285.42	95.7	74.4	292.97	135.71	18.33	43.16	48.43	203.54	275.34	90.14	11.09	21.03	118.62	96.99	38.69	150.96	16.69
432.98	30.85	65.42	163.79	122.79	96.86	61.22	47.8	231.24	237	127.53	122.09	27.22	14.72	34.02	294.56	102.79	38.44	26.88	263.8	228.87	67.61	30.69	34.51	193.54	24.89	117.96	267.91	179.53	222.02	22.07	187.13	284.07	95.25	73.36	292.23	134.59	17.86	42.71	48.29	202.35	274.86	89.85	11.51	21.25	117.87	95.57	38.45	149.96	16.32
434.51	30.89	64.04	163.26	123.43	94.75	61.7	47	231.7	235.96	127.69	122.13	26.31	14.98	34.24	294.3	102.41	38.59	26.74	262.88	227.32	67.64	30.91	34.12	193.48	24.37	117.4	267.79	178.89	222.43	22.37	185.87	282.94	94.23	72.62	292.14	133.25	17.72	42.38	48.12	201.39	275.09	89.38	12.04	21.69	117.87	94.43	38.36	149.38	16.6
436.03	30.67	63.05	163.57	123.53	93.18	62.02	46.16	231.56	234.97	128.42	122.18	25.56	14.48	33.73	293.98	102.66	38.48	26.05	261.74	225.49	67.43	31.18	33.47	193.04	23.45	117.25	267.31	178.15	222.25	22.07	184.95	282.02	93.17	72.06	292.87	131.78	17.56	41.62	47.82	201.04	276.03	89.03	12.5	21.82	118.17	93.84	37.94	149.1	16.84
437.55	30.64	62.44	164.34	122.81	92.29	61.56	45.23	230.59	233.78	129.05	122.32	25.31	13.61	31.89	292.23	103.18	38.33	25.43	260.46	223.43	67.13	31.46	32.75	192.5	22.66	117.08	266.41	176.67	221.36	21.53	184.62	280.97	92.32	72.06	294.01	130.12	16.92	40.4	47.38	200.87	276.83	88.62	12.56	21.55	118.08	93.64	37.52	148.76	16.64
439.08	30.9	62.01	164.72	121.79	91.27	60.91	44.67	229.07	232.66	129.28	122.54	25.77	13.17	29.2	289.42	103.35	38.26	25.28	259.27	221.23	67.1	31.62	32.14	192.22	22.19	116.38	264.74	174.87	220.33	21.42	184.4	279.87	91.73	72.61	294.91	128.5	15.99	39.26	47.04	200.37	276.73	88.02	12.05	21.22	117.58	93.58	37.68	148.06	16.56
440.6	31.09	61.51	164.63	121.28	89.52	61.23	44.51	227.51	231.91	129.25	122.67	26.45	13.11	27.66	286.8	103.23	38	25.34	258.19	219.95	67.03	31.49	31.68	192.25	21.79	115.5	262.36	173.5	219.82	21.84	183.77	279.12	91.43	72.83	295.28	127.17	15.24	38.45	46.62	199.56	275.42	87.43	11.06	20.83	117.11	93.11	38.24	146.96	16.97
442.12	30.97	61.03	164.36	121.42	87.6	62.48	44.28	226.36	231.3	129.01	122.42	26.64	12.89	28.06	285.32	102.92	37.25	25.14	257.1	220.28	66.58	31.24	31.46	192.5	21.16	115.08	260.21	172.39	219.68	22.19	182.69	278.64	91.45	72.3	295.39	126	14.89	37.64	45.87	198.66	273.14	87.01	10.03	20.1	116.82	92.17	38.57	145.84	17.33
443.65	30.67	60.81	163.83	121.78	86.33	63.5	43.72	225.69	230.24	128.64	121.83	26.14	12.8	28.42	284.94	102.22	36.25	24.68	256.01	221.31	66.14	31.07	31.51	192.94	20.39	115.13	259.07	171.13	219.49	21.9	181.63	277.77	91.88	71.68	295.4	124.75	15.04	36.77	45.16	197.91	270.81	86.7	9.6	19.12	116.48	91.46	38.38	145.2	17.33
445.17	30.45	60.36	162.93	122.22	85.63	63.77	42.93	225.28	228.64	128.17	121.4	25.56	13.34	27.45	284.49	101.22	35.36	24.37	254.87	221.89	66.36	30.84	31.4	193.55	19.95	115.36	258.59	169.91	219.46	21.25	180.8	276.41	92.46	71.65	295.22	123.65	15.58	36.25	44.89	197.49	269.42	86.46	9.93	18.43	115.98	91.01	37.81	144.95	17.43
446.69	30.48	59	162.05	122.89	84.81	63.7	42.01	225.01	227.19	127.54	121.76	25.61	14.01	26.54	283.31	100.48	34.73	24.26	253.39	221.83	67.14	30.5	30.96	194.18	20.09	115.72	258.08	168.93	219.65	20.86	179.86	275.18	92.55	72.1	295.14	123.12	16.15	36.02	44.94	197	268.97	86.32	10.35	18.32	115.37	89.99	37.04	144.12	17.81
448.22	30.81	57.31	161.6	123.69	83.48	63.75	41.04	224.61	226.3	126.99	123.11	26.14	14.01	26.55	282.14	100.22	34.59	24.07	251.56	221.3	67.72	30.29	30.64	194.48	20.34	115.99	257.49	167.96	219.56	20.77	178.8	274.21	92.09	72.62	295.45	123.03	16.4	35.52	44.85	195.85	268.59	86.28	10.29	18.35	114.56	88.07	36.36	142.17	17.95
449.74	31.19	56.25	161.32	124.47	81.74	63.86	40.12	223.75	225.49	126.93	124.67	26.56	13.45	26.61	281.5	100.1	35.04	23.83	249.92	220.35	67.57	30.25	30.5	194.33	20.09	115.68	256.99	166.98	219.15	20.53	178.15	273.26	91.59	72.99	295.72	122.68	16.51	34.85	44.38	194.29	267.73	86.08	9.82	18.04	113.55	85.76	36.09	139.95	17.42
451.26	31.2	55.58	160.92	125.3	79.98	63.72	39.28	222.65	224.26	127.25	125.29	26.73	13.19	26.26	280.92	100.03	35.57	23.52	248.77	219.19	66.85	30.15	30.09	194.09	19.42	114.9	256.66	166.07	218.81	20.17	177.93	272.58	91.28	73.01	295.63	121.76	16.73	34.47	43.8	193.38	266.84	85.63	9.21	17.57	112.77	83.84	36.31	138.61	16.25
452.78	30.98	54.64	160.65	125.94	78.6	63.42	38.5	221.84	223.05	127.55	124.62	26.71	13.64	25.47	279.98	100.18	35.59	22.8	247.89	218.26	66.08	30.05	29.53	194.03	18.9	114.46	256.29	165.1	218.42	20.05	177.82	272.36	91.11	72.64	295.69	120.61	16.62	34.19	43.62	193.85	266.47	85.27	8.76	17.28	112.52	82.89	36.66	138.31	14.89
454.31	31.22	53.64	160.84	125.91	77.56	63.56	37.92	221.36	222.41	127.6	123.29	26.54	14.19	24.22	278.6	100.33	35.32	21.77	247.19	217.68	65.72	30.11	29.53	193.8	18.94	114.68	255.28	164.01	217.77	19.94	177.81	272.21	91.07	72.53	296.44	119.63	15.68	33.62	44.02	195.24	266.31	85.4	8.62	17.07	112.33	82.78	36.83	138.5	13.96
455.83	32.11	53.08	161.37	125.25	76.4	64.23	37.69	220.91	221.85	127.34	122.11	26.45	14.09	23.07	276.82	100.35	35.26	21.24	246.66	217.31	65.99	30.3	30.25	193.25	19.35	114.93	253.75	163.09	217.19	19.26	177.56	271.84	90.98	73.17	297.57	118.61	14.56	32.98	44.7	196.12	265.64	86.17	8.53	16.92	111.6	82.72	36.83	138.5	13.49
457.35	32.88	52.8	161.78	124.6	75.2	64.7	37.53	220.42	220.82	126.98	121.74	26.46	13.57	22.29	275.04	100.4	35.32	21.54	246.18	217.29	66.66	30.27	30.88	192.9	19.39	114.74	252.58	162.72	217.05	18.22	176.53	271.4	90.78	73.81	298.31	116.99	14.29	32.49	45.07	195.54	264.37	87.22	8.23	16.92	110.53	82.1	36.66	138.11	13.16
458.88	32.78	52.55	161.47	124.52	74.33	64.45	37.26	220.2	219.59	126.9	122.32	26.38	13.31	21.61	273.39	100.37	35.41	21.97	245.63	217.82	67.22	29.84	30.66	192.99	18.75	114.49	251.91	162.8	217.23	17.79	175.16	270.89	90.59	73.39	298.55	114.79	14.81	31.92	44.95	194.11	263.15	87.83	7.92	16.92	109.87	81.04	36.3	137.9	13.03
460.4	32.06	52.42	160.46	125.07	73.51	63.75	37.27	220.23	218.56	126.98	123.16	26.41	13.34	21.47	271.71	99.89	35.76	21.99	244.83	218.4	67.44	29.38	30.02	193.29	17.91	114.62	251.45	162.7	217.65	18.2	174.49	270.06	90.42	72.02	298.78	112.69	15.31	31.14	44.64	192.76	262.39	87.87	7.95	16.59	109.84	80.02	35.94	138.25	13.12
461.92	31.38	52.11	159.72	125.77	72.31	63.3	37.71	220	218.08	126.73	123.74	26.77	13.46	22.18	270.28	99.22	36.3	21.82	243.7	218.37	67.42	29.22	29.88	193.54	17.39	114.88	251.29	161.99	218.3	18.82	174.64	268.99	90.35	70.72	299.18	111.29	15.56	30.34	44.53	191.64	261.83	87.71	8.31	15.92	109.84	79.21	35.71	138.29	13.22
463.45	31.13	51.28	160.12	126.35	71.06	63.64	37.68	219.21	218.33	126.42	124.33	27.05	13.63	23.05	269.61	99.23	36.74	21.58	242.62	217.47	67.22	29.28	30.23	193.54	17.23	114.91	251.03	160.81	218.66	19.21	174.86	267.9	90.49	70.21	299.53	110.95	15.57	29.7	44.66	190.64	261.41	87.52	8.5	15.36	109.64	78.49	35.48	137.22	13.27
464.97	31.33	50.41	161.18	126.99	70.31	64.5	36.62	218.29	218.56	126.68	125.08	26.91	13.98	23.57	269.73	100.34	36.94	21.35	242.04	215.67	66.88	29.47	30.5	193.25	17.06	114.87	249.89	159.63	218.39	19.48	174.72	266.93	90.62	70.41	299.64	111.51	15.08	29.41	44.72	189.97	261.22	87.3	8.2	15.44	109.77	78.03	35.28	135.62	13.36
466.49	31.55	49.66	161.81	127.68	69.81	65.12	35.44	217.77	217.73	127.43	125.6	26.63	14.68	23.95	269.92	101.92	36.96	21.59	241.89	213.81	66.69	29.94	30.61	193.02	16.41	115.04	248.43	158.71	217.75	19.81	174.43	266.33	90.47	71.01	299.58	111.72	14.42	29.58	44.55	189.83	261.07	87.24	7.74	16.16	110.29	77.81	35.26	134.51	13.47
468.02	31.46	48.38	161.7	127.95	68.89	65.25	35.13	217.5	216.08	128.18	125.63	26.53	15.57	23.96	269.36	102.97	36.8	22.26	241.83	213.39	66.97	30.54	30.62	193.24	15.38	115.3	247.65	158.05	217.01	20.11	174.32	266.11	90.2	71.66	299.79	110.48	14.51	29.94	44.25	190.3	261.02	87.34	7.56	16.92	110.37	77.31	35.44	133.87	13.47
469.54	31.35	46.53	161.31	127.6	67.44	65.01	35.27	216.81	214.83	128.65	125.51	26.75	15.89	22.87	268.18	103.19	36.3	22.55	241.55	214.5	67.6	30.82	30.47	193.88	14.66	115.4	247.24	157.35	216.27	20.17	174.48	265.78	90.15	71.93	300.74	108.59	15.19	29.97	43.96	190.97	261.23	87.36	7.77	17.2	109.59	76.47	35.89	133.19	13.29
471.06	31.68	45.05	160.7	127.17	66.1	64.66	35.07	215.83	214.6	128.64	125.39	27.36	15.19	20.89	267.5	102.99	35.27	22.08	240.87	215.54	68.11	30.88	30.36	194.6	14.64	115.37	246.76	156.35	215.79	19.97	174.43	265.04	90.35	71.6	302.31	107.38	15.48	29.49	43.83	190.85	261	87.16	8.05	16.96	108.6	75.99	36.59	132.28	13.17
472.58	32.49	44.39	159.72	127.12	65.43	64.45	34.66	215.33	214.8	128.31	124.87	28.03	14.17	19.3	267.88	102.58	34.04	21.37	240.11	215.52	68.32	31.21	30.52	195.04	14.97	115.44	246.67	155.4	215.82	19.65	173.72	264.38	90.64	71.01	303.97	106.58	15.36	28.69	44.13	189.59	259.64	86.77	8.05	16.44	108.12	76.11	37.03	131.25	13.51
474.11	33.36	44.11	158.84	127.31	65.19	64.45	34.43	213.84	214.46	128.48	124.1	28.16	14.01	18.95	268.38	101.91	33.3	20.98	239.8	214.93	68.24	31.7	30.5	195.09	15.27	115.69	246.92	154.92	216.34	19.41	172.69	264.57	90.7	70.53	305.33	105.47	15.44	27.99	44.7	188.18	257.53	86.32	7.55	15.99	108.08	76.15	36.94	130.41	13.87
475.63	33.83	43.74	158.53	127.31	64.69	64.61	34.23	212.68	213.08	129.58	123.83	27.66	14.85	19.57	267.78	101.18	33.41	21.07	239.94	214.32	67.99	31.73	29.76	195	15.47	115.93	246.79	154.54	216.87	19.27	172.14	265.5	90.39	70.4	306.31	104.54	15.63	27.77	44.92	187.51	255.51	86.22	6.74	15.63	108.19	76.19	36.72	130.33	14.23
477.15	33.9	43.35	158.3	127	63.55	65.11	33.73	212.88	211.08	131.89	124.13	27.01	15.74	20.08	266.09	100.79	34.21	21.29	239.96	213.78	67.66	31.17	28.6	194.97	15.54	115.88	246.05	153.81	217.02	19.27	172.49	266.17	89.93	70.77	307.03	104.35	15.28	27.84	44.56	187.15	254.12	86.75	6.3	15.08	108.32	75.49	36.52	131.05	14.78
478.68	33.88	43.08	157.69	126.73	62.15	66.14	32.75	214.18	209.34	135.4	124.51	26.62	15.97	19.72	264.58	100.98	35.41	21.05	239.51	213.35	67.64	30.54	27.82	194.94	15.57	115.54	244.9	153.01	216.82	19.46	173.44	265.99	89.85	71.19	307.87	104.46	14.6	27.49	44.12	186.47	253.68	87.4	6.68	14.52	108.11	74.04	35.8	131.59	14.91
480.2	33.96	42.61	157.26	126.83	61.19	67.55	31.42	215.38	208.43	139.26	125.76	26.42	15.67	19.11	264.03	101.75	36.71	20.28	238.76	213.12	68.28	30.45	27.54	194.92	15.76	115.24	243.48	152.37	216.41	19.55	174.07	265.21	90.57	71.08	309	104.17	14.5	26.67	44.2	185.73	254.12	87.49	7.43	14.6	107.41	72.62	34.57	131.27	14.78
481.72	33.9	41.75	157.7	127.11	60.9	68.84	30.36	215.81	208.48	141.99	129.97	26.43	15.27	19.38	263.61	102.75	37.6	19.74	237.81	212.76	69.14	31	27.51	194.94	16.15	115.15	242.19	151.49	215.87	19.08	173.8	264.26	91.7	70.5	309.98	103.33	15.07	25.97	44.8	185.3	254.84	87.29	7.85	15.33	106.81	71.78	33.96	130.44	14.43
483.25	33.32	41.07	158.93	127.59	60.87	69.7	30.37	215.19	209.15	142.24	137.99	28.65	15.14	20.05	262.46	103.28	37.7	19.84	236.4	211.97	69.24	31.81	27.81	194.83	16.58	115.13	241.33	150.35	215.35	18.27	173.41	263.34	92.31	69.86	310.4	102.36	15.38	25.61	45.23	184.73	255.03	87.31	7.81	15.96	106.92	71.28	34.78	129.69	13.8
484.77	32.48	40.9	160.14	128.59	60.76	70.34	31.73	213.68	210.01	139.77	147.68	37.76	15.49	19.52	261.2	103.11	37.27	20.09	234.68	211.06	68.33	32.43	28.5	194.63	16.77	115.38	240.65	149.47	214.96	18.07	173.54	262.36	92.13	69.24	310.66	101.64	15.1	25.3	44.88	183.75	254.19	87.32	7.61	15.98	107.64	70.75	36.29	129.08	13.32
486.29	32.1	40.61	160.25	129.77	60.56	71.03	33.92	212.01	210.89	135.69	155.06	56.96	16.02	17.82	260.86	102.92	36.75	20.22	233.54	210.55	67.38	32.64	29.27	194.6	16.41	116.02	239.6	148.93	214.68	18.87	173.48	261.05	91.65	68.55	311.26	101.06	14.68	24.91	43.91	182.74	252.69	86.73	7.48	15.51	108.62	70.19	37.33	128.3	13.28
487.82	32.26	39.69	159.09	130.33	60.29	71.48	36.07	210.46	211.29	131.71	156.76	82.09	16.49	16.82	261.55	103.16	36.33	20.47	233.44	210.38	67.38	32.51	29.8	194.85	15.69	116.54	238.07	148.6	214.76	19.88	172.89	259.62	91.2	67.99	312.47	100.39	14.59	24.49	43.24	182.16	251.48	85.65	7.47	14.95	109.42	69.83	37.59	127.28	13.47
489.34	32.35	38.52	157.83	130.24	59.79	71.26	37.44	208.83	210.36	129.08	151.92	102.7	16.93	17.54	262.51	103.46	36.03	20.6	233.61	210.41	68.17	32.42	30.08	195.2	15.26	116.41	236.62	148.62	215.42	20.29	172.62	258.7	90.68	67.82	314.26	99.65	15.02	23.99	43.6	182.13	250.79	84.94	7.41	14.63	109.35	69.82	37.55	126.49	13.83
490.86	32.21	37.58	157.31	130.22	58.89	70.34	37.39	207.29	208.09	127.94	142.85	109.43	17.37	19.05	262.78	103.75	35.78	20.19	233.42	210.9	68.83	32.62	30.05	195.54	15.31	115.79	236.03	148.68	216.3	20.15	173.01	258.67	90.08	67.93	316.14	99.08	15.71	23.47	44.58	182.24	250.05	85.16	7.12	14.64	108.47	69.93	37.39	125.96	14.47
492.38	32.24	36.71	156.94	130.74	57.56	69.04	35.85	206.27	205.5	127.53	133.79	98.91	18.27	20	262.21	104.44	35.42	19.62	233.27	211.85	68.92	32.97	29.44	196.28	15.34	115.27	236.25	148.2	216.86	19.92	173.26	259.23	89.6	67.98	317.69	98.96	16.06	23.22	44.91	181.91	249.09	85.91	6.88	14.85	107.74	69.71	36.89	125.11	15.1
493.91	32.65	35.68	155.99	131.35	55.94	67.9	33.43	205.91	203.24	127.11	128.13	75.47	20.41	19.88	261.3	105.4	35.25	19.29	233.67	212.73	68.66	33.03	28.45	197.58	15.12	115.35	236.27	147.09	217.01	19.78	172.88	259.42	89.43	67.89	318.81	99.03	15.93	23.37	44.15	181.3	248.52	86.42	6.99	15.21	107.51	68.79	36.18	124.05	15.24
495.43	33.01	34.77	154.9	131.38	54.4	67.36	31.02	206.06	201.28	126.61	126.42	50.33	23.43	18.99	260.2	106.01	35.81	19.11	234.63	213.07	68.17	32.61	27.85	198.6	14.68	115.9	235.52	145.81	216.93	19.75	172.33	258.54	89.51	67.84	319.48	98.64	15.82	23.63	43.27	181.18	248.58	86.5	7.24	15.45	107.42	67.25	35.76	123.55	14.96
496.95	32.84	34.19	154.48	130.91	53.34	67.39	29.27	206.43	199.53	126.72	126.72	33.9	25.59	18.02	258.67	105.95	36.92	19.06	235.61	212.92	67.66	31.88	28.15	198.51	13.96	116.32	234.57	144.81	216.79	19.79	172.11	257.12	89.78	67.78	320.27	97.61	16.09	23.71	43.21	181.68	249.07	86.49	7.32	15.33	107.39	65.84	35.6	123.77	14.73
498.48	32.26	33.74	154.93	130.65	52.69	67.76	28.46	206.51	197.96	127.82	126.86	27.68	25.68	17.61	256.62	105.34	37.79	19.42	235.82	212.56	67.5	31.17	28.9	197.77	13.32	116.21	233.81	144.19	216.61	19.76	172.08	256.18	90.39	67.33	322.15	96.55	16.48	23.6	43.73	181.98	249.75	86.63	7.29	15.15	107.43	65.17	35.32	124.16	14.65
500	31.73	33.26	155.87	131.27	52.17	68.28	28.5	205.99	196.6	129.06	126.24	26.35	23.9	17.85	254.15	104.96	38.22	20.13	234.76	212.14	67.77	30.93	29.25	197.41	13.41	115.82	232.86	143.83	216.41	19.64	172.18	255.84	91.36	66.61	325.22	96.08	16.62	23.48	44.08	181.32	250.39	87.03	7.26	15.42	107.23	64.78	34.93	124.22	14.58
501	31.46	32.74	156.73	131.48	51.67	68.58	28.33	205.19	195.74	129.29	125.59	25.66	21.11	18.09	252.05	104.57	38.65	20.7	232.81	211.45	68.08	31.29	28.87	197.68	14.14	115.79	231.66	143.59	216.3	19.56	172.55	255.55	92.19	66.39	328.54	96	16.58	23.25	44.16	180	250.84	87.69	7.18	16	106.84	64.16	34.65	124.29	14.66
502.95	31.48	32.4	157.15	131.81	51.2	68.42	28.21	204.66	195.65	128.65	125.64	24.86	18.3	19.71	251.21	104.28	39.23	20.87	230.81	210.44	68.25	31.79	28.13	198.15	14.73	116.4	230.57	143.3	216.24	19.42	172.92	255.28	92.34	66.85	331.59	95.74	16.53	22.53	44.47	179.03	250.99	88.38	7.04	16.25	106.78	63.66	34.73	124.16	14.94
504.9	31.73	32.52	156.95	132.65	50.78	68.22	28.27	204.36	195.99	128.07	126.34	24.27	16.38	22.31	251.42	104.89	39.42	21.08	229.34	209.55	68.39	32.33	27.49	198.42	14.95	117.29	229.41	142.97	215.96	19.16	172.84	255.4	91.93	67.21	334.44	95.29	16.5	21.41	45.03	178.88	250.58	88.55	6.91	15.91	107.07	63.47	35.4	124.08	14.94
506.85	31.93	32.7	156.11	133.92	50.16	68.47	28.12	203.66	196.1	128	127.05	24	15.76	24.92	251.52	105.97	38.89	21.73	228.7	209.27	68.31	32.73	27.5	198.39	15.28	117.95	227.78	142.68	215.49	19.06	172.45	255.63	91.45	67.08	336.87	94.98	16.55	20.66	45.42	178.72	249.63	87.88	6.74	15.42	107.51	63.05	36.42	124.13	14.27
508.8	31.69	32.24	155.05	135.03	48.97	68.95	27.43	202.5	195.73	128.11	127.29	24.28	15.99	26.45	250.74	106.63	37.98	22.53	228.97	209.56	67.55	32.87	28.29	198.35	15.71	118.29	225.87	142.08	215.26	19.3	171.98	255.51	91.03	66.93	338.96	94.73	16.8	20.75	45.71	177.85	248.45	86.83	6.37	15.13	108.24	62.21	37.16	123.99	13.07
510.75	31	31.55	154.16	135.43	47.46	69.14	26.51	201.61	194.82	127.75	127.15	25.09	16.28	26.38	249.31	106.75	37.18	22.93	229.59	210.05	66.14	32.88	29.02	198.55	15.63	118.63	224.36	140.96	215.29	19.78	171.44	255.02	90.72	67.04	341.6	94.17	17.16	21.21	46.13	176.85	247.11	86.22	6.01	14.81	109.01	61.34	37.36	123.44	11.81
512.71	30.4	31.2	153.28	135.15	46.35	68.9	25.95	200.9	193.26	126.7	126.78	25.86	16.42	24.52	247.95	106.99	36.67	22.8	229.77	210.3	64.91	32.68	28.98	198.71	14.98	118.92	223.74	139.6	215.23	20.49	171.02	254.35	90.58	67.09	345.28	93.11	17.13	21.33	46.43	176.46	245.69	86.29	6.09	14.46	109.17	60.59	37.33	122.65	11.04
514.66	30.45	30.56	152.32	134.62	45.94	68.43	25.67	199.68	191.51	125.59	126.15	25.92	16.81	21.12	247.11	107.44	36.4	22.31	229.27	209.96	64.55	31.93	28.42	198.34	14.44	118.62	224.02	138.51	215.2	21.16	170.91	253.6	90.63	66.68	349.37	91.87	16.33	20.97	46.24	176.35	244.72	86.54	6.47	14.33	108.64	59.98	37.35	121.85	11.09
516.61	31.14	29.29	151.55	134.29	45.69	67.79	25.02	198.4	190.26	125.26	125.31	25.34	17.55	17.27	246.57	107.57	36.35	21.47	228.42	209.08	64.88	30.88	28.06	197.63	14.39	117.84	224.52	137.92	215.58	21.29	170.82	252.85	91	66	353.39	91.09	15.36	20.38	45.7	175.93	244.24	86.76	6.53	14.52	107.87	59.75	37.36	121.19	11.76
518.56	31.77	27.87	151.12	134.39	44.73	66.92	24	197.94	189.16	125.7	124.25	24.84	18.21	14.19	245.79	107.24	36.56	20.31	227.6	208.26	65.27	30.18	28.08	197.32	14.31	117.24	224.45	137.64	216.11	20.68	170.6	252.37	91.48	65.56	357.64	90.75	15.11	19.9	45.07	175.26	243.37	87.25	6.11	14.82	107.28	59.8	37.27	120.79	12.67
520.51	31.8	26.71	150.7	134.58	42.91	66.11	23.29	197.85	187.55	126.14	123.29	24.71	18.35	12.37	244.55	106.73	36.91	19.17	226.91	207.9	65.42	29.82	27.92	197.56	13.86	116.93	223.73	137.43	216.33	19.76	170.66	252.37	91.64	65.33	362.48	90.14	15.38	19.74	44.31	174.77	241.7	88.1	5.69	14.97	106.94	59.6	37.23	120.69	13.56
522.46	31.64	25.85	150.12	134.36	41.21	66.01	22.99	197.21	185.81	126.2	123.26	24.38	18.07	11.75	243.16	106.09	37.12	18.43	226.29	208.03	65.49	29.54	27.27	197.72	13.56	116.56	222.83	137.2	216.26	19.2	171.21	252.53	91.61	64.7	368.09	89.21	15.3	19.88	43.45	174.79	239.82	88.74	5.67	14.91	106.61	59.02	37.51	120.8	14.15
524.41	31.84	25.29	149.84	133.97	40.49	66.89	22.6	196.2	184.44	126.21	124.45	23.42	17.86	12.07	241.95	105.53	37.09	18.12	225.7	208.35	65.75	29.48	26.64	197.3	13.68	116.13	222.1	136.61	215.98	19.31	171.96	252.43	91.82	63.67	374.4	88.71	14.68	20.12	43.08	175.14	238.53	88.48	5.89	14.8	106.13	58.33	37.96	120.85	14.12
526.36	31.52	25.32	150.28	133.97	40.6	68.23	21.95	195.44	183.27	126.37	125.87	22.37	17.86	12.88	240.64	105.39	37.02	18.34	224.99	208.2	66.11	29.64	26.64	196.47	13.71	115.85	221.49	135.39	215.48	19.68	172.56	252.15	92.17	62.94	380.45	88.66	14.04	20.11	43.42	174.97	238.16	87.53	5.83	14.85	105.84	57.62	38.1	120.65	13.74
528.31	31.11	25.95	151	134.05	40.76	69.34	21.42	194.97	182.16	126.41	126.42	22.12	17.84	13.62	239.19	105.56	36.9	19.11	223.82	207.11	66.05	29.79	26.9	195.89	13.51	115.67	220.7	133.89	214.92	19.67	172.73	251.67	92.37	62.91	385.49	87.95	13.93	19.54	43.83	173.62	238.14	86.85	5.16	14.93	106.34	57.04	37.93	120.41	13.59
530.26	30.91	26.37	151.28	133.55	40.43	69.79	21.17	194.64	181.02	126.26	126.19	22.77	17.61	13.98	238.36	105.72	36.71	19.75	222.34	205.61	65.66	30.03	26.46	196.11	13.45	115.51	219.78	132.64	214.2	19.2	172.54	250.65	92.35	63.18	390.03	86.1	14.32	18.58	43.58	171.67	237.44	86.69	4.19	14.63	107.5	56.81	37.89	120.54	13.78
532.22	30.57	25.98	150.96	132.96	39.75	69.54	20.97	194.26	179.77	126.08	126.16	23.65	17.08	13.57	238.3	105.8	36.77	19.85	221.09	204.59	65.66	30.3	25.23	196.76	13.43	115.62	219.05	131.82	213.11	18.87	172.25	249.3	92.08	63.19	394.48	84.2	14.59	17.58	42.58	170.25	236.06	86.56	3.66	13.95	108.39	56.56	38.09	120.66	14.17
534.17	29.89	25.17	150.18	133.32	39.26	69.06	20.63	193.58	178.9	126.03	126.78	24.01	16.45	12.08	237.88	105.77	37.11	19.99	219.9	204.41	66.1	30.11	24.2	196.95	13.05	116.15	218.33	131.27	212.21	19.18	171.62	248.02	91.73	63.08	398.51	83.14	14.29	16.75	41.3	169.74	234.98	86.28	3.8	13.45	108.56	56.01	38.31	119.95	14.66
536.12	29.27	24.43	149.36	134.55	39.31	69.01	20.24	192.58	178.8	126.13	127.45	23.79	16.03	9.92	236.39	105.45	37.33	20.54	218.48	204.88	66.35	29.42	24.18	196.78	12.46	116.85	217.36	130.63	212.13	19.98	170.42	246.79	91.43	63.23	402.42	82.47	13.68	16.22	40.47	169.69	234.48	86.1	3.98	13.48	108.27	55.66	38.38	118.76	14.97
538.07	29.08	23.71	149.29	135.66	39.53	69.51	20.26	191.46	178.77	126.31	127.5	23.44	15.75	8.15	234.72	104.92	37.04	20.93	217.5	205.5	66.19	28.97	24.93	196.97	12.1	117.51	216.48	129.55	212.32	20.66	169.05	245.49	91.08	63.37	406.94	81.45	13.15	15.94	40.58	169.74	233.95	85.94	3.45	13.7	107.85	55.77	38.25	118.37	14.79
540.02	29.6	22.87	150.1	136.07	39.36	70.18	20.74	190.44	177.88	126.55	126.77	23.25	15.39	7.57	234.07	104.55	36.13	20.65	217.53	205.63	65.81	29.19	25.65	197.37	11.91	117.99	216.13	128.16	211.96	20.73	167.96	244.36	90.44	62.99	411.73	80.27	12.79	15.55	41.41	169.77	233.16	85.73	2.35	13.62	107.77	55.8	38.04	118.7	14.24
541.97	30.77	21.93	150.95	135.96	38.73	70.9	20.89	189.73	176.53	126.64	125.66	23.44	15.27	7.82	234.2	104.49	34.91	19.87	218.03	205.27	65.49	29.67	25.78	197.41	11.58	118.12	216.32	127.03	211.35	20.23	167.33	243.75	89.63	62.25	416.23	79.41	12.64	14.8	42.29	169.52	232.43	85.7	1.62	13.15	108.23	55.24	37.91	118.54	14.02
543.92	31.88	20.98	151.1	135.74	37.92	71.65	20.36	189.5	175.62	126.34	124.98	24.25	15.66	7.72	233.86	104.44	33.89	19.03	218.27	205.23	65.58	29.97	25.38	197.11	11.28	117.96	216.64	126.68	211.03	19.55	167.32	243.77	88.98	61.68	420.9	78.72	12.73	13.8	42.7	168.85	231.98	85.89	1.78	12.56	108.48	54.16	37.82	117.51	14.48
545.87	32.21	20.15	150.64	135.62	37.05	71.92	19.81	189.51	174.9	125.92	125.12	25.2	16.04	6.84	232.6	104.2	33.46	18.33	218.21	205.63	66.1	30.02	25	196.85	11.24	117.68	216.58	127.11	210.72	19.03	167.68	243.96	88.68	61.36	426.2	77.88	12.98	12.87	42.56	168.29	231.62	86.02	2.31	12.14	107.86	52.96	37.46	116.15	15.07
547.82	31.79	19.7	149.92	135.63	36.24	71.28	19.38	189.06	173.61	125.92	125.55	25.33	15.96	6.02	231.21	104.1	33.61	17.76	218.15	205.84	66.5	29.82	24.96	196.69	11.17	117.31	215.77	127.56	210.16	18.63	167.95	243.87	88.75	60.84	431.86	77.2	13.18	12.38	42.28	168.32	231.14	86.18	2.44	11.94	106.86	52.01	36.87	115.09	15.14
549.77	31.02	19.87	149.22	135.77	35.78	70.34	18.68	187.87	172	126.23	125.69	24.52	16.06	5.88	230.37	104.57	34.06	17.28	217.93	205.84	66.5	29.38	24.93	196.6	10.71	117.14	214.29	127.42	209.67	17.99	168.01	243.57	88.97	60.11	437.6	77.15	13.29	12.53	42.36	168.37	230.67	86.72	2	11.78	106.37	51.43	36.45	114.68	14.58
551.73	30.27	20.48	148.5	136.07	35.74	70.03	18.18	186.61	170.72	126.29	125.93	23.48	16.93	5.73	229.93	105.11	34.38	16.97	216.77	205.93	66.36	28.94	24.71	196.52	10.18	117.32	212.71	126.75	209.52	17.16	168.04	243.23	89.1	59.67	443.42	77.54	13.5	13.09	42.7	167.62	230.35	87.56	1.36	11.66	106.63	50.95	36.47	114.84	13.77
553.68	29.93	20.84	147.67	136.74	35.57	70.39	18.42	185.93	169.81	126.01	126.7	22.76	18.05	5.12	229.63	104.84	34.3	17	214.29	205.75	66.36	28.85	24.54	196.26	10.14	117.34	211.53	125.83	209.47	16.71	168.19	242.73	89.05	59.86	449.19	77.58	13.75	13.86	42.8	166.53	229.83	88.18	0.92	11.87	107.11	50.19	36.75	115.09	13.07
555.63	30.12	20.5	146.96	137.75	34.71	70.93	18.65	185.86	169.19	125.71	127.54	22.59	18.46	4.8	229.44	104.12	34.17	17.41	211.51	205.2	66.42	29.12	24.46	195.79	10.64	116.84	210.59	124.89	209.3	16.91	168.48	242.13	88.93	60.36	455.03	76.97	13.78	14.62	42.44	166.19	228.9	88.02	0.83	12.64	107.1	49.3	36.86	115.01	12.58
557.58	30.4	19.67	146.6	138.57	33.41	71.31	17.95	186.3	168.91	125.46	128.05	23.03	18	5.19	228.99	104.16	34.53	17.82	209.98	204.8	66.38	29.29	24.32	195.56	11.11	116.43	209.46	124.24	209.21	17.4	168.97	241.71	88.92	60.65	461.3	76.33	13.8	14.98	41.82	166.69	227.96	87.25	0.91	13.64	106.4	48.77	36.59	114.59	12.45
559.53	30.46	18.86	146.63	138.98	32.51	71.18	16.7	186.69	168.83	124.96	128.69	23.68	17.35	5.59	227.98	105.09	35.25	17.65	209.75	204.45	66.16	29.02	24.36	195.69	11.23	116.85	208.16	123.99	209.42	17.76	169.63	241.49	89.08	60.46	467.98	75.92	14.11	14.88	41.16	167.16	227.45	86.55	0.99	14.3	105.57	48.61	36.3	114.23	12.81
561.48	30.66	18.34	146.98	139.09	32.35	70.57	16.13	186	168.52	124.14	129.82	23.96	17.13	5.51	226.57	106.08	35.77	16.88	209.45	203.81	65.74	28.63	24.83	195.72	11.09	117.92	207.34	123.9	209.59	18.06	170.07	241.12	89.25	59.8	474.53	75.38	14.41	14.83	40.63	166.74	227.12	86.27	0.86	14.24	105.23	48.48	36.49	114.31	13.36
563.43	31.29	18.25	147.27	139.09	32.6	70.1	16.68	184.17	167.61	123.55	130.66	23.73	17.34	4.96	225.25	106.91	35.86	16.31	208.63	203.14	65.22	28.67	25.42	195.5	10.65	118.79	207.14	123.46	209.53	18.57	169.71	240.44	89.38	58.95	480.41	74.76	14.42	15.05	40.4	165.27	226.61	86.21	0.18	13.52	105.5	48.2	37.08	114.68	13.48
565.38	31.9	18.73	147.12	139.31	32.77	70.24	17.41	182.59	166.21	123.67	130.35	23.42	17.45	3.82	224.63	107.82	35.8	16.55	208.16	202.88	64.89	28.92	25.78	195.33	10.13	118.95	206.83	122.38	209.61	19.29	168.57	239.72	89.41	58.38	485.76	74.38	14.41	15.14	40.6	163.64	225.88	86.39	-0.85	12.64	106.01	47.88	37.47	114.73	13.2
567.33	31.87	19.65	146.72	139.95	32.49	70.74	17.23	182.11	164.77	124.22	129.15	23.51	17.14	2.11	224.92	108.13	35.89	17.33	208.36	203.05	64.78	28.51	26.02	195.41	10.12	118.4	205.95	120.95	209.8	19.73	167.26	239.24	89	58.23	491.28	74.12	14.27	14.96	41.1	162.86	225.04	87.01	-1.26	12.11	106.28	47.71	37.49	113.81	13.08
569.28	31.1	20.48	146.53	140.81	31.59	71.01	16.35	182.19	163.68	124.51	128.08	23.88	16.75	0.92	225.2	107.15	36.11	17.99	208.47	203.4	64.47	27.34	26.16	195.77	10.58	117.53	204.92	119.75	209.54	19.43	166.2	239.02	88.01	58.03	497.2	73.68	13.55	14.72	41.67	162.71	224.29	87.75	-0.73	11.97	106.11	47.75	37.45	111.83	13.24
571.24	30.14	20.8	146.47	141.58	30.38	70.82	15.73	182.2	162.95	124.39	127.71	24.01	16.77	1.77	224.46	105.66	36.31	18.15	208.07	203.66	63.83	26.42	25.93	196.28	11.02	116.9	204.02	119.03	208.88	18.61	165.29	239.12	87.11	57.58	503.27	72.97	12.54	14.51	42.28	162.51	223.86	88.07	-0.29	12.04	105.72	47.98	37.31	109.47	13.41
573.19	29.49	20.55	146.14	141.97	29.42	70.62	15.45	182.19	162.48	124.07	127.8	23.76	17.1	4.33	222.75	105.07	36.62	17.9	207.66	203.77	63.56	26.31	25.43	196.65	11.33	116.89	203.16	118.37	208.43	17.94	164.42	239.42	86.83	57.15	509.4	72	12.08	14.12	42.76	162.37	223.59	88.18	-0.85	12.19	105.46	48.36	36.87	107.83	13.52
575.14	29.18	20.03	145.16	141.77	28.7	70.76	15.19	182.36	162.18	123.73	127.95	23.32	17.52	5.98	220.75	105.64	37	17.7	207.66	203.74	64.16	26.53	25.23	196.83	11.52	117.22	202.74	117.4	208.32	17.94	163.92	239.38	86.94	56.81	515.4	71.08	12.38	13.57	42.73	162.42	223.2	88.53	-1.9	12.32	105.51	48.5	36.48	107.59	13.48
577.09	29.17	19.67	144.93	141.19	27.9	70.87	15.11	182.75	161.68	123.54	128.08	22.77	18.03	5.45	219.02	106.46	36.87	17.5	207.52	203.75	65.06	26.7	25.51	196.89	11.28	117.34	203.22	116.56	208.34	17.95	164.2	238.54	87.1	56.3	521.02	70.52	12.79	13.23	42.23	162.24	222.68	88.97	-2.49	12.27	105.56	48.13	36.65	108.4	13.09
579.04	29.7	19.5	144.72	140.83	27.06	70.43	15.22	182.87	160.45	123.66	128.34	22.38	18.33	4.8	217.82	106.7	36.12	17	206.71	203.93	65.69	26.87	25.96	196.96	10.61	117.26	203.97	116.34	208.3	18.56	164.95	237.13	87.37	55.72	526.4	70.13	12.79	13.32	41.74	161.89	222.08	89.38	-2.57	12.16	106.06	47.47	37.19	109.19	12.54
580.99	30.68	19.23	144.35	140.93	26.67	69.65	14.99	181.95	158.42	123.82	128.78	22.49	18.19	5.96	217.12	106.48	35.53	16.63	205.68	203.98	65.99	26.88	26.33	197.13	9.84	117.39	203.91	116.52	207.95	18.99	165.35	235.73	87.74	55.5	532.13	69.47	12.51	13.65	41.49	161.78	221.45	89.81	-2.42	12.37	106.68	46.73	37.52	109.17	12.39
582.94	31.62	18.91	143.9	141.21	26.98	69.29	14.29	179.93	156.39	123.68	129.1	23	17.96	7.78	216.52	106.59	35.45	16.86	204.97	203.5	65.77	26.45	26.41	197.35	9.23	117.65	202.88	116.61	207.42	18.64	165.03	234.67	87.88	55.79	538.58	68.61	12.46	13.92	41.32	161.69	220.9	89.87	-2.14	13.02	106.9	46.09	37.7	108.39	12.88
584.89	32.26	18.61	143.76	141.65	27.22	69.68	13.74	177.85	155.36	123.33	128.81	23.53	18.05	8.31	215.46	107.14	35.26	17.62	204.19	202.7	64.94	25.89	26.05	197.45	8.82	117.67	201.57	116.38	207.27	18.08	164.41	234.33	87.69	56.3	545.43	68.01	12.98	13.95	41.08	161.01	220.59	89.38	-2.02	13.65	106.31	45.99	38.07	107.39	13.66
586.84	32.73	17.99	144.04	142.52	26.42	70.23	13.9	176.81	155.24	122.97	127.93	23.67	18.51	7.16	214.17	107.42	34.62	18.17	202.58	201.97	64.22	25.78	25.53	197.51	8.55	117.31	200.5	115.63	207.51	18.24	163.9	234.86	87.49	56.66	551.97	67.84	13.74	13.55	41.13	159.94	220.33	88.77	-2.39	13.56	104.83	46.17	38.38	106.69	14.18
588.79	33.06	16.83	144.39	143.58	25.05	70.27	14.53	176.92	155.08	122.86	127.26	23.27	19.1	5.22	213.6	107.13	34.02	18.17	200.27	201.52	64.28	26.11	25.33	197.84	8.36	116.73	199.79	114.35	207.41	19.05	163.51	235.36	87.61	56.63	558.17	68.06	14.25	12.81	41.65	159.25	219.83	88.46	-2.98	12.7	102.91	45.84	38.27	106.27	14.05
590.75	33.08	15.67	144.5	144.12	24.31	70.02	15	177.34	154.64	123.4	127.38	22.66	19.45	3.59	213.85	106.65	33.93	17.94	198.63	201.69	64.83	26.24	25.32	198.45	8.24	116.33	199.52	113.04	206.68	19.54	163.02	234.88	88.03	56.31	564.73	68.54	14.51	12.38	42.01	159.28	219.19	88.56	-3.31	11.79	101.51	45.08	37.68	105.86	13.4
592.7	32.87	15.08	144.45	143.96	24.53	70.07	14.96	177.42	154.3	124.37	128.13	22.23	19.14	2.92	214.08	106.3	34.21	17.91	198.53	202.4	65.33	25.99	25.15	198.91	8.21	116.37	199.43	112.24	205.81	19.13	162.31	233.68	88.49	55.93	572.13	68.84	14.72	12.68	41.73	159.43	218.59	88.94	-3.5	11.48	101.18	44.45	36.82	105.58	12.84
594.65	32.81	14.92	144.46	143.62	25.25	70.49	14.25	177.07	153.96	124.7	129.23	22.11	18.25	2.73	213.88	106.02	34.54	18.13	198.91	202.9	65.75	25.91	24.98	198.63	8.25	116.5	199.05	111.89	205.36	18.35	161.4	232.25	88.62	55.64	580.23	68.53	14.58	13.46	41.15	158.9	217.82	89.13	-3.96	11.72	101.46	44.14	36.17	105.47	12.9
596.6	32.95	14.85	144.52	143.56	26.14	70.96	13.18	176.34	153.43	123.87	130.37	22.36	17.36	1.88	213.29	105.51	34.6	18.23	198.41	202.93	66.11	26.3	24.92	197.42	8.19	116.06	198.18	111.73	205.3	17.99	160.48	230.72	88.18	55.45	588.69	67.84	14	13.99	40.73	157.66	216.79	88.88	-4.62	12.06	101.59	43.93	36.17	105.14	13.48
598.55	33.08	14.86	144.52	144.13	26.83	71.32	12.62	175.4	153.16	122.85	131.12	22.86	16.8	0.17	212.29	104.73	34.19	17.93	197.3	202.84	66.14	26.72	24.73	196	7.97	115.06	196.75	111.7	205.22	18.24	159.69	229.65	87.23	55.2	597.13	67.17	13.42	13.88	40.62	156.32	215.87	88.65	-4.93	12.15	101.4	43.52	36.84	104.58	14.05
600.5	33.09	15.11	144.51	145.48	26.77	71.62	13.04	174.75	153.54	122.95	131.28	23.17	16.46	-1.32	211.36	104.26	33.69	17.42	196.4	202.76	65.88	26.69	24.54	195.62	7.96	114.31	195.08	111.42	205.08	18.76	158.92	229.49	86.23	54.58	605.73	66.44	13.09	13.67	40.78	155.48	215.42	88.91	-4.71	11.87	101.17	42.93	37.78	104.24	14.16
602.45	33.06	15.46	144.73	146.89	26	71.8	13.87	174.77	154.04	124.19	131.1	23.14	16.4	-1.99	210.85	104.64	33.76	17	195.82	202.79	65.84	26.4	24.72	196.63	8.48	114.69	194.11	110.59	205.18	19.17	158.22	229.71	85.81	53.81	615.02	65.62	12.95	13.73	40.98	155.35	215.24	89.33	-4.29	11.31	101	42.54	38.58	104.17	13.76
604.4	33.13	15.58	145.21	147.43	25.18	71.9	14.4	175.24	153.6	125.63	130.94	23.06	16.87	-2.59	210.2	105.54	34.27	16.74	195.46	203.18	66.28	26.27	25.17	198.04	9.13	116.06	193.91	109.53	205.45	19.32	158.05	229.45	85.96	53.55	624.58	64.94	13.09	13.57	41.13	155.6	214.82	89.35	-3.99	10.78	100.83	42.59	39.05	104.08	13.07
606.35	33.36	15.36	145.65	147.25	24.54	72.34	14.64	175.56	151.67	126.52	130.98	23.09	17.87	-3.42	209.11	106.26	34.61	16.44	195.2	203.84	66.7	26.31	25.64	198.78	9.1	117.25	193.38	108.64	205.56	19.29	158.47	228.83	85.96	53.88	633.33	64.42	13.78	13.01	41.36	155.76	214.09	89.12	-3.97	10.69	100.71	42.76	39.05	103.72	12.4
608.3	33.56	15.11	145.81	147.15	23.9	73.37	15	175.5	149.18	126.78	131.22	23.18	19.14	-3.05	208.22	106.66	34.69	15.96	194.78	204.44	66.52	26.27	26.06	198.61	8.05	117.34	192.21	108.03	205.59	19.18	158.83	228.63	85.48	54.38	640.95	63.93	14.97	12.65	41.82	155.81	213.5	89.22	-4.29	11.06	100.76	42.7	38.57	103.05	12.06
610.25	33.46	15.16	145.73	147.67	23.35	74.24	15.57	175.28	147.89	126.74	131.64	23.51	20.25	-0.35	207.96	106.91	34.85	15.37	194.28	204.75	65.78	26.18	26.43	197.7	6.71	116.54	191.14	107.72	205.84	19	158.83	228.9	84.98	54.71	647.91	63.62	15.88	12.83	42.43	155.89	213.16	89.69	-4.72	11.5	100.87	42.42	38.07	102.21	12.23
612.21	33.02	15.16	145.67	148.7	23.16	74.13	15.85	174.71	147.98	126.7	131.96	24.13	20.79	2.89	208.14	106.58	35.3	15.01	194.09	204.36	65.2	26.23	26.72	196.56	6.05	115.51	190.76	107.63	206.23	18.62	158.73	229.13	84.99	54.77	655.3	63.36	15.69	13.39	43.08	155.73	212.49	90.3	-4.89	11.75	100.73	41.94	38.1	101.3	12.72
614.16	32.49	14.55	145.88	149.55	23.21	73.49	15.48	173.21	147.95	126.58	131.9	24.6	20.63	4.02	208.47	105.3	36.04	15.2	194.19	203.13	65.23	26.71	26.96	195.94	6.44	114.78	191.13	107.44	206.46	18.12	158.51	229.29	85.39	54.77	664.12	62.94	14.68	14.31	43.65	155.08	211.29	91.17	-4.49	11.83	100.32	41.22	38.43	100.44	13.14
616.11	32.16	13.47	146.13	149.64	23.21	73.41	14.73	170.97	146.91	126.01	131.98	24.48	20.14	3.14	208.56	103.83	36.78	15.7	194.1	202.18	65.45	27.68	27.01	196.08	7.67	114.64	191.46	106.95	206.25	17.7	158.03	229.34	85.82	54.93	673.94	62.61	13.88	15.36	43.96	154.3	210.15	92.2	-3.47	11.71	100	40.72	38.41	99.91	13.36
618.06	32.14	12.61	145.86	149.5	23.26	74.12	14.12	169	145.5	125.17	132.82	23.93	19.79	1.99	208	103.18	37.16	15.99	193.68	202.8	65.08	28.76	26.92	196.65	9.04	114.89	190.77	106.48	205.61	17.31	157.45	229.03	86.23	55.09	683.53	62.66	13.96	15.97	44.03	154	209.51	92.84	-2.19	11.54	99.94	40.84	38.1	99.82	13.36
620.01	32.25	12.55	145.04	149.88	23.46	74.79	13.78	167.83	144.55	124.51	133.86	23.55	19.73	1.04	206.86	103.63	36.99	16.08	193.11	204.55	64.02	29.54	26.92	197.3	9.65	115.15	189.35	106.54	205.07	16.97	157.12	228.57	86.92	55.04	692.34	62.94	14.65	16	44.04	154.25	209.4	92.97	-1.06	11.82	99.97	40.95	38.06	99.94	13.1
621.96	32.27	12.5	144.24	150.45	23.39	74.76	13.49	167.17	143.97	124.09	133.96	23.69	19.81	0.17	205.62	105.1	36.53	16.32	192.43	205.76	63.05	29.8	26.98	197.9	9.49	115.42	188.56	107.06	205.17	17.1	157.19	228.32	87.72	54.87	700.54	63.15	15.37	15.76	44.2	154.49	209.83	92.99	-0.22	12.65	99.8	40.37	38.43	99.99	12.74
623.91	32.22	12.13	143.91	150.64	22.73	74.29	13.16	166.84	143.3	123.7	133.11	24.07	20.11	-0.19	204.87	106.96	36.27	16.54	191.76	205.71	62.77	29.37	27.14	198.31	9.41	115.7	188.73	107.4	205.62	17.69	157.44	228.26	87.88	54.7	708.62	63.04	15.99	15.43	44.4	154.22	210.39	92.92	0.41	13.19	99.29	39.59	38.98	99.83	12.51
625.86	32.29	11.88	143.84	150.72	22.09	73.9	12.96	167.01	142.44	123.4	132.29	24.04	20.57	-0.23	204.71	108.01	36.41	16.72	191.37	205.24	62.92	28.47	27.72	198.34	9.71	115.87	188.86	106.94	205.81	18.05	157.56	228.29	87.24	54.58	717.55	62.49	16.46	15.15	44.42	153.65	210.35	92.64	0.96	12.73	98.52	39.4	39.55	99.68	12.31
627.81	32.44	11.97	143.53	151.14	21.89	73.71	12.83	167.38	141.49	123.51	131.98	23.16	20.73	-0.53	204.32	107.78	36.83	17.31	190.92	204.98	63.13	27.81	28.52	197.87	10.1	115.86	188.52	105.76	205.55	17.93	157.57	228.61	86.6	54.41	727.85	61.64	16.41	14.9	44.3	153.15	209.54	92.55	1.79	11.82	97.7	39.66	40.03	99.69	12.25
629.76	32.55	11.97	142.95	151.74	21.51	73.9	12.62	167.34	140.49	124.21	132.08	21.83	20.53	-0.77	203.26	107.14	37.27	18.25	189.93	204.5	63.42	28	28.74	197.17	10.63	115.51	188.23	104.77	204.92	17.79	157.66	229.08	86.51	53.97	738.87	60.87	15.99	14.51	44.31	152.62	208.59	92.74	3.21	11.65	97.03	39.77	40.24	99.65	12.72
631.72	32.73	11.65	142.42	152.24	20.55	74.55	12.4	166.88	139.8	125.03	132.53	21.1	20.42	-0.43	202.06	107.05	37.61	18.93	188.68	203.72	63.8	28.49	28.04	196.63	11.37	114.95	188.09	104.33	203.97	17.88	157.83	228.99	86.72	53.25	749.65	60.48	15.84	14.11	44.49	151.71	208.1	92.64	4.9	12.37	96.76	39.74	40.05	99.21	13.47
633.67	33.1	11.38	142.05	152.71	19.55	75.08	12.29	166.3	139.68	125.14	133.35	21.3	20.55	-0.09	201.16	107.62	38.03	19.26	187.37	203.11	63.86	28.27	26.97	196.25	11.86	114.59	187.82	104.02	202.88	18.05	157.91	228.26	86.78	52.46	759.9	60.23	15.96	13.97	44.49	150.61	208.14	92.23	6.05	13.1	96.95	39.96	39.69	98.51	13.83
635.62	33.37	11.35	141.97	153.27	19.02	74.82	12.33	165.47	139.57	124.42	134.3	21.77	20.66	-0.21	200.57	108.38	38.59	19.53	185.73	202.48	63.48	27.38	26.48	195.99	11.59	114.34	187.26	103.54	202.34	18.23	157.79	227.68	86.47	51.77	769.69	59.69	15.9	14.01	44.19	149.86	208.08	92.41	6.49	13.23	97.24	40.46	39.57	98.16	13.76
637.57	33.05	11.29	142.42	153.94	18.7	74.04	12.59	164.48	138.88	123.53	134.95	22.11	20.65	0.02	200.36	108.66	39	19.73	184.06	201.63	63.08	26.49	26.79	196.15	10.85	113.86	186.25	103.07	202.85	18.46	157.32	227.44	85.88	51.44	778.95	58.94	15.62	14.09	43.85	149.5	207.13	93.35	6.93	12.96	97.22	40.77	39.83	98.38	13.59
639.52	32.1	11.07	143.1	154.69	18.3	73.65	12.94	163.95	137.71	122.98	134.89	22.48	20.63	0.92	200.3	108.49	38.92	19.75	183.11	201.22	62.97	25.82	27.23	197.09	10.29	113.47	185.15	102.88	203.87	18.76	156.45	227.14	85.43	51.65	787.84	58.57	15.32	14.25	43.57	149.03	205.38	94.14	7.82	12.79	97.02	40.63	40.2	98.38	13.35
641.47	31.01	10.74	143.38	155.48	17.96	74.1	12.96	164.14	136.39	122.9	134.3	22.83	20.68	1.18	199.9	108.6	38.3	19.63	183.03	201.85	63.08	25.25	27.31	198.5	9.99	113.41	184.77	102.95	204.43	19.12	155.4	226.86	85.34	52.07	796.77	58.69	15.03	14.38	43.31	148.13	203.91	94.28	8.68	12.87	97.12	40.4	40.35	97.68	13.06
643.42	30.63	10.32	143.13	156.07	17.88	75.16	12.48	164.56	135.25	123.11	133.78	22.9	20.64	0.44	199.25	109.32	37.33	19.52	183.36	202.94	63.17	24.83	27.31	199.4	9.65	113.05	185.06	102.9	204.28	19.53	154.62	226.74	85.25	52.18	806.11	58.66	14.7	14.22	43.24	146.83	203.35	94.19	9.07	13	97.68	40.45	40.56	97.01	12.98
645.37	31.34	9.88	142.43	156.1	17.86	76.3	11.74	164.57	134.64	123.18	133.85	22.7	20.48	0.19	198.97	110.04	36.33	19.48	183.58	203.33	63.19	24.83	27.44	199.22	9.25	112.03	184.95	102.35	203.81	19.79	154.25	226.56	84.85	51.81	816.38	57.87	14.31	13.88	43.48	145.85	203.26	94.24	9.37	12.83	98.17	40.64	41.21	96.99	13.25
647.32	32.35	9.66	141.35	155.68	17.63	76.94	11.12	164.05	134.42	123.07	134.56	22.36	20.52	0.62	199.21	109.9	35.61	19.46	183.58	202.59	63.28	25.44	27.52	198.42	8.97	111.12	184.11	101.23	203.83	19.87	153.89	225.83	84.4	51.09	827.92	56.54	13.94	13.76	43.72	146.08	203.12	94.65	10.03	12.29	97.89	40.64	42.08	97.16	13.66
649.27	32.78	9.88	140.43	155.65	17.33	76.87	10.76	163.41	134.09	123.26	135.36	21.95	20.8	0.05	199.5	108.81	35.47	19.54	183.4	201.4	63.53	26.27	27.53	197.97	8.63	111.19	183.38	99.84	204.77	19.95	153.38	224.44	84.2	50.18	839.86	55.51	13.83	13.99	43.7	146.99	202.8	95.39	11.05	11.8	96.83	40.41	42.44	96.87	13.99
651.23	32.7	10.34	140.23	156.5	17.24	76.55	10.77	162.97	133.45	124.05	135.62	21.49	21.02	-1.98	199.49	107.73	36	19.72	182.63	200.52	63.81	26.77	27.6	198.16	8.11	111.92	183.46	98.45	205.76	19.89	153.22	223.22	84.23	49.25	850.76	55.2	14	14.18	43.58	146.94	202.15	95.89	12.33	11.66	95.56	40.11	42.02	95.96	14.05
653.18	32.73	10.34	140.42	157.62	17.19	76.66	11.02	162.72	132.56	125.05	135.38	21.21	21.07	-3.98	199.18	107.57	36.9	19.82	181.12	200.09	63.92	27.01	27.63	198.4	7.84	112.44	183.79	97.09	205.57	19.36	153.79	222.71	84.53	48.56	860.67	55.22	14.25	13.84	43.67	145.8	201.23	95.85	13.61	11.69	94.77	39.83	41.24	94.73	13.74
655.13	33.14	9.46	140.23	158.36	16.96	77.27	10.93	162.51	131.53	125.65	135.01	21.45	21.14	-4.8	198.62	108.06	37.68	19.68	179.54	200.12	63.64	27.37	27.6	198.2	8.18	112.53	183.17	96.14	204.34	18.66	154.49	222.32	85.19	48.47	871.08	55.08	14.64	12.99	44.06	145.06	200.56	95.6	14.39	11.56	94.78	39.51	40.77	93.85	13.26
657.08	33.76	8.24	139.58	158.76	16.68	78.01	10.26	162.14	130.69	125.82	134.93	22.1	21.18	-4.79	197.89	108.41	37.99	19.29	178.67	200.72	63.03	27.92	27.66	197.78	8.78	112.44	181.43	96.2	202.97	18.49	154.34	221.87	86.08	48.97	882.68	54.69	15.21	12.07	44.43	145.24	200.45	95.36	14.53	11.44	95.33	39.12	40.88	93.87	13.01
659.03	34.26	7.52	138.95	159.11	16.63	78.46	9.65	161.56	130.44	125.89	135.53	22.63	20.95	-4.84	197.1	108.41	37.81	18.82	178.65	201.59	62.58	28.43	27.93	197.45	9.05	112.2	179.75	96.86	201.73	18.89	153.15	221.89	86.79	49.57	894.77	54	15.63	11.45	44.32	145.39	200.48	94.87	14.36	11.64	95.91	38.76	41.27	94.27	13.15
660.98	34.54	7.41	138.67	159.51	16.9	78.38	9.46	161.12	130.72	125.97	136.67	22.74	20.55	-5.27	196.08	108.13	37.37	18.48	179.11	202.28	62.62	28.68	28.39	197.4	8.91	112.02	179.13	96.64	200.66	19.25	151.89	222.16	86.92	49.83	906.3	52.96	15.91	11.36	43.76	144.93	200.13	94.13	14.26	11.88	96.34	38.42	41.63	94.23	13.44
662.93	34.87	7.6	138.86	160.25	17.26	78.05	9.34	160.99	130.9	126.12	137.7	22.66	20.49	-5.68	194.58	107.55	37.01	18.22	179.31	202.61	63.12	28.56	28.68	197.83	8.52	112.03	179.51	95.11	200.27	19.35	151.4	221.93	86.63	49.86	916.93	51.82	16.35	11.73	43.38	144.39	199.38	93.57	14.43	11.55	96.54	37.87	41.88	93.87	13.63
664.88	35.15	8.02	139.76	161.42	17.29	78.18	9.2	160.94	130.4	126.47	138.08	22.72	20.9	-5.35	193.06	106.97	36.73	17.92	178.91	202.56	63.87	28.25	28.36	198.49	8.19	112	180.1	93.63	200.86	19.6	151.62	221.31	86.33	49.9	927.18	51.09	16.65	12	43.65	144.11	198.4	93.48	14.69	10.8	96.48	37.05	41.85	93.59	13.83
666.83	34.76	8.59	141.24	162.55	16.81	78.9	9.28	160.78	129.37	126.84	137.79	22.91	21.29	-3.95	192.34	106.79	36.23	17.79	178.44	202.11	64.42	28.03	27.8	198.89	8.24	111.83	180.15	93.24	201.83	20.07	152.03	220.95	86.1	49.98	937.45	50.87	16.37	11.64	44.32	143.95	197.4	93.69	14.57	10.43	96.17	36.31	41.43	93.02	14.18
668.78	33.64	9.03	142.57	163.16	16.26	79.52	9.44	160.53	128.45	127.14	137.2	22.97	21.39	-2.37	192.53	106.93	35.52	18.04	178.57	201.36	64.39	27.92	27.88	199.07	8.39	111.72	179.37	93.48	202.48	20.12	152.22	220.78	85.92	50.1	947.59	50.59	15.98	11.02	45.1	143.7	197.01	94.28	14.17	10.74	95.56	36.11	41.01	92.12	14.41
670.74	32.7	9.21	142.96	163.33	16.29	79.51	9.58	160.26	127.98	127.54	136.72	22.99	21.39	-2.27	192.88	107.2	35.01	18.57	179.01	200.57	64.16	27.8	28.39	199.33	8.04	111.69	178.03	93.74	202.54	19.43	152.08	220.19	85.97	50.2	957.68	49.83	16.12	10.89	45.82	143.17	197.47	95.54	14.2	11.19	94.89	36.07	41.06	91.53	14.26
672.69	32.65	9.2	142.29	163.32	16.78	79.15	10.07	160.14	127.6	128.09	136.73	23.28	21.33	-3.91	192.95	107.67	34.9	19.08	179.02	199.98	64.3	27.58	28.47	199.65	7.23	111.7	176.64	94	202.03	18.6	151.83	219.24	86.25	50.1	968.15	49.08	16.49	11.36	46.11	142.35	197.88	96.93	14.82	11.36	94.69	35.32	41.42	91.34	13.9
674.64	33.17	9.17	141.29	163.43	16.92	79.18	10.9	160.18	127.04	128.48	137.66	23.74	21.11	-5.59	193.05	108.24	35.16	19.23	178.62	199.7	64.61	27.3	28.22	199.9	6.57	111.86	175.66	93.95	201.31	18.32	151.68	218.73	86.56	49.87	979.11	48.92	16.54	11.83	45.72	141.58	197.32	97.64	15.53	11.49	94.88	34.12	41.64	90.82	13.67
676.59	33.59	9.21	140.95	164.02	16.31	79.82	11.43	160.07	126.72	128.63	139.72	24.34	21.05	-5.95	193.3	108.37	35.8	18.88	178.4	199.76	64.51	27.28	28.51	200.36	6.48	112.11	175.29	93.25	200.94	18.57	151.73	219.23	86.85	49.64	990.09	49.14	16.45	11.77	45	141.3	195.99	97.69	15.9	11.73	94.87	33.54	41.7	89.68	13.52
678.54	33.81	9.03	141.36	164.97	15.27	80.5	11.48	159.54	126.8	128.9	142.81	26.45	21.33	-5.86	193.14	107.9	36.71	18.32	178.53	200.26	64.06	27.91	29.41	200.98	6.9	112.41	175.32	92.03	201.11	18.87	152.18	220.45	87.13	49.39	1000.66	49.3	16.67	11.2	44.77	141.43	194.76	97.68	15.73	11.85	94.62	33.5	41.89	88.62	13.19
680.49	34.11	8.4	141.77	165.66	14.34	80.77	11.69	158.68	126.81	129.29	146.23	31.78	21.57	-6.4	192.11	107.78	37.43	18.18	178.67	201.1	63.87	28.96	30.06	201.41	7.51	112.97	175.45	90.64	201.71	18.9	153.02	221.34	87.31	49.14	1010.85	49.37	16.99	10.56	45.63	141.52	194.15	97.92	15.08	11.84	94.46	33.04	42.25	88.28	12.64
682.44	34.42	7.79	141.71	165.69	14.05	80.83	12.3	157.55	126.61	128.97	149.08	39.87	21.64	-6.81	190.57	108.83	37.6	18.59	178.75	201.76	64.28	29.71	29.82	201.69	7.89	113.8	175.75	89.34	202.33	18.64	153.84	221.16	87.23	48.97	1020.81	49.51	16.9	10.14	47.02	141.37	194.03	98.43	14.39	11.93	94.39	32.28	42.55	88.37	12.15
684.39	34.44	7.71	141.15	165.32	14.55	81.05	12.61	156.13	126.19	127.31	150.66	47.56	22	-6.25	189.18	110.42	37.46	19.09	178.75	201.62	64.84	29.78	29.26	201.89	7.91	114.39	176.3	88.44	202.57	18.17	154.23	220.35	87	48.81	1030.58	49.65	16.43	9.81	47.6	140.99	193.8	99.17	13.89	12.2	94.3	31.98	42.58	88.25	12.1
686.34	34.27	7.93	140.16	165.15	15.38	81.46	12.25	154.75	125.22	125.09	150.26	51.31	22.78	-5.5	188.47	111.44	37.47	19.48	178.22	200.86	64.91	29.55	29.37	201.57	7.72	114.61	176.6	88.22	202.51	17.8	154.23	219.84	86.85	48.64	1040.43	49.35	16.15	9.53	47.02	140.54	193.05	99.79	13.47	12.35	94.2	32.19	42.43	87.7	12.68
688.29	34.1	7.78	139.12	165.55	15.64	81.79	11.8	153.98	123.85	123.75	147.51	49.42	23.6	-5.74	188.61	111.8	37.74	19.88	176.88	200.5	64.41	29.51	30.22	200.52	7.61	114.95	176.09	88.63	202.62	17.83	154.16	219.54	86.96	48.57	1050.66	48.53	16.33	9.39	46.23	140.34	192.15	99.82	13.25	12.26	94.14	32.28	42.29	87.15	13.53
690.25	33.66	7.18	138.38	166.26	14.97	81.58	11.49	153.67	122.64	123.64	143.62	42.57	24.35	-6.96	189.15	111.97	38.02	20	175.27	201.02	63.81	29.54	30.77	199.35	7.84	115.5	174.86	89.05	203.01	18.3	154.22	218.45	87.34	48.54	1060.91	47.83	16.58	9.33	45.87	140.53	191.71	99.32	13.39	12.31	94.18	31.96	42.17	87.09	14.09
692.2	32.91	6.79	138.04	166.77	14.1	80.79	10.73	153.13	121.61	123.89	140.65	33.85	25.16	-8.06	189.22	111.97	38.27	19.54	174.18	201.61	63.5	29.23	30.46	198.89	8.42	115.8	173.48	88.98	203.17	19.06	154.41	216.41	87.67	48.37	1070.53	47.67	16.45	9.39	45.81	140.53	191.65	98.69	13.71	12.79	94.29	31.52	41.92	87.43	14.3
694.15	32.44	6.93	138.03	167.21	13.94	80.04	9.34	152.63	120.54	123.81	139.59	27.12	25.81	-7.96	188.6	111.8	38.66	18.89	173.88	201.47	63.55	28.73	30.02	199.29	8.85	115.85	172.31	88.59	202.66	19.85	154.47	214.86	87.69	48.04	1079.53	47.75	16.09	9.69	46.01	139.72	191.48	98.11	13.97	13.23	94.46	31.37	41.62	87.81	14.38
696.1	32.66	7.15	138.11	167.9	14.4	79.97	8.12	152.94	119.68	123.67	140.08	24.06	26.03	-6.4	187.68	111.9	39.05	18.81	174.24	200.82	63.84	28.54	30.04	199.81	8.74	115.91	171.35	88.32	201.99	20.3	154.04	214.8	87.44	47.59	1088.45	47.77	15.94	9.88	46.54	138.55	191.33	97.77	14.04	13.11	94.65	31.21	41.7	88.11	14.24
698.05	33.21	6.89	138.06	168.68	14.71	80.66	7.78	153.71	119.23	123.93	141.27	23.52	25.94	-4.18	186.55	112.45	39.14	19.42	174.91	200.29	64.14	28.63	30.12	199.81	8.4	115.78	170.82	88.15	201.93	20.52	152.9	215.25	87.04	46.87	1097.64	47.57	15.97	9.6	46.89	137.91	191.63	97.85	13.65	12.76	94.68	30.53	42.37	88.39	13.65
700	33.68	6.29	137.95	169.32	14.57	81.63	8	153.97	118.87	124.57	142.29	23.6	25.69	-2.75	185.32	113.01	39.08	19.99	175.38	199.91	64.2	28.76	30.06	199.78	8.35	115.24	170.88	87.65	202.1	20.88	151.41	215.15	86.63	45.93	1107.58	47.02	15.84	9.16	46.58	137.86	192.14	98.37	12.84	12.69	94.67	29.65	43.13	88.5	12.9
701	34.32	6.03	137.91	169.84	14.3	82.24	8.18	153.56	118.21	125.24	142.64	23.37	25.3	-2.61	184.63	113.2	39.11	19.9	175.15	199.41	64.05	28.96	30.1	200.21	8.61	114.55	171.01	86.7	201.73	21.13	150.57	214.91	86.42	45.23	1118.18	46.41	15.53	9.01	45.94	137.91	192.15	99.27	12.02	12.73	94.94	29.37	43.39	88.08	12.59
703.79	35.27	6.28	138.07	170.14	14.34	82.18	8.32	152.64	117.24	125.74	142.56	23.12	24.66	-2.99	184.73	113.12	39.19	19.54	174.15	198.9	63.98	29.12	30.23	200.49	8.89	114.08	170.69	85.7	201.1	20.68	151.04	214.77	86.41	45.06	1128.35	45.98	15.38	9.05	45.44	137.6	191.45	100.24	11.56	12.77	95.52	29.5	43.41	87.08	12.81
706.59	35.93	6.61	138.52	170.09	14.54	81.78	8.56	151.29	116.45	126.11	142.71	23.33	23.71	-3.18	185.27	113.15	39.3	19.7	172.95	198.51	64.25	29.09	30.31	200.26	8.97	113.91	169.97	85.05	201.03	19.79	152.26	214.16	86.55	45.23	1137.71	45.56	15.6	9.07	45.14	136.71	190.51	100.71	11.56	13.03	96.16	29.25	43.61	86.03	13.23
709.38	35.9	6.67	138.97	169.89	14.49	81.93	8.65	150.1	116.23	126.27	143.19	23.63	22.82	-2.83	185.93	113.51	39.41	20.39	172.29	198.23	64.56	29.15	30.41	200.27	8.73	114.03	169	84.72	201.52	19.27	153.03	212.85	86.79	45.45	1147.2	45.28	15.96	8.9	45.18	135.6	189.62	100.51	11.81	13.55	96.38	28.66	43.8	85.51	13.59
712.18	35.55	6.62	139.07	169.87	14.35	82.93	8.51	149.63	116.25	126	143.46	23.46	22.62	-1.96	186.06	113.94	39.31	21.08	172.55	198.2	64.61	29.28	30.5	201.06	8.28	114.38	167.87	84.46	201.86	19.27	152.86	211.28	86.96	45.5	1157.15	45.33	16.07	8.37	45.79	134.95	188.77	100.17	11.69	13.91	95.82	28.29	43.63	85.48	13.64
714.97	35.26	6.8	138.93	170.23	14.53	83.91	8.45	149.69	115.95	125.66	143.32	23.32	23.25	-1.62	184.88	113.97	39.09	21.53	173.45	198.45	64.7	29.23	30.64	202	7.89	114.77	166.82	83.97	201.74	19.45	152.44	209.91	86.98	45.22	1166.73	45.42	15.83	7.68	46.68	134.88	188.07	100.02	10.94	13.83	95.12	28.16	43.41	85.36	13.44
717.77	35.01	7.15	138.82	170.83	14.79	84.03	8.72	149.93	115.31	125.75	143.34	23.71	24.14	-2.73	182.77	113.71	39.03	21.66	174.36	198.72	65.09	29.5	31.1	202.28	7.79	115.14	166.04	83.16	201.65	19.79	152.56	208.97	86.83	44.82	1175.77	45.39	15.62	7.36	47.1	134.98	187.65	99.82	10.09	13.38	95.42	28.07	43.54	84.8	13.69
720.56	34.71	7.34	138.79	171.34	14.75	83.61	9.07	150.24	114.44	125.95	143.74	24.05	24.64	-4.53	181	113.69	39.05	21.32	174.71	198.94	65.42	30.36	31.74	201.83	8.18	115.41	165.36	82.35	201.98	20.4	153.08	208.46	86.6	44.82	1185.7	45.27	16.01	7.39	46.76	134.9	187.43	99.75	9.55	12.78	96.64	28.09	43.65	84.03	14.63
723.36	34.44	7.16	138.81	171.92	14.43	83.38	9.24	150.41	113.38	125.67	143.96	24.02	24.69	-5.49	179.99	114.15	38.94	20.76	174.27	199.36	65.61	31.08	31.94	201.25	9.07	115.43	164.67	82.09	202.45	21	153.38	208.35	86.57	45.32	1197.75	44.88	17.04	7.38	46.09	134.69	187.28	100.2	9.02	12.41	97.47	28.18	43.34	83.39	15.31
726.15	34.76	6.8	138.67	172.97	14.11	83.57	9.46	150.08	112.46	125.1	143.62	24.13	24.66	-5.2	179.46	114.74	38.95	20.45	173.25	199.83	66	31.16	31.74	200.89	9.93	115.43	164.19	82.23	202.67	21.29	153.35	209	86.77	45.76	1211.12	44.21	17.88	7.36	45.78	134.44	187.06	100.77	8.33	12.52	97.2	28.03	42.97	82.94	15.1
728.94	35.96	6.61	138.22	174.11	13.91	84.08	9.7	149.18	112.03	124.81	143.18	24.41	24.71	-4.54	179.67	114.91	39.56	20.42	172.41	199.83	66.33	30.88	31.99	200.35	10.21	115.83	163.84	82.12	202.48	21.17	153.41	210.33	86.98	45.79	1224.43	43.6	18.02	7.67	46.07	134.22	186.64	100.98	7.89	12.86	96.49	27.59	43.05	82.58	14.65
731.74	37.07	6.61	137.89	174.61	13.73	84.78	9.5	148.06	112	125.01	143.33	24.37	24.7	-4.39	180.7	114.42	40.57	20.31	172.38	199.46	66.03	30.59	32.82	199.51	10.16	116.61	163.2	81.85	202.03	20.55	153.82	211.16	87.26	45.62	1237.77	43.31	17.93	8.18	46.47	134.08	185.97	101.14	7.99	12.96	96.08	27.3	43.55	82.17	14.5
734.53	36.9	6.61	138.22	174.69	13.41	85.32	8.94	147.21	111.94	125.57	143.84	24.09	24.56	-4.58	181.5	113.81	41.04	20.07	172.79	199.18	65.4	30.66	33.42	199.18	10.17	117.44	162.39	82.03	201.66	19.91	154.23	210.68	87.75	45.35	1251.63	43.21	17.98	8.38	46.48	133.96	185.32	101.36	8.24	12.87	95.99	27.38	44.06	81.7	14.47
737.33	35.59	6.95	139.04	175.11	12.97	84.89	8.61	147.58	111.52	126.18	144.34	23.92	24.42	-4.41	180.59	113.93	40.43	19.98	172.78	199.01	65.14	31.24	33.39	200.95	10.12	118.19	162.13	82.34	201.32	19.92	154.25	210.12	87.96	45.12	1280.22	43.11	17.67	8.25	46.5	133.8	185.15	101.34	8.19	12.97	96.01	27.49	44.15	81.38	14.4
740.12	36.4	7.28	139.79	175.96	13.14	84.46	8.75	148.03	111.34	126.21	144.78	23.9	24.46	-4.06	179.63	114.83	39.42	19.98	172.23	198.93	64.89	31.91	33	201.56	10.06	118.68	161.87	82.65	200.74	20.31	154.03	209.55	88.18	45.55	1295.29	43.01	17.57	8.12	47.03	133.82	184.99	101.32	7.98	13.07	96.15	27.6	44.24	81.27	14.33
742.92	37.64	7.69	140.12	176.76	13.17	84.35	8.99	147.89	110.81	126.33	145.17	23.9	24.71	-4.7	178.26	115.7	38.9	19.82	171.76	199.21	64.48	32.05	32.5	201.73	9.75	118.5	161.67	83.26	200.43	20.49	153.97	208.59	88.29	45.62	1311.52	42.41	17.47	7.73	47.97	134.16	184.9	101.2	7.87	13.65	96.28	27.62	44.11	81.17	14.04
745.71	38.48	8.2	139.9	177.41	12.8	84.81	8.8	147.25	109.93	126.58	144.98	23.78	24.9	-6.61	177.36	116.05	38.93	19.84	171.7	199.81	64.39	31.57	32.53	201.72	9.56	117.75	161.58	83.27	201.16	20.66	154.03	207.92	88.17	45.09	1329.04	41.42	17.09	7.7	48.85	134.65	184.87	101.67	7.74	14.15	96	27.31	44.21	81.02	13.74
748.5	38.59	8.34	139.34	178.3	12.18	85.86	8.3	146.58	108.9	126.87	144.41	23.67	24.62	-8.59	178.07	116.08	39.28	20.49	171.87	200.28	64.61	31.1	33.19	201.44	9.54	117.05	161.52	82.31	202.62	21.18	153.89	207.7	87.98	44.61	1347.78	40.6	16.87	8.06	49.29	134.96	184.95	102.94	7.59	14.17	95.14	26.85	44.79	80.92	13.77
751.3	38.26	7.59	138.95	179.62	11.68	87.03	8.12	146.09	107.61	127	144.15	24.04	24.08	-9.64	179.74	116.03	39.98	21.5	172.08	200.26	64.9	31.24	33.88	200.96	9.38	116.89	161.54	80.88	203.62	21.65	153.71	208.03	87.8	44.66	1367.66	40.32	17.33	8.34	49.3	134.9	185	104.39	7.73	13.76	94.27	26.57	45.32	80.78	14.18
754.09	38.12	6.35	139	180.88	11.57	87.74	8.23	145.63	106.12	126.84	144.42	25.06	24.03	-9.58	180.43	115.85	40.63	22.23	172.06	199.89	65.39	31.65	34.34	200.88	9.02	117.47	161.89	79.78	203.53	21.55	153.97	208.52	87.75	44.74	1388.54	40.38	18.23	8.23	49.12	134.49	184.72	105.33	8	13.42	94.3	26.61	45.34	80.31	14.5
756.89	38.06	5.55	139.25	181.34	11.8	87.95	8.06	145.16	105.06	126.68	144.89	26.29	24.69	-8.75	179.22	115.68	40.56	22.32	171.55	199.8	65.95	31.76	34.71	201.62	8.83	118.69	162.47	79.33	202.86	21.13	154.61	208.79	88.1	44.18	1410.05	40.51	19.03	7.81	48.67	133.9	184.13	105.59	7.78	13.57	95.26	26.87	45.15	79.67	14.23
759.68	37.4	5.5	139.5	180.99	11.98	88.39	7.7	144.85	104.7	126.82	145.42	27.21	25.41	-7.87	177.18	115.8	39.98	21.98	170.58	200.21	66.01	31.8	34.89	202.56	9.13	119.94	162.64	79.3	202.56	21.01	155.04	208.76	88.62	43.19	1431.76	40.56	19.55	7.23	48.03	133.12	183.53	105.37	7.09	14.17	96.02	27.28	45.06	79.36	13.61
762.48	36.42	5.71	139.67	180.76	11.82	89.42	7.61	144.6	104.67	127.06	146.06	27.48	25.69	-7.29	175.86	116.08	39.74	21.58	169.43	200.36	65.56	32.09	34.67	203	9.66	120.35	162.04	79.19	202.65	21.32	154.95	208.33	88.7	42.49	1453.36	40.45	19.88	6.67	47.86	132.23	183.17	105.05	6.58	14.71	95.79	27.86	44.94	79.3	13.36
765.27	36.19	5.71	139.52	180.95	11.6	90.42	7.57	143.94	104.8	127.16	146.51	27.04	25.74	-6.98	175.38	116.21	40.01	21.44	168.44	199.75	65.22	32.26	34.4	203.05	9.87	119.66	160.82	78.48	202.24	21.84	154.59	207.78	88.34	42.45	1474.65	40.29	19.91	6.33	48.4	131.61	183.05	104.93	6.61	14.78	95.12	28.54	44.95	78.93	13.68
768.07	36.98	5.44	139.05	180.95	11.54	90.72	7.26	142.87	105.11	127.37	146.46	26.24	26.06	-6.83	174.9	116.32	40.32	21.54	168.19	198.88	65.26	32.15	34.59	202.89	9.7	118.44	159.49	77.42	201.23	22.42	154.34	207.83	88.08	43.01	1495.89	40.12	19.46	6.39	49.01	131.39	182.81	105.04	6.97	14.45	95.22	28.88	45.44	78.38	14.12
770.86	37.92	5.08	138.68	180.81	11.54	90.52	6.99	142.2	105.19	127.58	146.28	25.49	26.8	-6.63	174.28	116.76	40.57	21.41	168.81	198.3	65.47	32.06	35.27	202.61	9.54	117.3	158.81	76.92	200.43	22.84	154.25	208.16	88.07	43.73	1517.69	39.76	18.69	6.99	49.2	131.2	182.21	105.31	7.28	14.26	96.28	28.52	46.14	78.22	14.51
773.65	38.12	4.82	138.52	181.33	11.67	90.45	7.1	142.15	104.63	127.38	146.12	24.97	27.63	-6.25	173.86	117.45	40.85	21.07	169.45	198.02	65.56	32.03	35.72	202.55	9.66	116.61	159.22	76.98	200.36	22.82	154.15	207.59	88.24	44.09	1539.85	39.22	18.08	7.93	49.14	130.69	181.44	105.83	7.46	14.34	97.28	27.68	46.66	78.14	14.85
776.45	37.7	4.75	138.51	182.48	11.87	90.74	7.56	141.92	103.71	127.02	145.67	24.79	28.17	-5.97	173.51	118.14	40.83	21.18	169.42	197.95	65.7	31.93	35.05	202.69	10.15	116.63	160.22	76.76	200.67	22.56	154.09	206.04	88.81	44.03	1561.23	38.67	17.86	8.6	49.08	130.05	180.92	106.54	7.52	14.28	97.55	26.92	46.96	77.43	14.92
779.24	37.25	5.03	138.7	183.61	11.65	91.02	8.22	141.15	103.01	127.16	145.3	24.96	28.38	-6.24	173.17	118.9	40.29	21.87	169.12	198.09	66.19	31.92	33.74	202.65	10.88	117.19	160.9	76.22	200.78	22.54	154.14	204.83	89.84	43.69	1581.21	38.27	17.85	8.52	49.1	129.88	180.51	107.1	7.4	14.02	97.47	26.56	47.07	76.27	14.72
782.04	36.89	5.61	138.87	184.62	10.86	91.05	8.72	140.51	102.6	127.7	145.87	25.52	28.52	-6.62	173.11	119.81	39.61	22.5	169.14	198.28	66.75	32.11	33.49	202.6	11.39	117.8	160.91	75.98	200.41	22.76	154.14	204.69	90.81	43.17	1600.23	38.05	17.85	7.99	49.33	130.22	179.72	107.33	7.13	13.88	97.41	26.75	47.15	75.52	14.59
784.83	36.55	6.16	138.65	185.7	10.14	90.99	8.75	140.49	101.91	128.14	147.1	26.36	28.84	-6.21	173.07	120.42	39.22	22.72	169.09	198.23	67.06	32.33	34.76	203.23	11.44	118.21	160.26	76.03	199.74	22.76	154	204.87	91	42.69	1619.22	37.88	17.9	7.63	49.91	130.27	178.36	107.14	6.87	13.92	97.26	27.39	47.63	75.43	14.66
787.63	36.59	6.58	138.12	186.56	10.04	90.99	8.68	140.71	100.54	128.26	147.92	26.89	29.06	-5.5	172.48	120.19	39.14	22.71	168.3	198	67.33	32.3	36.26	204.54	11.33	118.6	158.89	75.74	199.24	22.41	153.94	204.34	90.41	42.3	1639.2	37.59	17.96	7.49	50.54	129.6	176.86	106.83	6.52	14.03	96.98	27.85	48.51	75.6	14.79
790.42	37.36	6.97	137.53	187.02	10.25	91.03	9.02	140.42	99.06	128.07	147.95	26.66	28.89	-5.63	171.31	119.14	39.44	22.68	166.95	197.8	67.53	31.98	36.86	205.59	11.3	119.04	157.45	74.96	199.3	21.92	154.12	203.14	89.67	41.94	1660.52	37.34	18.02	7.29	50.9	128.87	175.93	107.04	6.15	14.24	96.76	27.57	49.07	75.83	14.87
793.21	38.39	7.04	137.02	187.33	10.19	91.3	9.62	139.61	98.45	127.6	147.74	26.06	28.58	-6.34	169.94	118.07	40.03	22.68	166	197.45	67.28	31.77	36.47	205.74	11.23	119.1	157	74.3	199.95	21.67	154.41	201.92	89.08	41.69	1682.18	37.36	18.26	6.98	51.17	128.62	176.02	107.84	5.98	14.52	96.95	26.8	49.01	76.07	14.82
796.01	38.88	6.32	136.85	187.72	9.8	92.02	9.85	139.09	98.78	127.03	147.8	25.75	28.46	-6.89	168.7	117.9	40.46	22.59	165.96	196.77	66.76	31.97	35.67	205.41	11.17	118.61	157.43	74.32	200.89	21.89	154.74	201.21	88.59	41.57	1702.84	37.47	18.56	6.59	51.34	128.62	176.85	108.66	5.85	14.77	97.61	26.15	48.76	76.04	14.74
798.8	38.52	4.97	137.22	188.11	9.17	92.98	9.47	139.45	99.18	126.77	148.15	25.86	28.43	-7.5	167.97	118.63	40.58	22.38	166.35	196.24	66.69	32.38	35.11	205.16	11.29	118.18	157.45	74.76	201.81	22.28	155.04	201.16	88.43	41.59	1722.14	37.45	18.6	6.2	51.14	128.62	177.64	109.03	5.62	15.1	98.03	26.01	48.62	75.73	14.81
801.6	37.82	3.79	137.94	188.43	8.42	93.88	8.73	140.2	99.04	127.32	148.45	26.12	28.3	-8.24	168.21	119.49	40.86	22.22	166.48	196.54	67.15	32.64	35.05	205.01	11.43	118.3	156.5	74.99	202.39	22.27	155.14	201.29	88.91	41.91	1740.73	37.31	18.64	6.03	50.73	128.59	177.95	108.85	5.5	15.61	97.69	26.42	48.58	75.58	14.94
804.39	37.57	3.24	138.51	188.83	8.1	94.75	8.08	140.41	98.4	128.49	148.78	26.22	28.21	-8.76	169.15	120.17	41.36	22.23	166.38	197.46	67.54	32.8	35.41	204.8	11.3	118.9	155.48	74.77	202.41	21.85	154.98	200.82	89.93	42.32	1759.83	37.08	19.01	6.08	50.48	128.42	177.86	108.39	5.36	16.08	97.22	26.92	48.72	75.88	15.09
807.19	37.91	3.04	138.6	189.47	8.69	95.7	7.61	139.74	97.67	129.38	149.63	26.15	28.29	-8.9	169.75	120.68	41.59	22.4	166.38	198.1	67.58	32.96	36.02	204.54	11.11	119.66	155.14	74.23	201.99	21.77	154.7	200.15	90.79	42.29	1780.32	36.83	19.5	6.03	50.37	128.28	177.44	108.17	4.87	16.16	97.48	26.92	49.11	76.3	15.46
809.98	38.27	2.9	138.4	190.19	9.82	96.38	7.13	138.63	97.14	129.33	150.77	26.39	28.37	-8.2	169.6	120.79	41.5	23.03	166.23	197.94	67.62	33.08	36.62	204.37	10.97	120.08	154.91	73.68	201.29	22.57	154.25	200.38	90.98	41.92	1801.26	36.63	20.07	5.75	50.3	128.53	176.71	108.41	4.39	15.76	98.15	26.3	49.63	76.43	15.77
812.78	38.41	3.04	138.25	191.02	10.64	96.22	6.6	137.75	96.69	128.64	151.31	27.09	28.44	-6.58	169.32	120.45	41.53	24.12	165.79	197.38	67.81	33.18	36.98	204.53	10.42	119.66	154.1	73.34	200.4	23.63	153.58	201.04	90.75	41.61	1821.03	36.32	21.29	5.43	50.31	128.77	175.95	108.91	4.59	15.19	98.32	25.61	50.07	76.15	15.66
815.57	38.65	3.43	138.37	192.23	10.91	95.42	6.46	137.23	96.31	128.13	151.09	27.81	28.82	-5.16	169.18	119.98	41.81	24.86	165.47	197.06	67.79	33.44	37.02	205.03	9.55	118.71	153.17	72.89	199.85	23.88	152.92	200.68	90.63	41.5	1840.42	35.82	23.08	5.16	50.49	128.18	175.45	109.48	5.52	14.91	97.89	25.5	50.3	75.62	15.57
818.36	38.94	3.72	138.81	193.45	10.93	95.08	7.12	136.82	96.41	128.39	150.84	28.26	29.4	-4.82	168.78	119.66	41.98	24.83	165.29	197.01	67.53	34.13	36.67	205.53	9.23	117.98	152.92	72.06	200.14	23.29	152.35	199.46	90.7	41.77	1861.59	35.32	24.53	4.85	50.77	126.99	174.94	110	6.5	14.99	97.45	25.94	50.35	75.2	15.99
821.16	38.97	4.13	139.19	193.96	10.9	95.55	8.23	136.5	96.74	129.31	150.86	28.52	29.57	-5.22	168.12	119.7	41.86	24.97	164.87	196.86	67.37	34.98	36.23	205.8	9.64	117.76	153.09	71.2	200.75	22.84	151.66	198.72	90.59	42.45	1884.24	34.87	24.97	4.49	51.02	126.26	173.99	110.31	7.08	15.34	97.17	26.4	50.17	75.2	16.4
823.95	38.93	4.9	139.09	193.9	10.66	95.77	8.87	136.27	96.44	130.03	150.86	28.4	29.29	-5.72	167.46	120.27	41.86	25.79	164.03	196.48	67.4	35.3	36.47	206.04	10.01	118.02	152.89	70.8	200.94	23.14	150.99	198.84	90.06	43.13	1906.22	34.47	24.45	4.21	51.13	126.16	172.85	110.4	7.3	15.79	96.8	26.52	49.74	75.4	16.22
826.75	39.16	5.38	138.71	193.95	10.19	95.19	8.5	135.83	95.51	130.07	150.82	27.7	29.17	-6.3	166.66	121.07	42.53	26.32	163.13	196.22	67.28	34.93	37.31	206.24	10.21	118.69	152.39	70.97	200.92	23.95	150.66	199.38	89.39	43.36	1927.33	34.42	23.56	4.03	51.27	125.79	172.12	110.52	7.29	15.92	96.32	26.45	49.32	75.34	15.91
829.54	39.44	4.99	138.49	194.23	9.87	94.72	7.43	134.88	94.8	129.99	151.03	26.82	29.55	-7.03	165.65	121.71	43.59	25.94	162.63	196.3	66.84	34.34	37.92	206.01	10.69	119.44	152.12	71.39	201.38	24.76	150.71	199.72	89.1	43.15	1949.23	34.89	22.59	3.93	51.78	124.76	171.9	110.84	7.04	15.46	95.73	26.42	48.92	75.07	16.06
832.34	39.46	4.18	138.63	194.46	9.95	95.31	6.43	133.96	94.73	130.23	151.58	26.33	30.3	-7.25	164.82	122.01	44.19	25.11	162.46	196.55	66.4	33.98	38.03	205.48	11.4	119.69	151.99	71.47	202.13	25.08	150.93	199.37	89.35	42.63	1972.42	35.5	21.47	3.98	52.6	123.92	171.78	111.16	6.55	14.82	94.96	26.48	48.37	74.9	16.49
835.13	39.41	3.74	138.96	194.68	10.12	96.81	6.1	133.88	94.7	130.48	152.23	26.4	31.11	-6.5	164.28	121.9	44.14	24.41	162.32	196.71	66.31	33.82	37.97	205.39	11.85	119.1	151.65	70.91	202.24	24.7	151.15	198.45	90.03	42.04	1996.05	35.72	20.57	4.14	53.29	123.81	171.31	111.4	5.94	14.5	94.37	26.56	48.12	74.73	16.76
837.93	39.52	3.95	139.12	195.11	9.93	98.11	6.45	134.3	94.06	130.48	152.74	26.8	31.66	-5.43	163.72	121.71	44.04	24.16	162.32	196.49	66.51	33.68	37.83	205.79	11.81	118.09	151.05	70.18	201.37	24.17	151.33	197.64	90.89	41.51	2020.01	35.32	20.46	4.25	53.48	124	170.47	111.57	5.52	14.59	94.43	26.44	48.81	74.4	16.73
840.72	39.68	4.38	138.92	195.78	9.53	98.44	7.03	134.11	93.12	130.22	153.18	27.22	31.84	-4.75	162.84	122.04	44.18	24.51	162.65	195.8	66.79	33.6	37.52	206	11.41	117.74	150.63	70.1	200.29	24.08	151.69	197.1	91.56	40.85	2044.72	34.68	20.89	4.17	53.26	124.12	169.74	111.57	5.67	15.09	94.98	26	49.97	73.99	16.43
843.51	39.7	4.46	138.56	196.61	9.26	98.28	7.42	133.1	92.62	129.63	153.84	27.47	31.67	-4.41	161.61	123.03	44.21	24.98	163.23	195.22	67.23	33.75	37.29	205.8	10.9	118.68	150.71	70.65	199.87	24.2	152.47	196.66	91.88	40.01	2069.48	34.54	21.16	4.02	52.88	124	169.65	111.41	6.31	15.95	95.31	25.66	50.39	73.7	16.14
846.31	39.51	4.12	138.17	197.39	8.87	98.42	7.5	132.21	92.36	128.69	154.36	27.6	31.15	-4.19	160.53	124.23	44.06	24.97	163.79	195.21	67.95	34.11	37.51	205.66	10.53	120.09	150.73	70.85	200.16	24.19	153.13	196.55	92.01	39.48	2093.45	35.01	21.22	4.03	52.41	123.28	170.12	111.25	6.85	16.67	95.03	25.66	50.05	73.62	16.17
849.1	39.35	3.56	137.59	197.97	8.01	98.95	7.52	132.05	91.7	127.77	154.06	27.58	30.56	-4.21	160.04	125.06	44.28	24.7	163.98	195.46	68.42	34.44	37.93	205.88	10.26	120.8	150.13	70.4	200.72	24.3	152.8	196.64	92.03	39.59	2116.93	35.43	21.47	4.36	52.08	122.3	170.54	111.34	6.93	16.67	94.38	25.57	50.1	73.54	16.5
851.9	39.54	2.73	136.97	198.45	7.15	99.53	7.68	132.19	90.87	127.3	153.38	27.36	30.38	-4.7	159.86	125.2	44.96	24.78	163.56	195.87	67.93	34.5	38.04	206.43	9.95	120.82	149.51	69.87	201.19	24.85	151.75	196.25	91.97	39.94	2140.5	35.37	21.6	4.91	52.35	121.81	170.45	111.81	6.72	16.19	93.85	25.07	50.94	73.14	16.75
854.69	39.96	1.99	136.67	198.89	6.95	99.81	7.54	132.08	90.34	127.47	153.52	27.09	30.57	-5.58	159.36	124.81	45.4	25.07	162.58	196.49	66.9	34.41	38.01	207.07	9.65	120.73	149.47	69.31	201.32	25.66	151.13	195.52	92.03	40.06	2164.91	35.03	21.04	5.3	53.29	121.69	169.86	112.55	6.36	15.86	93.71	24.32	51.84	72.5	16.52
857.49	40.35	2.17	136.71	199.19	7.31	99.7	6.66	131.91	89.89	128.2	154.76	26.91	30.57	-6.46	158.29	124.34	45.35	25.13	161.41	196.89	66.37	34.41	38.27	207.31	9.71	120.6	149.35	68.36	201.18	26.3	151.41	195.19	92.14	39.95	2190.9	34.72	20.21	5.29	54.24	121.35	169.05	113.27	5.98	15.84	93.79	23.53	52.23	72.09	15.82
860.28	40.84	3.15	136.86	199.69	7.75	99.48	5.68	131.92	89.22	129.14	156.09	26.69	30.17	-7.3	157.12	124.28	45.26	25.17	160.63	196.81	66.48	34.55	38.63	206.89	10.27	120.12	148.29	67.39	201.2	26.47	152.04	195.24	91.91	39.72	2217.78	34.5	19.99	5.06	54.7	121.05	168.24	113.88	5.94	15.89	93.82	23.01	52.39	72.12	15.34
863.07	41.54	3.81	137.11	200.89	8.08	99.65	5.4	131.84	88.58	129.79	156.59	26.44	29.78	-8.42	156.42	124.66	45.2	25.56	160.52	196.61	66.75	34.72	38.74	206.29	10.85	119.21	146.66	67.03	201.59	26.27	152.26	195.23	91.38	39.41	2243.83	34.25	20.38	4.93	55.01	121.26	167.52	114.21	6.11	15.75	93.7	23.16	52.68	72.18	15.65
865.87	42.14	3.48	137.44	202.57	8.28	100.36	5.44	131.42	88.33	130.09	156.27	26.58	29.89	-9.37	156.01	124.93	44.98	26.17	160.75	196.37	67.12	34.88	38.58	206.11	10.63	118.35	145.54	67.1	202	25.95	151.98	195.32	91.08	38.96	2268.39	33.85	20.62	5.17	55.49	121.52	166.99	114.08	5.88	15.49	93.33	23.75	53.03	71.82	16.25
868.66	42.39	2.76	137.81	204.05	8.38	100.97	5	130.81	88.49	130.46	155.6	27.33	30.42	-9.38	155.61	124.8	44.84	26.36	160.63	195.99	67.61	35.03	38.33	206.31	9.56	118.01	145.36	67.04	201.9	25.56	151.76	195.53	91.25	38.38	2292.11	33.37	20.34	5.79	55.57	121.4	166.61	114	5.36	15.47	92.94	24.06	53.3	71.22	16.19
871.46	42.37	2.56	138.29	205.11	8.56	101	4.27	130.35	88.68	131.29	155.01	27.82	30.83	-8.71	155.59	124.6	45.24	25.71	159.72	195.61	67.78	35.13	38.23	206.55	8.83	117.96	145.52	66.93	201.48	25.15	151.94	195.1	91.69	38.13	2315.96	32.99	20.04	6.47	54.81	121.28	166.05	114.69	5.49	15.75	93.11	23.77	53.69	70.78	15.52
874.25	42.06	3.03	138.89	205.9	8.89	101.06	4.02	130.22	88.44	132.38	154.84	27.28	30.79	-8.51	156.26	124.52	46.24	24.73	158.46	195.5	67.51	35.16	38.46	206.58	9.43	117.65	145.22	67.12	201.42	24.9	152.08	193.8	92.07	38.51	2340.31	32.84	20.28	6.75	53.98	121.34	165.27	115.71	6.36	15.9	93.79	23.27	54.16	70.47	14.95
877.05	41.54	3.79	139.2	206.6	8.94	101.83	4.71	130.1	87.82	133.18	155.22	26.51	30.49	-9.33	157.29	124.59	47.24	24.42	157.52	195.68	67.29	35.35	38.98	206.48	10.88	117.1	144.58	67.24	201.74	24.82	151.85	192.55	92.34	39.06	2364.19	32.97	20.89	6.5	54.14	120.98	164.79	116.14	6.88	15.77	94.26	22.99	54.22	70.14	14.77
879.84	41.15	4.48	138.9	207.44	8.44	102.94	6.09	129.56	87.15	133.46	155.83	26.57	30.43	-10.39	158.17	125.04	47.44	24.98	157.01	195.9	67.34	35.8	39.48	206.32	11.77	117.04	144.16	66.59	201.76	24.76	151.61	192.17	92.5	39.48	2385.98	33.2	21.31	6	55.09	120	165.01	116.11	6.24	15.79	94.31	22.99	53.66	70.09	14.83
882.64	41.01	4.76	138.06	208.46	7.93	103.79	7.35	128.77	86.38	133.5	156.36	27.04	30.92	-10.65	158.22	125.95	46.57	25.7	156.82	195.96	67.25	36.24	39.83	206.01	11.4	117.96	143.9	65.21	201.26	24.61	151.72	192.51	92.28	40.07	2405.06	32.95	21.34	5.69	55.77	119.08	165.65	116.4	5.01	16.18	94.34	23.1	52.9	70.37	14.99
885.43	41.09	4.51	136.95	209.4	8.13	104.29	7.72	128.12	85.31	133.44	157.01	27.29	31.72	-10.31	157.12	126.84	45.21	26.03	157.07	195.8	66.76	36.32	40.22	205.68	10.4	119.45	143.45	63.9	200.68	24.39	151.9	192.78	91.77	40.72	2422.38	31.84	21.26	5.5	55.63	118.64	165.97	117.06	4.24	16.55	94.56	22.95	52.6	70.28	15.13
888.22	41.33	3.85	136.16	210.12	8.88	104.56	6.95	127.79	84.18	133	158.04	27.62	32.25	-10.17	155.58	127.37	44.32	26.08	157.64	195.31	66.28	36.04	40.86	205.9	9.78	120.52	142.83	63.23	200.48	24.47	151.85	192.27	91.58	40.76	2439.86	30.49	21.19	5.02	55.02	118.41	165.5	117.61	4.23	16.3	94.56	22.45	52.91	69.31	15.37
891.02	41.53	2.71	136.21	210.71	9.24	104.87	5.69	127.56	83.57	132.01	159.23	28.24	32.28	-10.04	154.55	127.73	44.33	26.23	158.22	194.68	66.29	35.7	41.6	206.83	9.77	120.71	142.22	63.39	200.86	25.16	151.91	191.29	91.96	40.16	2458.24	29.85	20.98	4.38	54.52	118.13	164.58	117.94	4.51	15.57	94.03	22.16	53.34	67.98	15.76
893.81	41.58	3	136.69	211.12	8.74	105.51	4.93	127.24	83.73	130.76	160.09	28.85	32.3	-9.34	154.1	128.2	44.94	26.54	158.66	194.53	66.62	35.62	41.97	207.67	9.87	120.54	141.57	64.12	201.67	25.97	152.34	190.73	92.56	39.58	2475.82	30.01	20.94	4.02	54.57	117.75	163.72	118.36	4.79	15.24	93.41	22.36	53.56	67.09	16.14
896.61	41.56	3.61	136.65	211.31	7.74	106.36	5.04	127.07	84.26	129.9	160.49	29.29	32.96	-8.29	153.91	128.61	45.44	26.61	158.81	194.73	66.67	35.93	41.71	207.58	9.84	120.9	140.68	64.5	202.36	26.17	152.54	190.75	93.11	39.49	2491.41	30.32	21.42	3.91	55.23	117.25	163.02	119.01	5.17	15.67	93.13	22.52	53.64	66.86	16.3
899.4	41.63	4.17	135.88	211.84	6.79	106.97	5.57	127.16	84.41	129.93	160.61	29.6	34.21	-7.72	153.74	128.52	45.35	26.31	158.66	194.58	66.54	36.48	41.1	206.83	9.87	121.96	140.01	63.91	202.44	25.78	152.12	190.78	93.47	39.44	2506.34	30.46	22.19	4.01	56.1	116.77	162.46	119.67	5.54	16.26	93.08	21.97	53.61	67.12	16.03
902.2	41.91	4.68	135.18	213.31	6.23	107.09	5.92	127.25	83.91	130.56	160.65	29.68	35.43	-8.18	153.31	128.05	44.97	26.24	158.44	194.05	66.79	37.04	40.74	206.51	10.14	123.04	140.29	63.13	202.04	25.28	151.83	190.53	93.58	38.74	2521.78	30.59	22.82	4.51	56.71	116.48	162.14	120.2	5.56	16.46	93.18	20.8	53.56	67.58	15.51
904.99	42.61	5.11	135.26	215.25	6.01	106.93	5.71	127.11	83.33	131.04	160.5	29.47	36.16	-9.02	152.75	127.93	45.05	26.44	158.55	193.67	67.26	37.53	41.04	206.96	10.38	123.4	141.13	63.19	201.63	25.05	152.48	190.27	93.73	37.58	2536.52	30.9	23.22	5.26	56.75	116.32	162	120.57	5.3	16.31	93.32	19.77	53.66	67.75	15.29
907.79	43.61	5.09	136.07	216.58	5.9	106.97	5.09	126.66	83.14	131.32	160.05	29.27	36.22	-9.06	152.6	128.55	45.64	26.34	159.29	193.53	67.56	37.82	41.98	207.53	10.4	123.06	141.38	63.85	201.63	25.21	153.74	190.15	94.24	36.91	2548.81	31.34	23.36	5.84	56.26	116.17	161.81	120.68	5.19	16.29	93.29	19.48	53.83	67.44	15.48
910.58	44.28	4.54	137.08	216.98	5.93	107.42	4.67	126.09	83.08	131.94	159.63	29.38	35.72	-8.44	152.68	129.59	46.14	26.01	160.49	193.53	67.89	37.79	42.92	207.67	10.38	122.79	140.79	63.99	202.07	25.46	154.53	189.78	95.06	36.85	2558.71	31.58	23.25	6.2	55.87	115.95	161.38	120.7	5.16	16.81	93.23	19.76	53.88	66.95	15.64
913.37	44.24	4.04	137.77	216.95	6.03	107.98	4.7	125.87	82.57	132.83	159.71	29.8	34.98	-8.08	152.33	130.48	46.28	26.04	161.46	193.71	68.47	37.61	43.15	207.62	10.46	123.13	139.84	63.2	202.37	25.54	154.38	189.03	95.73	36.49	2566.98	31.41	23.04	6.53	56.16	115.78	160.61	120.89	4.81	17.59	93.36	20.14	53.8	66.61	15.72
916.17	43.78	4.2	137.91	216.94	5.86	108.26	4.66	125.84	81.41	133.16	160.26	30.27	34.34	-7.91	151.39	131.14	46.36	26.41	161.57	193.83	69.11	37.72	42.89	207.69	10.6	123.62	138.84	62.23	202.05	25.85	153.77	188.69	95.86	35.6	2573.28	30.96	22.55	6.77	56.89	115.79	159.59	121.25	4.28	18.11	93.53	20.31	53.82	66.31	15.89
918.96	43.47	4.78	137.66	217.11	5.59	108.56	4.19	125.37	80.12	132.66	160.93	30.56	34.23	-7.79	150.35	131.67	46.69	26.8	160.87	193.88	69.51	38.22	42.83	207.64	11.02	123.67	137.83	61.79	201.58	26.63	153.65	189.3	95.51	35.01	2577.29	30.46	21.83	6.72	57.39	115.94	158.76	121.8	3.93	18.19	93.64	20.16	54.02	66.08	15.91
921.76	43.49	5	137.47	217.41	5.7	109.43	3.48	124.61	79.43	132.13	161.47	30.76	34.79	-8.16	149.81	132	47.3	27.24	159.79	194.1	69.5	38.67	43.11	207.3	11.72	123.54	136.89	61.61	201.5	27.24	154.24	190.12	95.09	35.03	2579.78	30.19	21.49	6.36	57.3	116.12	158.83	122.59	3.77	17.89	93.65	19.58	54.35	66.2	15.53
924.55	43.55	4.56	137.51	217.67	6.11	110.64	2.67	124.36	79.59	132.36	161.63	30.9	35.33	-8.55	149.83	132.19	47.94	27.7	158.69	194.15	69.31	38.78	43.43	207.01	12.17	123.65	136.35	61.17	201.43	27.38	154.85	190.2	94.73	35.14	2581.75	30.35	21.57	5.82	56.68	116.44	159.7	123.26	3.74	17.45	93.27	18.74	54.68	66.44	15.13
927.35	43.38	3.84	137.55	218.02	6.42	111.51	2.06	124.83	80.12	133.29	161.57	30.69	35.06	-8.13	149.72	132.41	48.34	27.93	157.83	193.6	69.48	38.67	43.68	207.07	11.98	123.84	136.32	60.5	201.12	27.6	155.09	189.54	94.42	35.19	2583.93	30.7	21.54	5.3	55.91	116.83	160.52	123.56	3.94	17.22	92.59	18.21	54.81	66.14	15.32
930.14	43.16	3.17	137.7	218.8	6.49	111.84	2.14	125.33	80.37	134.43	162.02	30.15	34.4	-7.39	149.06	132.49	48.51	27.9	157.39	193.01	70.03	38.41	43.98	207.31	11.32	123.92	136.52	59.86	201.17	28.04	155.23	188.5	94.52	35.47	2586.81	30.79	21.57	4.87	55.62	117.11	160.77	123.71	4.46	17.11	92.31	18.41	54.84	65.55	16.17
932.93	43.38	2.69	138.23	220.07	6.24	111.53	2.98	125.12	80.2	135.39	163.23	29.92	34.26	-7.3	148.2	132.32	48.55	27.84	157.38	193.09	70.53	38.03	44.3	207.43	10.71	123.98	136.64	59.44	201.82	28.26	155.33	187.46	95.1	35.97	2590.08	30.42	21.96	4.27	56.01	117.43	160.62	123.81	4.84	16.86	92.68	19.18	55.15	65.56	17
935.73	44.26	2.69	139.09	221.54	5.66	110.76	4.06	124.42	80	135.78	164.4	30.29	34.77	-8.02	147.52	132.38	48.44	27.96	157.86	193.7	70.78	37.97	44.43	207.31	10.51	124.1	136.42	59.3	202.56	28.2	155.34	186.97	95.45	36.36	2592.09	29.65	22.21	3.56	56.7	118.16	160.35	123.81	4.42	16.64	92.97	20.03	55.55	66.21	17.36
938.52	45.35	3.19	139.81	223.08	5.14	110.36	4.74	123.77	79.82	135.46	165.05	31.06	35.46	-9.3	146.92	133.1	48.26	28.25	158.83	194.26	70.78	38.42	44.1	206.98	10.58	124.29	135.97	59.43	203.11	28.08	155.59	186.96	95.04	36.49	2591.14	28.92	22	3.26	57.25	119.27	160.25	123.95	3.37	16.64	92.67	20.47	55.45	66.41	17.53
941.32	46.01	3.61	139.95	224.41	5.22	110.75	4.99	123.09	79.28	134.98	165.56	31.93	36.11	-10.82	146.55	134.15	48.31	28.66	159.82	194.62	70.67	38.96	43.56	206.81	10.72	124.56	135.68	59.66	203.61	27.91	156.05	186.53	94.53	36.47	2587.26	28.72	21.65	3.68	57.65	120.3	160.12	124.44	2.51	16.71	92.17	20.37	55.14	65.55	17.77
944.11	46.23	3.55	139.53	225.04	5.82	111.53	5.37	122.26	78.33	135.02	166.11	32.67	36.56	-11.77	146.83	134.95	48.84	29.07	160.16	195.19	70.67	39.27	43.36	207.1	10.92	124.95	135.55	59.61	203.83	27.73	156.28	185.45	94.88	36.36	2581.55	29.02	21.45	4.34	58.28	121.05	159.36	125.13	2.23	16.75	91.99	20.02	55.41	64.25	17.77
946.91	46.43	3.2	138.92	225.26	6.41	112.36	6.03	121.82	77.34	135.66	166.23	33.09	36.5	-11.14	147.4	135.34	49.72	29.37	159.71	196.11	70.68	39.44	43.53	207.97	11.08	125.45	135.38	59.15	203.65	27.69	156.36	184.64	95.79	35.98	2575.57	29.36	21.53	4.62	59.17	121.63	157.94	125.75	2.31	16.8	92.27	19.5	56.21	63.36	17.32
949.7	46.62	2.94	138.44	225.74	6.76	113.42	6.47	121.81	76.58	136.35	165.79	33.2	36.05	-9.09	147.23	135.49	50.46	29.52	159.12	196.78	70.57	39.41	43.7	209.33	11.09	125.95	134.97	58.63	203.79	27.75	156.73	184.54	96.02	35.37	2570.96	29.49	22.06	4.44	59.84	122.18	156.54	126.06	2.45	16.72	92.76	18.77	56.79	62.96	16.79
952.5	46.59	3.03	138.24	226.4	6.83	114.98	6.34	121.58	76.2	136.53	165.25	32.91	35.91	-7.23	146.27	135.53	50.85	29.58	159.07	196.71	70.54	39.29	43.99	210.41	11.09	126.39	133.91	58.2	204.76	27.86	157.4	184.51	95.34	34.98	2567.16	29.32	22.75	4.03	60.08	122.73	155.46	126.21	2.61	16.41	93.15	18.02	56.91	62.91	16.54
955.29	46.59	3.67	138.88	226.93	6.58	116.65	5.94	121.12	76.36	136.39	165	32.23	36.31	-7.02	145.59	135.42	51.07	29.62	159.46	196.24	70.71	39.6	44.83	210.77	10.99	126.71	132.52	57.64	205.79	27.85	158.12	184.2	94.84	34.98	2561.65	28.95	23.05	3.8	60.24	123.03	154.76	126.65	2.84	15.93	93.33	17.58	57.04	63.36	16.42
958.08	47.05	4.61	139.24	227.65	6.02	117.46	5.69	121.14	76.93	136.78	165.3	31.6	36.61	-8.18	145.65	135.15	51.37	29.66	159.86	196.07	71	40.48	46.07	210.95	10.77	127.03	131.94	57.06	205.97	27.85	158.93	183.87	95.39	35.18	2553.56	28.81	22.98	4.05	60.61	122.81	154.72	127.51	3.22	15.6	93.51	17.51	57.48	64.18	16.25
960.88	47.85	5.13	139.45	229.01	5.32	117.2	5.61	121.68	77.43	137.98	166.34	31.47	36.53	-9.66	145.77	134.78	51.71	29.66	160.11	196.35	71.36	41.27	46.93	211.25	10.76	127.71	132.37	56.51	205.28	27.47	159.84	183.7	96.47	35.5	2544.05	29.06	23.06	4.61	61.1	122.34	155.19	128.33	3.8	15.77	93.9	17.63	57.9	64.85	16.14
963.67	48.32	4.78	139.62	230.9	4.7	116.89	5.38	122.24	77.4	139.17	168.23	31.8	36.69	-10.65	145.54	134.63	51.96	29.51	160.17	196.49	71.79	41.45	47.16	211.5	10.96	128.73	132.84	55.84	204.19	26.99	160.06	183.82	97.07	35.84	2534.5	29.15	23.55	4.91	61.46	122.17	155.39	128.74	4.43	16.29	94.09	17.81	57.86	65.04	16.22
966.47	48.26	3.99	139.62	232.67	4.4	117.43	4.99	122.46	76.94	139.62	170.86	32.75	37.44	-10.06	145.32	135.11	52.23	29.42	159.89	196.06	72.32	41.29	47.26	211.58	11.02	129.29	132.92	55.36	203.25	27.01	159	184.32	97.17	36	2525.78	28.67	24.19	4.48	61.54	122.35	155.05	128.96	4.83	16.73	93.91	17.73	57.58	64.69	16.5
969.26	48.24	3.45	139.67	233.89	4.71	118.6	5.04	122.27	76.52	139.54	173.58	35.03	38.29	-7.43	145.14	136.1	52.57	29.64	159.17	195.54	72.84	41.43	47.56	211.28	10.77	129.01	132.92	55.53	203.13	27.58	157.56	184.77	97.45	35.78	2517.26	27.86	24.6	3.49	61.29	122.35	154.74	129.38	4.99	16.89	93.55	17.17	57.78	63.96	16.82
972.06	48.73	3.42	140.44	234.87	5.73	119.67	5.82	121.83	76.07	139.43	175.61	39.08	38.8	-4.46	144.69	137.18	52.65	30.06	158.24	195.43	72.9	41.81	47.92	210.69	10.33	128.36	132.88	56.22	203.79	28.18	156.99	184.5	97.97	35.2	2506.95	27.14	24.74	2.95	60.98	121.86	154.89	130.09	4.91	16.68	93.43	16.42	58.7	63.19	16.83
974.85	49.45	3.69	141.74	236	6.92	120.32	6.59	121.34	75.27	139.43	176.65	44.36	39.21	-3.14	144.14	138.22	52.29	30.3	157.63	195.39	72.32	41.96	48.16	210.4	10.15	128.01	132.46	56.82	204.31	28.45	157.16	183.62	98.27	34.6	2494.07	26.69	24.69	3.6	61.03	121.35	155.25	131.02	4.52	16.21	93.79	15.94	59.8	62.88	16.43
977.64	49.92	3.91	142.47	237.01	7.32	120.68	6.53	120.9	74.48	139.38	176.6	49.47	39.78	-2.97	143.81	139.02	52.02	30.19	157.6	195.27	71.68	42.04	48.45	210.63	10.72	128.4	131.63	56.82	204.34	28.52	157.33	182.97	98.38	34.22	2479.4	26.44	24.38	4.92	61.51	121.57	155.31	132.02	3.96	15.81	94.65	15.74	60.38	63.13	15.98
980.44	50	3.66	142.18	237.59	6.7	120.81	6.1	120.53	74.29	139.3	175.43	52.7	40.37	-2.79	143.76	139.41	52.52	30.1	157.79	195.69	71.65	42.47	49.13	211.09	11.82	129.17	130.67	56.15	204.57	28.73	157.46	182.72	98.74	33.9	2463.72	26.26	24.01	5.7	62.23	122.52	154.82	132.65	3.49	15.61	95.76	15.68	60.33	63.41	16.12
983.23	50.01	2.99	141.51	238.09	5.7	120.87	6.22	120.28	74.62	139.61	173.78	52.64	40.72	-2.88	143.7	139.7	53.71	30.4	158.13	196.74	72.26	43.11	49.91	211.67	12.74	129.32	129.89	55.04	205.17	29.32	157.91	182.49	99.48	33.41	2447.43	26.07	23.94	5.45	62.89	123.32	154.11	132.84	3.17	15.61	96.47	15.83	60.19	63.08	16.9
986.03	50.53	2.57	141.32	239.12	4.95	121.32	6.63	120.29	74.9	140.41	172.96	48.95	40.77	-3.31	143.22	139.99	54.68	30.87	159.06	197.36	73.01	43.5	50.25	212.37	13.04	128.72	129.69	53.96	205.52	30.34	158.7	182.28	100.14	32.9	2431.25	25.84	24.13	4.56	63.17	123.35	153.73	133.36	3.04	16.04	96.31	16.18	60.37	62.13	17.52
988.82	51.65	2.53	141.85	240.69	4.78	122.34	6.23	120.52	74.92	140.91	173.49	43.29	40.88	-3.2	142.07	140.18	54.8	30.99	160.34	197.07	73.4	43.48	50.3	212.76	12.93	128.36	130.08	53.56	205.55	31.43	159.56	182.19	100.22	32.52	2416.22	25.53	24.27	3.86	63.2	122.82	153.57	134.49	3.31	17	95.8	16.31	60.66	61.18	17.5
991.62	52.72	2.32	142.57	242.22	5.16	123.49	4.87	120.52	74.75	140.56	174.41	38.5	41.51	-2.75	140.6	140.45	54.6	30.74	161.17	196.79	73.46	43.42	50.54	212.47	12.72	128.82	130.58	54.01	205.74	32.12	160.32	181.99	99.97	32.29	2402.28	25.3	24.3	3.91	63.42	122.06	153.33	135.54	3.73	18.06	95.58	15.95	60.9	60.66	17.39
994.41	53.08	1.91	142.75	243.17	5.56	124.34	3.61	119.82	74.33	139.94	174.82	36.01	42.59	-2.8	139.58	141.01	54.79	30.66	161.25	197.18	73.57	43.8	50.93	211.96	12.35	129.47	130.91	54.73	206.1	32.15	160.89	181.64	100.02	32.09	2387.71	25.3	24.29	4.39	63.89	121.29	153	136.12	3.72	18.81	95.54	15.42	61.18	60.4	17.55
997.21	52.89	1.86	142.32	243.46	5.81	124.87	3.28	118.58	73.63	139.73	175.01	35.14	43.5	-3.06	139.3	141.75	55.22	30.93	160.83	197.52	73.89	44.59	51.17	212.08	11.86	129.48	131.15	54.98	206.07	31.72	161.25	181.52	100.28	31.92	2371.6	25.44	24.31	4.64	64.36	120.94	152.66	136.41	3.22	19.14	95.51	15.12	61.5	60.21	17.66
1000	52.62	2.22	141.87	243.5	6.28	125.26	3.59	117.53	72.89	139.98	175.2	34.89	43.73	-2.48	139.43	142.36	55.41	31.29	160.03	197.1	74.37	45.35	51.25	212.85	11.87	129.15	131.36	54.58	205.32	31.44	161.52	181.76	100.31	32.03	2354.58	25.6	24.67	4.46	64.57	121.03	152.22	136.53	2.83	19.13	95.87	15.09	61.76	60.21	17.64
1001	52.45	2.68	141.66	243.94	6.94	125.45	3.82	117.2	72.38	140.45	175.04	34.99	43.31	-0.85	139.56	142.69	55.35	31.66	158.99	196.32	74.79	45.67	51.62	213.48	12.61	129.51	131.47	53.95	204.37	31.83	161.72	181.9	100.24	32.62	2336.57	25.72	25.65	4.01	64.38	120.95	151.84	136.62	2.94	18.97	96.68	15.25	62.15	60.24	17.75
1006.87	52.44	3.04	141.69	245.18	7.35	125.34	3.86	117.59	72.24	140.93	174.8	35.26	42.52	0.85	139.69	142.97	55.57	31.86	158.28	195.93	74.81	45.36	52.53	213.6	13.31	130.76	131.17	53.55	204.06	32.64	161.72	181.36	100.15	33.41	2316.64	25.66	26.81	3.51	64.18	120.33	151.63	136.68	3.36	18.88	97.34	15.57	62.81	59.99	17.95
1012.74	52.61	3.05	142.27	246.99	7.49	125.09	4.02	118.26	72.65	141.29	175.15	35.37	41.71	1.8	140.02	143.66	56.38	31.71	158.41	195.98	74.62	44.54	53.28	213.45	13.34	131.86	130.18	53.25	204.7	33.25	161.41	180.24	99.99	33.83	2294.6	25.38	27.32	3.13	64.43	119.55	151.45	136.76	3.64	18.82	97.28	15.87	63.44	59.57	17.75
1018.61	52.78	2.65	143.39	248.6	7.6	124.99	4.15	118.65	73.3	141.62	175.92	35.2	41.27	2.37	140.36	144.9	57.28	31.55	158.96	196.01	74.7	43.96	53.25	213.28	12.88	132.04	128.91	52.86	205.89	33.46	160.96	179.38	100.2	33.75	2271.77	25.2	27.14	2.99	64.95	119.14	151.23	137.13	3.47	18.69	96.42	15.95	63.66	59.34	16.92
1024.48	52.7	2.36	144.27	249.65	7.52	125.38	4.04	118.6	73.46	141.99	176.78	34.95	41.36	2.78	140.27	146.23	57.71	31.92	159.3	196.05	74.82	44.21	52.99	213.36	12.26	131.89	128.21	52.54	206.86	33.39	160.68	179.41	100.95	33.46	2250.3	25.14	26.9	3.21	65.34	119.16	151.06	137.91	2.93	18.54	95.28	15.79	63.72	59.27	16.19
1030.35	52.34	2.65	144.26	250.59	7.02	126.42	4.03	118.44	73.01	142.16	178	35.1	41.73	2.59	139.84	147.04	58.06	32.75	159.54	196.63	74.4	44.99	53.19	213.91	11.58	132.29	128.04	52.36	207.26	33.19	160.79	180.17	101.61	33.16	2231.19	24.68	27.12	3.71	65.59	119.07	150.89	139.04	2.47	18.3	94.89	15.51	64.16	58.88	16.41
1036.22	52.03	3.02	143.73	251.76	6.37	127.88	4.48	118.47	72.46	142.1	179.73	35.85	42.14	2.08	139.17	147.32	59.1	33.73	159.98	197.58	73.5	45.79	53.58	214.81	11.25	133.23	127.72	52.18	207.46	33.05	161.38	181.06	101.72	32.74	2213.39	23.75	27.72	4.01	65.67	118.48	150.88	140.5	2.52	18.02	95.69	15.18	64.83	58.01	17.27
1042.09	52.24	2.9	143.42	252.84	6.01	129.42	5.2	118.5	71.92	142.47	181.29	36.86	42.36	1.89	138.02	147.6	60.44	34.66	160.37	197.86	72.92	46.41	53.66	215.64	11.56	133.94	127.27	51.98	207.74	33.23	162.21	181.61	101.62	32.01	2194.78	23.12	28.2	3.86	65.49	117.9	151.12	142.02	2.87	18.01	96.8	14.72	65.09	57.37	17.84
1047.96	52.81	2.49	143.45	253.42	6.07	130.71	5.83	117.92	71.35	143.92	181.81	37.94	42.35	1.95	136.83	148.09	61.19	35.22	160.35	197.21	73.31	46.88	53.76	216.13	12.14	134.09	127.18	52.01	207.76	33.66	162.65	181.58	101.84	31.23	2174.51	23.44	28.17	3.75	65.49	117.96	151.2	143.07	2.98	18.3	97.34	14.06	64.79	57.46	17.89
1053.84	52.66	2.32	143.51	253.81	6.29	131.77	6.27	116.59	71.14	146.17	181.22	39.08	42.52	2.01	136.67	148.34	61.34	35.18	160.06	196.43	74.4	47.2	54.45	216.4	12.5	134.15	127.24	52.34	207.48	33.96	162.39	181.16	102.67	30.96	2153.69	24.21	27.77	4.08	66.44	118.31	150.81	143.59	2.74	18.51	97.28	13.61	64.62	57.81	17.87
1059.71	52.85	2.4	143.5	254.82	6.29	132.81	6.32	115.51	71.04	148.26	180.41	39.99	43.2	2.3	137.39	148.17	61.48	34.73	159.68	196.04	75.39	47.27	55.43	216.49	12.54	134.5	127.15	52.64	207.42	33.73	161.94	180.82	103.83	31.28	2133.38	24.55	27.52	4.36	68.22	118.31	150.16	144.04	2.54	18.49	96.72	13.6	65.14	57.89	18.17
1065.58	53.72	2.52	143.44	256.6	6.06	133.77	5.79	115.68	70.33	149.47	180.11	40.24	44.06	3.3	137.83	148.16	61.66	34.32	159.23	196.02	75.76	47.26	56.03	216.32	12.35	135.04	127.15	52.51	207.69	33.21	162.27	180.54	104.6	31.62	2113.15	24.44	27.52	4.16	69.65	118.18	149.55	144.63	2.67	18.6	95.89	13.54	66.15	57.71	18.69
1071.45	54.5	2.74	143.3	258.45	5.82	134.54	4.98	116.68	69.19	149.84	180.29	39.81	44.84	4.54	137.7	148.75	61.56	34.26	158.8	196.29	75.68	47.45	56.36	216.04	12.21	135.7	127.13	51.92	208.16	33.34	163.81	179.77	104.71	31.78	2092.27	24.38	27.21	3.91	70.08	118.39	149.07	145	2.93	18.93	95.63	13.19	67.14	57.45	18.96
1077.32	55	3.15	143.22	260.15	5.54	135.27	4.33	117.43	68.47	150.01	180.64	39.2	45.61	4.52	137.64	149.67	61.31	34.74	158.61	196.67	75.65	47.81	56.97	215.95	12.46	136.45	126.41	51.2	209.18	34.45	165.64	178.61	104.67	31.98	2070.76	24.4	26.32	4.07	70.24	118.56	148.65	145.18	2.9	19.12	96.21	13.1	67.83	57.25	18.72
1083.19	55.52	3.66	143.41	262.15	5.07	136.2	4.09	117.56	68.19	150.26	180.95	39.03	46.41	2.79	137.72	150.39	61.42	35.66	158.91	197.18	75.95	48.26	57.83	216.24	12.97	137.14	125.18	50.86	210.59	35.59	166.24	178.12	104.81	31.95	2049.3	24.34	25.49	4.37	70.67	118.09	148.34	145.84	2.47	19.04	96.68	13.56	68.28	57.2	18.37
1089.06	55.96	4.3	143.77	264.08	4.65	137.07	4.36	117.17	68.03	150.35	181.22	39.5	47.24	0.77	137.34	150.68	62.03	36.52	159.61	197.98	76.37	48.93	58.57	216.92	13.36	137.53	124.51	51.06	211.17	35.79	165.47	178.51	104.87	31.23	2028.61	24.25	25.57	4.38	71.03	117.13	148.26	147.34	2	19	96.41	14.21	68.53	57.17	18.37
1094.93	56.24	4.2	144.07	265.03	4.64	137.49	4.86	116.42	68.31	150.43	181.79	40.28	47.85	-0.38	136.41	150.91	62.65	36.98	160.08	198.83	76.54	49.62	58.91	217.91	13.58	137.51	124.87	51.44	210.35	35.3	164.57	178.86	104.72	30.28	2008.67	23.9	26.57	4.13	71.25	116.42	148.36	149.1	1.97	19.04	96.12	14.64	68.61	56.93	18.7
1100.8	56.74	3.62	144.2	265.22	4.98	137.59	5.29	115.98	69.11	151.05	182.93	41.05	47.93	-1.09	135.55	151.73	63.2	37.31	159.93	199.42	76.45	50.04	58.73	219.04	13.81	137.33	125.64	51.64	209.06	34.94	164.27	178.69	104.68	29.77	1988.56	23.11	27.66	3.99	71.7	116.69	148.39	150.37	2.31	19.01	96.38	14.53	68.77	56.53	19.12
1106.67	57.65	2.52	144.21	265.67	5.28	137.91	5.73	116.37	69.68	152.21	184.34	41.64	47.72	-2.01	135.2	152.88	64.06	37.87	159.76	199.69	76.45	50.59	58.35	219.96	14.05	137.36	125.94	51.71	208.22	35.03	164.6	178.17	105.1	29.53	1967.52	22.31	28.27	4.21	72.31	117.75	148.35	151.03	2.31	19.15	96.75	13.88	69.02	56.15	19.56
1112.54	58.4	1.43	144.32	267.11	5.3	138.76	6.46	117.07	69.54	153.11	185.36	41.84	47.53	-2.78	135.17	153.43	64.96	38.53	160.15	199.67	76.68	51.61	58.6	220.24	14.14	137.51	125.32	51.74	208.09	35.24	165.48	177.35	106.06	29.25	1945.75	22.05	28.66	4.53	72.55	118.49	148.48	151.28	1.61	19.84	96.76	13.03	69.12	55.87	19.88
1118.41	58.48	1.12	144.68	269.66	5.14	139.91	7.28	117.27	69.24	153.21	185.72	41.59	47.35	-2.79	135.19	153.18	65.31	38.82	160.67	199.56	76.93	52.33	59.76	219.95	14.14	137.44	124.01	51.77	208.68	35.24	166.54	176.55	107.01	29.16	1924.41	22.21	29.13	4.42	72.24	118.27	148.65	151.39	0.75	20.7	96.59	12.35	69.32	55.61	19.91
1124.28	58.4	1.73	145.28	272.81	4.89	141.13	7.44	116.97	69.44	152.91	185.74	41.28	47.35	-2.37	135.15	153.07	65.1	38.49	160.75	199.32	77.2	51.88	61.01	219.65	14.2	137.36	122.81	51.54	209.52	35.14	167.48	176.32	107.09	29.38	1904.11	22.33	29.43	3.78	71.91	117.81	148.26	151.93	0.16	20.94	96.44	11.99	70.17	55.36	19.63
1130.15	59.09	2.52	145.94	277.6	4.47	142.32	5.8	116.72	69.88	153.02	185.68	41.85	47.91	-2.4	134.9	153.49	64.78	37.98	160.7	198.61	77.68	50.38	61.42	219.89	14.38	137.84	122.48	50.7	209.99	35.25	168.59	176.56	106.29	29.49	1883.86	22.2	29.45	3.11	72.18	117.74	147.19	153.32	-0.21	20.55	96.52	12.09	71.35	55.34	19.13
1136.02	60.55	2.82	146.41	278.71	3.94	143.2	5.15	116.45	69.76	153.65	185.67	42.21	48.9	-2.43	134.28	153.9	64.78	38.07	161.2	197.6	78.28	50.96	61.27	220.75	14.58	138.95	123.05	49.68	210.15	35.74	170.05	176.8	105.68	29.27	1863.2	21.9	29.59	2.91	73.04	117.67	146.24	155.22	-0.24	20.37	97.11	12.51	72.01	55.33	18.84
1141.89	61.88	2.87	146.53	279.54	3.58	143.46	4.82	115.62	68.87	154.42	186.01	42.32	49.84	-3.42	133.35	155.48	65.28	38.94	162.25	197.01	78.81	51.74	61.67	221.77	14.57	140.2	123.64	49.22	210.71	36.49	171.36	176.74	106.06	29.01	1843.14	21.68	29.92	3.05	74.12	117.12	146.16	157.02	-0.02	20.75	98.08	12.87	72	55.62	19.17
1147.76	62.48	3.34	146.33	280.33	3.63	143.63	4.68	114.51	67.78	154.96	186.8	42.4	50.65	-4.93	132.43	157.08	65.79	39.75	163.14	197.51	79.28	51.99	62.97	222.29	14.33	141.03	123.46	49.09	211.95	37.1	172.08	176.48	107.09	28.87	1823.66	21.68	29.85	3.19	75.12	116.43	146.58	158.55	-0.1	21.14	98.88	12.9	71.89	55.95	19.9
1153.64	62.74	4.07	146.16	281.27	3.99	144.7	4.65	113.98	67.03	155.32	187.8	42.6	51.48	-5.7	131.77	158.17	65.82	39.91	163.38	198.92	79.45	52	64.44	222.19	14.08	141.33	122.57	48.72	213.11	37.26	172.18	176.4	108.16	28.67	1803.14	21.91	29.32	3.36	75.81	115.97	146.52	159.65	-0.58	21.42	99.17	12.67	71.88	56.08	20.47
1159.51	63.07	4.18	146.69	282.68	4.29	146.63	4.98	114.13	66.84	156.21	188.94	42.94	52.16	-4.79	131.37	158.77	65.65	39.87	163.16	200.17	79.1	52.52	65.55	221.98	13.81	141.48	121.63	48.02	213.41	37.19	171.91	176.61	109.08	28.22	1781.3	22.2	29.01	3.6	75.99	115.7	145.78	160.15	-1.02	22.02	99.04	12.39	71.85	56.11	20.59
1165.38	63.17	3.57	148.01	284.43	4.38	148.43	5.8	114.46	67.28	158.07	190.02	43.33	52.61	-3.09	131.23	159.1	65.74	40.26	162.88	200.64	78.6	53.57	66.37	221.9	13.56	141.86	121.04	47.16	213.17	37.34	171.77	176.81	109.87	27.67	1759.99	22.35	29.28	3.63	75.78	115.67	145.06	160.52	-1.19	22.72	98.92	12.19	72.16	55.97	20.53
1171.25	63.01	3.21	149.13	285.95	4.63	149.57	6.5	114.5	68.08	159.76	190.86	43.63	53.21	-1.99	131.34	159.4	66.04	40.92	162.66	200.75	78.59	54.71	66.85	221.82	13.54	142.59	120.81	46.41	213.1	37.71	172.01	177.05	110.32	27.34	1740.89	22.18	30	3.38	75.65	115.81	144.81	161.15	-1.35	22.93	99.02	11.97	73.19	55.45	20.66
1177.12	63.14	3.48	149.37	286.99	5.21	150.43	6.64	113.88	68.7	159.94	191.91	43.79	53.99	-1.23	131.71	160.02	66.35	41.36	162.69	200.73	79.37	55.73	66.84	221.87	13.78	143.77	121.08	46.24	213.1	38.12	172.37	177.49	110.48	27.27	1723.83	21.71	30.95	3.12	76.03	115.83	144.8	161.63	-1.6	22.77	99.08	11.52	74.54	54.89	20.87
1182.99	63.81	3.7	149.39	287.84	5.62	151.41	6.72	112.81	68.83	159.08	193.55	43.99	54.54	0.05	132.26	161.21	66.73	41.59	163.24	200.27	80.54	56.45	66.64	222.42	14.02	145.3	121.8	46.77	213.04	38.35	172.7	177.66	110.83	27.33	1706.89	21.12	31.62	2.95	76.59	115.71	144.94	161.86	-1.53	22.85	99.05	10.94	75.44	54.83	20.93
1188.86	64.95	3.53	150.08	288.78	5.49	152.49	7.23	112.56	68.45	158.5	195.13	44.57	54.73	1.39	132.69	162.62	67.23	41.77	164.06	199.58	81.32	56.68	66.76	223.47	14.05	146.83	122.34	47.51	213.31	38.34	173.28	177.14	111.5	27.55	1687.86	20.66	31.59	2.71	76.86	115.58	145.43	162.75	-1.03	23.15	99.32	10.77	75.79	55.11	21.15
1194.73	66.06	3.31	151.14	289.76	5.1	153.33	7.84	113.73	67.72	158.5	196.01	45.5	54.81	1.82	132.82	163.7	67.87	41.72	164.57	199.27	81.53	56.54	67.22	224.58	13.8	147.78	122.29	47.96	213.95	38.32	174.22	176.59	111.96	27.79	1666.62	20.4	31.2	2.48	77.2	115.35	146.17	164.88	-0.73	23.27	99.88	11.09	76.09	55.09	21.7
1200.6	66.32	3.18	151.73	290.59	4.71	153.8	8.06	115.14	66.64	158.56	196.64	46.35	55	1.46	132.68	164.37	68.6	41.59	164.87	199.22	81.54	56.35	67.77	225.43	13.55	147.81	122	48.02	214.53	38.64	175.08	176.83	111.91	27.79	1645.31	20.09	31.05	2.5	78.3	115.13	146.83	167.23	-0.92	23.23	100.21	11.25	76.7	54.58	22.19
1206.47	65.87	2.95	151.64	291.62	4.42	154.3	7.69	115.46	65.3	158.87	197.59	46.78	55.46	1.07	131.95	164.92	69.21	41.81	165.64	199.21	81.6	56.34	68.36	226.26	13.77	147.47	121.55	47.74	214.88	39.37	175.46	177.29	111.79	27.65	1625.58	19.7	31.21	2.64	79.8	115.37	146.98	168.46	-1.01	23.19	100.2	11.04	77.57	53.84	22.31
1212.34	65.75	2.59	151.41	293.64	4.28	155.35	6.81	114.79	64.26	160.12	198.59	46.91	56.12	0.98	130.41	165.67	69.47	42.44	167	199.66	81.81	56.54	68.94	227.43	14.47	147.72	120.55	47.18	214.92	40.36	175.41	177.04	112.05	27.54	1606.7	19.37	31.46	2.55	80.93	116.06	146.33	168.83	-0.73	23.24	100.33	11.01	78.64	53.2	22.22
1218.21	66.39	2.2	151.71	296.67	4.18	157.01	5.83	113.88	63.98	162	199.18	46.97	56.68	1.21	128.67	166.84	69.46	43.22	168.16	200.76	82.29	56.89	69.49	228.68	15.09	148.61	119.26	46.36	214.52	41.22	175.32	176.37	112.78	27.31	1587.46	19.14	31.64	2.35	81.73	116.67	145.13	169.6	-0.45	23.4	100.78	11.3	79.72	52.77	22.21
1224.08	67.51	1.81	152.49	299.92	4.15	158.98	5.19	113.24	64.26	163.43	199.4	47.17	57.12	1.65	127.48	168.17	69.55	44.07	168.47	201.73	82.93	57.17	70.26	229.57	15.22	149.34	118.59	45.33	214.15	41.69	175.63	176.08	113.91	26.95	1568.02	19.16	31.68	2.49	82.51	116.78	143.99	171.08	-0.37	23.56	101.22	11.47	80.39	52.5	22.33
1229.95	68.76	1.84	153.21	302.89	4.47	160.93	5.07	113.16	64.77	164.71	199.49	47.53	57.67	1.91	127.14	169.16	70.24	44.91	168.1	202.1	83.17	57.45	71.35	230.11	14.98	149.59	119.07	44.47	214.85	41.78	176.37	176.22	115.09	26.86	1548.94	19.44	31.69	2.86	83.12	116.45	143.15	172.4	-0.4	23.56	101.41	11.41	80.55	52.46	22.34
1235.82	69.62	2.72	153.77	305.56	5.06	162.63	5.27	113.28	65.46	165.62	199.54	47.95	58.33	1.77	127.73	169.71	71.64	45.73	167.53	202.43	83.12	58.06	72.43	230.28	14.85	149.8	120.53	44.31	216.57	41.77	176.93	176.33	115.73	27.09	1530.36	19.6	31.93	2.97	83.53	115.9	142.54	173.03	-0.52	23.54	101.43	11.35	80.67	52.56	22.35
1241.69	69.94	3.75	154.31	307.86	5.45	163.93	5.49	113.18	66.21	166.82	199.8	48.47	58.78	1.48	129.09	169.93	73.28	46.54	167.29	203.12	83.68	58.84	73.28	229.88	15.24	150.42	121.98	44.81	217.62	42.1	177.1	176.18	115.73	27.25	1512.61	19.43	32.26	2.79	84.09	115.22	142.33	173.53	-0.82	23.73	101.38	11.05	81.14	52.58	22.2
1247.56	70.39	3.86	154.57	309.88	5.51	164.94	5.65	112.93	66.53	168.38	200.74	49.03	58.82	1.26	130.53	170	74.5	47.15	167.61	203.89	84.68	59.42	74.17	229.14	16.24	151.49	122.27	45.21	216.95	42.88	177.5	176.06	115.75	27.11	1495.56	19.09	32.58	2.54	85	114.61	142.58	174.51	-1.41	24	101.41	10.71	81.94	52.46	22.15
1253.44	71.45	3.12	154.53	311.94	5.59	166.18	6	112.74	65.95	170.36	202.46	49.51	58.79	0.94	131.12	170.52	75.08	47.3	168.32	204.42	85.45	60	75.34	228.86	17.55	152.72	121.35	44.99	215.83	43.61	178.47	176.31	116.1	26.75	1478.43	18.92	33.34	2.17	85.95	114.3	143	175.74	-2.21	24.2	101.65	10.4	83.05	52.38	22.33
1259.31	72.56	2.44	154.69	313.88	5.69	167.79	6.69	112.72	64.98	172.17	204.32	50.15	59.26	0.44	130.53	171.98	75.16	47.25	169.1	204.62	85.71	60.91	76.64	229.33	18.53	154.05	120.18	44.49	216.02	43.88	179.62	176.61	116.37	26.3	1460.72	19.26	34.63	1.56	86.53	114.11	143.55	177.06	-2.69	24.54	101.84	10.18	84.29	52.61	22.64
1265.18	73.11	2.33	155.42	315.24	5.36	169.24	7.35	112.71	64.55	173.05	205.71	51.18	60.03	-0.08	129.41	174.07	75	47.66	169.82	204.63	85.84	62.06	77.75	230.15	18.59	155.49	119.4	44.26	217.5	43.83	180.63	176.42	116.51	25.88	1442.66	19.76	35.68	0.93	86.75	113.93	144.32	178.95	-2.53	25.03	101.75	10.15	85.29	53.28	23.14
1271.05	73.58	2.59	156.35	316.39	4.61	170.27	7.39	112.53	64.69	173.06	206.97	52.23	60.53	-0.29	128.58	175.93	75.08	48.62	170.28	204.7	86.07	63.27	78.49	231.04	17.77	156.66	118.97	44.29	219.13	43.93	181.46	175.93	116.9	25.65	1424.67	19.64	35.81	0.61	86.95	113.96	144.75	181.61	-2.19	25.36	101.84	10.3	86.15	53.96	23.74
1276.92	74.86	2.65	156.77	318.35	4.02	171.36	6.77	112.31	64.8	173	208.58	52.77	60.99	-0.03	128.23	176.96	75.66	49.64	170.48	205	86.45	64.17	79.02	232.04	16.78	157.13	118.45	44.1	220.15	44.45	182	175.59	117.56	25.77	1407.03	18.97	35.37	0.62	87.28	114.41	144.36	184.1	-2.38	25.5	102.52	10.34	87.17	54.02	24.05
1282.79	76.69	2.36	156.65	321.1	3.89	173.04	6.02	112.15	64.41	173.42	210	52.91	61.97	0.22	128.25	177.45	76.45	50.47	170.82	205.41	87.15	64.39	79.82	232.89	16.39	157.09	117.55	43.54	220.43	45.27	182.19	175.56	118.24	26.18	1389.7	18.53	35.09	0.91	87.75	115.24	143.83	185.37	-3.02	25.47	103.29	10.06	88.17	53.49	23.88
1288.66	77.91	2.11	156.74	323.41	4.02	175.16	5.7	112.09	63.47	174.06	210.66	53.12	63.37	-0.52	128.69	178.08	77.27	51.19	171.36	205.58	88.12	64.22	81.08	233.03	16.64	157.05	116.51	42.95	220.45	46.04	182.49	175.87	118.9	26.57	1372.51	18.58	35.17	1.39	88.57	115.99	143.96	185.53	-3.28	25.39	103.62	9.49	88.86	52.77	23.42
1294.53	78.11	2.2	157.76	325.08	4.19	177.04	5.84	112.23	62.68	174.21	211.32	53.54	64.57	-2.51	129.15	179.05	78.22	51.81	171.72	205.37	88.84	64.36	82.35	232.41	17.06	157.03	115.91	42.51	221.03	46.45	183.63	176.34	119.77	26.9	1355.96	18.54	35.36	1.89	89.8	116.12	144.46	185.57	-2.91	25.81	103.59	8.86	89.34	52.18	23.12
1300.4	77.91	2.62	159.4	327.55	4.4	178.19	6.19	112.62	62.93	173.9	212.9	54.1	65.4	-4.34	129.03	180.28	79.26	52.3	172.06	205.32	89.06	64.88	83.18	231.77	17.34	157.05	116.12	42.25	222.44	46.68	185.62	176.38	120.86	27.23	1340.62	17.77	35.54	2.3	91.18	115.82	144.76	186.26	-2.56	26.75	103.62	8.54	89.92	51.88	23.55
1306.27	77.91	3.2	160.82	331.18	4.49	178.96	6.53	113.27	64.08	174.06	214.86	54.85	66.25	-4.47	128.5	181.78	80.25	52.6	173	205.91	89.07	65.43	83.9	231.97	17.55	157.58	116.97	42.44	224.1	47.29	187.68	175.73	121.59	27.36	1326.17	16.57	35.92	2.71	92.51	115.76	144.84	187.64	-2.7	27.52	104.07	8.55	90.71	51.72	24.58
1312.14	78.33	3.69	161.82	334.6	4.38	180.04	6.81	114.22	65.15	175.16	216.14	55.74	67.5	-3.74	128.18	183.32	81.26	52.81	174.5	206.48	89.2	65.93	84.83	233.04	17.94	158.85	117.94	43.2	225.24	48.36	189.26	175.1	121.74	27.11	1311.59	15.99	36.44	2.96	93.84	115.81	144.69	189.3	-3.03	27.97	104.76	8.48	91.61	51.44	25.22
1318.01	79.39	4.02	162.72	337.12	4.38	181.88	7.07	115	65.62	176.51	216.94	56.49	68.88	-4.01	128.26	184.79	82.45	53.26	175.68	206.1	89.65	66.37	85.65	234.16	18.46	160.14	118.47	43.86	225.51	49.28	190.15	175.15	121.82	26.61	1296.41	16.4	36.84	2.66	95	115.44	144.14	191.11	-3.14	28.44	105.16	8.06	92.47	51.15	24.94
1323.88	81.14	4.31	163.42	339.21	4.73	184.33	7.19	114.89	65.76	177.41	217.88	56.85	69.64	-4.93	128.32	186.46	83.48	54.12	175.82	205.15	90.67	66.74	86.2	234.81	18.73	160.92	118.29	43.67	225.13	49.64	190.36	175.42	122.26	26.12	1280.85	16.98	37.3	1.94	95.64	115.03	143.57	193.16	-2.92	28.88	105.19	7.86	93.23	51.01	24.54
1329.75	82.8	4.59	163.61	341.42	5.15	186.85	7.04	114.06	65.88	178.19	218.65	56.85	69.73	-5.14	127.82	188.13	83.84	55.02	175.37	204.9	92.06	67.4	86.69	235.18	18.8	161.66	117.62	43.02	224.71	49.69	190.56	175.31	123	25.86	1264.59	17.2	38.05	1.46	95.89	115.3	143.47	195.07	-2.57	29.16	105.19	8.39	94.15	50.93	24.91
1335.62	83.49	4.7	163.41	343.93	5.38	189.11	6.85	113.4	66.06	179.24	219	56.89	69.76	-4.86	127.11	189.26	83.87	55.47	175.32	205.75	93.15	68.65	87.36	235.61	19.12	162.78	116.98	42.64	224.68	49.92	191.64	174.8	124.12	25.75	1247.27	17.27	38.89	1.43	96.36	116	143.76	196.44	-2.43	29.44	105.3	8.95	95.29	50.8	25.87
1341.49	83.6	4.42	163.27	346.62	5.45	190.94	6.98	113.26	66.1	180.3	219.63	57.34	69.95	-4.8	126.78	189.88	84.34	55.52	175.77	206.64	93.43	70.12	88.3	236.06	19.73	164.11	116.47	42.49	224.98	50.41	193.35	173.82	125.8	25.58	1229.98	17.21	39.58	1.49	97.33	116.53	144.1	197.66	-2.54	29.86	105.48	8.64	96.1	50.69	26.57
1347.36	84.15	3.83	163.57	349.23	5.48	192.15	7.14	113.13	65.71	181.06	221.07	57.95	70.14	-4.59	126.59	190.56	85.1	55.56	175.96	206.86	93.15	71.12	89.26	236.64	20.13	165.49	115.63	42.24	225.28	50.71	194.58	172.53	127.57	25.41	1214.11	17.04	40.14	1.56	98.52	116.68	144.56	199.29	-2.79	30.52	105.66	7.89	96.56	50.8	26.56
1353.24	85.22	3.39	164.51	351.82	5.68	193.22	6.89	112.62	64.98	181.7	222.95	58.33	70.72	-3.87	126.2	191.67	85.78	55.79	175.71	207.05	93.24	71.56	89.94	237.57	20.37	166.72	114.33	42.09	225.5	50.77	194.88	171.78	128.63	25.52	1199.49	17.04	40.52	1.72	99.72	116.26	145	201.09	-3.13	31.55	105.9	7.6	97.5	51.15	26.05
1359.11	86.1	3.24	165.68	354.59	5.93	194.96	6.5	112.1	64.54	182.48	224.64	58.76	72.11	-3.19	126.06	193.07	86.64	56.37	175.76	207.91	94.24	71.86	90.76	238.65	20.87	167.41	113.24	42.26	225.85	51.21	194.85	172.25	128.85	25.79	1185.31	17.05	40.47	1.73	100.99	115.21	144.91	202.95	-3.32	32.62	106.31	7.73	99.28	51.46	25.72
1364.98	86.43	3.06	166.26	357.4	5.68	197.15	6.44	112.13	64.69	183.29	225.8	59.78	74	-3.45	126.35	194.28	87.79	57.52	176.55	209.25	95.59	72.33	92.29	239.4	21.52	167.57	112.93	42.54	226.43	52.11	195.31	173.52	129.01	25.74	1171.71	16.65	40.11	1.58	102.1	114.15	144.21	205.49	-3.07	32.9	107.03	7.85	101.25	51.7	26.02
1370.85	86.69	3	166.28	359.86	4.87	199.13	6.52	112.63	64.87	184.01	226.36	61.04	75.83	-4.98	126.78	195.19	88.9	59	177.69	210.63	96.45	72.98	94.31	239.56	21.86	167.89	113.28	42.5	227.15	52.82	196.48	174.6	129.88	25.46	1158.99	16.03	39.96	1.64	102.73	113.79	143.41	208.71	-2.53	32.45	108.03	8.04	102.78	51.95	26.79
1376.72	87.38	3.33	166.57	361.81	4.23	200.86	6.37	113.22	64.63	184.74	226.61	61.76	77.23	-6.39	127.3	196.09	89.92	60.19	178.89	211.77	96.57	73.51	96.42	239.32	21.92	169.21	114	41.95	227.95	53.18	198.23	175.07	131.27	25.46	1146.25	15.82	40.33	2	103.32	113.99	142.95	211.76	-2.19	32.29	108.88	8.45	103.96	51.96	27.79
1382.59	88.27	3.74	167.5	363.89	4.22	202.47	6.09	113.62	64.1	185.54	227.07	62	77.98	-5.71	127.62	196.91	90.96	60.82	180.19	212.32	96.21	73.72	98.8	239.31	22.12	171.57	114.95	41.14	228.96	53.79	200.31	175.22	132.49	25.64	1132.4	16.25	41.08	2.33	104.7	114.31	142.98	214.22	-2.22	32.78	109.1	8.73	104.99	51.51	28.82
1388.46	89.13	3.85	168.7	366.7	4.41	204.02	5.93	113.59	63.55	186.49	228.07	62.46	78.36	-3.32	127.14	197.57	92.05	61.14	181.27	212.1	95.92	74.09	101.16	240	22.54	174.02	115.85	40.48	230.26	54.82	202.19	175.27	133.4	25.48	1117.79	16.91	41.8	2.39	106.57	114.81	143.45	216.25	-2.28	33.35	108.96	8.62	105.9	50.82	29.57
1394.33	90.51	3.74	169.69	369.86	4.34	205.93	5.95	113.18	63.07	188.15	229.76	63.24	78.94	-1.4	125.94	198.55	93.46	61.45	181.91	211.59	96.2	75.23	102.72	241.33	22.81	175.52	116.49	40.22	231.41	55.9	203.42	175.07	134.45	25.12	1103.3	17.27	42.24	2.22	108.03	115.47	143.95	218.02	-2.08	33.98	109.2	8.44	106.98	50.24	29.95
1400.2	92.87	3.42	170.19	373.05	4.2	208.5	6.16	113.16	62.9	191.3	232.06	63.96	79.89	-0.89	124.66	200.05	95.43	62.03	182.68	211.28	97.1	76.91	103.41	242.86	22.64	175.99	117.1	40.25	231.97	56.99	204.2	174.49	135.72	24.92	1089.24	17.02	42.59	2.01	109.03	115.64	144.07	219.85	-1.76	34.98	110.13	8.35	108.45	49.84	30.09
1406.07	95.51	2.86	170.6	376.75	4.25	211.35	6.5	114.44	63.36	196.05	234.39	64.73	80.96	-1.08	123.82	201.88	97.48	63.05	183.99	211.31	98.43	78.38	103.69	243.91	22.29	176.21	117.56	40.58	232.36	58.34	204.96	173.95	136.69	24.63	1075.91	16.21	43.21	1.82	110.09	115.02	143.65	222.07	-1.59	35.93	111.64	8.08	109.65	49.59	30.16
1411.94	97.23	2.82	171.58	380.74	4.46	213.89	6.82	116.88	64.38	201.3	236.43	66.12	81.82	-1.4	123.59	204.26	98.83	64.46	185.26	211.8	99.99	79.35	103.98	243.85	22.33	176.86	117.08	41.3	233.11	59.75	205.79	174.06	137.3	23.94	1063.49	15.33	44.06	1.52	111.28	114.25	142.92	224.41	-1.62	36.26	113.2	7.51	110.09	49.56	30.3
1417.81	97.71	3.11	173.22	384.02	4.8	216.18	7.09	119.28	65.55	205.61	239.23	69.46	82.37	-1.82	123.63	207.32	99.63	66.12	185.76	212.64	101.43	80.14	104.68	243.02	22.99	177.94	115.56	41.88	233.91	60.76	206.71	174.75	138.24	23.27	1051.71	15.1	44.65	1.03	112.45	114.11	142.46	226.55	-1.73	36.29	114.06	6.82	110.57	49.59	30.63
1423.68	97.7	2.8	175.04	386.68	5.32	218.6	7.56	120.52	66.82	208.05	244.64	77.49	82.98	-2.14	123.46	210.42	100.69	67.73	185.82	213.61	102.43	81.08	106.04	242.65	24.03	179.05	114.16	41.58	234.21	61.14	207.99	175.33	139.57	23.07	1039.94	15.62	44.9	0.56	113.66	114.44	142.64	228.8	-1.78	36.59	114.11	6.42	112.03	49.35	31.2
1429.55	97.9	2.21	176.62	389.75	5.99	221.28	8.68	120.04	68.4	208.2	253.33	92.74	84.2	-2.27	123.2	212.75	102.26	68.84	186.36	214.77	103.01	82.13	108	243.35	25.05	180.21	113.73	40.76	234.03	60.98	209.7	175.58	140.58	23.07	1027.66	16.12	45.14	0.43	114.91	114.61	142.95	231.39	-1.85	37.19	114.05	6.45	114.25	48.9	31.9
1435.42	98.51	1.97	177.98	393.91	6.91	223.97	10.81	118.2	70.14	206.42	263.41	114.19	85.92	-2.73	123.18	214.31	103.8	69.49	187.51	216.07	103.2	83.22	110.42	244.7	25.56	181.85	113.96	40.35	233.82	60.86	211.27	175.87	141.19	22.8	1015.16	16	45.46	0.51	116	114.65	142.78	234.16	-2.18	37.95	114.22	6.56	116.5	48.65	32.45
1441.29	99.57	2.21	179.2	398.83	8.05	226.63	13.28	116.1	71.43	204	271.27	136.77	87.5	-3.62	123.27	215.78	105.08	70.18	188.61	217.1	103.02	84.43	112.95	246.14	25.55	183.88	114.2	40.42	234.05	61.44	212.31	176.21	141.77	22.3	1003.05	15.54	45.82	0.51	116.82	114.91	142.19	236.92	-2.74	38.81	114.55	6.42	118.27	48.85	32.61
1447.16	101.04	2.52	179.97	403.38	8.91	229.75	14.49	114.6	71.73	202.24	274.21	154.53	88.8	-4.02	123.5	217.56	106.33	71.04	189.05	217.66	102.82	85.73	115.05	247.48	25.53	185.57	114.16	40.32	234.64	62.7	213.11	176.17	142.23	21.98	991.42	15.16	46.28	0.58	117.69	115.26	141.63	239.29	-3.1	39.53	115.21	6.2	119.5	49.31	32.39
1453.04	102.82	2.61	180.17	406.63	8.94	233.49	13.64	113.65	70.84	201.35	271.86	162.96	90.32	-3.05	124.44	219.33	107.6	71.92	188.89	217.8	102.82	86.85	116.47	248.58	25.82	186.79	113.96	40.01	235.36	63.91	214.14	175.88	142.65	22.23	979.97	14.75	47.01	0.78	119.01	115.35	141.42	240.92	-2.82	39.88	116.17	6.11	120.72	49.5	32.02
1458.91	104.9	2.65	180.39	408.66	8.12	236.97	11.65	113.05	69.19	200.84	265.84	158.94	92.42	-1.12	126.21	220.69	108.75	72.98	188.86	217.62	103.07	87.59	117.35	249.3	26.2	188.18	113.63	39.79	236.21	64.64	215.37	176.24	143.48	23.15	968.66	14.46	48.22	0.88	120.53	115.28	141.54	242.4	-2.21	39.91	116.97	6.03	122.54	49.25	31.97
1464.78	106.84	2.8	181.08	410.12	6.88	239.38	9.57	112.91	67.45	200.74	259.06	142.61	95.17	0.77	127.87	221.88	109.96	74.42	189.66	217.52	103.99	88.12	118.13	249.9	26.45	189.85	112.95	39.64	236.97	65.36	216.58	177.15	144.61	24.23	957.47	14.61	49.66	0.82	121.84	115.1	141.69	244.69	-2.03	39.91	117.51	5.99	124.94	49.17	32.66
1470.65	108.04	2.9	181.99	411.84	5.96	240.88	7.63	113.17	65.86	201.55	254.04	119.8	98.67	1.84	128.6	223.43	111.35	76.13	191.22	217.99	105.67	88.71	119.61	250.74	26.66	191.22	111.92	39.55	237.34	66.46	217.91	177.15	145.43	24.61	946.15	15.02	50.73	0.74	123.04	114.75	141.61	247.57	-2.38	40.18	118.19	6.24	127.32	49.76	33.73
1476.52	108.81	2.68	182.63	414.6	5.76	242.02	5.96	113.47	64.44	203.22	251.54	99.2	102.74	1.26	128.1	225.54	112.69	77.82	193.04	218.67	107.12	89.45	122.15	251.9	27	192	111.01	39.69	237.62	67.69	219.58	175.71	145.77	24.01	934.4	15.15	51.28	0.77	124.59	114.4	141.52	250.17	-2.64	40.86	119.16	6.76	129.01	50.5	34.46
1482.39	109.8	2.26	182.83	418.46	5.81	243.32	5.09	113.34	63.55	204.91	251.03	86.01	106.52	-1.26	126.37	227.91	113.75	79.24	194.77	218.5	107.79	90.39	124.98	253.18	27.55	192.5	110.87	39.83	238.26	68.74	221.35	174.05	146.24	23.19	922.17	14.85	51.77	1.02	126.73	114.3	141.62	252.7	-2.56	41.77	120.08	7.09	129.84	50.42	34.89
1488.26	110.8	1.99	182.8	422.7	5.46	245.6	5.36	112.71	63.32	205.88	251.51	79.98	109.1	-4.25	124.16	230.02	114.77	80.49	196.37	217.28	108.35	91.64	127.21	254.28	28.22	193.36	111.86	39.68	239.04	69.46	222.93	173.35	147.5	22.84	909.91	14.31	52.64	1.31	129.09	114.17	141.73	256.27	-2.3	42.58	120.41	6.87	130.35	49.25	35.5
1494.13	111.36	1.99	182.76	426.67	4.89	249.21	6.3	112.01	63.49	206.41	252.25	78.58	110.37	-5.72	122.66	231.81	116.36	81.78	197.76	216.44	109.38	93.31	129.07	255.05	28.87	195.05	113.47	39.47	239.64	69.99	224.44	173.61	149.53	22.77	898.3	13.72	53.75	1.29	131.05	114.05	141.78	261.02	-1.97	43.36	120.05	6.22	131.32	47.73	36.36
1500	111.94	2.05	182.65	430.29	4.72	253.16	6.91	111.51	64.02	207.12	253.22	79.54	110.7	-5.11	122.21	233.99	118.97	83	198.67	217.19	110.63	95.15	131.26	255.73	29.56	197.27	114.68	39.47	240.1	70.95	226.13	174.26	151.66	22.53	887.63	13.39	54.58	1.03	132.53	114.44	142.08	265.71	-1.73	44.32	119.54	5.61	132.73	47.04	37.13
1501	113.38	2.08	182.51	433.78	5.11	256.24	6.71	111.1	64.82	208.14	254.77	81.32	110.29	-3.12	122.22	237.15	122.28	84.11	198.97	218.77	111.65	96.48	133.51	256.44	30.39	199.13	114.92	39.46	240.72	72.7	227.92	174.93	153.27	22.35	877.67	13.53	54.89	0.79	133.94	115.16	142.64	269.04	-1.75	45.38	119.46	5.49	134.16	47.42	37.63
1515.26	115.75	2.07	182.7	437.4	5.45	258.28	5.95	110.85	65.29	209.42	256.88	83.03	109.66	-0.45	122.3	240.67	125.31	85.33	199.06	219.8	112.24	97	135.12	256.82	31.21	200.32	114.22	39.18	241.76	74.64	229.51	175.48	154.7	22.47	867.7	13.91	54.96	0.68	135.54	115.35	142.96	271.03	-1.93	46.32	120.01	5.88	135.83	47.95	38.07
1529.51	118.44	1.93	183.44	441.41	5.2	260.14	5.03	110.91	64.88	210.92	258.98	84.43	109.63	2.53	122.71	243.44	127.25	86.82	199.39	220.24	112.63	97.22	136.42	256.69	31.76	201.46	112.98	38.73	242.98	75.85	231.08	175.67	156.62	22.66	857.21	14.17	55.32	0.58	137.41	114.91	142.76	272.94	-2.06	47.02	120.94	6.4	137.96	48.22	38.68
1543.77	121	1.73	184.75	445.58	4.58	262.92	4.51	111.03	63.9	212.56	260.31	85.62	110.43	5.39	123.58	245.31	128.19	88.56	200.02	220.91	113.29	97.87	138.28	256.4	32.07	203.04	111.99	38.39	243.92	76.2	232.94	175.32	158.75	22.57	846.4	14.24	56.13	0.39	139.46	114.57	142.32	276.01	-1.92	47.71	121.8	6.62	140.02	48.67	39.24
1558.03	123.41	1.63	186.75	449.69	4.13	267.02	4.91	110.98	63.13	214.55	260.97	86.43	111.71	7.32	124.43	247.09	128.81	90.46	201.03	222.16	114.27	99.37	140.88	256.38	32.52	204.86	111.69	38.23	244.37	76.54	234.69	174.58	160.33	22.18	835.8	14.18	56.93	0.31	141.35	114.62	142.15	280.26	-1.54	48.63	122.35	6.59	141.94	49.25	39.4
1572.29	125.49	1.79	189.05	454.28	4.05	271.81	5.84	111.06	62.87	216.93	262.07	86.81	113.38	7.49	124.74	249.06	129.64	92.47	202.64	223.32	115.21	101.64	143.72	256.82	33.08	206.49	111.73	38.08	244.62	78.09	236	174.06	161.44	21.64	825.56	14.18	57.51	0.52	142.85	114.59	142.53	284.69	-1.24	49.68	122.8	6.51	144.38	49.37	39.36
1586.54	126.92	2.12	190.79	459.74	3.94	281.24	6.28	111.54	63.34	219.19	266.07	87.29	115.42	5.75	124.34	250.8	130.84	94.52	204.55	223.38	116.04	104	146.29	257.64	33.33	207.66	111.53	37.76	245.12	80.91	237.6	174.04	162.62	21.12	805.04	14.32	58.24	0.75	143.95	114.2	143.13	288.49	-1.23	50.7	123.79	6.2	145.87	49.06	39.69
1600.8	128.07	2.24	191.87	465.1	3.66	285.03	5.75	112.1	64.08	221.16	267.56	88.35	117.42	3.01	123.35	252.38	132.51	96.46	206.02	222.45	117.06	105.63	148.37	258.7	33.33	208.71	111.19	37.31	246.02	83.81	239.89	174.12	164.26	20.92	794.86	14.34	59.43	0.72	145.07	113.93	143.43	291.87	-1.35	51.78	125.65	5.68	147.35	48.76	40.74
1615.06	129.72	2.06	192.87	469.42	3.6	287.7	4.98	112.35	64.87	223.13	269.46	89.88	119.06	0.38	122.34	254.35	134.65	97.99	206.68	221.65	118.31	106.55	150.14	259.69	33.42	210.27	111.09	36.92	247.1	85.94	242.15	173.94	166.45	21	785.86	13.98	61.02	0.51	147.08	114.01	143.4	295.46	-1.4	52.92	127.74	5.59	150.21	48.67	42.38
1629.31	131.74	1.98	193.77	473.07	3.77	289.91	4.84	112.47	65.58	225.24	272.43	91.58	120.52	-1.67	121.95	256.8	136.87	99.07	206.77	221.53	119.46	107.63	151.9	260.25	33.68	212.57	110.86	36.83	247.8	87.31	243.88	173.74	168.52	20.84	778.04	13.45	62.63	0.19	149.92	113.76	143.21	299.42	-1.28	53.84	129.09	6.14	152.98	48.66	44.01
1643.57	133.3	2.34	194.32	476.58	3.8	292.75	5.31	112.74	66.08	227.22	275.41	93.15	122.19	-3.09	122.25	259.52	138.7	99.98	206.77	221.67	120.32	109.39	153.92	260.75	34.29	215.18	109.65	36.96	247.52	88.39	245.59	173.7	169.77	20.33	769.99	13.11	63.76	-0.23	152.5	112.98	142.81	303.36	-1.13	54.31	129.67	6.69	156	48.36	44.93
1657.83	134.88	2.98	195	479.97	3.49	296.64	5.79	112.98	66.16	228.66	277.04	94.54	124.38	-4.16	122.66	262.37	140.29	100.98	206.87	221.7	121.1	111.5	156.31	261.8	35.35	217.51	107.87	37.02	246.6	89.55	247.42	173.67	170.55	20.05	760.88	12.91	64.4	-0.55	154.33	112.48	142.15	307.08	-1.13	54.5	130.12	6.69	158.73	47.47	45.12
1672.09	137.6	3.6	196.34	483.38	3.29	301.19	5.97	112.98	65.88	229.45	277.69	96.11	127.17	-5.38	122.45	265.03	142.12	102.3	206.9	221.41	122.02	113.1	159.23	263.09	36.55	219.3	107.01	36.94	246.09	90.86	248.71	173.55	171.62	20.25	751.59	12.58	65.12	-0.52	155.89	112.74	141.44	310.77	-1.3	54.94	130.61	6.46	160.51	46.41	45.23
1686.34	141.04	4.09	198.09	487.44	3.87	305.99	5.99	112.68	65.58	230.07	278.64	98	130.17	-6.48	121.58	267.18	144.17	103.89	206.84	220.75	123.04	113.79	162.83	263.84	37.54	220.76	107.37	36.85	246.34	92.32	249.14	173.25	173.06	20.47	743.1	12.22	66.34	-0.3	157.63	113.31	140.77	314.56	-1.48	55.91	131.19	6.58	161.78	45.97	45.86
1700.6	143.9	4.35	199.58	492.71	4.96	310.97	6.11	112.24	65.36	231.14	280.18	100.06	132.83	-6.44	120.71	269.01	146.2	105.4	207.06	220.3	124.21	114.37	166.75	264.17	38.02	222.3	107.97	36.87	247.11	93.77	249.44	172.96	174.45	20.33	734.98	12.16	67.81	-0.39	159.79	113.6	140.08	318.31	-1.64	57.11	132.22	6.96	163.44	46.03	47.05
1714.86	146.05	4.37	200.38	499.02	5.48	316	6.22	112.04	65.05	232.92	281.85	102.25	134.95	-5.55	120.03	270.92	148.38	106.84	207.86	220.63	125.68	115.84	170.38	264.81	38.13	224.16	108.47	36.88	248.3	94.88	250.75	173.05	175.57	19.94	726.28	12.41	69	-0.78	162.58	113.36	139.43	322.15	-1.92	58.31	133.44	7.12	165.85	45.84	48.33
1729.11	148.27	4.35	200.86	505.46	5.1	320.78	6.13	112.38	64.71	235.27	283.43	104.27	136.55	-5.55	119.05	273.06	150.98	108.59	208.89	221.66	127.2	118.16	173.62	265.84	38.56	226.16	109.12	36.48	249.6	95.69	253.25	173.42	176.41	19.71	717.41	12.62	69.91	-0.92	165.87	112.99	139.09	326.43	-2.47	59.72	134.23	7.12	168.94	45.42	49.21
1743.37	150.83	4.6	202.02	510.91	4.68	325.38	6.02	113.19	64.73	237.8	284.83	105.67	137.93	-6.87	117.98	275.28	153.81	110.45	209.86	222.99	128.4	120.63	176.76	266.78	39.42	228.32	109.35	35.54	250.43	96.7	256.17	173.39	177.17	19.91	709.7	12.54	70.95	-0.75	168.98	112.99	139.2	331.15	-2.95	61.31	134.75	7.14	172.44	45.3	49.8
1757.63	153.59	5.14	203.97	515.2	4.87	330.05	5.89	114.02	65.27	240.18	286.45	106.78	139.91	-7.73	118.07	277.55	156.49	112.09	211.35	224.27	129.49	122.68	179.74	267.69	39.98	230.87	108.37	34.7	250.65	97.99	259.13	172.77	178.31	20.31	702.99	12.48	72.17	-0.56	171.43	113.35	139.39	335.94	-2.92	62.6	135.48	6.94	175.72	45.5	50.54
1771.89	156.6	5.67	205.62	519.35	5.43	334.83	5.51	114.37	66.01	242.29	289.17	108.45	142.78	-6.97	119.53	280.44	158.82	113.89	213.79	225.49	130.96	124.29	182.45	268.82	40.09	233.63	106.51	34.56	250.51	99.43	262.16	172.21	180.02	20.59	695.71	12.78	73.3	-0.26	173.59	113.49	139.27	340.52	-2.7	63.38	136.45	6.45	178.24	45.81	51.37
1786.14	159.93	5.93	206.26	524.45	5.82	339.84	5.31	114.2	66.48	244.13	293.08	111	145.93	-5.9	120.54	284.44	160.93	116.22	216.43	226.68	132.73	125.85	185.42	269.65	40.26	236.05	105.3	34.97	250.29	101.14	264.99	172.29	181.68	21.03	687.47	13.11	74.3	0.19	176.18	113.01	139.04	344.79	-2.82	64.27	137.36	5.91	180.35	46.16	51.95
1800.4	163.06	5.93	206.51	530.46	5.87	345.06	5.77	113.71	66.57	245.74	297.27	114.26	149.12	-6.2	119.99	288.85	163.18	118.76	218.19	227.21	134.29	127.57	189.15	269.77	40.84	237.65	105.55	35.34	250.09	103.12	267.32	172.56	182.91	21.73	679.3	12.91	75.33	0.44	179.26	112.17	138.91	348.84	-3.07	65.97	137.74	5.33	183.07	46.25	52
1814.66	165.38	5.78	207.18	536.36	5.83	349.75	6.64	112.93	66.61	246.99	300.9	118.43	152.38	-7.53	119.09	292.43	165.57	121.06	218.99	226.57	135.51	129.29	193.05	269.9	41.87	238.46	106.05	35.42	249.7	105.15	269.23	172.12	184.2	21.98	671.86	12.19	76.74	0.29	182.09	111.43	138.59	353.08	-3.12	68.36	137.49	4.79	186.5	45.89	51.55
1828.91	167.13	5.51	208.14	540.89	5.9	353.55	7.55	112.01	66.89	247.61	303.86	123.93	155.3	-8.41	119.11	294.91	167.82	123.22	219.87	225.39	136.45	130.95	196.39	270.73	43.13	239.35	105.34	35.33	249.25	107.25	270.84	170.95	185.95	21.28	664.86	11.46	78.63	-0.01	184.34	111.12	137.97	357.88	-2.99	70.68	137.35	4.55	189.48	45.52	51.31
1843.17	168.99	5.32	208.78	543.75	6.03	357.11	8.4	111.57	67.14	247.7	306.42	130.62	157.74	-7.99	119.82	296.92	170.13	125.59	221.73	224.56	137.04	132.72	199.69	271.83	44.16	241.41	103.92	35.19	249.21	109.62	272.23	169.99	187.87	20.31	657.68	11.19	80.32	-0.09	186.58	111.42	137.58	362.99	-2.66	72.41	137.93	4.7	191.53	45.53	52.03
1857.43	171.12	5.39	209.2	545.72	6	360.86	9.03	111.86	66.86	248	308.38	137.35	160.49	-6.64	120.61	298.85	173.08	128.16	224.09	224.31	137.7	134.62	203.54	272.47	44.7	244.74	103.2	34.94	249.5	112.19	273.75	170.05	189.53	19.94	649.63	11.43	81.25	0.09	189	111.94	137.74	367.93	-2.21	73.62	138.99	5.03	193.48	45.69	53.44
1871.69	173.46	5.48	209.94	547.8	5.66	364.56	9.03	112.27	66.25	249.23	309.02	142.56	164.35	-5.66	121.27	300.95	176.52	130.55	225.79	224.59	139.12	136.67	207.57	272.49	45.09	248.18	103.27	34.54	249.99	114.37	275.76	170.84	191.21	20.07	640.73	11.7	81.99	0.34	191.21	111.97	138.07	372.8	-1.99	74.66	140.18	5.54	196.02	45.68	54.82
1885.94	180.06	5.45	211.11	550.5	4.99	368.34	8.19	112.2	65.84	251.14	308.62	145.32	168.98	-5.8	121.45	303.45	179.35	132.77	226.58	225.46	141.15	139.16	211.48	271.85	45.97	250.62	103.21	34.3	250.82	115.78	277.97	171.17	193.48	20.13	632.12	11.79	83.27	0.51	193.51	111.71	138.05	377.78	-2.14	76.01	141.44	6.3	199.05	45.46	55.85
1900.2	183.68	5.47	212.44	553.89	4.33	372.86	6.92	111.89	65.63	252.71	308.47	145.6	173.33	-6.32	120.87	306.33	181.21	135.09	227.12	226.52	143.02	141.98	215.32	270.82	47.59	252.12	102.88	34.56	251.56	116.89	279.78	170.75	195.98	19.76	624.88	12.04	84.94	0.42	196.54	111.83	137.56	382.88	-2.47	77.74	142.52	6.94	202.47	45.1	56.48
1914.46	186.79	5.47	213.61	558.19	4.22	378.22	5.86	111.9	65.5	253.51	309.13	143.8	176.86	-6.32	119.78	309.44	183.33	137.37	228.05	227.16	144.6	144.53	218.99	270.16	49.39	253.48	102.89	34.79	251.59	118.69	281.39	170.64	197.73	18.88	618.73	12.37	86.38	0.05	199.95	112.24	136.73	388.35	-2.7	79.56	143.19	7.11	205.96	44.83	56.86
1928.71	189.79	5.31	214.77	563.63	4.64	383.69	5.3	112.53	65.71	253.98	310.27	141.02	179.86	-5.72	118.54	312.74	186.6	139.34	229.31	227.33	146.3	146.81	222.7	270.12	50.57	255.09	103.34	34.36	251.3	121.39	283.33	171.24	198.72	17.95	612.61	12.16	87.51	-0.27	202.98	112.44	135.9	394.28	-2.69	81.15	143.86	7.02	208.77	44.82	57.48
1942.97	193.25	5.28	216.51	569.28	4.99	388.92	5.38	113.34	66.16	254.8	311.57	138.85	182.77	-4.88	117.7	316.03	190.21	141.32	230.36	227.1	148.23	149.28	226.95	270.03	51.24	256.79	103.83	33.65	251.27	124.08	285.68	171.54	199.88	17.65	605.93	11.35	88.84	-0.12	205.53	112.32	135.64	400.17	-2.56	82.45	144.96	7.15	210.87	44.8	58.75
1957.23	196.93	5.56	218.78	573.57	4.94	394.48	5.95	113.29	66.54	256.27	312.67	138.27	185.9	-4.59	117.85	319.1	193.21	144.01	230.77	226.29	150.01	151.77	231.65	269.46	51.99	258.54	104	33.48	251.31	126.07	288.29	171.18	201.55	18.23	598.69	10.74	90.7	0.46	207.95	111.73	136.27	405.69	-2.51	83.65	146.19	7.73	213.3	44.6	60.46
1971.49	200.23	5.84	220.57	576.49	4.8	400.7	6.4	111.97	66.83	258.21	313.37	139.11	189.46	-5.51	118.62	322.1	195.64	147.48	230.86	225.37	151.32	153.96	236.06	268.86	52.77	260.49	103.65	33.66	251.08	127.94	290.79	170.86	203.26	19.17	591.05	10.86	92.62	0.96	210.59	110.7	137.19	410.62	-2.43	85.09	147.46	8.37	216.93	44.3	61.97
1985.74	202.9	5.86	221.33	579.88	4.94	407.2	6.34	110.5	67.21	260.24	313.98	140.63	193.08	-7.2	118.92	325.79	197.85	150.7	231.08	225.06	152.09	156.07	239.63	268.72	53.24	262.9	102.62	33.41	250.63	130.41	292.46	170.44	204.79	19.7	583.48	11.32	93.92	0.9	213.55	109.87	137.41	414.65	-2.34	86.76	149.09	8.29	221.2	43.91	63.12
2000	205.23	5.75	221.48	584.68	5.32	413.78	5.97	110.11	67.82	261.88	314.88	142.52	195.84	-8.27	118.33	330.59	199.83	152.62	231.38	225.29	152.48	158.54	242.75	268.94	53.69	266.01	101.35	32.64	250.24	132.99	293.2	169.16	206.36	19.56	576.74	11.46	94.82	0.38	216.62	109.76	136.79	418.16	-2.5	88.31	150.76	7.61	224.84	43.54	64.38
2001	207.94	5.75	221.5	589.82	5.41	420.61	5.95	110.7	68.81	262.97	316.21	145	197.75	-7.87	117.46	335.56	201.72	153.66	231.99	225.56	153.04	161.63	246.25	269.13	54.51	269.46	100.61	31.86	250.1	134.77	293.81	167.29	207.88	19.19	571.26	11.23	96.06	-0.15	219.52	110.25	136.04	422.04	-2.98	89.54	151.87	7.28	227.54	43.58	65.9
2023.2	211.62	5.87	221.33	594.49	4.98	427.42	6.69	111.47	69.74	264.11	318.07	147.91	199.9	-6.46	116.96	339.28	203.95	155.41	233.43	225.47	154.34	165.02	250.21	269.27	55.5	272.41	100.28	31.3	249.9	135.96	295	165.77	209.24	19.06	566.42	10.96	97.61	-0.48	222.19	110.9	135.59	426.57	-3.77	90.76	152.69	7.44	230.17	44.16	67.04
2045.4	215.97	5.95	221.08	599.04	4.54	433.5	7.46	111.84	69.75	265.87	320.43	150.84	202.98	-5.03	117.05	341.59	206.58	158.8	235.46	225.09	156.13	167.73	254.3	269.63	56.46	274.7	99.69	30.93	249.26	137.68	296.92	165.01	210.74	19.16	561.11	10.81	99.01	-0.58	224.96	111.22	135.24	431.31	-4.76	92.34	153.69	7.44	233.27	44.74	67.5
2067.6	219.94	5.66	221.3	603.54	4.52	438.7	7.3	111.71	68.78	267.79	322.87	153.86	206.77	-4.32	117.55	343.65	209.08	163.1	237.39	224.92	157.69	169.26	258.52	270.16	57.56	276.81	98.74	30.77	248.64	140.17	299.38	164.87	212.45	19.24	555.42	10.64	100.29	-0.51	227.83	110.72	134.72	435.94	-5.38	94.16	154.66	7.22	236.45	44.63	67.86
2089.8	222.88	5.53	222.47	607.85	4.57	443.58	6.51	111.4	67.97	269.04	324.86	156.97	210.9	-4.77	117.87	346.44	211.22	166.89	238.9	224.88	158.93	170.41	262.79	270.65	58.6	278.73	97.95	30.77	248.47	142.7	301.89	165.13	213.91	19.33	550.44	10.5	101.84	-0.33	230.54	109.11	133.9	440.64	-5.32	95.7	155.38	7.13	239.41	43.82	68.99
2112	225.14	5.62	224.34	612.04	4.29	448.44	6.03	111.16	67.98	269.9	326.18	159.92	215.08	-6.15	117.31	349.84	213.28	169.37	239.94	224.25	160.32	172.09	266.87	271.23	59.33	280.07	97.76	30.87	248.22	145.26	304.1	165.38	214.96	19.66	546.04	10.55	103.8	-0.08	233.27	106.38	132.84	445.82	-5.1	96.78	156.07	7.16	242.35	43.05	70.91
2134.2	227.64	5.8	225.73	615.71	3.92	453.2	6.06	110.85	68.33	271.35	326.88	162.56	219.2	-7.45	115.83	353.16	215.53	170.86	240.33	223.19	162.04	174.17	270.73	271.94	59.91	281.12	97.95	31.15	247.41	148.11	305.9	165.41	215.91	20.1	540.64	10.6	105.94	0.28	236.51	102.97	132.11	451.37	-5.13	97.81	156.89	7.05	245.51	42.87	72.6
2156.4	230.92	5.78	225.74	618.46	3.98	457.86	6.19	110.3	68.63	273.49	327.28	164.89	223.55	-7.93	114.17	355.77	218.06	172.25	240.28	222.8	163.91	176.26	274.51	272.31	60.58	282.37	97.67	31.48	246.54	150.64	307.3	165.53	216.9	20.09	533.82	10.4	107.94	0.53	240.18	99.71	131.89	456.48	-4.89	99.41	157.78	6.68	249.02	43.2	73.32
2178.6	234.81	5.59	224.85	620.56	4.57	462.48	6.27	109.75	69.22	275.41	327.76	167.17	228.26	-7.7	113.2	357.71	220.92	174.26	240.43	223.27	165.77	178.48	278.39	272.19	61.41	283.79	96.89	31.57	246.43	152.41	308.38	165.9	217.86	19.49	526.89	10.18	109.42	0.48	244.04	97.36	131.64	460.72	-4.06	101.67	158.5	6.29	253.1	43.87	73.74
2200.8	238.6	5.34	224.33	622.32	5.18	467.22	6.39	109.59	70.03	276.47	328.55	169.64	232.91	-7.25	112.93	359.61	223.92	176.9	240.85	223.32	167.3	181	282.52	271.86	62.47	285.32	96.71	31.56	246.92	153.73	309.15	166.12	218.97	18.96	520.66	10.26	110.36	0.35	248.09	96.19	131.22	464.74	-3.28	104.24	158.83	6.32	257.43	44.49	74.87
2223	241.91	5.11	224.87	623.93	5.44	472.3	6.52	109.78	70.19	276.89	329.57	172.14	237.03	-6.8	112.46	361.9	226.54	179.65	240.93	221.99	168.21	183.54	286.93	271.35	63.89	287.1	97.46	31.56	246.79	155.11	309.62	165.72	220.47	19	514.57	10.46	111.35	0.16	252.01	95.87	130.91	469.32	-3.13	106.8	159.06	6.8	261.15	44.57	76.56
2245.2	245.41	5.19	226.09	625.89	5.51	477.64	6.6	109.71	69.44	277.25	330.77	174.71	240.45	-6.19	111.61	364.3	228.59	182.08	240.55	219.9	168.77	185.81	291.61	270.49	65.48	289.13	98.21	31.28	245.69	156.97	310.18	164.8	222.26	19.42	508.2	10.56	112.94	-0.22	255.28	96.02	130.62	474.5	-3.3	109.13	159.57	7.28	263.92	44.18	78.09
2267.4	249.69	5.63	227.03	628.68	5.7	482.86	6.67	109.04	68.76	277.89	332.32	177.62	243.39	-5.46	111.22	366.6	230.73	184.5	240.3	218.5	169.57	187.89	296.48	269.62	66.73	291.29	98.06	30.69	244.66	159.49	311.47	163.98	223.96	19.76	502.32	10.64	115.13	-0.32	257.97	96.35	130.17	479.92	-3.3	110.9	160.19	7.63	266.22	43.62	79.22
2289.6	254.46	5.83	227.17	632.26	6.05	487.79	6.85	108.02	68.72	278.69	334.11	180.51	246.17	-5.2	111.7	368.82	233.76	187.53	240.4	218.56	170.66	189.97	300.87	269.09	67.49	293.46	96.61	30.28	244.33	162.21	313.42	163.6	225.15	19.67	497.5	10.7	117.4	0.32	260.36	96.51	129.67	485.4	-3.2	112.22	160.77	7.82	268.65	42.82	79.97
2311.8	259.21	5.28	226.69	636.11	6.38	492.22	7.4	107.13	68.82	279.33	335.33	182.79	249.03	-5.53	112.11	370.79	237.45	190.97	240.79	219.48	171.76	192.11	304.15	268.64	68.18	295.6	94.27	30.36	244.19	164.55	315.16	163.3	225.69	19.08	492.7	10.53	119.11	1.15	262.25	96.51	129.36	490.56	-3.37	113.71	161.34	7.57	271.53	41.98	80.6
2334	263.54	4.19	226.1	639.3	6.49	495.92	8.11	106.69	68.76	279.81	335.35	184.43	252.29	-5.77	111.47	372.51	240.82	194.16	241.71	220.2	172.87	194.39	306.68	267.95	69.11	297.74	92.47	30.6	243.99	166.54	316.08	162.59	226.2	18.27	486.95	10.22	120.22	1.2	263.72	96.48	129.24	494.72	-3.84	115.52	161.78	7.02	274.88	41.73	81.65
2356.2	267.11	3.22	225.85	641.03	6.49	499.67	8.24	106.66	68.87	280.39	334.74	186.01	256.2	-5.7	110.16	374.51	243.39	197.04	243.26	220.36	174.15	196.63	309.51	267.14	70.39	299.9	92.17	30.43	244.06	168.57	316.49	161.58	227.41	17.53	480.97	10.21	121.33	0.43	265.47	96.17	128.85	497.81	-4.39	117.29	162.06	6.91	278.5	42.28	83.2
2378.4	270.04	2.81	226.21	641.75	6.56	504.19	7.58	106.67	69.07	281.15	334.76	188.35	260.31	-5.56	109.15	376.89	244.41	198.42	244.95	219.33	175.44	198.45	313.19	266.27	71.96	303.01	92.61	29.74	244.2	169.69	316.77	160.48	228.94	16.86	475.72	10.55	122.94	-0.24	267.76	95.3	127.88	500.99	-4.61	118.93	162.34	7.45	282.08	43.01	84.67
2400.6	272.44	2.85	226.42	642.64	6.52	508.97	7.02	106.51	69.04	282.06	335.87	191.72	263.93	-5.5	108.55	379.08	245.43	199.79	246.05	218.02	176.68	200.08	317.16	265.32	73.47	303.71	92.65	28.92	243.72	170.82	317.05	159.51	229.99	16.24	470.89	10.8	124.88	-0.25	270.2	95.14	126.67	505.38	-4.84	120.85	162.62	7.98	285.51	43.12	85.76
2422.8	274.16	3.02	226.58	644.31	6.13	513.51	7.32	106.24	68.82	283.15	337.39	195.38	267.14	-5.89	108.1	381	247.6	202.25	246.33	216.3	178.07	202.17	320.64	264.32	74.59	304.7	92.02	28.09	242.41	173.24	318.41	158.98	230.54	15.94	465.8	10.8	126.65	0.04	272.63	94.14	125.73	510.7	-5.04	123.17	164.05	8.08	288.88	42.45	86.7
2445	275.52	3.16	226.67	646.64	5.65	518.22	8.09	106.05	68.53	284.44	338.47	198.6	270.16	-6.79	107.95	383.05	250.4	204.28	246.3	214.51	179.46	205.05	323.66	262.93	75.23	306.1	91.1	27.2	240.72	175.85	320.59	158.78	231.23	16.13	460.4	10.9	128.07	0.25	275.07	92.27	125.36	515.67	-4.96	125.51	166.35	7.94	292.01	41.6	87.61
2467.2	277.63	3.24	226.64	648.96	5.49	523.95	8.56	106.04	68.25	285.72	339.02	201.44	272.82	-7.46	107.95	385.03	253.68	206.1	246.47	213.07	180.49	208.22	326.58	260.99	75.56	307.6	90.37	26.73	239.11	178.51	322.56	158.55	232.55	16.51	455.05	11.23	129.48	0.42	277.25	90.9	125.44	519.66	-4.82	127.71	168.61	7.69	294.56	41.07	88.58
2489.4	281.12	3.39	226.34	650.6	5.76	531.2	8.7	106.04	68.34	286.74	339.38	203.96	275.27	-7.34	107.6	386.49	256.65	207.99	246.86	212.48	181.43	210.8	329.74	259.42	76.04	309.21	89.81	27.19	237.75	180.84	323.53	158.35	234.52	16.76	450.16	11.48	131.17	0.61	279.11	90.99	125.43	522.94	-4.74	129.82	169.79	7.22	296.76	40.87	89.8
2511.6	285.34	3.64	226.08	651.74	6.19	538.84	8.97	105.92	68.95	287.49	339.62	205.94	278.21	-6.55	106.79	387.82	258.62	210.18	247.08	212.73	182.58	212.54	333.71	258.87	77.1	310.9	89.2	28.05	236.65	182.65	324.04	158.24	236.84	16.93	445.92	11.25	132.71	0.55	281.26	92.12	124.79	526.07	-4.63	131.54	169.95	6.75	299.09	40.95	91.01
2533.8	289.26	3.77	226.61	652.77	6.63	544.89	9.36	105.72	69.66	288.09	339.62	207.66	282.06	-5.87	105.78	389.85	259.55	212.64	246.77	213.18	183.73	214.05	338.74	258.5	78.58	312.54	88.53	28.47	235.66	184.25	324.97	157.79	239.04	17.09	442.25	10.47	133.51	0.22	284.2	93.23	123.62	529.48	-4.49	132.36	170.01	6.61	301.67	40.97	91.76
2556	292.49	3.71	227.94	653.65	7.04	549.04	9.43	105.23	70.16	288.61	339.53	209.72	286.51	-5.9	104.71	392.46	259.96	215.23	246.13	213.28	184.98	215.77	344.07	257.47	79.93	314.34	87.77	28.25	234.64	186.25	326.22	156.84	240.77	17.11	439.01	9.63	133.95	0.18	287.45	93.57	122.42	532.99	-4.41	132.47	170.31	6.76	304.55	40.4	92.29
2578.2	295.32	3.54	229.05	654.65	7.21	552.75	9.07	104.4	70.57	289.12	339.68	212.45	290.91	-6.19	103.76	394.87	260.63	218.08	245.71	213	186.71	217.49	348.71	256.44	80.77	316.35	86.93	27.46	233.39	188.81	327.03	155.83	241.85	17.09	435.67	9.35	134.87	0.68	290.16	93.14	121.42	536.12	-4.42	133.04	170.51	7.07	307.75	39.68	93.11
2600.4	298.2	3.24	229.31	656.46	6.99	556.68	8.49	103.78	70.82	289.83	340.21	215.75	294.88	-6.08	103.19	396.68	262.26	221.08	245.53	212.53	188.19	219.24	352.56	256.25	81.2	318.2	86.12	26.22	231.94	191.34	326.97	154.97	242.33	17.37	431.63	9.63	136.31	1.19	292.08	92.62	120.56	539.26	-4.59	134.9	170.59	7.59	311	39.73	94.16
2622.6	301.38	2.99	229.01	659.15	6.51	560.25	7.74	103.74	70.85	290.81	340.71	219.01	298.49	-5.49	102.97	397.79	264.88	223.77	245.07	211.83	188.38	221.71	356.08	256.43	81.72	319.59	85.29	25.19	230.67	193.58	326.66	154.23	242.49	17.78	426.87	9.73	137.72	1.3	293.65	92.59	119.93	543.12	-4.95	137.39	170.83	8.17	313.78	40.22	95.19
2644.8	304.96	3.21	228.54	662.07	5.96	563.28	7.11	103.94	71.24	291.99	340.59	221.54	301.77	-4.36	102.88	398.29	267.91	226.04	244.37	210.92	187.91	225.29	359.34	255.8	82.81	320.67	84.45	25.08	229.77	195.8	327.08	153.87	242.81	17.69	421.61	9.1	138.7	1.31	295.3	92.7	119.87	547.64	-5.26	139.37	171.16	8.47	315.71	40	96.33
2667	308.9	3.88	227.93	664.76	5.67	566.51	7.12	104.07	72.44	293.06	340.3	223.62	304.84	-3.16	102.73	398.92	270.69	228.09	244.03	210.35	188.38	229.1	362.05	254.21	84.28	321.65	83.75	25.73	228.86	197.86	328.22	154.03	243.66	17.03	416.01	8.17	139.36	1.54	297.32	92.28	120.46	552.33	-5.29	140.78	171.26	8.28	317	39.08	97.63
2689.2	312.92	4.38	227.42	667.13	5.93	570.01	7.84	104.13	73.68	293.4	341.07	226.61	308.17	-2.93	102.36	400.36	273.07	229.95	244.28	210.38	190.02	231.89	364.39	252.54	85.35	322.62	83.3	26.15	227.79	199.36	329.55	154.06	245	16.44	410.51	7.64	140.3	1.89	299.84	91.31	120.78	556.68	-5.25	142.2	171.23	7.85	318.35	38.58	98.69
2711.4	316.57	4.33	227.31	668.87	6.68	572.68	8.66	103.88	73.87	292.66	343.4	231.54	312.06	-3.74	101.74	402.38	275.22	231.74	244.99	210.47	191.69	233.46	367.3	251.37	85.91	323.54	83.27	25.82	226.68	200.41	331.07	153.52	246.5	16.21	405.43	7.73	142	2.04	302.63	90.35	119.78	560.47	-5.39	143.81	171.42	7.64	320.02	39.01	99.37
2733.6	319.78	4.05	227.5	669.5	7.45	574.32	8.97	103.09	73.13	291.33	346.7	238.42	316.08	-4.73	101.22	404.55	277.25	233.49	246.16	210.19	192.66	234.4	371.29	250.65	86.58	324.14	83.71	25.31	225.54	201.55	332.62	152.93	247.74	16.01	400.5	8.17	144.21	1.89	305.26	89.69	117.99	564.11	-5.53	145.44	171.64	7.83	322.06	39.64	99.96
2755.8	322.76	4.01	227.74	669.42	7.56	576.42	8.8	102.03	72.23	290.39	349.51	246.34	319.61	-5.3	101.13	406.85	279.27	234.96	247.61	209.68	193.15	235	375.66	250.28	87.63	324.23	83.98	25.36	224.26	203.19	333.46	152.87	248.45	15.62	395.42	8.56	146.22	1.51	307.64	89.25	116.57	567.99	-5.45	147.02	171.62	8.1	324.67	39.64	100.7
2778	325.48	4.24	227.82	669.65	6.59	579.86	8.76	101.03	71.43	290.3	350.26	253.74	322.63	-5.47	101.19	409.11	281.31	236.28	248.74	208.96	193.52	235.45	379.38	249.92	88.82	324.4	83.18	25.81	222.78	205.16	333.48	152.98	248.62	15.26	390.16	8.74	147.68	1.16	310	89.01	115.74	571.82	-5.31	148.64	171.69	8.1	327.78	39.11	101.61
2800.2	327.68	4.47	227.72	670.39	5.16	584.11	9.24	100.42	70.92	290.77	348.92	259.16	325.52	-5.46	100.71	411.08	283.16	237.84	249.21	207.82	193.94	236.14	382.29	249.02	89.94	325.28	81.56	25.97	221.28	206.94	333.78	152.25	248.61	15.12	385.01	8.8	148.74	1.08	312.31	88.94	115.38	575.12	-5.23	150.36	172.25	7.78	331.09	38.39	102.72
2822.4	329.59	4.6	227.96	670.87	4.59	588.61	9.78	100.34	70.92	291.38	346.77	262.07	328.53	-5.09	99.52	412.71	284.74	239.61	249.34	206.15	194.58	237.37	385.11	247.49	90.78	326.57	80.42	25.67	220.13	208.51	335.3	150.27	249.14	15.01	380.57	8.96	149.75	1.38	314.27	88.68	115.54	578.03	-5.13	151.97	173.33	7.28	334.65	37.5	103.96
2844.6	331.67	4.68	228.74	670.86	5.39	593	9.78	100.22	71.19	291.8	344.48	262.54	331.53	-4.34	98.32	414.04	286.38	241.63	249.43	204.14	195.69	239.25	388.31	245.82	91.26	327.82	80.19	25.27	219.27	210.32	337.25	148.27	250.65	14.75	377.1	9.26	150.88	1.82	315.91	87.81	115.84	581.36	-5.05	153.43	174.55	6.92	338.25	36.66	105.04
2866.8	333.89	4.76	229.43	671.11	6.5	596.89	9.47	99.39	71.33	291.84	342.14	260.8	334.51	-4.25	97.68	415.23	288.28	244.35	249.31	202.26	197.27	241.55	391.66	244.27	91.73	329	79.9	24.74	218.4	212.43	338.17	147.8	252.48	14.56	374.17	9.48	152.21	2.04	317.94	86.67	115.77	585.44	-5.04	155.15	175.54	7.01	341.3	36.39	105.77
2889	336.01	4.98	229.6	671.92	6.71	600.21	9.08	97.99	71.34	291.64	340.23	257.88	337.81	-5.57	97.39	416.65	290.23	247.74	248.59	200.86	198.66	243.86	395.06	242.7	92.31	330	78.89	23.86	217.52	214.57	337.99	148.31	253.78	14.67	370.96	9.4	153.87	1.93	320.72	85.76	115.21	589.67	-5.04	157.38	176.31	7.41	343.99	36.88	106.49
2911.2	338.37	5.26	229.36	672.53	6.13	603.43	8.47	96.59	71.22	291.62	339.33	255.61	341.6	-7.09	97.26	418.42	292.06	251.2	247.34	199.86	199.04	245.89	399.05	241.12	92.65	330.93	77.42	22.96	216.74	216.95	337.8	147.95	254.64	14.86	367.04	9.09	155.76	1.73	323.46	84.76	114.1	593.55	-5.28	159.83	176.98	7.64	346.91	37.63	107.68
2933.4	341.45	5.15	228.7	672.88	5.71	607.32	8.05	95.56	70.72	292.24	339.55	255.11	345.76	-7.17	97.17	419.87	294.08	254.25	246.31	199.28	198.57	247.6	403.61	239.95	92.91	332.34	75.95	22.57	215.82	219.73	338.4	146.41	255.43	14.91	362.83	8.7	157.62	1.74	325.4	83.56	112.4	597.21	-6.02	162.04	177.43	7.77	349.88	37.81	109.25
2955.6	344.83	4.59	228	673.91	5.63	612.04	8.46	94.9	69.89	293.48	340.44	256.1	350.12	-6	96.47	420.45	296.64	256.86	246.12	199.19	198.18	249.13	407.91	239.27	93.85	334.07	74.86	22.71	214.4	222.42	339.85	144.61	255.79	14.83	359.01	8.3	159.27	2.01	326.87	83.01	110.53	600.71	-6.7	163.73	177.51	8.18	352.44	36.99	110.66
2977.8	347.53	4.23	227.64	675.58	5.52	616.68	9.39	94.29	69.24	294.85	341.09	258.03	354.21	-4.85	94.85	420.75	299.53	259.28	246.38	199.08	198.27	250.55	411.48	238.44	95.68	335.39	74.41	22.87	212.42	224.45	341.92	143.05	255.56	14.72	355.69	7.94	160.63	2.18	328.37	83.23	108.95	603.99	-6.64	165.07	177.25	8.9	354.94	35.63	111.55
3000	349.78	4.65	227.05	676.89	5.51	620.54	9.95	93.43	69.24	296.05	340.81	260.5	357.56	-3.98	93.18	421.63	302.01	261.68	246.3	198.27	198.87	251.94	414.73	237	97.69	336.36	74.49	22.59	210.33	225.89	344.07	141.76	255.34	14.72	352.7	7.67	161.71	1.92	330.24	83.24	107.73	607.53	-5.95	166.27	176.89	9.54	358.1	34.64	112.02
3001	352.8	5.54	225.71	677.83	5.69	623.78	9.78	92.68	69.88	297.11	339.95	262.84	360.33	-2.92	92.36	423.05	303.73	264.08	245.89	196.86	200.16	253.75	418.34	235.32	99.06	337.73	74.54	21.95	208.66	227.25	345.65	140.75	255.58	14.77	350.12	7.6	162.64	1.44	333.1	82.86	106.86	611.77	-5.23	167.23	176.78	9.54	361.71	34.39	112.47
3030.38	356.47	5.91	224.32	679.08	5.69	626.71	9.17	92.5	70.65	298.18	339.46	264.81	363.08	-2.29	92.14	424.66	305.4	266.63	245.58	195.57	201.96	256.08	422.57	233.91	99.81	339.56	74	21.37	207.38	228.81	346.28	140.16	256.33	14.55	347.72	7.9	163.42	1.37	336.76	82.78	106.24	616.08	-4.97	168.29	176.91	8.79	364.85	34.49	113.13
3059.76	359.69	5.35	223.62	680.54	5.41	629.56	8.78	92.53	71.02	299.06	339.49	266.83	366.11	-2.9	91.73	426.36	307.73	269.14	245.35	194.69	203.46	258.13	426.95	232.88	100.62	341.08	72.98	21.12	206.16	230.38	346.22	140.02	257.6	13.96	344.74	8.4	164.15	1.86	339.86	82.96	105.65	619.7	-5.37	170.06	176.9	8.17	367.59	34.28	113.91
3089.15	362.77	4.56	223.2	681.74	5.16	632.32	9.02	92.19	70.87	299.3	339.42	269.22	369.32	-3.57	90.87	428.08	310.14	271.03	245.29	193.87	204.29	259.4	430.67	231.95	101.73	341.89	72.27	21.15	204.87	231.81	346.38	139.6	258.88	13.27	341.05	8.51	165.22	2.27	341.76	82.87	104.96	622.98	-6.12	172.09	176.74	8.5	370.78	33.72	114.93
3118.53	366.72	4.21	222.45	682.82	5.1	634.85	9.62	91.25	70.23	297.98	338.98	271.81	372.48	-2.86	90.17	429.74	311.87	272.25	246.15	192.6	205.77	260.41	433.67	230.61	102.7	342.59	72.15	21.14	203.26	233.36	347.6	138.27	259.64	12.89	337.3	8.07	166.64	2.14	343.3	82.55	104.04	626.52	-6.53	173.68	176.93	8.88	374.22	33.46	115.68
3147.91	371.19	4.23	221.81	683.96	5.13	637.01	10.1	90.74	69.2	297.06	338.23	274.04	375.74	-1.79	89.88	431.4	313.28	273.5	247.95	191.04	206.77	261.76	436.88	228.75	103.16	343.68	71.9	20.88	201.08	235.19	349.47	136.7	260.17	12.92	333.97	7.71	167.89	1.75	345.09	82.21	102.92	629.99	-6.35	175.17	177.56	9.27	377	33.64	116.42
3177.29	375.11	4.52	222.06	684.93	5.03	638.73	10.23	89.96	68.2	296.45	336.94	275.53	379.48	-1.98	89.39	433.23	315	275.33	249.43	189.68	207.46	263.43	441.14	226.84	103.3	344.61	70.98	20.63	198.7	237.3	350.65	135.7	261.02	13.12	330.91	7.89	168.81	1.65	346.94	81.59	101.86	633.1	-5.99	177.06	178.06	9.47	379.17	33.6	118.19
3206.68	378.3	5.27	222.98	685.35	4.81	640.56	9.97	89.02	67.93	296.65	335.3	276.68	383.5	-3.04	88.63	435.34	317.07	277.6	249.89	188.58	207.93	265.35	445.97	225.05	103.74	344.81	69.87	20.52	196.88	239.83	350.68	135.27	262.19	13.22	327.89	8.16	169.81	2.05	348.83	80.6	100.72	636.22	-5.62	179.01	178.24	9.08	381.47	33.18	119.75
3236.06	381.32	6.17	223.73	685.15	4.93	643.34	9.69	87.99	68.56	297.37	334.2	278.25	387.19	-3.75	88.29	437.42	318.98	280	249.72	187.61	208.79	267.38	449.88	223.07	104.94	344.84	69.03	20.38	195.61	242.93	350.49	134.97	263.65	13.22	324.69	7.99	171.05	2.66	351.21	79.76	99.19	639.36	-5.05	180.59	178.69	8.66	384.13	32.96	120.83
3265.44	384.36	6.54	223.86	684.95	5.54	646.81	9.8	86.96	69.36	297.91	334.04	280.49	390.13	-3.89	88.11	438.9	319.98	282.47	249.31	187.03	209.99	269.12	452.48	220.83	106.74	345.5	68.18	20.29	194.26	246.21	350.99	134.35	265.35	13.2	321.1	7.56	172.38	2.96	353.88	79.43	97.63	641.94	-4.57	182.22	179.66	8.41	386.79	32.94	121.55
3294.82	387.08	6.14	223.27	685.49	6.14	650.12	9.97	86.28	69.87	298.41	334.2	283.31	392.3	-3.99	87.06	439.84	320.09	285.17	248.69	186.81	210.69	270.65	454.82	218.59	108.58	346.81	67.22	20.18	192.4	248.91	352.31	133.34	266.97	13.05	317.15	7.3	173.7	2.82	356.18	79.22	96.62	643.95	-4.44	184.39	180.4	8.1	389.18	32.66	122.27
3324.21	389.4	5.39	222.05	686.34	6.14	653.32	9.63	86.05	70.45	299.16	333.75	286.21	394.43	-4.37	85.38	441.11	320.4	288.3	247.97	186.22	210.83	272.57	457.62	216.51	109.87	348.33	66.57	19.65	190.29	250.82	354	132.31	268.33	12.78	313.32	7.36	175.03	2.49	358.09	78.37	96.03	646.2	-4.22	186.91	180.37	7.43	391.43	32.3	123.01
3353.59	391.65	5.43	220.58	686.32	5.45	656.92	8.95	85.67	71.03	299.58	332.74	288.79	397.51	-4.98	84.37	443.19	321.71	291.71	247.6	184.68	211.19	274.81	460.81	214.62	110.45	349.84	66.14	18.74	188.51	252.68	355.45	131.28	269.58	12.8	309.9	7.8	176.53	2.23	360.03	76.92	95.33	649	-3.57	189.72	180.03	6.58	393.85	32.36	123.46
3382.97	393.86	5.79	219.23	685.54	4.73	660.93	8.57	84.74	70.99	299.32	332.09	291.23	401.47	-5.32	84.44	445.08	323.56	294.82	247.69	182.49	211.71	277.01	464.2	212.98	110.93	351.39	65.34	18.04	187.14	255.17	356.22	130.08	270.43	13.22	306.72	8.27	178.32	2.17	361.98	75.77	94.35	651.71	-2.78	193.06	180.14	6.14	396.87	32.57	123.86
3412.35	395.82	5.71	218.27	685.31	4.8	665.17	8.76	83.84	70.47	298.99	331.92	293.74	405.36	-4.82	84.72	445.64	325.29	297.34	247.61	180.43	211.86	279.67	467.4	211.81	111.79	352.9	64.08	17.95	185.45	257.76	356.23	129.1	270.48	13.6	303.9	8.06	180.22	2.31	363.72	75.36	93.19	653.98	-2.09	196.35	181.11	6.33	400.75	32.16	124.75
3441.74	397.77	5.4	217.92	686.15	5.47	669.6	9.26	83.71	70.19	299.2	331.26	296.15	408.78	-4.04	84.43	445.41	327.13	299.75	246.91	178.98	212.3	283.06	470.44	211.06	112.55	354.37	62.99	18.23	183.19	259.48	355.94	128.79	270.17	13.62	301.89	6.98	182.07	2.5	365.28	75.08	91.92	656.24	-1.56	198.63	182.59	6.74	405.03	30.97	126.17
3471.12	400.35	5.11	217.6	686.9	5.84	674.04	9.86	84.1	70.16	300.31	329.98	298.54	411.8	-4.25	83.56	445.4	329.48	302.49	245.96	178.09	213.97	286.14	474.14	210.22	112.83	355.72	62.54	18.14	181.22	260.29	355.78	128.79	270.33	13.49	300.32	5.89	183.74	2.5	366.95	74.65	90.67	658.9	-1.44	199.97	183.55	7.03	408.73	29.57	127.74
3500.5	403.62	4.65	216.68	686.16	5.75	677.82	10.46	84.16	70.08	302.34	329.19	301.24	414.32	-5.3	82.64	445.68	332.19	305.08	244.99	177.37	216.44	287.89	478.67	208.82	113.02	356.78	62.26	17.37	179.91	260.98	355.68	128.28	271.13	13.4	298.21	5.7	185.18	2.22	369.09	74.69	89.69	661.77	-1.75	201.16	183.49	7.27	411.39	28.62	129.15
3529.88	407.01	4.04	215.7	684.09	5.92	680.48	10.82	83.67	69.98	304.45	329.32	303.96	416.46	-5.48	81.98	446.32	334.91	306.93	243.68	176.54	218.55	288.84	482.88	206.83	113.55	357.69	61.59	16.58	178.23	262.06	355.46	127.02	272.15	13.21	295.33	6.28	186.26	1.92	371.8	75.27	88.89	664.62	-2.19	202.69	183.18	7.52	413.47	28.3	130.35
3559.26	410.07	3.86	215.41	682.06	6.6	682.21	10.74	82.94	69.84	305.68	329.63	306.22	418.7	-4.4	81.3	447.35	337.27	308.31	242.14	175.62	220.01	290.09	486.24	204.46	114.45	358.28	60.83	16.33	175.62	263.5	355.41	125.47	273.15	12.92	292.37	6.72	186.87	1.97	374.63	75.48	88.03	667.73	-2.36	204.51	183.23	7.66	415.52	28.32	131.41
3588.65	412.66	4.34	215.3	681.06	7.13	683.65	10.34	82.09	69.77	305.65	329.72	308.78	421.31	-3.94	80.46	447.81	339.05	309.89	241.14	174.59	221.18	291.7	489.74	201.88	115.53	358	60.38	16.49	173.07	265.08	355.71	123.93	274.2	12.64	289.98	6.68	187.51	2.4	377.1	74.92	87.07	671.28	-2.03	206.43	183.23	7.59	417.58	28.33	132.24
3618.03	414.76	4.92	214.6	681.17	7.24	685.48	9.92	81.06	70.09	304.17	329.86	313.21	424.47	-4.91	79.6	447	340.32	311.89	241.04	173.25	222.13	293.25	494.12	199.5	116.53	357.05	60.1	16.72	171.48	266.69	356.14	122.29	275.31	12.28	287.75	6.71	189.09	2.9	379.13	73.99	86.06	674.91	-1.53	208.76	182.87	7.42	419.77	28.29	132.9
3647.41	416.59	5.14	213.25	681.58	7.32	687.9	9.7	79.76	70.57	301.74	330.08	319.8	428.52	-5.84	78.56	445.97	341.3	314.09	241.39	171.56	222.49	294.97	498.92	197.59	117.5	356.3	59.77	16.88	170.42	268.47	356.64	120.64	276.41	11.7	284.9	7.16	191.59	3.15	380.87	72.95	84.96	678.33	-1.29	211.7	182.58	7.39	422.58	28.09	133.76
3676.79	418.77	5.26	211.63	681.44	7.52	690.13	9.69	78.34	70.61	299.68	329.88	327.22	433.38	-5.84	77.27	446.06	342.32	316.24	241.67	169.94	221.99	297.03	503.45	195.81	118.82	356.3	59.31	16.87	169.05	270.69	357.36	119.22	277.36	11.3	281.81	7.59	194.01	3.23	382.59	71.89	83.75	681.46	-1.13	214.48	182.8	7.52	426.37	27.46	134.81
3706.18	421.78	5.56	210.35	680.72	7.65	691.34	9.83	77.15	70.01	298.58	328.77	334.14	438.24	-5.78	76.24	447.09	343.8	318.37	241.59	168.85	221.18	298.85	507.62	193.7	120.73	357.25	58.72	16.71	167.1	273.46	358.06	118.08	278.02	11.69	279.3	7.57	195.9	3.48	384.67	71.19	82.47	684.15	-0.9	216.48	183.39	7.5	430.87	26.54	135.72
3735.56	425.28	5.81	209.68	679.61	7.55	692.01	10.13	76.39	69.17	297.68	326.32	339.91	442.57	-6.04	75.73	448.02	345.93	320.6	240.49	168.02	221.13	300.08	511.81	191.41	122.98	359	58.16	16.73	164.6	276.5	358.41	117.07	278.37	12.71	277.17	7.23	197.64	3.78	387.12	70.89	81.14	686.48	-0.76	218.37	183.63	7.22	435.46	25.93	136.68
3764.94	428.54	5.92	208.74	678.02	7.21	693.27	10.58	76.08	68.5	295.91	322.5	343.58	446.65	-5.88	75.39	448.46	348.17	322.68	237.94	166.54	222.15	301.24	516.11	189.16	125.24	360.92	57.63	17.18	161.74	279.19	358.5	116.2	278.7	13.41	274.85	6.72	199.2	3.75	389.54	70.42	79.68	688.49	-0.47	220.74	182.91	7.07	439.48	25.93	138.16
3794.32	431.31	6.14	206.7	675.85	6.85	694.98	11.1	76.17	68.36	293.6	318.31	344.26	450.7	-5.17	74.94	448.83	349.86	324.48	235.04	164.26	223.49	302.83	520.3	186.97	127.33	362.53	56.96	17.78	159.24	281.04	358.46	115.67	279.28	13.22	272.28	6.05	200.17	3.48	391.53	69.45	78.23	689.99	0.15	223.18	181.74	7.43	442.47	26.35	140.1
3823.71	434.1	6.36	204.11	672.97	6.84	695.93	11.31	76.26	68.91	292.13	314.79	342.72	454.53	-4.36	74.25	449.43	351.08	326.56	233.16	162.18	224.41	304.76	524.57	184.8	128.94	363.67	56.15	17.95	157.56	282.21	358.08	115.42	279.88	12.44	269.77	5.28	200.75	3.25	392.72	68.5	77.17	691.37	0.62	225.29	181.15	8.05	444.62	26.98	141.78
3853.09	437.31	6.15	202.01	669.41	6.89	696.02	10.82	75.71	69.64	291.7	311.74	340.82	458.16	-3.43	73.25	449.86	352.78	329.47	232.18	160.73	224.74	306.52	529.11	182.38	129.89	364.14	55.28	17.5	156.12	283.24	357.65	114.99	280.04	11.7	267.63	4.66	201.61	3.12	393.11	68	76.48	693.33	0.56	227.04	181.12	8.29	446.7	27.51	142.7
3882.47	440.36	5.59	200.58	665.52	6.37	696.38	9.84	74.49	69.78	291.03	309.09	339.67	461.8	-2.4	72.18	449.73	355.42	332.85	231.15	159.09	224.65	308.1	533.72	179.57	130.62	363.95	54.2	16.56	154.45	284.57	357.62	113.85	279.62	11.21	265.65	4.52	202.86	3.27	393.75	67.44	75.7	695.82	0.4	228.64	180.84	7.95	449.27	27.57	143.36
3911.85	442.93	5.14	199.28	661.46	5.45	697.6	8.89	73.12	69.3	289.5	307.59	339.21	465.35	-2.04	71.18	449.21	357.89	335.65	229.65	156.68	224.32	309.95	538.2	176.73	131.51	363.45	52.86	15.45	152.77	286.35	357.59	112.32	279.09	10.89	263.46	4.94	203.95	3.67	395.85	66.32	74.55	698.21	0.75	230.73	180.36	7.56	452.27	27.18	144.62
3941.24	445.78	5.03	197.75	657.16	4.72	699.38	8.25	71.86	68.8	287.82	306.94	339.31	468.51	-2.64	70.25	448.82	358.95	337.46	227.89	154.03	223.93	311.84	542.02	174.17	132.35	362.89	51.72	14.56	151.1	288.26	357.09	111.51	279.34	10.71	261.28	5.54	204.83	3.85	399.21	65.09	73.27	700.51	1.59	233.67	180.53	7.62	455.1	26.79	146.58
3970.62	449.18	5.12	196.18	653.02	4.37	701.2	7.99	70.71	68.58	286.7	305.43	340.24	471.33	-3.41	69.33	448.82	359.08	339.14	226.37	152.04	223.71	312.96	544.6	171.95	133.16	362.62	51.38	14.1	149.08	289.78	356.65	111.39	280.57	10.58	259.31	5.87	206.17	3.58	402.75	64.23	72.38	703.53	2.49	236.94	181.41	8.06	457.24	26.68	148.49
4000	452.26	5.08	195.02	649.68	4.54	702.71	8.13	69.78	68.46	286.07	302.57	342.34	474.09	-3.6	68.28	449.12	359.52	341.36	225.11	151.19	224.02	313.6	546.42	170.22	134.49	363	51.68	14.07	146.62	291.01	356.68	110.63	281.87	10.19	257.21	5.9	207.97	3.49	405.47	63.53	72.13	707.39	3	239.97	181.94	8.55	458.96	26.67	149.9
4001	454.45	4.69	194.21	647.23	5.31	704.24	8.49	69.36	68.23	285.55	299.49	345.13	476.97	-2.64	67.26	449.43	360.59	343.67	223.59	150.92	224.99	315.06	548.56	168.83	136.54	363.5	51.74	14.46	143.9	292.7	356.58	109.05	282.63	9.81	254.89	5.9	209.28	3.91	406.49	62.76	72.14	710.82	3.07	242.75	181.61	8.93	460.93	26.54	151.07
4025.98	456.37	4.31	193.23	644.96	6.17	706.18	8.73	69.19	67.9	284.72	296.81	347.77	480.02	-0.33	66.68	449.7	361.94	345.54	221.91	149.94	226	317.53	551.31	167.19	138.72	363.33	51.12	15.07	141.12	295.12	355.67	107.74	283.06	9.91	252.77	6.11	209.91	4.3	406.04	62	71.72	712.84	3	245.5	181.12	9.1	463.59	26.29	152.17
4050.95	458.67	4.48	192.06	642.07	6.39	708.29	8.75	68.62	67.6	283.19	294.34	349.94	483.23	1.68	65.92	449.81	363.28	347.04	220.39	147.56	226.38	319.92	554.38	164.99	140.33	362.84	50.28	15.48	138.51	297.67	354.13	106.98	283.2	10.25	250.92	6.5	210.77	4.21	405.76	61.12	70.64	714.09	3.07	248.24	180.92	8.96	466.92	25.79	152.78
4075.93	461.3	5.05	191.14	638.68	5.86	710.35	8.72	67.64	67.45	281.05	292.22	352.01	486.27	1.49	64.17	449.34	364.54	348.59	219.02	144.67	226.16	321.9	557.88	162.37	141.3	363.03	49.66	15.4	136.42	299.76	352.61	106.25	283.07	10.52	249.08	6.81	212.49	3.93	406.7	60.19	69.27	715.56	3.01	250.81	180.6	8.65	470.54	25.01	152.89
4100.9	464.12	5.36	190.39	635.5	5.2	712.38	8.81	66.65	67.48	279.06	290.71	354.54	488.9	-0.12	62.16	448.38	365.81	350.65	217.89	142.41	225.57	324.3	562	159.53	142.06	363.73	49.11	14.96	134.84	301.56	351.75	105.31	283.04	10.85	247.26	6.89	214.57	3.86	408.32	59.67	68.21	717.29	2.52	253.16	180	8.43	474.22	24.29	153.27
4125.87	466.98	5.09	189.2	632.31	5	713.99	9.06	65.55	67.51	277.74	289.51	357.61	491.45	-1.55	61.21	447.36	367.2	353.31	217.13	140.88	224.71	327.44	566.11	156.72	142.59	363.91	48.4	14.4	133.3	303.59	351.68	104.08	283.02	11.24	245.39	6.83	216.29	3.92	409.83	59.55	67.65	718.81	1.82	255.11	179.53	8.32	477.84	23.86	154.17
4150.85	469.53	4.47	187.62	628.08	5.1	714.66	9.27	64.16	67.23	276.67	287.9	360.57	494.53	-2.82	61.31	446.3	368.61	356.14	216.19	139.69	224.11	330.67	569.54	154.17	142.31	363.3	47.37	13.72	131.49	306.08	351.8	102.49	282.23	11.37	243.32	6.65	217.62	3.94	411.09	59.02	66.9	719.83	1.45	256.64	179.52	8.25	481.23	23.5	155.02
4175.83	471.8	4.06	186.27	622.45	4.99	714.37	9.26	62.91	66.8	275.44	285.61	363.07	498.25	-3.8	61.44	445.12	369.84	358.88	214.52	138.68	224.25	332.98	572.65	152.08	141.43	362.36	46	13.01	129.61	308.61	351.45	100.96	280.69	11.12	241.21	6.3	218.68	3.83	412.5	57.86	65.28	720.27	1.74	258.32	179.69	8.27	484.36	23.06	155.76
4200.8	474.13	4.13	184.97	616.23	4.63	713.44	9.24	62.16	66.64	274.2	283.05	365.67	502.19	-3.75	61.15	443.77	370.95	361.45	212.52	137.74	224.82	333.81	575.96	150.44	141.49	361.19	44.5	12.61	127.85	310.71	350.51	99.93	279.78	10.62	239.31	6.02	219.44	3.56	414.13	56.79	63.2	720.36	2.48	260.54	179.52	8.34	487.24	22.61	156.99
4225.77	476.8	4.11	183.08	610.41	4.33	712.48	9.45	61.7	66.55	273.11	280.57	368.61	505.77	-3.47	60.65	442.31	372.07	363.64	211.09	136.71	225.27	333.75	579.14	148.66	143.47	359.8	43.24	12.56	126.01	312.46	349.28	99.11	280.49	10.06	237.51	5.92	220.26	3.24	415.41	56.13	61.61	720.77	3.04	262.79	178.87	8.16	489.72	22.2	158.65
4250.75	479.95	3.64	180.55	605.5	4.19	712.15	9.54	61.22	66.11	271.84	278.01	371.36	508.48	-4.46	59.75	441.31	373.31	365.53	210.26	135.39	225.47	333.88	581.53	146.1	146.22	358.53	42.36	12.74	123.79	314.05	347.87	98.02	281.84	9.76	235.4	5.67	221.54	2.94	416.18	55.49	60.72	722.36	2.97	264.66	177.99	7.49	491.94	21.97	160.29
4275.73	483.36	3.22	177.96	601.55	4.07	712.79	8.97	60.54	65.83	270.02	275.26	373.88	510.42	-6.05	58.12	441.03	374.65	367.58	209.29	133.54	225.52	334.32	582.95	142.98	148.08	357.58	41.84	12.88	121.25	315.3	346.29	96.71	282.18	9.84	232.86	5.22	223.21	2.63	417.24	54.59	59.98	725.19	2.23	266.58	176.96	6.74	494.26	22.04	162.15
4300.7	486.6	3.21	175.99	598.02	4.01	714.08	7.84	59.71	66.18	267.41	272.43	376.48	512.67	-6.5	56.53	440.73	375.71	369.94	207.78	131.31	225.57	334.54	583.86	139.93	149.36	356.81	41.71	12.58	118.95	316.24	344.73	95.32	281.34	9.84	230.51	5.03	224.96	2.3	419.05	53.56	58.85	728.16	1.37	268.82	175.71	6.51	496.76	22.28	164.41
4325.67	489.35	3.3	174.67	594.21	4.21	715.44	7.17	58.82	66.49	264.15	269.39	378.81	516.16	-5.75	55.95	440.04	376.04	372.24	206.03	129.28	225.65	334.86	585.09	137.21	151.37	356.14	42.08	11.76	117.3	317.21	343.64	93.84	280.22	9.34	229.02	5.27	226.45	2.13	421.04	52.57	57.5	730.55	1.11	270.95	174.64	6.77	499.26	22.28	166.6
4350.65	493.22	3.33	173.04	590.02	4.52	716.35	7.68	57.91	66.19	261.22	266.11	380.54	520.36	-5.16	55.35	439.39	376.24	374.07	204.64	127.61	225.52	336.13	587.21	133.05	152.61	355.49	42.64	11.3	115.72	318.29	343.35	92.42	279.78	8.31	227.82	5.35	227.78	2.24	422.65	51.71	56.92	732.64	1.55	271.84	174.23	7.14	501.53	21.89	168.39
4375.62	495.11	3.46	170.53	585.66	4.63	716.3	8.88	57.08	65.69	259.85	263.04	382.37	524.04	-5.21	54.31	439.02	377.54	375.6	203.72	125.89	225	337.94	590.1	131.63	153.84	354.61	42.85	10.85	113.4	319.43	343.38	91.19	279.35	8.49	225.87	5.42	228.28	2.43	423.82	51.03	56.34	734.33	2.17	272.73	174.19	7.4	503.42	21.33	169.82
4400.6	497.33	3.71	167.65	580.85	4.81	715.19	9.8	56.38	65.37	259.94	260.13	384.79	526.91	-5.36	53.1	438.81	379.68	377.56	202.58	124.31	224.25	339.29	593.24	130.11	155.64	353.47	42.27	10.4	110.35	320.65	342.79	90.03	278.93	8.89	223.57	5.05	229.42	2.51	424.56	50.62	55.44	735.41	2.71	274.76	173.68	7.56	505.2	20.8	170.84
4425.58	500.1	3.82	165.16	575.49	5.45	713.66	10.17	55.61	65.05	260.11	256.92	387.42	529.9	-5.47	51.79	438.58	381.35	380.2	200.85	123.25	223.8	340.23	595.96	128	157.1	352.42	40.77	10.59	107.26	321.71	341.46	88.99	279.14	9.15	222.09	4.33	231.12	2.73	424.86	50.62	54.63	736.08	3.13	277.7	172.63	7.58	507.61	20.36	171.42
4450.55	503.49	3.49	163.38	570.18	6.09	712.37	10.34	54.59	64.71	259.3	253.45	389.95	533.59	-6.05	50.58	437.89	382.48	382.83	199.21	122.05	224.19	341.2	598.27	125.15	159.23	351.74	38.54	11.17	104.53	322.5	340.16	87.98	279.61	8.93	221.38	3.84	232.73	3.25	424.92	50.72	53.88	736.15	3.25	281.17	171.82	7.52	510.75	20.09	171.93
4475.52	507.15	2.93	162.11	565.05	5.96	711.35	10.34	53.39	64.59	257.51	250.24	392.53	537.51	-7.09	49.54	436.32	383.73	384.82	198.24	119.99	225.27	341.91	600.96	121.79	161.69	351.42	36.22	11.6	102.22	323.62	339.24	86.43	279.59	8.3	220.55	3.74	233.91	3.67	425.17	50.25	53.09	735.5	3.21	284.1	171.67	7.52	513.64	19.91	172.92
4500.5	510.66	2.63	160.6	559.73	5.31	710.3	9.98	52.2	64.84	255.19	247.6	395.38	541.14	-7.5	48.56	434.22	385.18	386.52	197.57	117.46	226.32	342.29	604	118.38	163.47	351.49	34.45	11.5	100.42	325.78	338.28	84.26	278.88	7.74	219.45	3.78	234.73	3.62	425.94	49.08	52.2	734.8	3.46	286.25	171.78	7.63	515.97	19.56	174.3
4525.48	513.63	2.57	158.63	554.57	4.86	708.91	9.72	51.29	65.18	252.79	245.38	398.74	544.61	-6.28	47.7	432.87	386.96	388.74	196.76	115.1	227	342.96	606.65	115.34	164.3	351.72	33.41	10.83	98.99	328.53	336.73	82.25	278.12	7.77	218.3	3.78	235.45	3.28	427.05	47.66	51.3	734.26	3.83	288.59	171.53	7.87	518.68	19.11	175.81
4550.45	515.51	2.39	157.04	550.12	4.65	707.33	9.97	50.8	65.11	250.76	243.12	402.41	548.22	-4.14	47.02	432.71	389.07	391.9	195.88	113.1	227.52	344.15	609.16	112.94	164.72	351.74	32.99	9.91	97.33	330.86	334.56	80.77	277.96	8.35	217.01	3.84	236.64	3.09	428.08	46.33	50.22	733.6	3.66	291.89	170.8	8.24	521.99	18.78	177.63
4575.42	516.37	2.22	156.24	545.78	4.5	706.38	10.16	50.43	64.65	249.15	240.78	405.77	551.85	-2.8	46.4	432.38	390.76	395.73	194.75	111.59	227.75	345.34	611.94	111.22	165.44	351.17	33.1	9.19	95.29	332.73	332.37	79.55	278.04	8.78	215.52	4.06	238.56	3.3	429.11	45.21	48.93	733.5	3.01	295.37	170.05	8.49	524.88	18.55	179.46
4600.4	517.35	2.35	155.65	540.84	4.62	706.52	9.63	49.74	64.53	247.82	238.74	408.6	554.92	-3.06	45.76	430.45	391.69	399.33	192.57	110.57	227.14	346.64	614.66	109.83	166.92	349.92	33.48	8.91	93.32	334.97	330.97	78.68	277.53	8.64	214.07	4.44	240.53	3.75	430.44	44.4	47.82	734.88	2.63	297.95	169.49	8.21	526.57	18.11	180.6
4625.37	519.37	2.68	154.62	535.35	5.17	707.1	8.99	48.8	65.02	246.55	236.99	411.49	556.97	-4.47	45.17	427.37	392.33	402	189.29	109.72	225.69	348.82	617.19	108.17	169.01	348.63	33.75	8.86	91.54	337.7	330.67	78.29	276.39	8.23	212.72	4.75	242.05	4.11	431.58	43.82	47.07	737.41	2.65	299.81	168.6	7.53	527.41	17.34	181.21
4650.35	522.04	2.97	152.92	529.43	5.83	707.22	9.32	47.92	65.49	245.01	235.44	415.47	558.26	-5.79	44.9	424.61	392.75	404.04	186.14	108.59	224.21	351.54	619.94	106.05	170.98	347.99	33.61	8.77	89.57	340.1	331.06	77.95	275.32	7.89	211.19	4.77	243.61	4.08	431.82	43.26	46.28	739.71	2.42	301.87	167.07	6.94	528.37	16.59	182.2
4675.33	524.77	3.19	150.59	523.32	6.2	706.47	10.33	47.23	65.33	243.02	234.24	421.33	559.74	-5.99	44.95	422.78	392.77	406.03	184.13	107.08	223.27	353.29	622.91	103.93	172.48	347.47	32.75	8.61	87.36	341.52	331.25	77.19	274.82	7.66	209.62	4.62	245.65	3.55	431.59	42.81	45.15	740.84	1.95	304.45	165.35	6.49	529.71	16.34	183.89
4700.3	527.67	3.21	147.98	517.4	6.05	704.77	10.7	46.73	64.69	240.71	232.84	428.36	562.41	-5.64	44.75	421.58	392.57	408.09	182.67	105.56	222.8	353.73	625.49	102.32	174.04	346.33	30.99	8.46	85.06	342.41	330.52	76.01	274.7	7.67	208.41	4.51	247.72	2.68	431.99	42.56	43.95	741.19	1.87	307.16	163.95	6.1	530.75	16.58	185.64
4725.27	530.63	2.94	145.63	511.33	5.38	702.76	10.1	46.29	64.02	238.1	230.28	434.24	566.3	-5.73	44.1	420.52	392.36	409.95	180.66	104.42	222.38	353.97	627.26	101.09	176.15	345.05	28.88	8.27	82.72	343.61	328.69	74.6	274.33	8.22	207.43	4.51	249.35	1.81	433.34	42.22	42.89	741.66	2.22	309.81	162.87	6.22	531.34	16.77	186.92
4750.25	533.09	2.83	143.88	504.62	4.63	701.38	9.24	45.55	63.44	235.16	226.63	437.69	570.1	-6.02	43.62	419.39	392.17	411.38	178.14	103.18	221.68	354.59	628.7	99.56	178.6	344.22	27.73	7.99	80.42	345.38	326.27	73.11	273.41	9	206.34	4.71	250.48	1.18	435.07	41.7	41.72	742.48	2.62	312.92	161.84	7.01	532.7	16.58	188.21
4775.23	534.78	3.3	142.38	497.86	4.32	700.68	8.77	44.32	62.85	232.12	222.48	440.19	572.95	-5.85	43.55	418.18	392.13	412.74	176.19	101.19	221.04	355.53	630.75	97.33	181.02	343.33	28.03	7.54	78.41	347.63	324.1	71.59	272.19	9.11	205.25	5.04	251.23	0.92	436.56	41.19	40.29	743.31	2.91	316.64	160.66	7.6	535.55	16.35	189.96
4800.2	535.99	4.49	140.13	491.91	4.49	699.85	8.93	42.88	62.26	229.37	218.01	443.19	575.39	-5.61	43.32	416.61	392.77	414.4	175.19	98.88	221.08	356.99	633.5	94.69	183.27	341.75	28.56	7.01	76.91	350.37	322.46	70.22	271.16	8.43	204.37	5.15	251.91	1.06	437.56	40.44	39	744.23	2.92	320.13	159.49	7.29	539.06	16.55	191.58
4825.17	537.01	4.51	136.79	486.5	4.77	698.22	9.6	41.61	61.71	226.95	213.65	445.84	578.11	-5.98	42.51	414.6	394.63	415.68	174.26	97.04	221.66	358.86	636.09	92.11	185.25	339.86	28.25	6.76	76.05	353.01	320.97	69.1	270.56	7.8	203.49	4.92	252.93	1.45	438.66	39.31	38.14	745.63	2.75	323.03	158.61	6.54	542.33	17	192.66
4850.15	537.79	4.07	133.46	480.61	4.85	696.15	10.14	40.64	61.16	224.67	210.17	447.05	581.24	-7.16	41.28	412.7	397.39	416.31	172.6	95.73	222.07	360.41	637.92	89.66	186.75	338.36	27.6	6.9	75.65	354.74	319.4	68.2	270.28	7.63	202.21	4.49	254.21	1.83	440.45	38.3	37.37	747.3	2.58	326.22	157.94	6.31	545.25	16.99	193.92
4875.12	538.57	3.21	131.26	474.22	4.69	695.02	9.92	39.92	60.63	222.48	207.55	447.34	584.69	-8.51	40.04	411.43	400.2	417.61	170.56	94.48	222.02	361.14	639.02	87.25	187.81	337.28	27.12	7.05	75.15	355.92	318.16	67.57	270.31	7.68	200.39	3.96	255.45	2.06	442.38	37.64	36.35	748.74	2.32	329.97	157.12	6.69	547.88	16.33	195.79
4900.1	540.23	2.49	129.64	468.39	4.44	695.36	9.25	39.06	60.24	220.26	204.85	447.78	588.54	-8.26	39.01	410.54	402.47	420.46	168.65	93.01	221.71	361.41	639.69	85.15	189.06	336.46	26.62	6.8	73.87	357.54	317.67	67.22	270.5	7.79	198.16	3.46	256.64	2.11	443.5	36.93	35.24	749.61	2.1	333.27	155.92	6.97	550.12	15.63	197.87
4925.08	543.23	2.71	127.57	463.58	4.35	695.63	8.75	37.54	60.1	217.63	201.56	448.83	593.01	-5.48	38.14	409.42	404.14	423.75	166.82	91.45	221.43	362.02	640.49	83.52	191.04	336	26.52	6.19	71.53	359.84	317.74	66.67	270.26	7.79	195.92	3.24	257.9	2.07	443.91	35.91	34.38	749.78	2.41	335.27	154.59	6.86	552.45	15.13	200.05
4950.05	546.95	3.74	125.42	459.14	4.57	694.41	8.58	35.68	60.09	214.48	198.12	450.68	597.75	-2.19	37.27	407.89	405.61	425.93	164.87	90.11	221.39	363.41	641.74	82.03	193.73	335.47	27.17	5.72	68.83	362.29	317.58	65.44	269.29	7.59	194.2	3.52	259.31	2.25	444.19	34.88	33.7	749.72	3.12	336.29	153.65	6.78	555.6	14.39	202.3
4975.02	550.81	4.57	123.86	454.22	4.88	692.22	8.82	34.65	59.94	211.32	194.86	453.32	601.79	-0.66	36.45	406.42	407.12	426.78	162.92	88.87	221.57	365.24	643.1	80.43	196.71	333.94	27.58	5.89	66.83	364.59	316.79	63.59	268.15	7.33	193.16	4.13	261.14	2.82	444.59	33.87	32.97	749.74	3.62	337.3	153.2	7.07	559.17	13.41	203.82
5000	554.97	4.55	122.58	448.55	4.98	690.08	9.52	34.83	59.75	209	191.42	456.73	605.09	-0.67	35.95	405.39	408.55	427.65	161.25	87.06	221.69	366.93	644.31	79.06	199.28	331.68	26.71	6.55	65.71	366.81	315.32	61.7	267.45	7.06	192.14	4.53	263.61	3.41	444.93	32.59	32.31	749.33	3.81	339.07	153.02	7.44	562.14	12.86	204.23
5001	559.37	3.9	121.13	442.61	4.76	688.02	10.25	35	59.92	207.72	187.58	461.09	608.52	-1.22	35.94	404.28	409.72	429.91	159.88	84.47	221.55	368.07	645.59	77.87	200.94	329.85	24.93	7.08	64.84	368.78	313.1	60.22	267.13	6.8	190.5	4.34	266.29	3.49	444.95	31.34	31.91	748.55	3.76	341.81	153.14	7.4	564.61	13	204.66
5063.47	563.31	3.12	119.46	436.73	4.23	685.57	10.36	34.05	60.38	206.56	183.51	465.85	612.35	-2.02	36.02	402.63	410.54	433.41	158.53	82.05	221.11	368.49	646.92	76.36	202.17	328.68	23.29	7.05	63.74	370.06	310.42	59.06	266.83	6.58	188.67	3.75	268.53	2.87	444.62	30.76	31.6	748.44	3.42	345.24	153.61	6.87	567.12	13.35	206.34
5125.94	566.05	2.59	117.38	430.3	3.59	682.75	9.7	32.5	60.47	204.78	179.28	469.81	616.05	-2.63	35.4	401.03	411.03	437.16	157.18	80.82	220.46	368.43	648.03	74.43	204.09	327.66	22.55	6.49	62.51	370.75	308.12	58.16	266.26	6.39	187.33	3.16	270.12	2.07	444.43	30.7	31.1	749.27	2.98	348.63	153.93	6.34	569.72	13.44	208.97
5188.41	567.34	2.46	114.96	422.95	3.2	680.14	8.63	31.42	59.83	202.77	174.65	472.37	619.21	-2.76	33.94	399.83	411.61	440.49	156.04	80.39	219.57	368.12	649.06	72.4	207	326.83	22.53	5.98	61.33	371.61	306.82	57.51	264.97	6.24	186.23	2.69	271.14	1.7	444.78	30.37	30.15	750.48	2.76	351.51	153.43	6.14	572.52	13.19	211.37
5250.87	567.84	2.62	112.98	415.29	3.04	677.86	7.66	31.01	58.93	200.61	169.72	474.02	621.96	-2.95	32.51	398.3	413.04	443.2	154.99	79.54	218.55	367.49	650.44	70.19	210.15	326.16	22.27	6.03	59.8	373.3	306.23	56.82	263.14	6.15	184.72	2.28	271.42	1.68	445.27	29.45	28.76	751.69	2.81	354.37	152.12	6.25	575.28	12.82	213
5313.34	568.81	2.57	111.76	408.01	2.76	675.43	7.11	30.82	58.43	197.28	165.27	475.87	624.73	-3.72	31.57	396.37	415.56	445.31	153.59	78.04	217.77	366.89	652.69	67.51	213.04	324.77	21.16	6.34	57.52	375.61	305.47	55.92	261.83	6.05	182.94	2.08	271.19	1.87	445.34	28.31	27.62	752.72	3.06	357.7	150.53	6.67	576.82	12.52	214.14
5375.81	570.66	2.01	110.45	401.26	2.23	672.88	6.93	30.46	58.26	192.67	161.8	478.55	627.45	-4.65	30.69	394.82	418.32	446.91	151.87	76.66	217.25	367.12	656.02	64.74	215.68	322.19	19.81	6.33	55.24	377.86	303.95	54.86	261.38	5.9	181.49	2.1	271.42	2.31	445.38	27.47	27.39	753.85	3.44	360.97	148.81	7.28	576.8	12.18	215.08
5438.28	572.58	1.48	108.51	395.14	1.7	670.85	6.82	29.85	57.88	188.39	158.87	481.66	629.67	-4.89	29.66	393.79	420.43	448.1	150.23	75.4	216.69	368.56	659.47	62.75	217.79	319.47	19.23	5.98	53.96	379.97	301.95	53.74	261.02	5.73	180.63	2.05	272.83	2.77	446.02	27	27.61	755.53	3.74	363.45	146.83	7.72	576.79	11.77	215.88
5500.75	574.28	1.76	106.7	389.35	1.53	669.25	6.56	28.99	57.21	185.57	156.17	484.6	631.63	-4.39	28.64	392.82	421.99	449.27	148.64	73.65	216.24	370.72	661.62	61.55	219.1	317.75	19.48	5.67	53.26	382.3	300.07	52.85	260.31	5.59	180.15	1.93	275.08	2.97	446.8	26.6	27.26	757.17	3.74	365.53	144.88	7.79	577.95	11.57	216.9
5563.22	576.8	2.62	105.78	383.31	2.05	667.44	6.31	27.94	56.57	183.9	153.94	487.35	633.99	-4	27.52	391.81	423.49	450.94	146.92	71.56	216.27	372.83	662.18	60.36	220.39	316.61	19.61	5.45	52.06	384.63	298.36	52.21	259.42	5.5	179.73	2.01	277.29	2.92	446.77	26.21	26.15	757.6	3.44	368.44	143.33	7.6	579.87	11.6	218.62
5625.69	580.83	3.17	105.55	376.78	3.34	665.53	6.44	27.03	56.15	182.52	151.99	490.22	636.9	-4.12	26.57	390.86	424.84	453.34	145.08	69.64	216.43	374.42	662.26	58.77	222.89	315.02	19.21	5.16	50.28	386.49	296.61	51.1	258.5	5.47	179.24	2.45	278.85	2.6	446.24	26.11	25.04	756.68	3.08	372.66	142.05	7.23	582.25	11.62	220.93
5688.16	585.02	3.26	105.1	369.84	4.86	664.22	6.92	26.43	55.88	180.63	149.91	493.39	640.32	-4.36	26.34	389.94	425.92	456.21	142.94	68.01	216.11	375.5	663.07	57.13	226.53	313.22	18.9	4.86	48.58	388.06	294.91	49.11	257.74	5.36	178.7	3.17	280.11	2.08	446.24	26.24	24.39	755.35	2.91	377.2	140.68	6.48	585.34	11.41	223.23
5750.62	587.55	3.46	103.55	355.65	5.61	663.32	8.62	25.93	55.75	178.02	147.73	498.91	644.23	-4.41	26.61	389.4	427.04	459.05	140.41	66.69	215.53	376.7	664.72	55.96	229.84	312.32	19.18	4.8	47.25	389.74	293.48	46.77	257.37	4.95	177.99	3.86	281.8	1.77	446.87	26.18	24	754.28	2.97	381.09	138.98	5.56	588.64	11.23	225.25
5813.09	588.85	3.87	101.02	349.11	5.22	661.75	9.55	25.49	55.84	175.41	145.48	501.27	648.11	-4.47	26.74	388.87	428.24	461.49	137.78	65.67	215.21	377.34	666.14	55.3	231.76	312.16	19.45	4.79	46.22	391.62	292.18	44.75	257.04	4.36	177.01	4.19	283.88	1.76	447.56	25.76	23.72	753.55	3.1	384.56	137.09	5.14	591.3	11.05	227.21
5875.56	590.39	4	98.46	342.77	4.29	658.97	10.03	25.24	56.15	173.38	143.06	504.2	651.52	-4.44	26.82	387.34	429.27	463.6	135.43	64.77	215.02	378.61	666.81	54.71	232.73	311.52	18.61	4.46	45.44	393.7	290.87	43.21	256.14	3.97	175.98	4.16	285.82	1.62	448.14	24.98	23.49	753.32	3.1	388.11	135.68	5.25	593.22	10.87	229.11
5938.03	592.5	3.65	96.32	336.03	3.57	655.39	9.97	24.96	56.33	171.7	140.33	507.75	654.74	-4.46	27.33	384.91	430.35	465.46	133.66	63.77	214.43	380.41	667.66	53.7	233.68	310.22	16.83	4.05	44.69	396	289.92	42.13	254.58	4	174.96	4	287.52	1.31	448.83	23.95	23.07	753.92	2.95	391.36	135.25	5.25	594.49	10.91	230.62
6000.5	595.18	3.23	94.27	329.13	3.29	651.64	9.53	24.45	56.14	170.05	137.13	512.08	658.02	-4.93	27.91	381.69	431.9	466.99	132.66	62.82	213.11	382.13	669.44	52.18	235.01	309.22	15.47	4.09	43.48	398.39	289.75	41.64	252.69	4.47	173.79	3.77	289.43	1.48	449.73	23.07	22.24	755.53	2.7	393.49	135.25	5.03	595.38	10.77	231.65
6062.97	598.68	3.09	92.2	323.11	3.24	648.24	8.91	23.87	55.98	168.29	133.77	517.81	660.92	-5.77	27.79	378.85	433.8	468.46	132.1	62.02	211.43	383.21	671.52	50.53	236.85	308.9	15.24	4.54	41.63	401.09	289.83	41.5	250.74	5.3	172.77	3.23	291.85	2.29	450.53	22.62	20.95	757.56	2.37	394.6	134.81	5.13	596.71	10.27	232.76
6125.44	602.43	3.06	90.43	318.33	3.26	645.58	8.44	23.22	56.09	166.17	131.06	524.83	663.2	-6.44	27.01	377.36	435.83	470.51	131.46	61.02	210.16	383.58	672.97	49.22	239.35	308.57	15.79	4.95	39.81	404.28	289.05	41.36	248.98	6.13	172.15	2.43	294.29	2.95	450.83	22.3	19.39	758.86	1.98	395.96	134.08	5.8	598.74	9.84	234.37
6187.91	605.47	2.89	89.04	313.96	3.35	643.22	8.33	22.4	55.94	163.25	129.19	531.98	665.53	-6.91	26.25	376.79	438.32	473.39	130.67	59.59	209.58	383.88	673.52	48.36	242.28	307.08	16.4	5	38.7	407.22	287.06	41.26	247.67	6.59	171.54	2.03	295.96	2.97	450.89	21.73	18.11	759.52	1.65	398.05	133.8	6.55	600.98	9.84	236.34
6250.37	607.65	2.93	87.62	309.22	3.52	640.06	8.38	21.65	55.24	159.57	127.38	538.23	668.31	-7.17	25.76	376.18	441.54	476.97	129.95	58.02	209.22	384.86	673.26	47.46	245.16	303.88	16.39	4.67	38.19	409.19	284.63	41.13	246.75	6.68	170.58	2.34	297.07	2.67	451.25	21.06	17.47	760.87	1.47	400.04	133.74	6.7	603.12	10.21	238.52
6312.84	609.33	3.62	86.06	304.18	3.48	636.19	8.41	21.09	54.68	155.7	124.91	543.37	671.33	-6.78	25.23	375.46	444.88	481.07	129.15	56.63	208.77	386.51	672.49	46.02	247.94	300.16	15.69	4	37.86	410.66	282.66	40.78	245.86	6.45	169.65	2.86	298.34	2.42	451.85	20.63	17.16	763.05	1.37	401.93	132.96	6.4	605.15	10.67	240.75
6375.31	611.01	4.48	84.7	299.15	2.92	633.06	8.54	20.52	54.86	152.13	121.96	548.03	674.58	-5.99	24.5	374.76	447.38	484.84	127.76	55.48	208.11	388.05	671.73	44.32	251.23	297.93	14.83	3.23	37.66	412.66	281.38	40.34	244.93	5.79	169.28	3.02	299.64	2.27	452.33	20.44	16.71	764.72	1.5	404.83	131.42	6.33	607.21	10.73	242.68
6437.78	612.98	4.73	83.68	294.08	2.26	631.22	8.7	19.86	55.44	149.13	119.07	552.76	678.02	-5.6	23.93	373.32	448.77	487.21	125.65	54.46	207.02	389.12	671.78	42.87	255.12	297.38	14.32	2.97	37.25	415.63	280.46	39.83	244.31	5	169.15	2.75	300.47	2.07	452.66	20.19	16.15	765.12	1.95	408.88	129.81	6.5	609.64	10.06	244.32
6500.25	615.19	4.42	82.8	288.62	2.26	629.38	8.62	19.14	55.79	146.68	116.28	556.85	681.15	-5.73	23.73	370.29	449.69	488.55	123.22	53.33	205.72	390.24	673.45	41.68	258.7	296.76	14.43	3.49	36.1	419.05	279.63	38.83	244.37	4.61	168.47	2.32	301.2	1.75	452.85	19.58	15.84	764.7	2.41	413.24	128.41	6.59	612.4	9.12	246.23
6562.72	617.62	4.12	81.93	282.66	2.84	626.58	8.34	18.34	55.76	144.55	113.34	558.9	683.76	-5.97	23.36	366.34	451.08	490.22	121.09	52.08	205.1	392.09	676.31	40.64	261.54	294.93	14.81	4.35	34.45	421.97	278.81	37.49	244.97	4.8	167.3	2.19	302.64	1.6	452.84	18.54	15.97	764.41	2.72	417.57	127.13	6.47	615.28	8.82	248.51
6625.19	620.73	4.06	80.79	276.93	3.36	623.35	7.99	17.48	55.51	142.52	110.42	559.1	686.28	-6.04	22.55	363.48	453.41	492.69	119.92	50.98	205.6	394.07	678.49	39.69	264.3	292.51	14.42	4.86	33.1	424.02	277.97	36.4	245.41	5.2	166.73	2.83	304.64	1.73	452.75	17.41	16.32	764.69	3.25	421.99	126.07	6.07	618.39	9.28	250.56
6687.66	624.74	4.19	79.01	272.21	3.61	620.42	7.49	16.67	55.32	140.39	107.6	559.54	689.3	-5.73	21.92	362.66	456.28	495.32	119.61	49.91	206.58	394.89	678.52	38.48	267.39	290.38	13.1	4.74	32.2	425.87	277.12	35.65	245.27	5.38	167.44	3.96	306.52	1.82	452.9	16.81	16.43	765.01	3.94	426.43	125.24	5.55	621.7	9.76	251.81
6750.12	628.57	4.42	76.54	268.4	3.59	618.08	6.99	16.06	55.34	137.98	104.59	561.71	693.02	-5.28	21.61	362.41	458.61	497.87	119.38	48.69	207.05	394.54	676.96	36.8	270.49	288.93	12.24	4.35	31.2	428.48	276.26	34.98	244.62	5.27	168.65	4.62	308.44	1.81	453.59	16.85	16.06	764.79	4.29	430.34	124.51	5.29	624.61	9.75	252.53
6812.59	631.18	4.34	74	264.76	3.11	616.16	6.73	15.63	55.15	135.33	101.48	565.38	696.68	-5.39	21.21	360.91	459.52	500.7	118.88	47.77	206.61	394.46	675.54	35.05	273.52	288.27	12.85	4.15	30.09	432.05	275.45	34.38	243.48	5.19	169.12	4.32	310.75	1.87	454.75	17.23	15.32	764.58	4.22	432.99	123.77	5.29	626.63	9.28	253.63
6875.06	633.37	3.69	72.33	260.62	2.3	614.06	6.68	15.21	54.51	132.87	98.62	569.41	699.31	-6	20.87	358.29	459.49	503.62	118.07	47.44	205.6	395.4	675.15	33.76	276.87	288.05	13.76	3.89	29.44	435.99	274.6	34.01	241.84	5.29	168.77	3.53	312.66	1.85	455.88	17.54	14.47	764.91	4.07	434.45	122.95	5.34	627.93	8.82	255.61
6937.53	636.56	3.08	71.76	255.57	1.75	611.52	6.83	14.85	54.06	131.03	95.89	572.75	701.46	-5.93	20.86	356.04	459.99	505.89	116.52	47.24	204.39	396.68	675.06	32.96	280.64	287.52	13.41	3.26	29.44	439.62	273.07	33.79	239.91	5.4	168.26	2.97	313.58	1.75	456.28	17.48	13.67	765.29	3.95	435.76	122.06	5.47	629.08	8.98	258.26
7000	640.74	3.05	71.39	249.78	1.7	609.08	7.05	14.85	54.23	129.64	93.11	575.47	704.86	-4.7	20.82	355.05	461.99	507.55	114.23	46.6	203	397.48	674.18	32.46	284.62	286.16	12.35	2.81	29.76	442.56	270.43	33.32	238.19	5.35	167.58	2.97	314.58	1.94	455.64	17.08	13.13	765.35	3.74	437.81	121.28	5.81	630.59	9.61	261.1
7001	644.68	3.12	70.39	243.97	1.84	607.31	7	15.16	54.39	128.37	90.52	578.53	710	-3.55	20.37	354.93	465.31	509.72	111.92	45.59	201.49	397.7	672.98	31.93	288.73	284.01	11.94	3.01	29.87	444.64	267.22	32.39	237.21	4.98	166.12	3.13	316.74	2.31	454.38	16.61	12.83	765.58	3.53	440.45	120.39	6.28	632.45	9.73	263.71
7052.71	647.28	2.89	69.03	238.76	2.03	606	6.63	15.25	53.98	127.09	88.31	582.63	715.38	-3.57	19.66	354.76	469.06	512.74	110.04	44.6	200.16	397.7	672.92	31.04	292.82	281.87	12.05	3.36	29.34	446.07	264.45	31.25	236.79	4.31	164.12	2.78	319.6	2.41	453.05	16.09	12.63	766.02	3.64	443.29	118.77	6.53	634.4	9.04	265.71
7104.41	648.5	2.67	67.93	234.28	2.86	600.95	6.44	14.7	52.92	125.35	84.91	587.61	719.36	-4.3	19.14	354.2	472.5	515.18	108.45	43.78	199.17	398.11	674.08	29.95	296.83	280.74	11.9	3.25	28.12	447.59	262.76	30.11	236.11	3.89	162.96	2.01	322.19	2.25	451.9	15.42	12.51	766.22	4.14	446.4	116.36	6.33	635.48	8.23	267.12
7156.12	649.47	2.83	67.29	230.3	2.96	596.3	6.91	13.73	52.66	122.65	83.36	592.48	722.1	-4.86	19.01	353.43	475.47	516.06	106.94	43	198.64	399.59	675.14	29.14	300.69	280.55	11.47	3.06	26.72	449.78	262.24	28.8	234.67	4.2	163.38	1.52	324.22	2.1	451.29	14.74	12.39	766.31	4.51	450	113.96	5.99	636.56	7.64	268.28
7207.83	651.4	3.33	66.91	226.39	2.74	591.45	7.87	12.92	52.49	119.49	81.73	596.42	724.59	-4.94	18.92	352.28	477.91	516.41	105.25	42.23	198.58	402.08	675.47	28.64	303.92	280.3	11.06	3.32	25.75	452.55	262.28	27.54	233.08	4.97	163.02	1.79	325.94	2.02	451.34	14.29	12.11	766.39	4.2	454.17	112.12	6.05	639.22	7.15	269.36
7259.53	654.17	3.92	66.2	222.16	2.54	587.77	8.81	12.46	52.41	116.94	80.23	599.76	727.18	-4.71	18.96	350.51	479.87	517.52	103.08	41.45	198.55	404.77	675.35	28.02	306.39	279.32	10.8	3.69	25.35	455.31	262.12	27.01	232.29	5.51	162.09	2.49	327.62	2.07	451.32	14.29	11.83	765.97	3.23	458.81	110.85	6.6	641.83	6.98	270.53
7311.24	656.7	4.41	64.68	217.64	2.43	585.52	9.26	12.15	52.46	115.13	79.09	603.25	729.86	-4.34	19.62	348.66	481.81	519.32	100.8	40.64	198.22	407.08	674.85	27.1	308.95	277.84	10.88	3.71	25.13	457.58	261.83	27.08	232.09	5.55	161.46	3	329.45	2.07	450.64	14.8	11.72	764.99	2.3	463.64	110.07	7.15	643.56	7.22	272.3
7362.95	658.81	4.83	62.79	213.24	2.35	583.64	8.87	11.93	52.74	113.41	78.22	607.36	732.59	-3.62	20.4	347	484.04	521.02	99.36	39.84	197.91	408.88	673.82	26.21	312.39	276.57	11.46	3.46	24.77	459.47	262	26.78	231.31	5.25	161.37	3.09	331.9	1.66	449.5	15.51	11.54	764.2	2.13	468.27	109.4	7.14	644.92	7.51	274.63
7414.66	661.2	5.25	61.25	209.08	2.4	580.73	7.94	11.83	53.23	111.37	77.22	612.28	735.27	-2.44	20.14	345.24	486.54	522.39	98.97	39.03	197.97	410.27	672.7	25.6	316.32	275.95	11.95	3.3	24.12	461.6	262.66	25.83	229.67	4.92	161.06	3.03	335.27	1.07	448.45	15.95	10.98	763.87	2.74	472.25	108.3	6.64	646.92	7.75	276.68
7466.36	663.97	5.49	60.06	204.99	2.74	576.22	7.22	11.61	53.56	109.22	75.66	617.43	737.8	-1.63	18.76	343.64	488.65	524.12	98.83	38.22	198.31	411.6	672.42	25.09	319.96	275.88	11.5	3.34	22.96	463.97	262.92	24.81	228.02	4.78	159.9	2.88	338.79	1.02	447.81	15.98	10.32	763.27	3.42	475.6	106.86	6.31	649.41	8.01	278.34
7518.07	666.5	5.31	58.77	200.78	3.4	570.88	6.8	11.26	53.43	107.39	73.34	622.06	740.2	-1.85	17.2	343	489.18	526.95	98.23	37.46	198.61	413	673.15	24.5	323.23	275.91	10.52	3.32	21.56	465.93	262.27	24.29	226.77	4.85	158.53	2.55	341.14	1.62	447.52	15.71	10.22	761.99	3.69	478.6	105.94	6.27	651.66	8.16	280.64
7569.78	668.73	4.89	57.17	196.46	3.96	566.13	6.37	11.12	53.03	105.89	70.51	626.23	742.53	-2.2	16.28	343.43	488.18	530.32	97.13	36.66	198.6	414.11	673.86	23.98	326.65	275.15	10.28	3.14	20.92	467.72	261.27	24.44	225.76	4.85	158.07	2.27	341.93	2.25	447.17	15.36	10.63	760.99	3.72	481.19	105.96	6	653.35	8.12	284.01
7621.48	671.2	4.67	55.61	192.14	3.88	562.23	6.15	11.06	52.78	104.43	67.83	630.26	745.12	-1.8	16.21	344.3	487.53	533.04	96.1	35.88	198.3	414.38	673.45	23.69	330.55	273.1	10.94	3.06	21.42	470.52	260.54	24.88	225.17	4.63	158.54	2.24	341.92	2.54	446.52	15.04	10.77	761.2	3.72	483.44	106.27	5.55	654.43	8.2	287.55
7673.19	673.94	4.38	54.61	188.15	3.39	558.53	6.26	10.71	52.9	103.15	65.66	633.99	748.14	-1.29	16.53	344.8	488.71	534.7	95.62	35.32	198.08	413.58	671.92	23.47	334.66	270.7	11.52	3.26	21.92	474.13	259.93	24.96	225.22	4.27	158.94	2.33	341.86	2.59	446.02	14.72	10.26	762.17	3.55	485.9	106.24	5.35	655.4	8.36	290.35
7724.9	676.86	3.86	54.3	184.9	3.2	555.17	6.26	10.16	53.29	102.15	63.83	637.63	751.42	-1.59	16.59	344.26	491.53	535.71	95.4	34.95	198	412.48	670.14	23.05	338.49	269.2	11.59	3.41	21.46	477.23	259.31	24.21	225.3	3.81	158.4	2.51	342.03	2.62	446.4	14.34	9.48	762.82	3.29	488.97	106.01	5.41	657.21	8.08	292.63
7776.6	680.63	3.57	54.18	182.43	3.26	552.59	6.2	9.55	53.69	100.96	62.09	642.02	755.11	-2.67	16.33	342.76	494.99	536.9	94.87	34.42	197.52	412.66	669.07	22.32	342.06	268.54	11.29	3.23	20.51	479.62	258.68	22.96	224.54	3.42	157.25	2.87	342.76	2.89	447.62	13.95	9.01	762.4	3.32	492.57	105.81	5.7	659.85	7.16	294.94
7828.31	685.13	3.5	53.68	179.91	3.09	550.37	6.64	8.75	53.81	99.05	60.4	647.23	759.38	-3.91	16.21	341.15	498.34	538.56	94.05	33.59	196.46	414.98	668.83	21.49	345.94	267.95	10.73	2.97	19.91	482.26	257.68	22.17	223.13	3.45	156.58	3.17	344.61	3.39	449.07	13.47	9.11	760.95	3.77	496.04	105.53	6.34	662.18	6.14	297.57
7880.02	688.75	3.33	52.78	176.88	2.95	548.16	7.39	7.86	53.72	96.43	58.92	652.16	763.71	-4.88	16.59	340.26	500.96	540.03	93.02	32.75	195.39	418.4	668.38	20.9	350.53	267.09	10.08	2.81	19.74	485.65	256.09	22.17	222.17	3.87	156.57	3.01	347.62	3.78	450.18	12.99	9.5	759.26	4.4	499.04	105.02	6.93	663.76	5.81	300.81
7931.72	691.1	2.8	50.92	174.07	3.11	546.22	7.66	7.23	53.67	93.42	57.53	656.32	766.92	-5.4	17.1	340.34	502.74	540.5	91.42	31.92	194.66	421.21	666.76	20.57	355.67	265.79	9.51	2.78	19.59	487.45	254.28	22.33	221.92	4.31	156.25	2.62	351.19	3.79	450.6	12.79	9.75	757.94	4.96	502.15	104.62	6.86	665.05	6.52	304.09
7983.43	693.92	2.02	49.81	171.88	3.11	544.44	7.31	6.9	53.63	90.36	55.78	660.4	767.87	-5.15	16.81	340.72	504.43	540.96	89.32	30.81	194.19	422.76	664.7	20.11	360.73	263.9	8.99	2.91	19.33	489.24	252.53	22.15	221.69	4.51	155.12	2.56	354.53	3.47	450.65	12.88	9.66	756.6	5.36	505.77	104.22	6.48	665.97	7.8	305.83
8035.14	697.92	1.61	48.58	169.57	2.73	541.84	6.79	6.54	53.36	87.52	53.63	664.97	766.77	-4.33	15.62	340.25	506.77	542.01	87.52	29.56	194.02	423.78	663.43	19.17	365.43	261.7	8.71	3.21	19.11	492.18	250.83	21.71	221.19	4.58	153.72	2.88	357.19	3.04	451.15	12.96	9.15	754.59	5.43	509.49	103.19	6.52	666.17	8.77	305.88
8086.84	701.19	1.99	47.72	166.51	2.34	537.58	6.5	6.05	52.96	85.3	51.71	669.85	765.19	-3.88	14.69	338.5	509.59	543.99	86.54	28.64	194.02	425.14	662.59	18.13	370.12	259.74	8.84	3.59	18.86	494.32	249.22	21.11	220.66	4.84	152.77	3.13	359.35	2.66	452.2	12.68	8.32	751.95	5.15	512.99	101.93	6.66	666.18	9.1	306.21
8138.55	702.1	2.63	47.41	162.79	2.24	532.01	6.59	5.79	52.74	84.11	50.36	674.8	764.66	-4.07	14.68	335.94	512.3	547.06	85.77	28.27	194.03	426.7	660.95	17.63	374.79	258.48	8.98	3.82	18.28	496.08	247.71	20.34	220.07	5.41	152.4	3.18	361.57	2.63	452.89	12.07	7.61	749.69	4.73	516.46	100.3	6.44	667.15	9.05	308.04
8190.26	701.52	2.96	47.13	158.7	2.42	526.73	7.02	5.94	52.99	83.72	49.11	679.8	765.73	-4.01	15	333.36	514.58	550.55	84.51	28.36	194.33	427.87	658.61	17.68	378.72	258.06	8.8	3.7	17.38	497.7	246.1	19.72	219.45	5.72	152.16	3.33	363.72	2.9	452.59	11.57	7.31	748.71	4.33	519.92	98.48	6.26	669.4	8.63	310.66
8241.97	701.33	3.08	46.35	154.79	2.69	522.91	7.58	6.21	53.69	83.17	47.74	684.61	768.12	-3.31	15.14	331.41	516.32	553.41	83.13	28.52	195.03	429.08	656.77	17.58	381.84	258.23	8.54	3.17	16.62	499.51	244.45	19.49	219.12	5.19	151.62	3.6	365.11	2.98	451.52	11.34	7.36	748.56	3.84	523.01	97.04	6.65	671.94	7.81	313.32
8293.67	702.19	3.18	45.19	151.84	2.83	520.37	7.99	6.25	54.54	81.96	46.65	689.28	770.93	-2.97	15.41	329.98	517.8	554.93	82.49	28.16	195.45	431.48	655.64	16.91	385.28	258.35	8.4	2.43	16.45	501.95	243.21	19.38	219.08	4.12	150.72	3.48	365.8	2.79	450.02	11.12	7.52	748.34	3.38	525.73	96.29	7.49	673.79	7.25	316.24
8345.38	703.49	3.16	44.06	149.69	2.97	518.44	7.69	6.08	55.18	80.35	45.87	694.61	773.15	-4.02	15.89	328.41	519.26	555.13	82.45	27.19	194.72	435.05	654.21	16.01	389.67	257.79	8.35	2	16.73	505.06	242.45	19.03	218.94	3.44	149.69	2.86	366.77	2.84	448.25	10.92	7.65	748.03	3.28	528.56	95.78	8.07	674.42	7.5	319.79
8397.09	704.61	3.05	43.04	147.25	3.32	516.28	6.7	5.89	55.46	78.38	44.87	701.2	774.64	-5.9	15.91	326.82	520.24	554.79	82.08	26.18	192.86	438.22	652.01	15.43	394.61	256.35	8.45	2.23	16.87	508.47	241.62	18.44	218.57	3.6	148.93	2.33	368.63	3.25	446.44	10.95	7.67	747.69	3.68	531.76	95	7.83	673.62	8.16	323.59
8448.79	705.77	2.88	42.25	144.16	3.79	513.36	6.04	6.01	55.5	76.07	43.5	708.44	775.81	-6.95	15.05	326.15	520.69	555.04	81.05	25.57	190.8	440.08	649.55	15.25	399.98	254.53	8.63	2.72	16.56	511.75	240.84	17.63	218.07	4.12	148.41	2.31	370.94	3.55	444.88	11.2	7.54	746.82	4.19	535.08	94.22	7.09	672.09	8.52	327.03
8500.5	707.63	2.72	42.01	141.14	4.04	510.08	6.45	6.58	55.48	72.22	42.03	714.95	776.5	-6.38	13.81	326.68	521.75	556.45	79.98	25.21	188.5	441.31	647.21	15.2	405.74	253.1	8.75	2.77	16.03	514.57	240.75	16.5	217.42	4.53	147.44	2.64	373.12	3.53	443.68	11.47	7.44	744.98	4.4	538.09	94.11	6.87	670.92	8.44	328.54
8552.21	710.15	2.83	42.33	138.66	3.8	507.03	7.44	6.27	55.4	70.83	40.79	719.95	776.54	-5.04	13.05	327.37	524.32	558.3	79.33	24.86	187.74	442.72	645.01	15.2	411.44	252.46	8.8	2.58	15.56	516.8	241.27	15.43	216.38	4.87	145.73	3.14	375.1	3.56	442.81	11.61	7.39	742.2	4.35	540.84	94.62	6.66	670.34	8	330.05
8603.91	712.48	3.07	42.37	136.2	3.29	503.84	8.25	5.89	55.15	69.56	40.01	723.76	776.59	-4.36	13.35	327.22	527.71	559.68	78.78	24.58	186.88	444.14	643.04	15.19	417.3	252.48	8.6	2.77	15.18	518.91	241.72	14.98	214.91	5.22	143.96	3.71	376.84	3.86	442.03	11.57	7.15	738.74	4.49	544.11	94.71	6.67	670.24	7.25	332.75
8655.62	714.71	3.01	41.47	133.19	2.87	499.7	8.55	5.56	54.84	68.31	39.56	727.32	777.21	-4.84	14.4	326.42	530.71	560.76	78.19	24.55	186.28	445.22	641.59	15.02	423.77	252.74	8.15	3.18	14.76	521.79	241.66	15.11	213.4	5.47	142.87	3.93	378.26	4.07	440.82	11.19	6.84	734.91	4.91	548.55	93.64	6.75	670.92	6.47	335.04
8707.33	717.99	2.93	39.89	129.66	2.51	494.51	8.49	5.11	54.61	67.01	38.97	731.28	778.45	-5.83	15.03	325.69	532.85	561.99	77.71	24.87	185.97	446.07	640.86	14.73	430.38	252.65	7.86	3.33	14.2	525.82	241.13	15.03	212.17	5.72	142.38	3.65	379.92	3.69	439.01	10.51	7.03	731.29	5.26	553.38	91.81	6.61	672.69	5.94	336.91
8759.03	722.01	3.38	38.33	126.17	2.04	488.92	8.55	4.68	54.47	65.84	37.99	735.65	780.52	-6.23	14.71	325.28	534.52	563.2	77.1	25.39	185.52	447.04	639.95	14.46	436.47	251.99	7.69	3.3	13.6	530.16	240.35	14.19	211.23	6.08	142.05	3.31	382.34	2.85	437	9.98	7.56	728.37	5.21	557.06	90.2	6.24	675.43	5.74	338.49
8810.74	724.84	4.07	37.05	123.36	1.68	483.53	8.65	4.53	54.55	64.87	36.64	740.32	783.58	-5.51	14.18	325.02	536.55	563.94	75.96	25.53	185.05	448.32	637.27	14.2	441.94	251.14	7.25	3.26	13.39	533.46	239.12	13.16	210.56	6.44	141.84	3.17	385.15	2.31	435.16	9.98	7.64	726.16	4.85	559.36	89.13	5.88	678.49	5.86	339.78
8862.45	725.96	4.46	35.91	121.38	1.82	478.5	8.1	4.59	54.91	63.74	35.12	745.18	787.1	-4.47	13.86	324.38	539.25	564.11	74.41	25.05	185.08	449.52	633.02	13.79	446.93	250.17	6.99	2.99	13.73	535.18	237.23	12.82	210.1	6.66	141.66	3.01	387.48	2.52	433.34	10.31	6.99	724.19	4.56	561.41	88.14	5.9	680.57	6.07	340.92
8914.16	726.74	4.59	34.93	119.77	2.54	473.5	7.01	4.57	55.14	62.24	33.63	749.88	790.21	-4.14	13.36	322.91	542.2	564.16	72.99	24.27	185.52	450.09	629.44	13.31	451.79	248.7	7.56	2.39	14.31	535.99	235.18	13.06	209.59	6.63	141.23	2.79	389	3.1	431.14	10.6	6.02	721.85	4.53	563.96	86.99	6.34	680.81	6.01	342.36
8965.86	727.74	4.41	34.32	118.01	3.42	468.19	6.37	4.15	54.72	60.87	32.42	754.15	792.51	-3.9	12.93	320.82	545.25	564.41	71.89	23.38	185.92	450.35	627.68	12.94	457.17	246.32	8.48	1.79	14.85	537.23	233.56	13.44	208.89	6.38	140.64	2.81	390.08	3.56	428.72	10.68	5.32	719.11	4.59	566.75	86.02	6.92	679.93	5.8	344.58
9017.57	728.29	3.88	33.95	115.93	3.73	462.79	6.61	3.36	53.76	60.26	31.69	757.96	794	-2.64	13.08	318.68	548.28	564.6	70.76	22.38	186.06	451.18	626.76	12.74	463.51	243.17	9.01	1.62	15.32	539.96	232.4	14	208.22	6.18	139.91	3.13	391.03	3.86	427.11	10.5	5.18	716.75	4.58	569.55	85.55	7.48	679.09	5.77	347.82
9069.28	728.37	3.6	33.39	113.63	3.23	457.62	7.1	2.64	53.08	60.22	31.36	761.49	794.75	-1.58	13.43	316.93	550.73	564.39	69.45	21.51	185.64	452.59	625.63	12.63	470.12	240.4	9.38	1.84	15.51	543.87	231.53	14.69	207.75	6.16	138.33	3.49	391.92	4.06	427.04	10.31	5.4	715.1	4.47	572.43	85.2	8.05	678.07	5.74	351.6
9120.98	728.59	3.96	32.53	111.24	2.51	452.44	7.46	2.39	53.35	59.82	31.08	765.41	795.02	-2.43	13.51	316.01	552.56	563.61	68.25	20.96	184.58	453.87	623.82	12.43	475.88	239.29	10.05	2.23	15.24	547.23	230.7	15.05	207.39	6.2	135.69	3.77	392.89	4.28	428.04	10.51	5.59	713.46	4.2	575.23	84.39	8.46	676.31	5.41	354.77
9172.69	729.03	4.4	31.58	108.95	2.14	447.25	7.95	2.72	54.18	58.52	30.84	770.19	795.25	-4.05	13.51	316.12	554.16	562.49	67.59	20.74	183.53	454.79	620.56	11.94	481.1	239.53	10.63	2.7	14.84	549.31	229.75	14.92	207.12	6.09	133.09	4.01	394.02	4.58	429.12	11	5.64	711.29	3.91	577.51	83.26	8.52	674.61	5.02	356.62
9224.4	729.59	4.56	30.7	106.96	1.95	442.94	8.4	3.25	54.85	56.94	30.78	775.21	795.65	-4.61	13.39	316.76	555.45	561.83	67.69	20.79	183.19	455.98	615.72	11.3	486.89	239.87	10.18	3.14	14.53	551.67	228.67	14.58	206.88	5.71	131.38	4.13	395.17	4.66	429.53	11.31	5.71	708.47	4.03	579.04	82.39	8.32	674.13	5.07	357.5
9276.1	730.73	4.65	29.97	105.31	1.7	440.39	8.28	3.45	55.23	55.77	30.78	780.11	795.62	-4.48	12.68	317.26	556.61	562.32	68.17	20.81	183.41	458	610.69	10.98	493.12	239.81	8.59	3.49	14.04	555.64	227.46	14.17	206.48	5.17	130.38	4.02	396.34	4.39	428.96	11.22	5.99	704.64	4.72	580.16	81.75	8.01	674.6	5.71	358.14
9327.81	731.04	4.62	29.49	103.73	1.55	439.39	7.54	3.2	55.48	54.7	30.77	785.86	794.65	-4.46	11.36	317.39	558.45	563.78	68.38	20.4	183.56	460.59	606.55	11.18	498.69	239.29	7.01	3.88	13.14	560.36	226.21	13.71	205.77	4.81	129.68	3.82	397.85	4.25	427.57	10.6	6.48	699.71	5.49	581.59	80.86	7.68	674.86	6.59	359.28
9379.52	731.75	4.38	29.24	102.01	1.63	438.54	6.8	2.61	55.78	53.08	30.57	793.02	793.61	-3.99	9.89	317.2	561.29	565.45	68.08	19.67	183.24	463.23	602.89	11.5	503.46	238.09	6.6	4.27	12.13	564.33	225.43	13.35	204.8	4.86	129.07	3.93	399.83	4.49	425.65	9.49	6.92	694.65	5.77	583.85	79.85	7.46	674.33	7.23	361.56
9431.22	732.98	4.12	28.77	100.18	1.99	436.4	6.47	1.94	56.25	50.84	29.6	800.64	793.31	-3	8.82	316.94	564.26	566.78	67.47	19.08	182.38	465.42	599.38	11.41	508.45	236.28	7.22	4.33	11.6	566.96	225.41	12.92	203.65	5.11	128.26	4.47	401.78	4.79	423.47	8.44	7.31	690.91	5.52	587.21	79.32	7.48	673.41	7.59	365.05
9482.93	734.67	3.56	27.85	98.4	2.67	432.58	6.43	1.66	56.67	48.65	27.67	807.41	792.72	-2.03	8.57	316.74	566.59	567.74	66.48	18.75	181.28	466.76	596.4	10.94	514.37	234.56	8.05	4.05	11.68	568.46	225.6	12.06	202.23	5.24	126.98	5.05	403.22	5.01	421.42	8.02	7.8	688.74	5.21	591.42	79.35	7.78	672.88	7.82	369.3
9534.64	736.84	2.56	26.96	96.61	3.25	427.59	6.62	1.84	56.83	47.12	25.4	812.48	791.02	-0.85	9.02	316.35	568.64	568.33	64.91	18.46	180.36	467.78	593.76	10.52	521.13	233.37	8.49	3.79	11.93	569.27	225.1	11.33	200.68	5.22	125.38	5.3	404.38	5.21	419.81	8.15	8.08	686.69	5.1	595.57	79.62	8.25	673.07	7.74	373.62
9586.34	739.12	1.95	26.43	94.4	3.08	421.93	7.2	1.87	56.97	46.09	23.67	815.69	789.51	0.8	9.54	315.62	570.75	568.37	63.09	18.08	179.67	469.36	590.66	10.32	528.05	232.26	8.43	3.78	11.92	569.58	223.62	11.63	199.72	5.24	123.86	5.14	405.35	5.21	418.47	8.23	7.82	683.28	4.95	598.86	79.9	8.58	673.67	7.06	377.04
9638.05	740.86	2.32	26	91.84	2.32	415.67	7.78	1.5	57.25	45.18	22.86	817.7	789.18	1.89	10.03	314.6	572.51	567.63	61.48	17.6	179	471.38	586.96	10.1	534.66	231.01	8.27	3.96	11.51	569.74	221.62	12.71	199.74	5.22	122.38	4.69	405.74	4.76	417.19	7.82	7.16	678.83	4.73	601.22	79.9	8.43	674.15	5.98	379.04
9689.76	741.64	3.04	25.37	89.69	1.69	408.93	7.79	1.15	57.3	44.62	22.58	819.59	789.01	1.44	10.47	313.1	573.71	566.2	60.28	17.13	178.36	473.44	583.07	9.85	541.05	230.17	8.35	4.08	10.83	570.66	219.87	13.23	200.07	5.08	120.7	4.16	405.93	3.84	416.07	7.21	6.42	674.5	4.82	603	79.48	7.79	674.09	5.12	380.23
9741.47	741.44	3.39	24.62	88.25	1.46	402.47	7.33	1.02	56.66	44.47	22.17	821.75	787.76	-0.07	10.18	311.21	574.73	564.62	59.44	17.12	177.99	475.52	579.56	9.87	547.05	229.61	8.4	3.75	10.17	572.82	218.66	12.39	199.9	5.02	119.05	3.8	407.09	2.9	415.12	7.01	5.65	670.41	5.17	604.23	79.05	7.21	673.11	4.76	381.78
9793.17	740.48	3.48	24.16	87.08	1.29	397.14	6.83	0.87	55.43	43.97	21.59	824.01	785.48	-1.84	9.15	309.64	576.15	563.47	58.83	17.54	177.95	476.85	576.98	10.07	552.33	228.59	8.12	3	10.08	575.32	217.5	10.94	199.2	5.12	117.83	3.6	409.48	2.64	414.1	7.29	4.87	666.43	5.33	604.98	78.75	7.32	671.2	4.73	384.06
9844.88	738.84	3.51	24.27	85.73	1.12	393.03	6.33	0.52	54.46	42.5	21.3	826.54	782.89	-3.93	8.59	308.56	578.62	562.64	58.27	17.71	178.22	476.91	574.72	10.09	557.32	227.4	7.71	2.33	10.88	577.13	216.03	10.17	198.2	5.01	117.09	3.26	412.09	3.03	412.77	7.72	4.25	663.19	5.33	605.98	78.04	8.09	668.95	4.87	386.61
9896.59	736.52	3.31	24.55	83.88	1.37	389.7	5.38	0.14	54.54	40.5	21.17	829.54	780.75	-6.05	8.96	307.45	582.46	561.85	57.52	17.35	178.78	476.93	571.11	9.84	562.62	226.82	7.36	2.13	12.04	578.64	214.57	10.38	196.95	4.51	116.57	2.75	414.13	3.5	411.24	8.05	4.1	661.08	5.52	607.91	76.66	8.82	666.89	5.07	389.22
9948.29	734.22	2.93	24.3	81.41	2.07	386.93	4.23	0.02	55.24	38.73	20.65	832.62	779.57	-7.08	9.51	306.08	586.93	561.15	56.56	16.82	179.55	477.83	566.11	9.52	568.23	226.72	6.98	2.27	12.52	580.81	213.54	10.8	195.8	4.06	115.96	2.47	415.84	3.86	409.89	8.16	4.46	659.77	5.7	610.36	75.12	8.9	664.99	5.12	391.93
10000	732.7	2.67	23.51	79	2.49	384.2	3.95	0.14	55.51	37.47	19.43	835.41	778.7	-6.63	9.75	304.78	590.52	560.51	55.94	16.33	180.16	479.01	561.22	9.28	574.35	226.57	6.53	2.5	12.13	583.61	212.93	10.76	195.35	4	115.11	2.66	417.48	4.14	408.37	8.11	4.98	658.82	5.38	612.6	73.78	8.37	663.08	5.06	394.62
10001	731.6	2.64	22.77	77.5	2.15	380.4	4.62	0.34	54.93	36.5	17.67	838.02	776.65	-5.23	9.85	303.91	592.65	559.58	56.1	15.86	180.2	480.1	556.44	9.27	581.41	226.51	6.11	2.82	11.65	586.26	212.46	10.2	195.56	3.94	114.05	3.02	418.7	4.27	405.83	8.21	5.32	657.86	4.63	614.3	72.65	7.88	661.43	5.21	397.68
10085.74	730.47	2.81	22.32	76.71	1.5	375.03	5.17	0.64	53.87	35.71	15.87	840.05	773.11	-3.47	10.31	303.33	593.65	558.49	56.49	15.61	179.63	481.57	550.68	9.58	589.25	226.65	6.21	3.15	11.47	588.4	211.92	9.45	195.76	3.48	113.14	3.22	419.06	4.3	402.45	8.52	5.48	656.13	4.07	615.28	71.69	7.89	660.32	5.48	401.5
10170.47	729.83	2.93	21.76	75.66	1.06	368.76	5.2	0.88	53.04	35.45	14.64	840.65	769.36	-1.77	11.12	302.83	593.49	558.02	56.29	15.59	178.8	483.48	544.43	10.04	597.64	226.39	7.31	3.24	11.08	589.97	211.12	8.83	195.69	3.03	112.88	3.44	418.67	4.3	399.28	8.76	5.49	653.04	4.02	615.91	70.89	8.19	659.51	5.42	405.17
10255.21	730.13	2.87	20.87	74.15	0.7	362.73	5.28	0.79	53.03	35.73	13.96	840.11	766.77	-0.34	11.36	302.54	592.21	558.55	55.57	15.31	178.27	485.49	538.98	10.14	606.73	225.11	8.98	2.96	10.2	591.08	210.04	8.52	195.66	3.16	113.35	3.97	418.03	4.21	396.49	8.63	5.27	648.91	4.38	617.58	70.35	8.29	658.46	5.18	407.67
10339.95	731.14	2.9	19.9	72.77	0.31	357.48	5.66	0.54	53.73	35.73	13.52	840.27	765.44	0.79	10.71	302.26	590.57	559.59	54.87	14.52	178.33	487.56	534.42	9.82	616.16	223.18	9.84	2.49	9.38	592.41	208.94	8.43	196.01	3.71	114.02	4.52	417.5	4.09	393.77	8.16	4.93	644.2	4.83	621.27	69.74	8.02	656.9	5.32	409.3
10424.69	732.18	2.98	19.23	71.88	0.47	352.92	5.85	0.57	54.56	34.91	13.45	842.22	764.26	1.22	10.23	301.3	589.33	560.06	54.29	13.86	178.77	489.59	530.45	9.58	624.93	221.56	8.85	2.34	8.94	594.55	208.02	8.2	196.21	4.02	114.23	4.43	417.19	4.1	391.58	7.63	4.62	638.95	5.07	625.76	68.58	7.31	654.92	5.78	410.79
10509.42	732.68	2.67	19.03	71.3	1.53	349.1	5.44	0.89	54.87	33.97	13.76	844.83	762.81	0.43	10.56	299.73	588.82	559.09	53.61	13.96	178.98	490.99	527.25	9.52	632.35	220.75	6.68	2.81	8.54	597.16	207.14	7.7	195.31	3.91	113.7	3.62	417.26	4.31	390.58	7.37	4.28	633.6	5.02	628.8	67.37	6.15	652.86	6.04	412.57
10594.16	732.93	2.25	19.08	70.7	2.58	346.34	4.92	1.2	54.52	33.74	14.08	846.72	762.42	-1.05	11.16	298.45	588.71	556.75	52.61	14.29	178.63	491.42	524.39	9.38	638.01	220.48	5.2	3.54	8.16	599.5	205.94	7.3	193.48	3.79	112.85	2.72	417.87	4.51	390.51	7.51	3.89	628.57	4.85	629.98	67.06	5.17	650.86	5.98	415.06
10678.9	733.33	2.34	19	69.77	2.44	344.45	5.03	1.29	54.13	34.03	14.1	848.8	763.53	-1.79	11.46	297.95	588.36	553.66	51.33	13.99	178	491.6	520.89	9	642.3	219.98	5.2	4.01	8.37	601.43	204.4	7.44	191.72	3.87	112.4	2.25	418.95	4.44	389.93	7.81	3.66	623.79	4.59	630.44	67.37	5	648.77	5.76	418.04
10763.64	733.86	2.84	18.58	68.51	1.47	342.82	5.58	1.23	54.27	33.99	13.8	852.91	764.05	-1.41	11.42	298.06	588.13	550.46	50.11	13.24	177.52	492.54	516.83	8.47	646.9	218.9	5.84	4.13	9.11	603.5	203.19	8.13	190.21	3.98	112.39	2.27	420.45	4.12	387.34	7.86	3.63	619.3	4.15	630.85	67.05	5.47	646.64	5.64	420.81
10848.37	734.43	2.67	17.71	66.98	0.8	340.7	5.73	1.13	54.64	32.95	13.31	859.03	761.69	-0.88	10.99	298.47	589.05	547.56	49.41	12.93	177.09	494.2	513.08	8.1	653.13	217.86	6.39	3.97	9.78	606.26	202.84	8.84	188.74	3.99	112.23	2.58	422.13	4.08	382.99	7.76	3.63	615.21	3.84	631.46	65.69	5.99	644.61	5.75	423.37
10933.11	734.46	2.67	16.59	65.29	0.53	337.21	5.44	0.94	54.75	31.31	12.78	865.48	756.36	-0.77	10	298.62	591.05	544.51	49.25	13.28	176.69	495.86	509.68	8.1	660.75	217.23	7.02	3.61	10.14	608.99	202.85	9	187.61	3.95	111.61	2.99	423.35	4.55	378.95	7.86	3.63	611.18	4.22	632.59	64.33	6.35	642.21	5.75	426.13
11017.85	733.16	3.06	15.9	63.79	0.39	332.2	5.22	0.58	54.63	30.03	12.37	870.72	749.95	-1.09	8.8	297.86	592.97	540.75	49.18	13.68	176.48	497.26	505.87	8.17	668.84	216.45	7.74	3.25	10.22	610.37	202.54	8.55	187.12	3.87	110.69	3.4	423.83	4.97	376.51	7.92	3.76	606.76	5.15	633.73	63.91	6.82	638.77	5.33	428.64
11102.58	730.88	3.47	16.04	62.65	0.63	326.39	5.3	0.33	54.63	29.36	12.21	873.7	744.24	-2.11	8.29	296.05	594.03	536.86	48.96	13.81	176.31	498.8	501.02	7.93	676.84	215.06	7.9	2.99	9.99	610.18	201.7	8	187.1	3.67	109.82	3.82	423.88	4.74	374.8	7.74	4.09	601.87	5.8	634.43	63.9	7.44	634.37	4.87	430.13
11187.32	728.76	3.62	16.45	61.43	1.16	320.31	5.74	0.63	54.99	28.93	12.26	873.92	739.45	-3.5	8.73	293.94	594.3	533.66	48.71	13.83	175.91	500.23	495.03	7.67	684.31	213.26	7.37	2.58	9.51	609.07	200.37	7.85	186.85	3.34	109.27	4.15	423.82	4.1	372.16	7.53	4.64	596.69	5.87	635.34	63.24	7.57	629.68	4.89	430.68
11272.06	726.99	3.72	16.42	59.84	1.38	314.21	6.45	1.37	55.55	28.67	12.27	872.43	735.14	-3.98	9.39	292.36	594.14	530.99	48.18	13.78	175.48	500.16	488.68	7.73	690.65	211.19	7.14	2.02	8.95	607.17	198.47	7.98	185.84	3.31	108.83	4.07	423.72	3.63	368.24	7.36	5.27	591.52	6	636.78	62.07	6.74	625.6	5.36	431.43
11356.8	724.87	3.56	16.02	58.31	1.21	308.79	6.87	2	55.85	28.31	11.9	871.59	731.72	-3.28	9.69	291.4	593.89	528.52	47.12	13.52	175.13	497.47	483.33	7.91	695.79	208.92	7.55	1.66	8.43	604.9	196.02	8.07	184.1	3.81	108.06	3.48	423.21	3.4	364.05	7.08	5.63	586.77	6.36	637.96	61.26	5.65	622.89	5.91	433.12
11441.53	722.45	2.84	15.64	57.26	1.3	304.57	6.65	2.23	55.77	27.16	11	872.15	729.58	-2.66	9.92	290.77	594.08	526.23	45.9	13.18	174.47	493.33	479.06	7.83	700.74	207.19	7.58	1.57	8.17	603.85	193.84	8.09	182.17	4.36	106.63	2.79	421.99	3.17	360.61	6.8	5.52	582.62	6.47	638.26	60.9	5.19	621.25	6.09	435.15
11526.27	720.67	1.94	15.44	56.64	1.96	301.32	6.11	2.2	55.74	25.08	9.89	872.56	728.18	-2.63	10.37	290.24	595.33	523.89	44.98	13	173.59	490.53	474.67	7.54	706.8	206.65	6.87	1.37	8.3	605.11	192.88	8.19	180.7	4.5	104.46	2.48	420.94	2.95	358	6.68	5.13	578.74	6.21	638.18	60.34	5.34	619.29	5.73	436.81
11611.01	719.84	1.34	15.41	56.33	2.51	298.45	5.74	1.95	55.92	22.91	9.11	872.37	726.66	-2.59	10.71	289.52	597.47	521.27	44.37	12.82	172.95	490.5	469.86	7.27	714.01	206.7	6.35	0.9	8.5	608.04	192.64	8.5	180.1	4.25	102.09	2.52	421.04	2.98	355.68	6.82	4.7	574.33	5.93	639.19	59.34	5.7	616.06	5.11	438.31
11695.75	719.71	1.11	15.63	56.13	2.3	295.21	5.82	1.54	56.12	21.6	8.84	873.35	724.29	-2.54	10.45	288.6	599.36	518.5	43.92	12.3	172.48	491.97	465.85	7.29	721.02	206.06	6.5	0.61	8.42	611.45	192.01	8.7	180.12	3.76	100.6	2.67	421.9	3.34	353.4	7.29	4.16	568.79	5.8	641.78	58.35	6.08	611.91	4.8	440.21
11780.48	720.4	1	16.07	55.58	1.68	291.06	6.3	1.1	56.34	21.24	8.85	875.81	720.33	-3.25	9.65	287.62	600.31	515.9	43.48	11.4	171.83	493.33	463.22	7.79	727.24	204.53	6.64	0.92	8.21	614.39	190.6	8.1	180.28	3.29	100.29	2.91	422.9	3.78	351.27	7.81	3.53	562.51	5.74	644.11	57.74	6.43	607.56	5.09	442.47
11865.22	721.71	0.74	16.32	54.49	1.27	286.26	6.7	0.5	56.4	21.27	9	877.63	714.52	-4.74	8.8	286.68	600.86	513.41	42.91	10.27	170.92	494.47	460.87	8.68	733.61	202.91	6.53	1.56	8.05	616.08	188.48	6.86	180.26	3.27	100.27	3.19	424.09	3.98	348.99	7.98	3.25	556.33	5.79	644.45	57.49	6.61	603.3	5.64	444.46
11949.96	722.42	0.33	15.95	52.96	1.1	281.78	6.43	-0.39	56.01	21.34	9.25	877.9	707.72	-5.85	8.29	286.05	601.39	510.6	42.19	9.6	170.02	495.68	457.24	9.5	740.72	201.69	6.71	1.95	7.87	616.42	185.98	5.97	179.94	3.78	99.65	3.51	425.12	4.02	346.32	7.89	3.55	550.14	6.12	643.84	57.48	6.6	599.49	5.86	445.74
12034.7	721.18	0.2	15.12	51.08	0.73	278.09	5.75	-1.31	55.44	21.47	9.46	877.94	701.75	-5.45	8.06	285.73	601.51	507.19	41.63	10.09	169.56	496.87	451.76	9.91	748.29	200.75	7.08	2.03	7.62	616.33	184.18	6.19	179.58	4.29	98.45	3.85	425.07	4.17	344.06	7.91	4.1	543.49	6.49	643.58	57.65	6.67	596.83	5.58	446.82
12119.43	717.53	0.66	14.34	49.16	0	274.48	5.5	-1.8	55.24	21.45	9.26	878.88	697.87	-3.92	7.72	285.34	601.04	503.53	41.6	11.39	169.69	498.23	444.84	10.02	756.59	199.84	6.99	2.13	7.43	616.22	183.57	7.13	179.71	4.37	97.05	3.96	423.9	4.38	342.84	8.13	4.4	536.6	6.43	642.94	57.68	7.03	595.33	5.03	448.45
12204.17	711.72	1.38	13.62	47.72	-0.68	270.07	5.83	-1.54	55.49	20.98	8.68	880.3	695.68	-2.75	7.24	284.69	600	500.18	42.08	12.44	169.89	499.82	437.45	9.99	765.54	198.69	6.68	2.4	7.4	615.47	183.23	7.62	180.1	4.12	95.53	3.64	422.87	4.25	341.75	8.33	4.26	529.92	6.09	641.56	57.14	7.43	594.1	4.5	450.83
12288.91	704.98	1.77	12.84	46.94	-0.77	265.32	6	-0.65	55.88	20.06	8.17	881.49	694.31	-2.46	7.09	284.1	598.11	496.96	42.54	12.61	169.84	501.15	430.59	9.88	773.77	196.94	7.06	2.76	7.55	614.25	182.58	7.22	179.95	3.94	93.97	3.17	423.04	3.72	339.58	8.35	4	523.39	6.07	640.52	56.22	7.59	592.57	4.19	453.67
12373.64	699.54	1.63	12.45	46.41	-0.35	261.06	5.71	0.15	56.19	18.96	7.84	882.44	693.22	-2.36	7.47	283.75	595.71	493.29	42.51	11.98	169.61	501.87	424.59	9.82	780.62	194.75	8.08	3.09	7.7	614	182.05	6.69	179.08	4.08	92.77	2.78	423.86	3.08	336.41	8.21	3.96	516.82	6.5	640.08	55.47	7.48	590.79	4.3	456.25
12458.38	696.9	1.21	12.74	45.82	0.11	256.87	5.32	0.16	56.36	18.01	7.58	883.28	691.44	-2.25	7.96	283.43	594.51	489.26	42.1	11.1	168.98	501.84	418.83	9.79	787.4	192.87	8.83	3.24	7.72	615.52	181.63	6.44	178.08	4.5	92.08	2.36	423.94	2.74	333.07	8.04	4.05	510.32	6.97	639.52	54.89	7.24	588.51	4.83	457.69
12543.12	696.33	0.86	13.1	45.52	0.37	252.12	5.1	-0.47	56.38	17.26	7.26	883.39	687.36	-2.47	8.07	283.08	595.87	485.54	41.6	10.63	167.81	501.01	412.85	9.65	795.28	191.69	8.74	3.17	7.77	617.9	180.72	6.1	177.36	4.81	91.58	2.05	422.97	2.88	330.1	7.87	4.24	504.31	7.05	638.72	54.29	7	585.37	5.27	458.15
12627.86	696.03	0.89	12.91	45.82	0.55	247.04	4.99	-1.06	56.27	16.51	6.6	881.99	680.22	-2.68	7.64	282.91	598.7	482.34	41.07	10.83	166.61	499.9	407.32	9.5	803.47	190.67	7.98	3.01	8.09	619.48	179.18	5.79	176.79	4.71	91.01	2.07	421.8	3.26	327.29	7.62	4.57	499	6.59	638.46	53.76	6.82	581.56	5.11	458.7
12712.59	694.92	1.27	12.21	45.95	0.61	241.65	4.84	-1.25	56.01	15.85	5.67	879.08	671.16	-2.4	6.8	282.73	600.76	479.72	40.39	11.24	165.98	498.92	402.71	9.44	810.56	189.03	7.39	3.09	8.51	619.68	177.12	5.85	176.21	4.3	90.22	2.27	421.28	3.59	323.77	7.27	4.64	493.91	6.14	639.4	53.2	6.52	577.11	4.74	459.62
12797.33	692.5	1.52	11.41	44.79	0.47	235.56	4.62	-1.11	55.46	15.86	4.98	875.2	662.12	-1.84	6.09	282.32	601.63	477.83	39.47	11.16	165.78	497.73	398.19	9.19	816.62	186.73	7.77	3.51	8.6	619.6	174.59	5.89	175.73	3.91	89.07	2.52	421.67	3.93	319.18	6.88	4.08	488.35	6.31	641.35	52.34	5.93	571.78	4.75	460.48
12882.07	688.66	1.33	10.9	42.46	0.25	229.51	4.58	-0.79	54.81	16.91	4.77	871.08	654.36	-1.35	6.19	281.89	602.17	475.95	38.64	10.4	165.28	496.15	393.13	8.55	822.68	184.89	8.67	3.86	8.12	620.24	171.92	5.64	175.08	3.73	87.58	2.88	422.35	4.33	314.54	6.53	3.38	482.7	6.88	643.27	51.36	5.06	566.11	4.91	461.47
12966.8	684.03	0.97	10.64	40.28	0.16	224.85	4.86	-0.38	54.6	18.41	4.75	867.55	648.06	-0.91	7.33	281.34	602.15	473.01	38.36	9.34	164.14	494.51	387.93	7.88	829.2	184.45	8.93	3.66	7.34	620.9	169.67	5.68	173.66	3.73	86.18	3.29	422.33	4.64	311.2	6.43	3.27	477.91	7.24	643.87	50.39	4.35	560.63	4.71	462.88
13051.54	679.63	0.77	10.34	39.12	0.16	221.34	5.21	-0.21	55.14	19.08	4.84	865.01	642.47	-0.28	8.79	280.17	600.73	469.06	38.33	8.37	162.81	493.11	382.7	7.6	835.91	184.88	8.48	3.14	6.72	620.21	168.07	6.15	171.51	3.76	85.45	3.48	421.55	4.98	308.95	6.75	3.74	473.74	7.32	642.43	49.34	4.34	554.85	4.21	464.33
13136.28	675.98	0.6	9.94	38.65	0.19	217.82	5.19	-0.56	56.01	18.26	5.07	863.28	636.99	0.52	9.26	278.14	598.09	464.84	37.83	7.75	161.87	492.23	376.89	7.76	842.24	185.11	8.31	2.86	6.18	618.25	166.83	6.37	169.34	3.68	85.47	3.37	420.72	5.34	306.45	7.2	4.34	468.85	7.27	639.2	48.55	4.89	548.77	3.68	465.58
13221.02	672.84	0.25	9.55	38.36	0.46	214.32	4.74	-1.22	56.67	16.64	5.29	862.06	632.04	0.86	8.38	275.49	595.3	461.02	36.77	7.87	161.23	492.3	370.44	8.13	847.26	185.17	8.58	2.93	5.52	616.68	165.44	6.06	167.81	3.5	85.84	3.3	420.04	5.17	303.26	7.5	4.9	462.31	7.02	634.99	48.36	5.53	543.54	3.32	467.13
13305.75	669.44	-0.11	9.45	38.29	1	211.26	4.2	-1.75	56.92	15.07	5.3	861.43	628.13	0.4	7.09	272.63	592.69	457.82	35.44	8.72	160.37	493.33	363.94	8.39	850.57	185.36	8.55	3.16	5.16	616.78	163.78	5.64	167.22	3.47	86.22	3.48	419.07	4.32	300.16	7.56	5.34	454.42	6.51	630.96	48.4	6.02	539.4	3.22	469.34
13390.49	665.24	-0.2	9.85	38.45	1.3	208.23	4.08	-1.99	56.84	13.79	5.16	861.15	624.96	-0.53	6.31	270.05	589.65	454.85	34.18	9.53	159.06	494.99	357.86	8.4	853.36	184.94	8	3.3	5.38	617.66	161.91	5.28	167.38	3.89	86.41	3.75	417.82	3.44	297.5	7.25	5.41	446.41	6.01	628.17	48.02	6.1	534.85	3.21	471.34
13475.23	660.27	0.18	10.19	38.5	0.98	204.77	4.59	-2	56.47	12.84	5.01	860.01	621.47	-1.42	6.22	268.16	586.66	451.42	33.45	9.86	157.58	496.7	352.25	8.51	857.42	183.25	7.27	2.99	5.78	617.67	159.71	4.79	167.79	4.5	86.01	3.88	416.8	2.97	294.77	6.61	4.96	439.18	5.74	626.82	47.12	5.68	528.6	3.18	472.14
13559.97	654.94	0.96	9.72	38.19	0.51	201.23	5.17	-1.79	55.94	12.2	4.79	857.7	616.53	-1.86	6.63	267.07	585.27	447.01	33.31	9.81	156.53	497.31	346.89	9.03	863.09	181.14	6.4	2.32	5.98	616.78	157.46	4.09	168.07	4.73	84.71	3.75	416.48	2.74	291.69	6.24	4.07	432.76	5.49	626.03	45.97	5.3	521.22	3.4	472.37
13644.7	649.78	1.47	8.54	37.34	0.29	198.23	4.96	-1.26	55.58	11.65	4.37	855.88	609.7	-1.71	7.25	266.37	585.47	441.61	33.37	9.47	156.3	495.75	341.44	9.75	869.36	179.7	5.46	1.9	6.09	615.95	155.83	3.54	167.75	4.56	82.92	3.37	416.7	2.73	288.71	6.54	3.13	427.09	5.18	624.84	44.89	5.59	514.26	3.79	473.31
13729.44	645.11	1.11	7.34	35.92	-0.23	195.62	3.91	-0.71	55.3	11.18	3.67	856.21	601.33	-1.56	7.8	265.41	585.93	435.72	33.25	9.1	156.69	492.64	335.87	10.1	875.54	178.81	4.95	2.03	6.28	615.38	154.9	3.81	166.41	4.22	81.5	2.99	416.45	3.02	285.99	7.12	2.54	422.3	5.17	623.67	44.16	6.31	508.62	3.74	474.81
13814.18	640.96	0.38	6.68	34.17	-1.41	192.49	2.73	-0.54	54.57	10.94	2.91	858.62	592.71	-2.12	8.19	264.2	586.1	429.94	32.48	9.11	157.3	490.16	330.74	9.83	881.82	177.89	4.84	2.45	6.57	614.88	154.07	4.85	164.67	3.72	80.82	2.96	414.93	3.35	283.23	7.49	2.31	418.08	5.59	623.25	43.92	6.79	503.98	3.21	475.86
13898.92	637.29	0.19	6.76	32.7	-2.51	188.66	1.98	-0.61	53.6	10.89	2.55	860.8	585.38	-3.02	8.43	263.23	586.19	424.26	31.17	9.26	157.76	489.88	326.42	9.26	888.4	176.75	4.44	2.84	6.75	614.5	152.98	5.54	163.69	3.25	80.61	3.31	412.7	3.5	280.6	7.6	2.5	413.99	6.08	622.89	43.96	6.87	499.71	2.87	476.4
13983.65	634.02	0.47	7.12	32.25	-2.63	184.85	1.84	-0.72	53.4	10.91	2.81	859.6	579.35	-3.3	8.38	262.48	585.88	418.4	30.36	8.96	157.84	491.05	322.21	8.63	894.72	175.44	3.76	3.03	6.54	613.77	151.64	5.19	163.73	3.13	80.41	3.79	410.4	3.65	278.67	7.4	3.14	410.03	6.19	621.64	43.69	6.72	495.72	2.94	477.24
14068.39	631.13	0.46	7	32.74	-1.93	181.34	1.97	-1.13	54.09	11	3.32	854.76	573.34	-2.93	7.9	261.45	584.52	412.65	30.72	8.34	157.55	491.76	317.26	8.12	899.88	174.03	3.76	3.06	5.91	612.27	150.18	4.43	164.18	3.24	79.88	3.98	407.62	3.94	277.04	6.82	3.71	405.94	5.84	619.8	42.84	6.31	492.16	3.26	478.49
14153.13	628.44	0.07	6.42	33.02	-1	177.62	1.73	-1.81	54.66	11.23	3.62	849.46	566.94	-2.61	7.34	260.12	582.36	407.45	31.61	7.67	157.12	491.24	311.62	7.89	904.03	172.49	4.84	3.14	5.32	610.91	148.72	4.14	164.37	3.13	79.17	3.7	404.17	4.19	274.56	6.2	3.68	400.8	5.24	617.86	41.6	5.92	488.43	3.93	479.37
14237.86	625.43	-0.02	6.16	32.33	-0.27	173.27	1.05	-2.22	54.56	11.5	3.56	846.02	560.72	-2.74	6.95	258.81	580.38	403.02	32.03	7.01	156.81	489.88	306.02	7.84	908.09	170.81	6.26	3.31	5.11	610.69	147.28	4.41	163.91	2.57	78.66	3.44	401	4.42	270.54	5.89	3.12	394.46	4.53	615.52	40.5	6.02	483.59	4.85	479.48
14322.6	621.9	0.38	6.38	31.16	-0.07	168.71	0.55	-2.01	54.2	11.48	3.29	843.49	554.66	-3.01	6.43	257.34	579.02	399.69	31.79	6.71	156.47	488.07	300.7	7.75	911.94	169.33	6.99	3.46	5.33	611.04	146.03	4.69	162.93	1.98	78.23	3.6	398.89	4.85	265.31	5.62	2.4	388.03	4.02	612.61	39.95	6.18	477.74	5.2	478.95
14407.34	617.99	0.57	6.47	30.22	-0.35	164.82	0.91	-1.35	54.1	11	3.01	839.96	548.13	-2.95	5.95	255.28	577.94	397.2	31.21	6.98	155.58	486.2	295.44	7.55	915.17	168.28	6.46	3.55	5.89	610.68	144.91	4.66	161.95	2	77.53	3.91	397.5	5.27	259.83	5.08	2.16	381.97	4.11	610.05	40.05	5.63	472.24	4.51	477.96
14492.08	613.18	0.07	6.18	29.51	-0.45	161.82	2.2	-0.65	54.2	10.17	2.98	835.21	541.18	-2.72	6.14	252.88	576.3	394.21	30.48	7.3	154.01	484.57	290.47	7.19	918.25	167.52	5.35	3.65	6.33	609.17	143.38	4.4	161.2	2.58	76.68	4.01	395.94	5.14	255.03	4.7	2.89	375.58	4.8	608.53	40.41	4.84	467.75	3.59	476.99
14576.81	607.02	-0.35	5.98	28.76	0.03	159.26	3.59	-0.28	54.31	9.2	3.17	830.19	534.31	-2.79	6.71	251.02	573.31	389.89	29.68	7.16	152.2	483.21	286.57	6.72	921.29	166.5	4.96	3.73	6.11	606.65	141.33	4	160.45	3.17	75.84	3.91	393.78	4.57	251	5.03	4.11	368.79	5.41	607.03	40.39	4.85	463.28	3.43	476.72
14661.55	600.41	0.09	6.29	28.23	0.75	156.88	4.09	-0.45	54.45	8.35	3.17	825.17	527.36	-3.18	7.07	250.15	569.36	384.5	28.93	6.74	150.28	482.1	283.8	6.45	923.85	164.61	5.32	3.8	5.44	603.31	139.46	3.59	159.45	3.53	74.88	3.87	391.72	4.22	247.25	5.67	4.59	362.39	5.48	603.94	39.75	5.7	458.29	3.98	477.07
14746.29	594.15	0.77	6.82	28.12	1	154.52	3.83	-1.12	54.31	7.91	2.82	819.67	520.19	-3.68	7.51	249.85	565.67	378.88	28.26	6.41	148.36	481.14	281.29	6.37	926.02	161.69	5.4	3.9	4.95	599.73	137.99	3.31	158.22	3.7	73.92	3.85	390.66	4.1	243.9	5.96	3.85	356.66	5.35	599	39.05	6.55	453.72	4.6	477.17
14831.03	587.84	0.84	6.96	27.96	0.41	151.71	3.7	-1.95	53.48	7.72	2.32	813.91	513.72	-4.3	8.14	249.38	562.36	373.82	27.76	6.24	147.19	480.01	278.07	6.2	928.4	158.49	5.13	4.01	4.81	597.08	136.23	2.96	157.02	3.67	74.03	3.64	390.14	3.65	241.37	6.02	2.76	351.27	5.35	593.11	38.77	6.94	449.91	5.06	476.62
14915.76	581.81	0.51	6.56	27.32	-0.69	148.13	3.83	-2.43	52.2	7.39	1.85	809.05	508.83	-5.16	8.21	248.01	558.33	369.34	27.28	6.21	147.11	478.87	273.87	6.11	931.14	156.24	5.38	4.2	4.78	595.95	133.9	2.34	156.01	3.38	76.49	3.28	388.94	2.99	239.26	6.37	2.23	346.04	5.01	587.46	38.51	6.94	445.74	5.23	476.04
15000.5	577.42	0.37	6.04	26.29	-1.47	144.05	3.57	-2.29	51.08	6.96	1.64	805.19	505.13	-6.2	7.43	245.68	553.51	364.78	26.42	6.49	147.12	478.45	269.06	6.5	933.86	155.47	6.32	4.34	4.48	595.81	131.73	1.78	154.9	2.96	80.83	2.97	386.71	2.65	236.63	6.87	2.17	340.89	4.12	583.18	37.76	6.68	440.27	4.96	476.05
15085.24	574.52	0.32	5.86	25.23	-1.51	139.94	2.82	-1.77	50.39	6.81	1.97	800.33	501.7	-6.89	6.49	243.4	549.05	359.7	25.31	7.02	146.2	479.11	264	7.09	936.08	155.5	7.1	4.09	3.83	595.69	130.04	1.78	153.45	2.8	85.05	2.55	383.89	2.75	233.26	7.09	2.04	335.42	3.45	580.35	36.75	6.27	433.83	4.56	476.41
15169.97	571.46	0.06	5.84	24.68	-1.2	136.05	2.2	-1.2	50.08	7.19	2.66	792.93	498.15	-6.56	5.82	241.95	545.25	353.95	24.42	7.38	144.89	480.2	258.81	7.19	937.44	155.24	7.26	3.48	3.41	594.81	128.28	2.39	151.75	3.02	88.03	1.99	380.88	3.15	229.76	6.98	1.82	329.07	3.48	577.91	36.02	5.91	427.3	4.42	476.6
15254.71	567.18	-0.16	5.52	24.79	-1.06	132.44	2.14	-0.67	50.1	7.62	3.01	784.12	494.34	-5.39	5.39	240.97	541.9	347.5	23.91	7.52	144.44	480.72	253.69	6.72	938.14	154.1	7.12	2.95	3.79	592.86	126.27	3.22	149.83	3.04	90.02	1.61	377.82	3.72	226.72	6.78	1.93	321.88	3.7	575.57	35.78	5.93	421.07	4.31	476.58
15339.45	561.73	0.09	4.86	24.92	-1.2	128.99	2.45	-0.42	50.29	7.45	2.52	776.04	489.56	-4.74	5.24	239.55	539.61	340.74	23.64	7.65	144.67	480.25	248.53	6.37	939.5	152.24	6.92	2.61	4.55	590.16	124.53	3.85	147.73	2.38	91.51	1.49	374.68	4.28	224.15	6.68	2.5	314.78	3.64	573.95	35.74	6.46	415.01	3.79	476.62
15424.19	555.81	0.49	4.4	24.76	-1.46	125.71	2.65	-0.86	50.19	6.81	1.43	769.35	483.38	-5.31	5.33	237.24	538.39	334.37	23.4	7.35	144.37	478.88	243.15	6.54	942.68	150.41	6.54	2.13	4.95	587.33	123.18	4.09	145.82	1.62	92.64	1.41	371.3	4.75	221.84	6.73	3.03	308.22	3.48	572.32	35.46	6.98	409.02	2.93	476.37
15508.92	550.1	-0.12	4.32	24.75	-1.62	123.07	2.63	-1.88	49.63	6.39	0.44	763.17	476.6	-6.06	5.37	234.81	536.54	328.87	23.04	6.28	143.44	476.33	238.05	7.04	947.1	149.46	5.93	1.47	4.87	584.41	121.77	4.09	144.58	1.59	93.27	1.38	367.82	4.97	219.58	6.69	2.85	301.69	3.55	568.87	34.9	6.94	403.04	2.2	475.34
15593.66	544.54	-0.08	4.24	24.97	-1.48	121.21	2.53	-2.82	48.99	6.38	0.06	757.18	469.77	-6.33	5.3	233.3	532.7	324.47	22.63	5.11	142.75	472.44	233.62	7.56	951.07	149.38	5.42	1.18	4.75	580.66	120.23	4.11	144.03	2.11	93.43	1.37	364.74	4.75	217.39	6.33	2.11	295.08	3.8	563.43	34.12	6.47	396.78	1.96	474.08
15678.4	539.03	0.82	4.06	25.17	-1.21	119.51	2.24	-3.35	48.62	6.51	0.22	752.68	461.81	-6.82	5.41	232.25	527.2	321.25	22.1	4.69	142.48	467.83	229.06	7.78	953.68	149.13	5.31	1.55	4.76	575.9	118.65	4.1	143.88	2.33	93.63	1.2	362.38	4.24	215.39	5.91	1.9	289.29	3.86	557.64	33	5.92	390.11	2.15	473.55
15763.14	533.93	1.81	4.21	25.25	-1.24	117.49	1.69	-3.52	48.37	6.55	0.6	750.38	451.92	-7.57	5.71	230.76	521.09	318.61	21.29	4.91	142.11	463.25	224.15	7.45	955.69	147.77	5.33	2.15	4.66	571.35	116.96	3.93	143.77	2.06	94.09	1.12	360.62	3.88	213.14	5.85	2.51	284.89	3.53	552.7	31.62	5.49	383.41	2.42	473.7
15847.87	528.93	2.07	4.76	24.83	-1.68	115.1	1.4	-3.35	47.95	6.65	1.14	748.43	441.5	-7.5	5.97	228.94	515.42	315.19	20.34	5.16	141.55	459.32	219.93	6.92	958.55	145.36	4.94	2.31	4.17	568.07	115.15	3.71	143.5	1.78	94.37	1.5	359.24	3.88	210.04	5.94	2.95	281.36	3.27	548.92	30.39	5.24	377.14	2.57	473.72
15932.61	523.18	1.75	5.19	23.6	-2.16	112.18	1.49	-3.03	47.53	6.99	1.59	744.57	432.61	-6.32	6.29	227.49	510.84	310.43	19.62	5.11	141.2	456.72	216.4	6.71	962.25	142.6	4.13	1.9	3.5	565.46	113.31	3.53	142.87	1.67	94.24	1.86	357.79	3.91	206.41	5.63	2.58	277.71	3.52	546.09	29.44	5.1	371.52	2.72	472.93
16017.35	517.08	1.57	5.3	22.22	-2.24	108.97	1.43	-2.79	47.78	7.44	1.53	738.85	425.8	-4.95	6.84	226.9	507.17	305.24	19.51	4.85	141.08	455.4	212.19	6.55	965.17	140.07	3.24	1.39	3.07	562.73	111.42	3.28	141.75	1.6	93.92	1.49	355.29	3.63	203.04	5.07	2.02	273.09	3.85	543.39	28.74	5.05	366.72	2.95	471.23
16102.08	511.87	2.07	5.27	21.55	-1.85	106.16	1.01	-2.75	48.95	7.45	1.08	731.86	420.01	-4.37	7.19	227.15	503.77	300.45	20.05	4.66	140.56	454.12	206.94	6.15	966.15	138.02	2.53	1.22	3.07	560.4	109.48	3.03	140.22	1.6	93.47	0.68	351.28	3.26	199.65	4.96	1.89	267.29	3.57	539.98	28.43	5.07	362.69	3.14	469.07
16186.82	507.53	2.87	5.14	21.33	-1.47	103.6	0.69	-2.99	50.3	6.64	0.71	723.52	413.98	-4.92	6.75	227.43	500.17	295.67	20.58	4.66	139.39	451.9	201.88	5.98	965.45	136.52	2.12	1.34	3.26	559.24	107.56	3.1	138.65	1.74	92.96	0.37	346.7	3.2	195.46	5.37	1.97	261.2	2.79	536.2	28.44	4.76	358.69	3.22	466.93
16271.56	502.66	3.14	4.93	20.96	-1.55	100.55	0.77	-3.32	50.95	5.42	0.43	715.08	407.64	-5.66	5.85	227.06	496.37	290.44	20.5	4.66	138.14	449.29	197.94	6.35	964.04	135.47	2.08	1.51	3.17	558.67	105.61	3.46	137.14	1.85	92.87	0.76	342.76	3.34	190.82	5.54	2.07	255.93	2.17	533.16	28.4	4.04	354.05	3.4	464.84
16356.3	496.47	2.62	4.65	20.61	-1.89	97.21	0.96	-3.16	51	4.62	0.08	708.66	402.04	-5.27	5.28	226.37	492.91	285.24	20.05	4.65	137.31	447.71	194.76	6.84	962.98	134.68	2.25	1.73	2.75	557.42	103.72	3.46	135.44	1.93	93.32	1.18	339.65	3.23	186.89	4.96	2.48	251.34	2.15	530.86	28.14	3.75	348.7	3.65	462.55
16441.03	489.19	1.72	4.24	20.82	-2.1	94.47	0.83	-2.33	50.78	4.37	-0.25	704.44	397.73	-4.07	5.21	225.95	490.15	280.77	19.6	4.76	136.75	447.37	191.48	7.09	962.66	134.08	2.55	1.95	2.48	555.2	102.24	2.78	133.52	2.18	93.65	1.23	337.29	2.78	183.98	4.12	3.08	246.53	2.57	527.89	27.9	4.47	342.43	3.56	459.92
16525.77	481.08	0.82	3.7	21.55	-2.06	92.49	0.54	-1.56	50	4.2	-0.34	701.02	393.5	-3.44	5.29	225.45	488.18	276.74	19.1	4.89	136.26	446.92	187.73	7.09	962.61	133.66	3.16	1.91	2.67	552.3	101.12	2.03	131.72	2.51	93.33	1.17	335.67	2.48	181.53	3.97	3.27	241.19	2.79	523.47	27.94	5.55	335.09	3.08	457.11
16610.51	472.59	0.2	3.18	22.33	-1.86	90.61	0.51	-1.7	48.54	4.06	-0.12	697.56	387.77	-3.82	5.28	223.91	486.79	272.03	18.66	4.84	135.9	445.56	183.51	6.8	962.06	133.14	3.98	1.72	3	548.53	99.71	1.72	130.27	2.7	91.73	1.17	334.23	2.77	179.14	4.81	2.92	235.49	2.58	518.28	28.19	6.07	327.57	2.72	454.52
16695.25	464.89	0.03	2.82	22.54	-1.45	88.47	0.81	-2.62	46.99	4.2	0.27	693.75	380.55	-4.48	5.19	221.02	484.8	265.92	18.38	4.51	135.48	443.85	179.18	6.33	960.72	132.25	4.33	1.85	2.96	543.86	97.65	1.68	128.99	2.75	87.7	1.09	332.34	3.28	176.74	6.01	2.4	229.54	2.29	513.03	28.38	6.04	321.26	2.83	452.77
16779.98	458.72	0.28	2.67	21.76	-0.91	86.15	1.28	-3.34	45.96	4.43	0.59	688.55	373.2	-4.61	5.21	217.51	481.07	258.81	17.84	3.86	134.61	442.32	175.4	6.04	958.92	130.97	4.11	2.1	2.4	538.86	95.39	1.85	127.67	2.72	81.43	1.06	329.75	3.5	174.08	6.69	1.9	223.48	2.09	507.93	28.13	5.85	316.37	3.06	451.9
16864.72	453.42	0.53	2.84	20.4	-0.7	83.82	1.83	-3.33	45.59	4.47	0.78	681.2	366.79	-4.47	5.39	214.1	476.08	251.8	16.84	3.27	133.36	440.93	172.09	6.01	957.18	129.61	4.11	1.82	1.74	534.05	93.53	2.37	126.47	2.78	75.62	1.36	326.53	3.44	170.99	6.47	1.53	217.62	1.77	503.19	27.36	5.34	312.22	2.92	450.82
16949.46	448.53	0.36	3.12	19.54	-1.29	81.47	2.21	-2.94	45.66	4.36	0.92	672.67	361.2	-5	5.58	211.05	471.32	245.87	15.89	3.31	132.33	439.81	168.31	6.1	955.85	128.41	4.44	1.02	1.57	529.8	92.11	3.05	125.82	3.11	72.82	1.8	323.16	3.22	167.61	5.61	1.43	212.42	1.39	498.85	26.55	4.31	308.25	2.53	448.7
17034.2	444.91	0.04	3	19.67	-2.25	78.85	2.21	-2.72	45.95	3.96	0.93	664.2	355.33	-6.09	5.71	208.77	467.19	241.35	15.28	3.8	131.79	438.72	163.83	6.34	954.74	126.94	4.4	0.35	1.95	526.63	90.81	3.61	125.66	3.47	72.51	1.96	320	2.8	164.3	4.69	1.61	208.07	1.22	494.72	26.2	3.28	303.85	2.45	445.97
17118.93	442.78	0.23	2.63	20.06	-2.62	76.13	2.19	-2.83	46.42	3.1	0.74	655.54	348.47	-6.42	5.71	207.71	463.02	237.97	14.78	4.03	131.4	436.59	159.46	6.71	952.88	124.68	4.1	0.1	2.45	524.29	89.45	3.96	125.35	3.53	72.61	1.82	316.63	2.37	161.49	4.27	1.69	204.07	1.22	491.02	26.21	2.89	298.52	2.75	443.25
17203.67	440.71	0.72	2.57	19.95	-2.1	74.08	2.62	-3.04	47.09	2.3	0.67	646.12	341.07	-5.66	5.36	207.26	458.72	234.84	14.34	4.04	130.65	432.91	155.69	7.03	949.91	122.02	4.22	0.01	2.77	521.49	88.08	4.05	124.48	3.33	72.29	1.6	312.49	2.26	159.21	4.44	1.47	199.89	1.28	487.73	26.12	3.19	292.76	2.8	440.24
17288.41	437.36	0.7	2.66	19.46	-1.26	72.83	3.09	-3.03	47.7	2.2	0.83	636.7	334.08	-5.27	4.54	206.15	454.97	230.99	14.08	4.29	129.44	428.37	152.38	7.3	947.43	119.74	4.5	-0.13	2.78	517.57	86.8	4.01	123.22	3.05	71.93	1.36	308.21	2.57	156.76	4.98	1.24	195.74	1.41	483.96	25.62	3.74	287.32	2.25	436.57
17373.14	432.6	0.22	2.49	19.03	-0.88	71.46	2.86	-2.71	47.97	2.7	0.72	628.43	328.27	-6.26	3.87	203.87	451.49	226.22	13.72	4.74	128.29	424.16	149.43	7.58	946.96	117.85	4.52	-0.09	2.47	513.27	85.61	3.9	121.83	2.85	71.47	1.14	304.86	3.04	153.89	5.7	1.15	191.94	1.43	478.98	24.97	4.14	282.29	1.52	433.04
17457.88	426.71	-0.06	2.27	18.83	-1.17	69.24	2.19	-2.22	48.09	3.31	0.08	621.24	323.65	-7.59	4.25	200.67	447.08	221.24	13.07	4.98	127.92	421.02	146.93	7.46	947.27	116.13	4.47	0.27	2.05	509.68	84.49	3.44	120.4	2.77	70.42	1.16	302.41	3.29	151.23	6.21	0.97	188.01	1.21	472.95	24.64	4.4	277.37	1.08	430.48
17542.62	412.61	-0.03	2.45	18.9	-1.7	66.55	2.19	-1.58	48.3	3.75	-0.38	614.07	319.37	-7.98	5.57	197.27	441.61	216.63	12.38	4.77	128.14	418.47	144.82	6.83	946.03	114.74	4.49	0.67	1.95	506.93	83.29	2.43	118.76	2.71	69.08	1.45	300.04	3.31	148.89	6.1	0.72	183.37	1.02	466.68	24.52	4.52	272.39	1.11	428.34
17627.36	404.71	0.08	3.06	19.12	-2.1	64.38	3.05	-0.89	48.16	3.81	-0.02	605.99	314.59	-7.71	6.85	194.64	436.24	212.51	11.9	4.2	128.09	415.08	142.65	6.44	943.51	113.6	4.35	0.99	2.34	503.88	81.65	1.48	116.82	2.7	68.35	1.8	297.43	3.39	146.14	5.59	0.84	178.36	0.91	461.31	23.99	4.24	267.48	1.6	425.72
17712.09	397.21	0.44	3.79	19.26	-2.01	63.24	3.58	-0.47	47.5	3.54	0.76	596.82	309.02	-7.82	7.53	192.92	431.78	208.69	11.66	3.65	127.28	410.5	139.84	6.63	941.81	112.44	4.06	1.5	2.9	499.39	79.42	1.31	114.84	2.85	68.51	1.86	294.77	3.64	142.81	5.12	1.47	173.68	0.52	457.17	23.07	3.43	263.09	2.27	422.61
17796.83	391.3	1.2	4.2	19.31	-1.27	62.55	3.13	-0.49	46.97	3.45	1.25	587.33	302.5	-8.4	7.75	191.24	427.91	204.95	11.84	3.56	125.86	405.88	136.44	6.92	940.7	111.49	4.11	2.07	3.19	493.9	77.07	1.72	113.11	2.92	68.77	1.49	291.85	3.81	139.55	4.97	2.04	169.55	0.03	453.1	22.28	2.62	259.34	2.74	419.67
17881.57	386.91	1.97	4.11	19.31	-0.41	61.36	2.56	-0.8	46.92	3.68	1.39	578.54	295.35	-8.39	7.7	189.16	423.86	201.16	12.42	3.72	124.33	401.88	133.08	6.9	937.27	110.8	4.83	1.88	3.09	488.98	75.47	1.97	111.82	2.43	67.79	0.9	288.01	3.52	136.69	5.45	1.93	165.53	0.07	448.21	21.62	2.53	255.52	2.85	417.35
17966.3	382.32	2.25	3.89	19.06	0.21	59.49	2.76	-1.32	46.99	3.82	1.49	570.27	288.65	-7.27	7.25	187.13	419.53	196.98	12.93	3.62	123	398.21	130.1	6.73	930.52	109.74	5.51	0.9	2.72	485.11	74.92	1.8	111.1	1.51	65.09	0.51	283.17	2.79	133.94	6.44	1.37	160.95	0.68	442.95	20.81	3.36	250.8	2.71	415.41
18051.04	376.1	2	3.89	18.41	0.73	57.41	3.51	-1.92	46.65	3.86	1.56	561.96	283.15	-5.66	6.61	185.51	415.02	192.21	12.95	3.25	121.65	394.77	127.38	6.8	923.77	107.91	5.34	0.16	2.32	480.98	74.76	1.51	110.74	0.95	61.93	0.53	277.98	2.29	131.08	6.91	1.08	156.03	1.18	437.59	20.02	4.67	245.25	2.49	413.6
18135.78	368.99	1.48	3.93	17.75	0.95	55.46	3.86	-2.33	45.77	4.24	1.5	554.1	278.33	-4.32	6.26	184.31	409.95	187.37	12.64	2.91	120.14	391.85	124.79	7.19	920.46	105.74	4.78	0.21	2.38	475.55	74.09	1.43	110.12	1.39	60.01	0.93	273.01	2.49	128.24	6.21	1.17	151.57	1.17	431.83	19.77	5.63	239.5	2.32	411.79
18220.52	362.49	1.09	3.82	17.55	0.65	53.39	3.35	-2.58	44.79	4.86	1.39	547.08	273.28	-3.89	6.23	183.49	404.67	183.22	12.48	2.86	118.72	389.57	121.91	7.55	919.53	103.97	4.59	0.39	3.02	469.78	72.86	1.7	108.89	2.47	59.52	1.69	268.48	3.04	125.46	5.1	1.21	147.6	0.92	426.11	20.13	5.63	234.19	2.24	409.1
18305.25	356.56	1.09	3.82	17.6	0.23	50.96	2.71	-2.83	44.01	5.22	1.21	540.13	267.75	-4.82	6.35	182.76	400.4	179.8	12.53	3.36	117.51	387.57	118.34	7.61	917.78	103.1	4.67	0.2	3.65	465.12	71.63	2.09	107.35	3.24	59.37	2.45	264.36	3.38	122.56	4.8	1.02	143.64	0.95	421.19	20.38	4.94	229.74	2.19	404.51
18389.99	350.09	1.36	3.99	17.49	0.08	48.61	2.79	-2.86	43.29	5.03	0.79	532.95	261.69	-6.52	6.55	181.51	397.33	176.28	12.27	4.41	116.44	384.88	114.52	7.44	914.54	102.88	4.63	0.14	3.68	461.47	70.47	2.16	105.91	3.3	59.14	2.69	260.36	3.49	119.51	5.47	0.84	139.74	1.38	416.58	19.87	4.3	225.87	2.05	398.61
18474.73	342.82	1.61	3.9	17.11	0.12	46.94	3.23	-2.52	42.63	4.47	0.45	526.31	255.01	-7.73	6.82	179.53	394.37	171.99	11.42	5.43	115.56	380.73	111.26	7.18	911.29	102.57	4.54	0.69	3.2	458.24	68.99	1.64	104.56	3.05	59.18	2.36	256.5	3.5	116.67	6.26	0.68	136.16	1.81	411.55	18.77	4.16	221.79	1.89	392.97
18559.47	335.85	1.78	3.39	16.49	0.27	45.72	3.28	-2.23	42.17	3.83	0.79	520.31	248.01	-7.81	7.16	177.17	391.06	167.24	10.55	5.87	114.98	375.42	108.32	6.93	908.18	101.71	4.59	1.56	2.8	455.44	67.2	0.77	102.79	2.91	59.31	2.04	253.39	3.11	114.29	6.43	0.51	132.65	1.89	406.69	17.73	4.48	217.21	2.16	388.22
18644.2	330.43	1.94	2.97	15.68	0.41	44.61	3.28	-2.52	41.79	3.2	1.75	514.44	241.03	-7.25	7.4	174.86	387.59	162.9	10.35	5.88	114.42	369.93	105.04	6.76	903.99	100.4	4.79	2.19	2.89	452.63	65.45	0.2	100.39	2.94	58.96	2.08	251.16	2.23	112.23	6.04	0.62	129	1.61	402.41	17.04	4.87	212.51	3.07	384.27
18728.94	326.34	2	2.98	14.94	0.3	43.66	3.84	-3.26	41.5	2.73	2.58	508.56	233.87	-6.93	7.23	172.67	383.82	159.33	10.9	5.78	113.4	365.09	101.55	6.8	898.43	98.94	5.34	2.33	3.27	448.88	63.71	0.54	97.89	3.02	58.01	2.35	248.87	1.64	110.12	5.57	1.08	125.7	1.22	397.53	16.69	4.95	207.95	4	381.1
18813.68	322.01	1.86	3.06	14.54	-0.14	42.67	4.38	-3.19	41.4	2.87	2.86	502.29	226.61	-7.04	6.94	170.47	379.37	156.17	11.71	5.5	110.28	361.2	98.53	7.11	892.18	97.65	6.25	2.19	3.54	444.24	61.95	1.75	95.88	2.99	56.81	2.48	246.02	1.95	107.81	5.35	1.29	123.3	0.93	391.27	16.7	4.79	203.37	4.15	379.79
18898.42	316.67	1.66	2.8	14.16	-0.58	41.42	4.14	-2.74	41.44	2.82	2.73	494.79	219.91	-7.05	7.08	168.22	374.1	152.93	12.15	5.09	108.87	358.15	96.39	7.41	885.69	96.48	6.82	2.02	3.76	439.46	60.65	3.11	94.13	2.75	55.91	2.24	242.92	2.74	105.44	5.4	1.01	121.73	0.91	384.39	17.13	4.62	198.87	3.4	378.48
18983.15	311.34	1.64	2.47	13.37	-0.72	40.21	3.54	-2.67	41.31	2.74	2.37	486.09	214.19	-6.52	7.34	166.16	368.28	149.32	11.85	4.72	107.68	355.65	94.94	7.39	879.25	95.05	6.44	1.77	4.01	434.76	60.06	3.96	92.25	2.37	55.81	1.73	239.42	3.35	103.16	5.59	0.81	120.43	1.48	377.99	17.63	4.25	194.88	2.26	376.06
19067.89	307.14	1.77	2.61	12.46	-0.78	39.22	3.07	-2.63	40.8	3.22	1.97	477.29	209.24	-5.62	7.11	164.6	362.48	145.48	11.04	4.37	106.78	353.06	93.85	7.22	873.41	93.13	5.56	1.38	4.06	430.09	59.56	4.18	90.48	2.33	56.19	1.31	235.08	3.71	100.96	5.72	1.09	118.45	2.62	372.47	17.77	4.27	191.19	1.24	373.76
19152.63	303.72	1.74	3.11	12.04	-1.07	38.17	2.62	-2.32	39.89	4.08	1.69	468.99	204.64	-4.95	6.71	163.6	357.29	141.82	10.18	4.11	106.51	349.61	93.05	7.1	868.45	90.76	5.03	1.12	4.06	425.49	58.7	4.07	89.52	3.01	56.02	1.41	230.46	3.99	98.88	5.75	1.72	115.3	3.65	367.4	17.32	4.58	187.1	0.76	371.51
19237.37	299.81	1.43	3.38	11.96	-1.15	36.83	2.25	-1.82	38.97	4.5	1.44	460.56	200.33	-5.09	6.62	162.95	352.67	138.53	9.37	3.95	107.17	345.53	92.37	6.9	863.87	88.24	5.14	1.29	4.39	420.54	57.88	3.69	89.58	4.03	54.92	2.08	226.39	4.19	97.1	6.03	2.44	111.88	3.9	362.29	16.43	4.74	182.43	0.99	368.83
19322.1	294.36	0.97	3.24	11.81	-0.35	35.36	2.42	-1.29	38.63	4.14	1.1	451.9	196.64	-5.99	6.64	162.23	347.93	135.2	8.53	3.77	108.12	341.94	91.09	6.45	858.92	85.91	5.31	1.85	4.69	414.64	57.49	2.91	90.1	4.47	53.46	2.89	222.9	4.07	95.51	6.67	3.07	109.11	3.68	357.6	15.61	4.65	177.72	1.71	365.17
19406.84	287.39	0.55	3.1	11.64	0.73	34.25	3.12	-0.9	39.21	3.36	0.99	444.49	193.47	-7.1	6.53	161.21	342.63	131.46	8.02	3.54	108.26	339.09	88.6	5.92	853.48	83.73	4.96	2.45	4.36	408.12	57.18	2.18	90.21	4.06	52.36	3.27	219.35	3.59	93.78	7.05	3.41	106.53	3.7	353.44	14.95	4.65	173.46	2.46	360.8
19491.58	279.9	0.22	3.26	11.53	0.88	33.71	3.88	-0.69	40.52	2.72	1.26	439.15	190.13	-8.14	6.56	160.11	337.01	127.43	8.08	3.43	107.51	335.97	85.23	5.67	847.95	81.68	4.46	2.86	3.63	402.34	56.21	2.09	89.56	3.3	52	2.97	215.26	3.17	91.78	6.52	3.38	103.39	3.75	349.12	14.16	4.89	169.46	3.05	356.44
19576.31	272.7	-0.04	3.61	11.2	0.2	33.14	4.49	-0.66	41.85	2.51	1.31	434.71	186.29	-8.94	6.81	158.62	331.34	123.71	8.24	3.55	106.5	331.64	82.2	5.77	842.27	80.02	4.7	3.14	3.19	398.25	54.31	2.46	88.25	2.57	52.21	2.19	210.79	3.1	89.45	5.38	3	99.59	3.28	344.74	13.36	5.06	165.35	3.6	352.3
19661.05	266.11	-0.28	4.04	10.69	-0.34	31.91	4.96	-0.89	42.46	2.57	0.85	429.88	182.21	-8.96	6.86	156.02	325.48	120.87	8.08	3.85	105.06	326.47	80.53	6.06	836	78.62	5.59	3.19	3.23	395	51.96	2.7	86.47	1.91	52.61	1.35	206.84	3.36	86.75	4.62	2.31	95.45	2.73	341.07	13.03	4.9	161.35	3.98	348.17
19745.79	260.53	-0.43	4.48	10.45	-0.27	30.14	5.12	-1.22	42.38	2.62	0.43	424.57	178.01	-7.93	6.48	152.78	319.37	119.78	7.8	4.09	102.89	321.77	79.77	6.5	829.41	77.24	6.09	2.86	3.25	392.98	50	2.67	84.71	1.51	53.3	1.07	204.16	3.73	84.05	4.63	1.58	91.55	2.83	338.06	13.11	4.48	157.95	3.79	344.06
19830.53	256.14	-0.43	3.91	10.58	0.26	28.52	4.88	-1.41	42.02	2.66	0.52	418.83	173.45	-6.95	6.28	150.06	313.35	118.69	7.49	4.13	100.64	318.38	78.61	6.83	822.81	76.12	5.67	2.52	2.95	390.97	48.67	2.74	83.57	1.73	54.26	1.75	202.4	3.9	81.97	4.73	1.11	88.27	3.36	334.96	13.19	4.1	154.94	3.1	340.11
19915.26	252.47	-0.23	3.36	10.78	0.87	27.41	4.4	-1.45	41.35	2.85	0.95	411.93	168.69	-7.34	6.88	147.68	307.77	116.31	6.91	4.21	98.92	315.85	76.57	6.74	814.97	75.23	4.96	2.52	2.61	386	47.55	3.12	82.75	2.49	55	2.7	200.37	3.73	80.63	4.24	0.94	85.54	3.72	330.9	13.4	4.05	151.83	2.62	336.27
20000	249.03	0.16	3.21	11.14	0.95	26.69	3.83	-1.29	40.45	3.21	1.29	403.27	164.58	-8.49	7.66	144.82	302.65	113.53	6.07	4.39	97.45	313.29	74.05	6.37	804.58	74.2	4.8	2.69	2.45	381.08	46.34	3.6	81.25	3.03	55.52	2.86	197.43	3.42	79.47	3.54	1.01	83.1	3.66	325.29	13.34	4.41	148.75	2.93	332.63
20084.03	245.77	0.52	3.08	11.67	0.45	26.33	3.44	-0.95	40.03	3.6	1.44	393.44	161.72	-8.46	7.61	141.51	297.68	110.79	5.38	4.26	95.92	310.65	71.43	6	792.89	73.05	5.29	2.8	2.33	376.52	45.36	3.73	79.19	2.82	56.28	2.38	193.65	3.1	78.07	3.31	1.34	80.61	3.19	318.5	13.14	4.91	145.81	3.85	329.32
20168.15	242.47	0.54	2.71	11.78	0.04	26.41	3.63	-0.62	40.62	3.78	1.47	383.19	159.23	-6.81	6.89	138.35	292.38	107.96	5.21	3.84	94.51	308.51	68.67	5.67	782.17	72.26	5.75	2.88	2.21	371.81	44.69	3.22	77.9	2.36	57.43	2.27	189.26	2.96	76.57	3.76	1.81	77.77	2.47	311.4	13.03	5.1	142.6	4.59	325.96
20252.26	238.55	0.63	2.27	11.16	0.04	26.42	4.36	-0.55	41.67	3.8	1.35	372.67	155.26	-5.02	6.35	135.77	286.72	104.54	5.51	3.8	93.57	306.68	65.9	5.51	772.7	72.01	5.89	2.91	2.44	366.47	43.85	2.41	77.79	2.2	58.75	2.72	184.93	3.36	75.26	4.61	2.17	75.07	1.82	304.61	12.95	4.68	139	4.56	322.04
20336.37	233.81	0.91	2.18	10.32	0.08	25.7	5.04	-0.83	42	3.83	0.98	362.28	149.36	-4.32	5.98	133.7	281.6	100.79	6.04	4.33	93.15	304.04	63.71	5.69	763.66	71.82	6.35	2.71	3.04	360.46	42.66	1.94	77.64	2.31	59.88	3.05	181.34	3.96	73.91	5.25	2.25	73.23	1.6	298.5	12.8	3.98	135.49	3.95	317.68
20420.49	228.8	1.18	2.48	9.82	-0.08	24.28	5.02	-1.25	41.27	3.59	0.56	352.64	143	-4.51	5.56	131.95	277.66	97.81	6.59	4.88	92.73	300.04	62.44	6.06	755.32	70.82	7.32	2.32	3.37	354.18	41.68	2.02	76.53	2.47	60.6	2.87	178.15	3.91	71.99	5.45	2.01	71.81	2.02	293.42	12.71	3.72	132.29	3.29	313.17
20504.6	223.71	1.18	2.58	9.82	-0.06	22.56	4.45	-1.32	40.08	2.65	0.44	343.87	137.16	-5.04	5.61	130.5	274.39	96.19	6.87	5	91.76	295.52	61.67	6.43	748.19	68.88	7.88	2.07	3.07	348.11	41.32	2.46	75	2.61	60.89	2.48	174.92	3.29	69.39	5.61	1.73	69.74	2.77	289.26	12.71	4	129.23	2.82	308.17
20588.72	218.22	0.93	2.09	10.27	0.41	20.94	4.23	-0.93	38.92	1.37	0.57	336	131.11	-5.92	6.45	129.26	271.21	95.02	6.67	4.61	90.39	291.74	60.72	6.63	741.55	67.16	7.35	2.03	2.45	342.72	41.34	3.09	73.66	2.63	60.77	2.37	171.87	2.79	66.57	5.93	1.89	67.05	3.23	285.31	12.6	4.27	126.03	2.49	302.56
20672.83	212.82	0.63	1.41	10.9	1	19.92	4.75	-0.67	38.1	0.59	0.6	329.14	124.66	-6.94	7.37	128.34	267.97	92.93	6.19	3.94	89.03	289.06	59.19	6.63	733.86	66.56	6.29	2.05	2.05	338.05	41.12	3.67	72.4	2.49	60.48	2.62	168.87	2.68	64.03	5.97	2.4	64.73	3.21	280.92	12.4	4.31	122.46	2.29	297.02
20756.95	208.39	0.27	0.97	11.12	1.31	19.74	5	-0.93	37.75	0.54	0.62	323.11	119.27	-7.43	7.61	127.95	264.38	89.81	5.94	3.65	87.78	286.73	57.36	6.54	724.55	66.31	5.8	2.11	2.32	333.45	40.2	4.03	71.14	2.44	60.31	2.97	165.37	2.9	61.92	5.44	2.77	63.01	3.15	276.42	12.31	4.43	118.61	2.34	292.05
20841.06	204.63	-0.24	0.91	10.63	1.39	19.81	4.13	-1.39	37.54	0.88	0.95	317.48	116.14	-7.34	7.17	127.89	260.36	86.61	6.08	4.01	86.64	283.65	55.8	6.4	714.92	65.37	6.24	2.09	3.15	328.54	38.61	4.4	69.97	2.69	60.18	3.19	161.52	3.34	60.23	4.71	2.77	61.23	3.43	272.56	12.23	4.61	114.83	2.73	287.66
20925.17	200.57	-0.88	1.24	9.99	1.44	19.28	2.82	-1.66	37.3	1.37	1.39	311.62	114.64	-7.27	6.55	127.58	256.44	83.97	6.27	4.46	85.57	279.31	54.52	6.15	706.85	63.92	6.86	2.03	3.82	323.76	36.86	4.92	68.7	3.12	59.76	3.11	157.74	3.64	58.8	4.34	2.49	58.91	3.94	269.13	11.81	4.66	111.41	3.39	283.85
21009.29	196.43	-1.54	1.9	9.87	1.39	17.86	2.19	-1.94	37.3	1.79	1.49	304.74	113.33	-7.49	6.1	126.58	252.64	81.77	6.3	4.51	84.47	274.37	53.09	5.95	700.74	62.54	6.63	2.38	3.93	319.21	35.63	5.23	67.25	3.45	59.04	2.61	154.11	3.48	57.47	4.4	2.04	56.34	4.17	265.3	11	4.7	108.28	4.09	280.56
21093.4	193.15	-1.84	2.54	10.01	0.44	14.77	2.4	-2.41	36.79	1.77	0.59	296.74	111.36	-8.02	5.74	124.8	248.56	79.66	6.32	4.28	83.56	269.86	51.63	6.02	695.66	61.37	5.48	3.11	3.76	314.43	35.17	5.11	66.01	3.54	57.49	1.93	150.8	3.11	56.3	4.53	1.76	54.1	3.98	261.05	10.36	5.01	106.79	4.48	277.39
21177.51	190.61	-1.37	2.77	9.68	0.16	14.31	3.03	-2.72	36.09	1.27	0.29	288.45	108.61	-8.82	5.51	122.26	244.59	77.59	6.35	3.93	83.23	265.66	50.92	6.22	691.02	60.42	4.45	3.54	3.59	309.17	34.94	4.89	65.31	3.5	57.09	1.62	147.83	3	55.3	4.43	2	52.36	3.86	256.96	10.41	5.45	105.3	4.26	273.78
21261.63	187.63	-0.43	2.67	8.68	0.22	14.64	3.76	-2.51	35.03	0.97	0.69	280.54	105.21	-9.41	5.75	119.04	241.28	75.53	6.18	3.4	83.2	261.05	50.9	6.33	686.68	59.54	4.27	3.35	3.44	303.61	34.27	4.79	64.97	3.5	56.72	1.94	144.68	3.19	54.4	4.43	2.56	50.88	4.28	253.22	10.74	5.58	102.46	3.48	269.59
21345.74	183.46	0.2	2.56	7.42	0.18	15.2	4.23	-1.84	33.81	1.39	1.47	272.77	101.43	-9.21	6.34	115.71	237.94	73.18	5.73	2.84	82.89	256.28	50.7	6.41	681.96	58.13	4.43	2.87	3.34	298.28	33.35	4.45	64.5	3.54	55.57	2.51	141.29	3.33	53.62	5.08	2.97	49.55	5	249.76	10.62	5.31	99.75	2.54	265.38
21429.86	178.43	0.23	2.58	6.51	-0.09	15.39	4.22	-1.17	33.31	1.95	1.91	264.91	97.57	-8.73	6.59	112.96	233.64	70.44	5.29	2.63	82.15	251.95	50.19	6.57	675.88	56.01	4.32	2.26	3.36	293.8	32.6	3.6	63.58	3.47	53.26	2.9	138.44	3.52	52.9	6.16	3.1	48.26	5.33	246.66	10.26	4.94	97.02	2	261.53
21513.97	172.96	-0.01	2.58	6.29	-0.37	15.02	3.89	-0.92	33.54	1.92	1.74	257.77	93.87	-9.03	6.3	110.74	228.75	67.77	5.22	2.69	81.28	247.61	49.92	6.63	667.89	53.99	4.26	1.65	3.41	290.11	31.87	2.64	62.21	3.2	50.47	3.22	136.07	4.13	51.87	6.7	3.16	46.78	5.1	243.65	10.26	4.71	94.23	2.06	257.96
21598.08	167.12	-0.07	2.44	6.37	-0.55	14.44	3.55	-1.11	33.47	1.44	1.29	252.02	90.62	-9.95	5.87	108.7	224.2	65.71	5.52	2.6	80.56	242.8	49.53	6.48	657.67	52.6	4.64	1.5	3.38	286.34	30.95	2.36	60.67	2.78	48.2	3.39	132.91	4.76	50.34	6.13	3.12	45.17	4.71	239.54	10.36	4.65	91.65	2.48	254.59
21682.2	161.24	0.45	2.27	6.23	-0.62	13.98	3.54	-1.42	32.55	0.9	0.9	246.72	87.94	-10.47	5.46	107.08	220.28	64.21	5.94	2.32	79.84	238.24	47.96	6.26	644.98	51.34	5.2	1.95	3.16	281.84	30.12	2.96	59.43	2.16	46.8	3.14	128.62	4.59	48.61	4.86	2.67	43.74	4.46	233.74	10.06	4.57	89.38	2.94	251.26
21766.31	155.96	1.46	2.21	6.06	-0.68	13.42	3.99	-1.67	31.36	0.48	0.64	240.6	85.57	-10.2	4.95	106.08	216.81	62.92	6.19	2.36	78.7	234.66	45.22	6.06	630.71	50.06	5.64	2.51	2.73	277.11	29.56	3.4	58.73	1.53	45.99	2.72	124.35	3.73	46.83	3.75	2	42.53	4.43	227.45	9.47	4.37	87.24	3.17	247.57
21850.43	151.6	2.03	2.21	6.27	-0.82	12.55	4.49	-1.96	30.8	0.29	0.5	233.8	83.26	-9.56	4.65	104.91	213.62	61.61	6.11	2.91	77.29	231.83	42.74	5.75	617.04	49.31	5.77	2.7	2.18	273.08	28.91	2.76	57.99	1.55	45.62	2.58	121.01	3	44.8	3.18	1.72	41.39	4.6	222.27	8.77	4.29	85.28	3.03	243.42
21934.54	148.18	1.46	2.29	6.61	-0.89	11.62	4.54	-2.32	31	0.31	0.6	227.03	80.82	-9.23	5.04	102.84	210.2	60.27	5.82	3.45	76.28	228.97	41.59	5.35	605.16	48.98	5.44	2.33	1.67	269.61	28	1.51	56.55	2.4	45.83	2.69	118.35	2.78	42.73	3.05	2	40.27	4.81	218.53	8.07	4.53	83.47	2.65	239.12
22018.65	145.35	0.46	2.51	6.55	-0.91	10.81	4.16	-2.59	31.22	0.35	0.92	220.52	77.96	-9.35	5.97	100.58	205.92	58.94	5.52	3.7	75.87	225.55	41.34	5.04	594.35	48.34	4.96	1.44	1.44	265.49	27.24	0.77	54.87	3.19	46.6	2.83	116.01	2.87	41.34	3.24	2.51	39	4.89	215.43	7.55	4.81	81.31	2.37	235.2
22102.77	142.43	0.03	2.65	5.97	-1.05	10.05	3.74	-2.7	30.82	0.41	1.04	214.75	74.64	-9.37	6.79	99.16	201.09	57.6	5.3	3.92	75.73	221.96	41.09	4.85	583.96	46.99	4.82	0.6	1.7	259.93	26.82	0.99	53.82	3.16	47.91	2.88	113.78	2.98	40.75	3.48	2.93	37.63	4.81	212.39	7.31	4.94	78.75	2.33	231.94
22186.88	139.1	0.21	2.49	5.19	-1.27	9.23	3.74	-2.84	29.93	0.47	0.61	210.3	71.31	-8.9	7.03	98.58	196.67	56.2	5.09	4.09	75.59	218.87	40.78	4.66	574.3	44.9	5.09	0.46	2.16	253.37	26.6	1.66	53.45	2.71	49.76	2.7	111.35	3.12	40.27	3.49	3.23	36.62	4.59	209.25	7.35	5.09	76.63	2.37	228.96
22270.99	135.79	0.45	2.25	4.53	-1.14	8.2	4.27	-3.01	29.04	0.47	-0.06	206.94	68.49	-8.03	6.75	98.16	192.76	54.81	4.81	3.92	75.43	216.01	40.64	4.51	565.62	42.51	5.39	0.96	2.29	246.94	26.46	1.92	53.05	2.57	51.64	2.43	108.75	3.56	39.27	3.48	3.54	35.97	4.31	206	7.7	5.31	75.42	2.31	225.54
22355.11	133.04	0.26	2.23	4.13	-0.52	7.14	4.94	-2.92	28.3	0.41	-0.35	204.03	66.21	-7.11	6.47	97.18	188.7	53.51	4.43	3.39	75.06	212.65	40.23	4.62	557.55	40.76	5.3	1.62	2.09	241.68	26.15	1.61	52.01	2.73	52.8	2.51	106.12	4.16	37.71	3.81	3.94	35.02	4.01	202.56	8.17	5.25	74.54	2.19	221.34
22439.22	130.87	-0.33	2.37	3.89	0.05	6.58	5.31	-2.39	27.48	0.2	-0.29	200.58	64.29	-6.45	6.52	95.29	184.21	52.14	3.82	2.8	74.07	208.6	39.11	5.01	549.01	39.78	4.83	2.13	1.84	237.62	25.48	1.39	50.31	2.78	53.2	2.69	103.37	4.35	36.01	4.36	4.21	33.68	3.7	198.69	8.64	4.74	73.21	2.27	216.71
22523.34	128.73	-0.99	2.25	3.68	0.03	6.64	5.18	-1.58	26.46	-0.05	-0.35	195.67	62.59	-5.73	6.89	92.88	179.32	50.42	3.04	2.47	72.56	204.23	37.6	5.33	539.26	38.76	4.4	2.42	1.73	233.85	24.68	1.58	48.6	2.59	53.34	2.2	100.51	4.13	34.63	4.59	4.22	32.46	3.52	194.26	9.06	4.1	71.38	2.56	212.15
22607.45	125.93	-1.43	1.8	3.46	-0.42	6.91	4.7	-0.96	25.63	-0.02	-0.77	189.73	60.67	-4.62	7.44	90.51	174.12	48.54	2.59	2.5	71.06	200.07	36.07	5.34	528.88	37.54	4.06	2.56	1.89	229.82	23.98	1.93	47.44	2.36	53.69	1.2	97.72	4.01	33.65	4.31	3.96	31.42	3.56	189.75	9.32	3.85	69.24	2.8	207.42
22691.56	122.23	-1.41	1.5	3.44	-0.87	6.87	4.23	-0.98	25.2	0.23	-1.28	183.78	57.9	-3.85	7.66	88.23	169.41	47.09	2.73	2.63	69.81	196.26	34.3	5.11	518.98	36.73	3.67	2.64	2.14	225.87	23.28	2.27	46.52	2.25	54.45	0.49	94.89	3.99	32.71	3.86	3.2	30.25	3.77	185.44	9.41	4.17	66.79	2.89	202.16
22775.68	118.15	-0.91	1.6	3.69	-0.97	6.65	3.92	-1.54	24.82	0.32	-1.39	178.04	54.53	-4.43	7.12	86.06	165.82	46.37	3.13	2.52	68.56	192.46	32.23	4.69	509.66	36.59	3.52	2.45	2.08	222.2	22.42	2.4	45.43	2.17	55.27	0.29	92.02	3.91	31.42	3.58	2.12	29.04	4.11	180.97	9.46	4.72	64.24	3.03	196.85
22859.79	114.39	-0.33	1.9	4.04	-0.67	6.89	3.57	-2.17	24.32	0.23	-0.87	172.42	51.57	-6.26	6.44	84.36	162.52	46.04	3.38	2.18	67.2	188.89	30.49	4.3	500.38	36.62	3.82	1.9	1.75	218.22	21.37	2.12	44.24	2.05	55.48	0.46	89.16	4.06	29.72	3.53	1.56	27.93	4.58	176.33	9.24	5.04	61.96	3.34	192.25
22943.91	110.86	-0.03	2.38	4.52	-0.29	7.45	3.38	-2.59	23.94	0.06	-0.07	166.93	49.38	-8.23	6.29	83.33	158.74	45.66	3.39	1.87	66.04	186.04	29.85	4.21	490.71	36.03	4.27	1.36	1.72	213.26	20.41	1.94	43.15	2.07	55.17	0.87	86	4.56	28.03	3.68	1.88	26.75	4.91	172.25	8.54	5.03	59.75	3.78	188.68
23028.02	107.28	-0.1	2.96	5.45	-0.09	7.45	4.54	-2.84	23.89	-0.32	0.4	156.68	47.48	-8.78	6.11	82.89	155.02	45.03	3.22	1.76	65.31	181.4	30.18	4.45	480.33	34.65	4.49	1.27	2.24	207.47	19.86	2.33	42.09	2.16	55.1	1.17	82.49	4.93	26.7	3.88	2.46	25.36	4.8	169.24	7.87	4.95	57.23	3.95	185.99
23112.13	104.25	-0.58	3.14	4.84	-0.15	6.76	5	-2.94	24.2	-0.79	0.31	151.82	45.56	-9.32	5.49	82.45	151.93	44.18	2.96	1.74	64.76	178.39	30.5	4.85	469.53	33.26	4.45	1.67	2.88	201.55	19.71	2.85	40.84	2.05	55.21	1.18	79.25	4.67	25.64	4.11	2.6	24.01	4.4	166.75	7.86	5.03	54.8	4.11	183.73
23196.25	102.53	-1.32	2.78	3.81	-0.49	6.09	4.72	-2.88	24.67	-0.9	0.07	146.74	43.97	-9.23	5.18	81	149.1	43.07	2.79	1.67	63.95	174.19	30.05	5.17	459.68	32.51	4.52	2.1	3.15	196.02	19.66	2.87	39.35	2.04	54.58	1.18	76.71	3.94	24.72	4.48	2.34	22.92	4.27	163.69	7.97	5.13	52.99	4.06	181.18
23280.36	101.8	-1.75	2.39	3.09	-0.82	5.86	3.84	-2.82	24.99	-0.53	0.08	141.9	43.06	-8.32	5.54	79.07	146.01	41.6	2.92	1.59	62.56	169.27	28.92	5.25	451.62	32.26	4.97	2.03	2.97	191.02	19.43	2.47	37.94	2.49	52.82	1.42	74.52	3.41	24.11	4.68	2.23	22.08	4.71	159.71	7.22	5.18	51.71	3.6	177.94
23364.47	101.03	-1.56	2.16	2.76	-0.85	5.97	3.1	-2.9	24.86	0.05	0.12	137.93	42.55	-7.55	5.97	77.24	142.47	39.79	3.37	1.59	60.87	164.94	27.55	5.2	444.13	32.09	5.58	1.68	2.44	186.64	18.73	2.05	36.93	3.04	50.81	1.81	72.32	3.39	23.86	4.31	2.51	21.45	5.29	155.55	5.85	5.24	50.71	2.86	174.31
23448.59	99.55	-1.11	1.91	2.56	-0.82	6.03	2.91	-3.04	24.22	0.52	-0.22	134.43	41.68	-7.91	6.05	75.41	138.65	37.97	3.9	1.58	59.61	161.74	26.27	5.11	435.77	31.65	5.96	1.66	1.69	182.78	17.71	1.74	36.06	3.26	49.74	1.99	70.16	3.66	23.57	3.68	2.84	21.16	5.54	151.93	4.99	5.1	49.86	2.21	170.83
23532.7	97.23	-0.99	1.88	2.61	-0.85	5.67	3.24	-3.1	23.36	0.63	-0.55	130.6	40.01	-8.9	6	73.1	134.75	36.49	4.03	1.47	58.96	158.94	25.41	4.99	426.88	30.71	5.96	2.07	1.17	179.02	17.17	1.54	35.05	3.15	49.89	1.74	68.24	3.94	23.05	3.56	2.88	21.12	5.5	148.76	5.21	4.7	48.85	1.97	167.4
23616.82	94.45	-1.13	2.33	3.2	-0.76	5.08	3.99	-3.03	22.65	0.42	-0.25	126.18	37.85	-9.11	6.22	70.51	130.75	35.4	3.59	1.25	58.51	155.8	25.13	5.01	418.41	29.51	5.67	2.29	1.41	175.04	17.47	1.73	34.02	2.73	50.49	1.5	66.43	3.99	22.7	4.01	2.68	20.89	5.37	145.58	6.07	4.4	47.59	2.08	163.8
23700.93	91.41	-0.89	2.93	4.03	-0.83	4.62	4.65	-2.78	22.15	0.3	0.36	121.22	35.96	-8.73	6.85	68.12	126.36	34.38	3.16	0.97	57.89	152.27	25.09	5.26	410.44	28.54	5.41	2.06	2.21	170.85	17.81	2.46	33.13	2.19	50.38	1.69	64.4	3.55	22.59	4.42	2.56	20.14	5.29	142.29	6.81	4.33	46.49	2.19	160.21
23785.04	87.75	-0.22	3.24	4.41	-1.19	4.14	4.5	-2.41	21.91	0.43	0.52	116.35	34.59	-8.64	7.39	65.95	121.71	33.18	3.14	0.91	57.04	148.71	24.79	5.38	402.89	27.86	5.46	1.71	2.9	166.76	17.31	3.17	32.46	2	49.12	2.04	62.04	2.91	22.4	4.3	2.65	19	5.37	139.13	7.14	4.3	45.59	2.11	156.51
23869.16	83.75	0.26	3.24	4.27	-1.02	3.4	3.78	-2.13	22.02	0.65	0.26	112.53	33.39	-8.38	7.31	63.92	117.66	32.07	3.19	1.27	56.1	145.49	24.4	5.04	395.8	27.2	5.55	1.45	3.14	163.26	16.17	3.11	32.06	2.27	47.46	2.23	59.59	2.76	21.98	3.73	2.7	17.88	5.62	136.21	7.22	4.39	44.37	1.83	152.37
23953.27	80.67	0.47	2.96	4.22	-0.24	2.67	3.52	-2.19	22.26	0.82	0.28	109.75	32.36	-7.62	6.91	62.17	114.99	31.51	2.91	1.72	55.35	142.8	24.28	4.58	388.75	26.53	5.43	1.19	2.98	160.7	15.28	2.39	31.59	2.53	46.01	2.23	57.4	3.16	21.39	3.05	2.42	17.12	5.92	133.38	6.99	4.6	42.89	1.57	148.03
24037.38	78.96	0.81	2.53	4.7	0.01	2.26	4.03	-2.6	22.31	0.96	0.78	106.97	31.66	-7.3	6.73	60.78	113.19	31.44	2.54	1.9	55.1	140.74	24.04	4.42	381.57	25.95	5.24	1.01	2.67	158.81	15.19	1.76	30.63	2.63	44.53	2.06	55.74	3.53	20.72	2.41	2.07	16.62	6.14	130.79	6.36	4.57	41.59	1.68	143.95
24121.5	77.61	1.12	2.39	5.41	-0.46	2.28	4.58	-3.1	22.18	0.96	1.25	103.91	30.97	-8.13	6.51	59.66	111.03	31.47	2.57	1.93	55.18	139.18	23.23	4.42	374.81	25.53	4.87	1.16	2.48	156.74	15.57	1.7	29.36	2.69	43.09	1.95	54.71	3.54	19.98	2	2.08	15.94	6.16	128.74	5.76	4.24	40.39	2.02	140.13
24205.61	75.97	0.83	2.78	5.55	-0.6	2.5	4.48	-3.39	22.06	0.73	1.41	101.33	30.04	-9.43	5.8	58.56	108.05	31.32	2.98	2.02	54.85	137.26	22.19	4.47	368.7	25.03	4.16	1.63	2.42	153.79	15.57	2.26	28.37	2.65	42.3	2.19	54.12	3.37	19.08	2.05	2.37	15.01	5.97	126.99	5.52	3.96	39.03	2.02	136.47
24289.73	74.39	-0.08	3.3	4.88	-0.2	2.56	4.01	-3.2	21.97	0.46	1.45	99.61	28.84	-9.73	4.93	57.3	104.63	30.67	3.09	2.12	53.71	133.96	21.49	4.72	362.59	24.18	3.66	2.16	2.27	150.09	14.82	3.06	27.82	2.62	42.29	2.53	53.4	2.95	17.92	2.6	2.34	14.45	5.94	124.73	5.56	3.81	37.71	1.65	133.19
24373.84	73.02	-0.91	3.36	4	-0.08	2.39	3.79	-2.64	21.72	0.46	1.33	98.33	27.31	-8.48	4.47	55.94	101.3	29.47	2.56	2.34	52.09	129.52	21.22	4.93	355.54	23.42	3.79	2.43	1.98	146.34	13.79	3.38	27.61	2.91	42.54	2.38	51.97	2.2	16.74	3.49	1.76	14.59	6.4	121.64	5.73	3.61	36.61	1.36	130.21
24457.96	71.11	-1.06	2.85	3.55	-0.34	2.12	3.67	-2.11	21.08	0.66	0.84	97.04	25.56	-6.97	4.66	54.72	98.58	28.34	1.85	2.93	50.43	125.29	21.16	4.76	347.25	23.29	4.04	2.27	1.6	142.65	13.09	2.96	27.53	3.29	42.63	1.58	49.93	1.61	15.96	4.26	1.11	14.77	7.08	118.31	6.01	3.58	35.69	1.29	127.24
24542.07	68.22	-0.8	2.25	3.61	-0.44	1.86	3.25	-1.78	20.19	0.61	0.18	95.42	23.96	-6.71	5.68	53.8	96.55	27.8	1.51	3.61	48.96	122.15	21.08	4.45	338.33	23.47	3.84	1.85	1.28	138.39	12.73	2.37	27.39	3.28	42.62	0.87	48.11	1.69	15.66	4.37	0.96	14.33	7.59	115.25	6.11	3.92	34.69	1.35	124.36
24626.18	65.15	-0.75	2.04	3.87	-0.25	1.65	2.97	-1.57	19.42	0.22	-0.32	92.82	22.74	-7.42	7.25	53.13	94.56	27.36	1.59	3.78	47.85	119.81	20.77	4.36	329.48	23.34	3.26	1.44	1.22	133.39	12.39	2.1	27.12	2.86	43.17	0.93	46.72	2.25	15.6	3.95	1.22	13.64	7.95	112.37	5.63	4.3	33.34	1.68	121.61
24710.3	62.99	-0.95	2.02	3.82	-0.04	1.42	3.33	-1.43	18.89	0.11	-0.6	88.78	21.85	-7.97	8.5	52.38	92.14	26.49	2	3.52	47.26	117.43	19.93	4.47	320.87	22.95	2.78	1.04	1.39	128.45	12.09	2.22	26.79	2.28	45.15	1.56	45.08	2.8	15.73	3.65	1.34	13.39	8.37	109.62	4.63	4.5	31.65	2.13	118.7
24794.41	61.66	-1.28	2.07	3.44	0.05	1.04	3.79	-1.38	18.53	0.45	-0.83	83.79	21.17	-8.32	8.87	51.28	89.55	25.56	2.66	3.33	46.98	114.68	18.68	4.55	312.36	22.37	2.69	0.56	1.47	124.42	12.14	2.66	26.5	1.76	48.71	2.04	42.75	3.18	15.85	3.82	1.18	13.77	8.74	107	3.69	4.61	30.03	2.32	115.28
24878.53	60.18	-1.8	2.35	3.27	-0.01	0.79	3.68	-1.53	18.29	0.48	-0.91	79.07	20.7	-8.9	8.53	49.92	87.2	25.23	3.19	3.31	46.54	112.01	17.78	4.47	303.7	21.45	3.1	0.32	1.36	121.31	12.53	3.13	26.06	1.53	52.88	2	40.19	3.44	15.48	4.2	1.36	14.27	8.92	104.23	3.41	4.44	28.93	2.12	111.39
24962.64	58.37	-2.4	2.65	3.57	-0.15	0.82	3.4	-1.89	18.02	-0.05	-0.4	75.23	20.26	-9.43	8	48.61	85.14	25.5	3.11	3.1	45.84	109.98	17.64	4.32	294.67	20.33	4.02	0.67	1.36	118.31	12.91	3.18	25.24	1.73	56.21	1.5	38.24	3.49	14.64	4.2	2.05	14.42	9.01	101.2	3.84	4.02	28.57	1.66	107.66
25046.75	56.85	-2.45	2.46	4.02	-0.14	0.76	3.65	-2.15	17.72	-0.54	0.72	72.12	19.53	-9.36	7.66	47.58	83.26	25.64	2.49	2.41	45.01	108.69	17.91	4.19	285.74	19.28	4.84	1.33	1.62	114.86	12.94	2.85	24.1	2.17	58.06	0.94	37.35	3.3	14.01	3.61	2.64	14.12	9.34	98.25	4.45	3.93	28.64	1.18	104.48
25130.87	55.63	-1.86	1.78	4.2	0.02	0.54	4.43	-2.17	17.55	-0.76	1.73	69.68	18.67	-8.71	7.39	46.72	81.64	25	1.77	1.52	44.1	107.92	18.14	4.18	278.18	18.37	4.64	1.76	1.91	111.35	12.68	2.56	22.9	2.38	58.68	0.64	37.08	3.26	13.94	3	2.82	13.33	10	95.74	4.87	4.45	28.58	0.87	101.37
25214.98	54.34	-1.34	1.17	3.95	-0.1	0.64	5.26	-2.22	17.49	-0.95	1.78	67.94	18.07	-8.07	6.58	45.53	80.29	23.73	1.32	1.07	43.39	107.27	18.03	4.34	272.52	17.7	3.75	1.97	2.15	108.32	12.29	2.45	21.79	2.19	58.54	0.64	36.55	3.43	13.95	3.08	2.76	12.13	10.53	93.77	5.28	5.2	28.11	0.77	97.93
25299.09	53.06	-1.2	1.14	3.62	-0.76	1.01	5.5	-2.25	17.16	-1.07	1.01	66.65	17.46	-7.89	5.47	43.85	79.18	22.62	1.4	1.3	43.15	106.11	17.27	4.57	267.61	17.37	3.35	2.27	2.36	105.86	11.76	2.44	20.97	1.96	58.21	0.93	35.46	3.42	13.61	3.71	2.45	11.07	10.45	92.28	5.86	5.66	27.27	0.85	94.56
25383.21	51.87	-0.97	1.55	3.54	-1.49	1.17	4.57	-1.96	16.23	-1.01	0.33	65.27	16.34	-8	5.48	42	78.21	22.29	1.91	1.73	43.17	104.16	16.08	4.68	261.88	17.25	3.44	2.46	2.47	103.77	11.24	2.46	20.41	2.1	58.16	1.4	34.22	3.31	13.02	3.99	1.9	10.56	9.99	90.91	6.27	5.41	26.11	1.09	91.75
25467.32	50.62	-0.43	2.07	3.51	-1.65	1.01	2.91	-1.54	14.98	-0.84	0.16	63.24	14.93	-7.85	6.86	40.36	77.1	22.47	2.46	1.82	42.9	101.66	15.19	4.56	255.23	17.14	3.18	2.07	2.39	101.63	11.01	2.52	19.82	2.68	58.3	1.71	32.99	3.58	12.46	3.47	1.5	10.48	9.7	89.22	5.97	4.55	24.61	1.38	89.38
25551.44	49.34	0.11	2.61	3.33	-1.24	0.85	1.93	-1.32	14.25	-0.64	0.27	60.47	14.12	-7.35	7.93	39.22	75.57	22.25	2.93	1.7	42.1	98.96	14.93	4.25	249.01	17.01	2.79	1.38	2.13	99.16	10.87	2.64	19.2	3.41	58.16	1.74	31.29	4.03	12.07	2.85	1.36	10.5	9.78	87.3	5.1	3.97	22.88	1.52	87.05
25635.55	47.92	0.49	2.93	3.09	-0.77	1.03	2.1	-1.21	14.39	-0.42	0.49	57.69	14.19	-7.32	7.52	38.51	73.65	21.3	3.12	1.64	41.01	96.07	15.17	3.95	244.17	16.9	3.15	1.18	1.85	96.26	10.45	2.81	18.67	3.88	57.96	1.79	29.02	4.08	11.93	2.76	1.39	10.27	9.88	85.43	4.43	4.33	21.41	1.37	84.8
25719.66	45.79	0.58	2.69	2.72	-0.44	1.48	2.7	-1.04	15	-0.13	0.72	55.47	14.39	-7.98	6.34	37.62	71.6	20.33	2.58	1.56	40.04	93.02	15.62	3.91	239.96	16.78	3.83	1.65	1.72	92.82	9.66	3.05	18.08	3.64	58.11	2	26.91	3.58	11.9	2.77	1.85	9.79	9.57	83.52	4.4	5.01	20.79	1.02	82.84
25803.78	42.79	0.29	2.26	2.08	-0.19	1.7	3.17	-0.84	15.73	0.44	0.69	53.52	14.07	-8.36	5.58	36.34	69.62	20.02	1.69	1.2	39.37	90.36	15.79	4.18	234.66	16.47	3.66	2.21	1.74	89.2	8.75	3.04	17.53	2.75	58.07	2.12	25.51	2.92	11.65	2.49	2.65	9.55	8.86	81.46	4.71	4.98	20.9	0.81	81.01
25887.89	39.78	-0.18	2.24	1.66	-0.07	1.45	3.28	-0.7	16.36	1.04	0.55	51.28	13.37	-8.15	5.56	35.09	67.54	20	1.34	0.5	38.93	88.47	15.26	4.54	227.63	15.86	2.65	2.26	1.98	86.18	8.41	2.46	17.35	2.08	56.75	1.97	24.66	2.63	11.14	2.2	2.93	9.72	8.18	79.41	4.89	4.35	20.89	0.9	79.07
25972	37.67	-0.45	2.62	2.05	0.06	1.09	2.66	-0.69	16.3	1	0.76	48.72	12.74	-8.12	5.56	34.18	65.06	19.56	1.59	-0.06	38.53	86.87	14.06	4.6	220.05	15.08	1.76	1.71	2.51	84.14	9.03	1.81	17.3	2.14	54.36	1.58	24.27	2.96	10.54	2.11	2.42	9.8	7.74	77.3	4.62	4.2	20.26	1.04	77
26056.12	36.34	-0.39	2.76	3.03	0.54	1.03	1.5	-1.01	15.35	0.15	1.24	46.08	12.23	-8.42	5.05	33.62	62.16	18.75	2	0.24	37.68	85.21	12.67	4.2	213.28	14.34	1.56	1.04	2.9	82.72	9.9	1.76	17.06	2.5	53.11	1.11	24.34	3.77	9.92	2.17	2	9.54	7.46	74.74	4	4.79	19.64	0.87	74.98
26140.23	35.15	-0.06	2.4	3.91	1.28	1.4	0.88	-1.79	14.3	-0.88	1.5	43.56	11.58	-8.27	4.49	33.23	59.29	18.03	2.3	1.29	36.28	83.9	11.75	3.56	207.33	13.95	1.72	0.79	2.69	81.53	9.87	1.99	16.69	2.61	54.52	0.72	24.37	4.6	9.26	2.19	2.17	9.23	7.27	71.96	3.46	5.14	19.72	0.53	73.2
26224.35	33.87	0.27	1.95	4.28	1.61	1.82	1.55	-2.62	14.1	-1.63	1.28	41.65	10.83	-7.51	4.47	32.67	57.02	17.54	2.16	2.24	35.06	82.88	11.41	3.12	201.48	13.98	1.78	1.01	2.33	80.45	8.98	1.77	16.11	2.3	57.37	0.57	23.79	4.93	8.62	1.81	2.35	8.81	7.34	69.77	3.25	4.72	20.13	0.37	71.44
26308.46	31.37	0.24	1.74	4.14	1.16	1.54	3.23	-2.96	14.71	-2.01	0.88	40.78	10.18	-6.93	4.85	31.91	55.54	16.96	1.6	2.83	34.48	81.49	11.05	3.78	198.64	13.97	1.96	1.2	2.69	79.36	8.17	1.4	15.6	1.58	59.66	0.65	21.34	4.65	8.03	1.05	2.26	8.1	7.71	69.13	3.33	4.25	20.08	0.39	69.46
26392.57	30.3	-0.12	1.67	3.66	0.2	0.51	4.95	-2.92	15.22	-2.06	0.63	40.21	9.43	-6.95	5.14	31.39	54.24	16.2	1.32	3.3	34.01	79.57	10.46	4.28	195.8	13.66	2.57	1.39	3.58	77.84	7.81	1.56	15.08	2.04	60.85	0.73	20.26	4.14	7.63	0.36	2.18	7.54	8.06	68.48	3.55	4.25	19.52	0.31	67.51
26476.69	29.19	-0.45	1.63	3.02	-0.67	-0.43	5.86	-2.8	14.88	-1.86	0.43	38.85	8.35	-7.14	6	31.19	52.54	15.64	1.65	3.34	33.29	77.51	10.18	4.46	190.98	13.45	3.26	1.78	4.09	75.39	7.65	2.12	14.02	2.71	61.21	1.1	19.69	3.7	7.74	0.25	2.18	7.56	7.98	67.73	3.62	4.47	18.68	0.09	65.74
26560.8	27.95	-0.54	1.41	2.27	-1.09	-0.61	5.8	-2.59	13.63	-1.51	0.03	36.9	7.31	-7.1	6.99	30.83	50.58	15.52	1.98	2.65	32.56	75.42	10.46	4.35	187.04	13.5	3.42	2.05	3.93	72.05	7.62	2.55	13.62	2.98	61	1.46	19.73	3.33	8.57	0.85	2.67	7.84	7.61	67.15	3.31	4.62	17.58	-0.05	63.64
26644.92	26.7	-0.54	0.91	1.47	-1.14	-0.15	5.17	-2.32	11.91	-1.33	-0.38	35.29	6.97	-6.82	7.34	30.26	48.74	15.46	1.82	2.06	32.01	73.2	10.87	4.04	182.68	13.44	3.2	1.8	3.37	68.53	7.75	2.86	13.75	2.68	60.66	1.53	19.92	3.12	9.68	1.66	3.14	8.07	7.48	66.39	2.92	4.46	16.44	0.04	60.69
26729.03	25.52	-0.65	0.43	0.85	-1.06	0.51	4.33	-2.19	10.38	-1.48	-0.33	34.07	7.37	-6.47	7.31	29.68	46.94	15.18	1.43	2.43	31.6	71.06	11.06	3.53	176.68	13.12	3.33	0.96	2.58	65.49	7.86	3.4	13.78	2.14	60.5	1.16	19.59	3.41	10.23	2.09	3	8.46	7.91	65.11	2.89	3.93	15.51	0.34	57.41
26813.14	24.55	-0.63	0.35	0.63	-0.87	1.04	3.44	-2.38	9.71	-1.66	0.32	32.74	7.86	-6.25	7.4	28.9	45.16	14.99	1.19	3.17	31.06	69.26	11.03	2.93	169.57	12.62	3.71	0.07	1.91	63.04	7.75	3.9	13.47	1.57	60.19	0.55	18.91	3.97	9.95	2.12	2.35	9.07	8.49	63.26	3.19	3.45	14.81	0.68	54.72
26897.26	24.09	-0.17	0.67	0.96	-0.48	1.32	2.66	-2.71	10.03	-1.49	1.1	31.45	7.96	-6.38	7.07	27.77	43.61	15.23	1.16	3.06	30.29	67.78	10.74	2.64	163.11	11.83	3.54	-0.34	1.58	60.94	7.49	3.82	12.94	1	59.5	0.1	18.34	4.16	9.29	2.09	1.73	9.39	8.63	60.94	3.49	3.53	14.37	0.76	52.6
26981.37	24.05	0.41	0.97	1.74	-0.04	1.15	2.17	-2.89	10.65	-1.07	1.31	30.58	7.76	-6.46	6.19	26.62	42.16	15.7	1.25	2.17	29.81	66.33	10.22	2.72	158.3	10.67	3.1	-0.2	1.33	59.07	7.22	3.2	12.4	0.58	58.66	-0.03	17.78	3.99	8.68	2.09	1.43	9.29	8.33	58.25	3.63	4.13	14.12	0.32	50.54
27065.48	23.86	0.57	0.87	2.42	0.05	0.6	2.06	-2.78	10.87	-0.69	0.84	30.04	7.45	-5.64	5.61	25.53	40.27	15.92	1.38	1.52	29.81	64.48	9.93	2.77	154.45	9.52	3.48	0.32	1.19	57.52	6.83	2.5	12.11	0.64	57.41	0.02	16.99	4.08	8.29	2.11	1.46	9.24	8.18	55.48	3.54	4.81	13.78	-0.44	48.88
27149.6	23.22	0.44	0.45	2.35	-0.43	0.23	2.22	-2.5	10.62	-0.61	0.27	29.43	7.1	-4.27	5.67	24.25	37.88	15.63	1.46	1.55	29.62	62.3	10.15	2.71	150.19	8.92	4.45	0.9	1.51	56.1	6.26	2.07	12.22	1.14	54.44	0.05	16.13	4.44	8.12	2.06	1.73	9.4	8.61	52.94	3.07	5.3	13.14	-0.94	48.15
27233.71	22.19	0.52	0.14	1.7	-1.12	0.21	2.44	-2.33	10.25	-0.91	-0.14	28.54	6.81	-4.13	5.78	22.8	35.96	14.93	1.36	2.02	28.81	60.67	10.51	2.85	144.84	8.92	4.97	1.11	1.99	54.32	5.84	1.98	12.49	1.61	49.32	0.13	15.19	4.55	7.97	1.86	1.91	9.55	9.44	51	2.4	5.47	12.25	-0.75	47.81
27317.83	21.02	0.85	0.33	1.17	-1.2	0.2	2.63	-2.42	9.97	-1.37	-0.42	27.36	6.67	-5.73	5.49	21.45	35.47	13.88	1.04	2.68	27.9	60.03	10.4	3.13	139	8.98	4.97	0.95	2.03	52.1	5.87	1.92	12.52	1.75	44.26	0.34	13.91	4.37	7.83	1.81	1.78	9.69	10.01	49.95	2.03	5.32	11.53	-0.35	47
27401.94	20.17	1.02	0.93	1.18	-0.51	-0.07	2.65	-2.57	9.72	-1.7	-0.44	26.14	6.78	-7.37	4.7	20.49	35.92	12.5	0.6	3.21	27.46	59.45	9.59	3.1	133.81	8.95	4.71	1.12	1.56	49.82	6.36	1.62	12.35	1.63	41.63	0.4	12.57	4.13	7.99	2.3	1.79	9.77	9.93	49.35	2.12	4.95	11.46	-0.6	45.73
27486.05	19.99	0.84	1.38	1.59	0.06	-0.63	2.58	-2.46	9.38	-1.9	-0.19	25.24	6.97	-7.82	3.78	20.19	36.22	11.36	0.3	3.15	27.24	58.39	8.31	2.57	130.07	9.19	3.95	2.03	1.05	48.03	7	1.55	12.17	1.33	41.06	0.15	11.76	3.87	8.28	3.03	2.29	9.45	9.49	48.47	2.31	4.59	11.88	-1.31	44.55
27570.17	20.08	0.46	1.41	1.9	-0.08	-1.29	2.85	-2.2	8.96	-2.11	0.05	24.8	6.83	-7.54	3.46	20.68	36.2	11.25	0.38	2.56	26.6	57.58	7.22	2.03	127.55	9.61	2.98	3.08	0.84	46.98	7.11	2.19	11.72	0.99	40.94	0.06	11.43	3.59	8.1	3.44	2.89	8.56	9.12	47.27	2.25	4.5	12.3	-1.44	43.6
27654.28	19.83	-0.01	1.29	1.89	-0.33	-1.55	3.21	-2.23	8.47	-2.14	0.05	24.42	6.42	-7.26	4.01	21.44	36	11.91	0.81	2.01	25.34	57.24	7.06	1.98	125.18	9.64	2.5	3.35	0.96	46.4	6.28	3.13	10.8	0.8	40.86	0.58	11.21	3.54	7.29	3.27	3.09	7.24	8.73	45.99	1.99	4.7	12.51	-0.74	42.68
27738.4	19.24	-0.48	1.17	1.95	-0.13	-1.23	2.97	-2.78	7.9	-1.67	-0.17	23.61	6.25	-6.92	5.01	21.65	35.25	12.29	1.18	1.68	23.99	56.52	7.72	2.05	122.22	9.16	2.42	2.69	1.24	45.92	5.14	3.4	9.86	0.87	41.42	1.3	11.21	3.86	6.46	2.65	3.09	5.83	8.15	44.79	1.69	4.94	12.49	0.05	41.62
27822.51	18.54	-0.6	0.87	2.44	0.07	-0.52	2.37	-3.42	7.36	-0.86	-0.69	22.61	6.31	-6.41	6	21.02	33.78	11.88	1.2	1.42	23.26	55.29	8.08	1.58	119	8.63	2.36	1.75	1.58	45.06	4.63	2.62	9.32	1.13	42.83	1.53	11.56	4.17	6.05	1.94	3.14	5.03	7.68	43.97	1.6	5.05	12.23	0.51	40.56
27906.62	17.58	-0.26	0.51	2.84	-0.3	0.23	2.31	-3.42	7.1	-0.33	-1.5	21.91	5.95	-6.49	6.62	20.13	32.08	11.12	1.01	1.37	23.07	54.3	7.66	0.88	116.14	8.36	2.43	0.99	1.68	43.25	4.77	1.64	8.87	1.37	44.38	1.27	11.73	4.14	5.73	1.52	3.05	5.28	7.54	43.76	1.95	5.22	11.71	0.78	39.84
27990.74	16.38	0.18	0.53	2.55	-0.96	0.67	2.78	-2.58	7.1	-0.33	-1.92	21.26	5.05	-8.03	6.36	19.32	30.83	10.75	0.92	1.69	22.82	53.8	7.24	0.65	113.78	8.22	2.65	0.46	1.32	40.8	4.91	1.44	8.23	1.28	45.12	0.91	11.29	4.06	5.06	1.51	2.57	6.19	7.61	43.74	2.43	5.52	11.12	0.66	39.29
28074.85	15.35	0.35	0.98	1.83	-1.14	0.63	3.1	-1.69	7.24	-0.43	-1.39	20.33	4.19	-10.34	5.25	18.17	30.22	11.09	0.88	2.06	22.2	53.38	7.43	0.91	111.47	7.97	2.65	0.32	0.98	38.86	4.85	1.68	7.74	0.94	45.04	0.59	10.67	4.21	4.43	1.7	1.49	6.75	7.89	43.32	2.56	5.68	10.67	-0.03	38.37
28158.96	14.83	0.35	1.53	1.38	-0.67	0.38	2.94	-1.61	7.46	-0.18	-0.39	19.48	3.66	-11.57	4.38	16.61	29.84	11.77	0.69	2.09	21.32	52.79	7.85	1.26	108.45	7.63	2.45	0.65	1.12	37.82	4.88	1.59	7.68	0.7	44.81	0.1	10.45	4.16	4.57	1.62	-0.05	6.43	8.25	42.13	2.48	5.62	10.44	-0.8	37.24
28243.08	14.69	0.54	2	1.36	0	0.27	2.6	-2.12	7.7	0.32	0.21	19.2	3.26	-10.93	4.67	15.43	29.23	12.21	0.52	1.69	20.49	52.1	7.9	1.48	104.51	7.41	2.47	1.23	1.39	36.86	5.01	1.48	7.79	0.69	45	-0.52	10.43	3.74	5.34	1.2	-1.16	5.7	8.16	40.12	2.58	5.54	10.45	-1.03	36.52
28327.19	14.44	0.99	2.33	1.68	0.55	0.38	2.48	-2.38	8.01	0.68	0.15	19.17	3.04	-9.84	5.7	15.03	28.22	12.23	0.6	1.1	20.09	51.35	7.57	1.68	100.43	7.33	2.77	1.76	1.14	35.41	5.03	1.94	7.74	0.78	45.96	-0.77	10.01	3.46	5.86	1	-1.06	5.47	7.6	37.85	2.74	5.45	10.58	-0.89	36.24
28411.31	13.94	1.21	2.33	2.32	0.91	0.56	2.58	-2.14	8.48	0.62	-0.21	18.84	3.25	-9.78	6.61	14.89	26.95	11.87	0.76	0.66	20.23	50.24	7.42	2.06	96.9	7.14	3.21	1.9	0.36	33.85	5.06	2.59	7.65	1	47.51	-0.28	9.22	3.55	5.75	1.26	-0.25	5.93	7.3	36.32	2.61	5.15	10.42	-0.98	35.79
28495.42	13.49	0.74	2.04	3.1	0.95	0.65	2.62	-1.67	8.64	0.15	-0.42	18.26	3.63	-10.39	7.18	14.7	25.65	11.29	0.85	0.63	20.4	48.7	7.62	2.56	93.54	6.83	3.64	1.45	-0.32	32.87	5.29	2.69	7.62	1.36	48.76	0.53	8.69	3.59	5.44	1.53	0.32	6.32	7.71	35.56	2.04	4.59	10	-1.19	34.68
28579.54	13.16	-0.04	1.76	3.63	0.69	0.66	2.69	-1.3	8.06	-0.46	-0.32	17.84	3.82	-10.6	7.51	14.55	24.35	10.78	1.05	1.04	19.98	47.26	7.73	2.96	89.83	6.64	3.69	0.72	-0.37	32.43	5.56	2.16	7.36	1.74	48.96	1.1	8.73	3.29	5.35	1.45	0.43	6.01	8.38	34.62	1.29	3.84	9.83	-0.87	33.04
28663.65	12.91	-0.41	1.62	3.71	0.38	0.9	3.03	-1.2	7.44	-0.93	0.07	17.57	4.02	-10.03	7.57	14.3	23.2	10.5	1.21	1.63	19.07	46.23	7.45	3.21	86.08	6.64	3.49	0.28	0.2	31.82	5.49	1.7	6.79	2.08	48.52	1.16	9.08	2.92	5.46	1.22	0.37	5.3	8.52	33.21	0.98	3.27	9.98	-0.25	31.48
28747.76	12.84	-0.29	1.45	3.37	0.16	1.6	3.65	-1.68	7.58	-1.11	0.73	16.96	4.46	-9.25	7.32	13.86	22.42	10.4	1.06	2.06	18.21	45.25	6.89	3.32	82.73	6.67	3.71	0.38	0.89	30.81	4.86	1.61	6.43	2.46	48.4	0.77	9.33	2.65	5.52	1.14	0.2	4.99	7.88	31.95	1.29	3.39	9.98	0.1	30.3
28831.88	12.65	-0.16	1.14	2.87	-0.14	2.32	4.27	-2.69	8.06	-0.95	1.5	15.79	4.76	-9.36	7	13.41	21.81	10.34	1.03	2.04	17.57	44.25	6.28	3.01	79.75	6.72	4.3	0.72	1.06	29.93	4.03	1.34	6.61	2.87	49.2	0.51	9.11	2.39	5.33	1.38	0.13	5.38	7.07	31.34	1.81	4.02	9.63	0.22	29.17
28915.99	11.9	-0.39	0.86	2.71	-0.51	2.41	4.71	-3.51	8.06	-0.59	2.06	14.54	4.64	-10.32	6.78	13.05	21.06	10.35	1.45	1.75	17.01	43.81	6.02	2.26	77.03	7.03	4.54	0.88	0.55	29.32	3.72	0.75	6.87	3.12	50.97	0.96	8.09	2.11	4.93	1.9	0.5	5.9	6.74	31.43	2.06	4.1	9.01	0.27	27.89
29000.1	10.82	-0.8	0.87	3.07	-0.6	2.02	5	-3.63	7.57	-0.3	2.24	13.72	4.45	-10.89	6.45	12.91	20.35	10.58	1.78	1.78	16.57	44.06	6.26	1.65	74.6	7.67	4.23	0.77	0.14	28.45	4.1	0.71	6.8	2.96	53.32	1.71	6.64	2.02	4.63	2.54	1.02	5.92	6.88	31.78	1.85	3.29	8.34	0.16	26.5
29084.22	10.03	-0.96	1.2	3.43	-0.35	1.73	5.28	-3.57	7.04	-0.36	2.08	13.32	4.52	-10.84	5.73	13.02	19.93	10.83	1.69	2.23	16.56	44.08	6.57	1.59	72.26	8.21	3.72	0.72	0.57	27.34	4.62	1.59	6.55	2.45	55.36	1.82	5.88	2.17	4.74	2.98	1.06	5.47	7.29	31.61	1.32	2.46	8.04	0.08	24.99
29168.33	9.78	-0.74	1.53	3.21	-0.02	1.68	5.41	-3.56	6.68	-0.97	1.68	13.05	4.61	-10.93	5.03	12.93	19.62	10.69	1.47	2.45	16.96	43.17	6.52	1.94	69.8	8.14	3.13	0.91	1.29	26.59	4.84	2.48	6.46	1.83	56.13	1.14	6.32	2.38	5.04	2.77	0.65	4.99	8.06	30.72	0.91	2.12	8.22	0.07	23.62
29252.45	9.98	-0.33	1.61	2.48	0.44	1.57	4.97	-3.14	6.41	-1.9	1.04	12.8	4.46	-11.07	5.02	12.31	19.23	10.13	1.24	2.31	17.21	41.86	6.06	2.52	67.35	7.52	2.49	1.06	1.51	26.14	4.81	2.78	6.48	1.39	55.42	0.31	7.1	2.44	5.12	2.04	0.22	4.96	9.11	29.78	0.96	1.92	8.61	-0.17	22.89
29336.56	10.25	0.12	1.6	1.76	1.07	1.07	4.05	-2.45	6.19	-2.37	0.37	12.53	4.04	-10.62	5.89	11.43	18.79	9.52	0.97	2.3	16.85	40.89	5.45	3.21	64.91	6.82	2.05	0.88	1.31	25.5	4.75	3	6.34	1.55	54.25	-0.11	7.35	2.38	5.06	1.54	-0.08	5.5	9.84	29.28	1.42	1.89	9	-0.45	22.73
29420.67	10.11	0.48	1.79	1.4	1.37	0.26	3.38	-2.1	6.1	-1.93	0.1	12.27	3.45	-9.69	7.1	10.7	18.26	9.07	0.93	2.41	16.18	40.35	5.2	3.68	62.39	6.3	2.01	0.57	0.96	24.72	4.59	3.57	6.06	2.16	54.06	-0.15	7.26	2.43	5.06	1.68	-0.23	6.11	9.73	28.88	1.95	2.34	9.06	-0.36	22.65
29504.79	9.42	0.01	2.16	1.4	1.17	-0.4	3.46	-2.04	6.18	-1.15	0.46	12.13	2.94	-9.11	7.83	10.44	17.54	8.92	1.24	2.36	15.67	39.85	5.42	3.72	59.89	5.89	2.22	0.5	0.59	24	4.12	4.04	6.02	2.47	54.91	-0.11	7.19	2.73	5.03	2.2	-0.31	6.43	9.03	28.06	2.31	2.92	8.6	0.02	22.42
29588.9	8.4	-0.38	2.35	1.61	0.87	-0.51	3.92	-1.99	6.31	-0.78	1.16	12.09	2.89	-9.13	7.84	10.66	17.04	9.33	1.54	2.19	15.24	39.11	5.7	3.6	57.64	5.8	2.39	0.76	0.61	23.31	3.59	3.88	6.37	2.41	55.74	-0.07	7.1	2.95	5.1	2.81	-0.32	6.57	8.53	26.78	2.52	3.07	7.97	0.38	21.97
29673.02	7.47	-0.36	2.15	1.72	0.59	-0.01	4.21	-1.95	6.32	-0.89	1.57	11.86	3.25	-9.36	7.39	10.77	17.35	10.08	1.38	2.04	14.67	38.27	5.83	3.6	55.84	6.24	2.49	1.09	1.22	22.75	3.45	3.39	6.67	2.43	55.98	0.02	7.05	2.79	5.46	3.28	-0.19	6.64	8.63	25.3	2.49	2.85	7.69	0.65	21.18
29757.13	7.01	-0.35	1.98	1.65	0.14	0.71	4.42	-1.82	6.29	-1.2	1.47	11.36	3.47	-9.91	6.66	10.46	18.01	10.41	0.96	2.01	13.84	37.47	5.77	3.64	54.6	6.85	2.63	1.2	1.88	22.42	3.64	3.23	6.34	2.29	55.8	0.31	7.3	2.59	5.6	3.27	0.11	6.55	8.97	23.96	1.99	2.73	7.65	0.69	20.13
29841.24	7.25	-0.49	2.31	1.78	-0.24	1.01	4.64	-1.59	6.4	-1.39	1.28	10.86	3.4	-11.05	5.96	10.15	17.79	10.13	0.76	2.09	12.68	36.69	5.41	3.5	53.95	7.24	2.76	1.09	2.16	22.18	3.82	3.44	5.38	1.69	55.37	0.82	7.73	2.82	4.9	2.75	0.48	6.36	9.14	23.18	1.32	2.93	7.29	0.38	19.18
29925.36	8.06	-0.3	2.91	2.23	-0.16	0.87	4.56	-1.64	6.51	-1.25	1.35	10.25	3.27	-12.09	5.89	10.12	16.55	9.96	0.9	2.09	11.45	36.24	5.04	3.3	53.57	7.49	2.81	0.89	2.23	21.75	3.74	3.55	4.38	1.24	54.39	1.36	7.98	3.48	3.76	2.19	0.75	6.27	9.18	23.16	1.16	3.39	6.64	-0.17	18.56
30009.47	8.95	0.2	3.14	2.7	0.19	0.88	4.04	-2.28	6.17	-1	1.44	9.31	3.12	-11.89	6.41	10.21	15.43	10.2	1.31	2.06	10.68	36.46	5.15	3.28	52.72	7.68	2.92	0.75	2.07	21.02	3.38	3.49	3.87	1.48	52.49	1.53	7.98	4.08	3.13	2.02	0.82	6.34	9.22	23.29	1.43	3.97	6.42	-0.73	18.32
30093.58	9.28	0.42	2.77	3.03	0.44	1.12	3.58	-3.07	5.3	-0.82	1.34	8.47	2.98	-10.48	6.82	10.2	15.24	10.23	1.97	2.26	10.37	36.71	5.59	3.44	50.97	7.55	3.14	0.72	1.51	20.05	3.29	3.37	3.74	1.98	50.3	1.26	7.78	4.17	3.35	2.29	0.79	6.36	9.12	22.65	1.34	4.22	6.89	-1.15	18.37
30177.7	8.95	0.33	2.08	3.24	0.61	1.05	3.91	-2.49	4.31	-0.66	1.15	8.23	3.17	-9	6.59	9.88	15.66	9.77	2.73	2.53	10.2	36.02	5.75	3.6	49.03	7.05	3.46	0.76	0.78	19.13	4.1	3.19	3.75	2.15	48.99	0.78	7.28	3.84	4.04	2.6	0.84	6.03	8.66	21.27	0.81	4.47	7.5	-1.18	18.42
30261.81	8.52	0.36	1.47	3.03	0.7	0.63	4.79	-2.09	3.61	-0.49	0.97	8.43	3.63	-8.2	5.68	9.34	15.8	9.38	3.25	2.39	9.77	34.65	5.51	3.77	47.92	6.53	3.75	1.04	0.23	18.57	5.28	3.02	3.92	2.14	48.57	0.3	6.65	3.56	4.65	2.41	1.09	5.38	8.2	20.02	0.59	4.41	7.81	-0.7	18.59
30345.93	8.33	0.56	1.16	2.16	0.44	0.18	5.18	-2.29	3.47	-0.44	0.61	8.59	3.77	-8.18	4.68	8.89	15.31	9.69	3.19	1.98	9.1	33.54	5.31	3.98	47.48	6.19	3.62	1.6	0.03	18.52	5.64	2.85	4.3	2.34	48.24	0.07	6.42	3.63	4.76	1.66	1.41	4.87	8.27	19.48	1.02	3.64	7.7	-0.01	18.61
30430.04	8.16	0.66	1.31	0.99	-0.08	-0.27	4.69	-2.61	4.1	-0.63	0.22	8.56	3.37	-8.87	4.48	8.64	14.6	10.4	2.68	1.91	8.57	32.82	5.16	3.95	46.93	5.97	3.03	1.92	0.33	18.76	5.11	2.48	4.61	2.76	47.93	0.22	6.64	3.88	4.4	1.07	1.42	4.91	8.87	19.45	1.74	2.88	7.24	0.55	18.49
30514.15	7.66	0.41	1.79	0.3	-0.23	-0.67	3.89	-2.26	5.21	-0.95	0.24	8.54	2.88	-9.72	5.08	8.31	14.03	10.61	2.36	2.17	8.6	32.17	4.52	3.51	46.23	6.16	2.67	1.62	0.93	18.7	4.47	1.85	4.71	3.19	48.08	0.6	6.86	3.97	4.06	1.28	1.19	5.25	9.26	19.54	2.44	2.79	6.78	0.98	18.32
30598.27	6.83	-0.27	2.07	0.47	0.03	-0.85	3.53	-1.39	6.07	-1.2	0.6	8.63	2.64	-9.93	5.65	7.77	13.8	10.25	2.63	2.3	9.18	31.82	3.55	2.93	45.6	7.16	2.75	1.03	1.21	17.96	4.06	1.18	4.75	3.5	48.8	0.98	6.78	3.88	4	1.89	1.07	5.43	9.07	19.65	2.85	3.26	6.55	1.19	18.01
30682.38	6.13	-1.02	1.78	1.16	0.17	-1.2	3.8	-1.02	6.21	-1.28	0.89	8.68	2.44	-9.25	5.79	7.25	14.05	9.92	3.01	2.18	9.88	32.01	3.36	2.47	44.73	8.72	2.71	0.67	1.07	16.81	3.75	0.78	4.86	3.63	50.09	1.17	6.36	3.98	4.02	2.06	1.01	5.45	8.86	19.71	2.63	3.8	6.24	1.05	17.59
30766.5	6.22	-1.25	1.22	1.85	0.21	-1.93	4.27	-1.75	5.71	-1.19	0.99	8.58	2.47	-8.44	5.96	6.86	14.66	9.68	3.1	2.07	10.18	32.12	4.38	2.02	43.4	10.02	2.35	0.7	0.99	15.95	3.55	0.83	5.1	3.39	51.64	0.93	5.83	4.38	4.07	1.59	0.79	5.53	9.17	19.6	1.87	4.06	5.8	0.66	17.39
30850.61	7.22	-0.89	0.87	2.33	0.69	-2.53	4.54	-2.88	4.91	-1.11	0.94	8.3	3.21	-8.54	6.4	6.44	15.02	9.37	3.28	2.09	10.01	31.58	5.63	1.57	42.18	10.55	2.09	0.81	1.14	15.83	3.66	1.15	5.44	2.8	52.74	0.5	5.66	4.62	4.46	0.92	0.58	5.56	9.8	19.31	1.14	3.76	5.7	0.29	17.31
30934.72	8.27	-0.36	0.74	2.55	1.52	-2.45	4.6	-3.32	4.38	-1.16	0.77	7.71	4.33	-9.35	6.62	6.18	14.62	9.34	3.73	2.06	9.96	30.72	6.12	1.38	41.52	10.6	2.2	0.88	1.23	15.97	3.96	1.45	5.57	2.26	53.03	0.47	5.86	4.4	5.15	0.59	0.58	5.6	10.17	18.87	1.06	2.97	5.93	0.07	16.94
31018.84	8.5	0.14	0.53	2.52	1.83	-1.74	4.56	-3.04	4.64	-1.27	0.62	7.04	5.04	-9.87	6.31	6.38	13.75	9.62	3.9	1.76	10.34	29.97	5.64	1.63	40.81	10.9	2.68	1.16	1.36	15.77	4.01	1.67	5.12	2.12	53.15	0.74	5.94	4.09	5.57	0.92	0.72	5.96	10.05	18.36	1.67	2.28	6.03	0.18	16.44
31102.95	8.02	0.61	0.36	2.38	1.33	-0.84	4.5	-2.75	5.42	-1.44	0.53	6.83	4.92	-9.84	5.88	6.77	13.08	9.41	3.34	1.31	10.63	29.06	4.46	2.12	39.16	11.71	3.3	1.6	1.83	15.36	3.76	1.66	4.37	2.34	53.98	0.69	5.66	3.89	5.43	1.64	0.8	6.37	9.6	17.98	2.22	2.28	5.93	0.73	16.19
31187.06	7.33	0.86	0.49	2.17	0.68	-0.15	4.44	-2.81	5.81	-1.58	0.36	7.07	4.04	-9.44	5.56	6.81	12.89	8.3	2.5	1.09	10.43	27.86	3.39	2.43	36.7	12.24	3.58	1.77	2.41	14.91	3.64	1.21	3.92	2.77	55.28	0.64	5.24	3.69	4.96	2.05	0.65	6.11	9.13	18.03	2.03	2.72	5.98	1.24	16.1
31271.18	6.65	0.75	0.8	1.85	0.35	0.19	4.19	-3.01	5.45	-1.47	0.13	7.24	3.01	-8.41	5.3	6.56	12.86	7.27	2.03	1.23	9.9	26.88	3.2	2.32	34.4	11.65	3.52	1.52	2.58	14.25	3.81	0.65	3.86	3.26	55.88	1.33	4.94	3.62	4.62	1.91	0.35	5.29	8.82	18.37	1.36	2.93	6.25	1.09	16.09
31355.29	5.94	0.35	0.91	1.51	0.15	0.24	3.77	-2.94	5.06	-1.1	-0.01	7.22	2.66	-7.03	5.49	6.56	12.59	7.37	1.88	1.5	9.24	26.45	3.66	1.94	32.9	10.19	3.54	1.08	2.38	13.77	3.94	0.55	3.96	3.45	55.62	2.3	4.79	3.78	4.82	1.66	0.37	4.81	8.69	18.5	0.88	2.69	6.59	0.43	16.2
31439.41	5.16	-0.31	0.6	1.18	-0.24	0.01	3.32	-2.53	5.17	-0.63	0.02	7	3	-6.5	6.37	6.86	12.09	8.26	1.71	1.66	8.35	26.38	3.94	1.78	32.23	8.75	3.64	0.87	2.17	13.97	3.7	0.9	4.18	3.14	55.66	2.48	4.57	3.91	5.47	1.55	0.81	5.15	8.66	18.2	0.82	2.41	6.89	-0.04	16.09
31523.52	4.4	-0.95	0.12	1.01	-0.87	-0.53	2.6	-2.04	5.39	-0.27	0.26	6.48	3.35	-7.36	7.16	7.11	11.53	8.81	1.58	1.66	7.38	26.52	3.91	2.19	32.1	7.91	3.62	1.06	2	14.47	3.25	1.19	4.43	2.47	56.51	1.92	4.18	3.93	5.81	1.43	1.16	5.94	8.48	17.75	1.01	2.46	7.03	-0.04	15.47
31607.63	4.05	-1.11	-0.05	1.12	-1.47	-1.31	1.64	-1.4	5.38	-0.24	0.53	6.12	3.41	-8.51	7.08	7.37	11.12	8.5	1.63	1.77	6.91	26.78	3.86	2.77	32.26	7.88	3.69	1.37	1.83	14.47	2.89	1.24	4.3	1.81	57.56	1.61	3.76	3.94	5.45	1.17	1.19	6.47	8.04	17.3	1.18	2.67	6.88	0.26	14.73
31691.75	4.24	-0.84	0.22	1.39	-1.69	-2.04	1.19	-0.6	5.21	-0.51	0.56	6.45	3.32	-8.62	6.7	7.83	11.12	7.77	1.71	2.27	7.12	26.66	3.82	2.86	32.39	8.52	3.77	1.54	1.73	13.88	2.82	1.24	3.68	1.69	58.41	1.73	3.52	3.91	4.8	0.71	1.32	6.44	7.68	16.67	1.16	2.67	6.44	0.57	14.42
31775.86	4.41	-0.64	0.69	1.61	-1.46	-2.43	1.66	-0.06	4.92	-0.7	0.55	7.19	3.01	-7.91	6.95	8.05	11.28	7.21	1.73	2.77	7.7	25.79	3.66	2.4	32.11	9.05	3.46	1.72	1.67	13.23	3.08	1.24	3.13	2.3	59.2	1.52	3.43	3.74	4.33	0.17	1.6	6.06	7.74	15.71	1	2.54	6.12	0.71	14.52
31859.98	4.23	-0.59	1.17	1.62	-1.16	-2.54	2.53	0.08	4.63	-0.7	0.73	7.72	2.52	-7.64	7.55	7.5	11.1	7.01	1.81	2.6	8.34	24.52	3.45	1.96	31.39	8.76	2.84	1.97	1.61	12.93	3.44	1.24	3.13	3	60.21	0.75	3.2	3.46	4.11	-0.11	1.56	5.61	8.07	14.56	1.03	2.61	6.32	0.64	14.74
31944.09	4.07	-0.47	1.53	1.42	-1.1	-2.45	3.32	0.2	4.47	-0.77	0.78	7.73	2.13	-8.1	7.46	6.36	10.79	7.18	1.96	1.88	8.54	23.6	3.26	2.04	30.73	8.04	2.46	2.08	1.76	13.09	3.43	1.54	3.61	2.93	61.68	0.27	2.9	3.26	4.02	0.12	1.28	5.19	8.21	13.83	1.41	2.94	6.87	0.34	14.91
32028.2	4.32	-0.14	1.61	1.25	-0.97	-2.06	3.82	0.45	4.47	-0.74	0.61	7.23	1.99	-8.21	6.67	5.26	10.67	7.64	2.04	1.29	7.95	23.27	3.14	2.42	30.33	7.6	2.81	1.97	2.04	13.43	3.01	2.27	4.14	2.13	63.49	0.6	2.95	3.4	3.99	0.69	1.39	4.87	8.03	13.99	1.72	3.3	7.06	-0.04	14.92
32112.32	4.63	0.36	1.54	1.22	-0.44	-1.57	3.84	0.47	4.6	-0.25	0.7	6.56	1.94	-7.69	6.05	4.52	10.53	7.92	2.06	1.06	6.87	23.05	3.15	2.54	29.7	7.19	3.78	1.81	2.01	13.43	2.65	2.89	4.31	1.4	65.15	1.21	3.35	3.78	4.13	1.17	1.77	4.71	7.83	14.66	1.49	3.32	6.53	-0.18	14.53
32196.43	4.48	0.77	1.6	1.06	0.17	-1.48	3.51	0.2	4.71	0.37	1.13	6.18	1.93	-7.61	6.02	4.16	10.35	7.72	2.15	0.95	5.95	22.71	3.44	2.19	28.57	6.46	4.6	1.66	1.57	12.95	2.65	2.88	4.13	1.09	66.5	1.34	3.75	3.79	4.51	1.35	1.69	4.7	7.94	14.88	0.99	2.93	5.65	0.04	13.73
32280.54	4.13	0.8	1.66	0.78	0.37	-1.89	3.42	0.1	4.51	0.5	1.37	6.37	2.15	-8.63	6.4	4.12	10.51	7.41	2.26	0.82	5.65	22.65	3.77	1.66	27.34	5.96	4.63	1.3	1.15	12.34	2.9	2.34	3.96	0.98	67.74	0.85	3.92	3.28	4.76	1.27	0.95	4.77	8.34	14.41	0.81	2.52	5.05	0.37	13.12
32364.66	4.29	0.69	1.46	0.77	0.16	-2.51	3.83	0.23	4.06	0.03	1.28	6.84	2.65	-9.81	6.81	4.15	10.88	7.49	2.17	0.79	5.9	23.17	3.58	1.61	26.46	6.27	4.13	0.82	1.03	11.78	3.12	1.9	3.85	0.92	68.92	0.18	3.95	2.84	4.46	1.07	-0.07	4.82	8.72	14.01	0.97	2.38	5.02	0.45	13.24
32448.77	4.84	0.86	1.4	1.03	-0.37	-3.2	4.33	0.13	3.78	-0.6	1.09	6.74	3.09	-9.72	6.93	3.95	10.91	7.96	1.83	0.86	6.1	23.95	2.8	2.3	26.13	7.07	3.62	0.83	1.03	11.25	3.11	1.94	3.53	1.03	69.64	-0.16	4.03	2.83	3.81	0.8	-0.66	4.71	8.75	14.13	1.22	2.32	5.42	0.17	13.57
32532.89	5.26	1.13	1.97	1.36	-1.06	-3.75	4.38	-0.17	3.59	-1.04	0.83	5.91	3.14	-8.24	6.75	3.68	10.54	8.54	1.52	0.81	5.98	24.2	2.08	3.04	26.38	7.71	3.26	1.59	0.82	10.87	3.05	2	3.11	1.43	69.6	0.12	4.39	2.88	3.31	0.55	-0.31	4.54	8.5	14.44	1.44	2.03	5.8	-0.17	13.27
32617	5.54	0.88	2.67	1.85	-1.4	-3.68	3.85	-0.3	3.15	-1.35	0.46	5.41	2.93	-6.74	6.27	3.84	10.23	8.9	1.49	0.78	5.84	23.56	1.74	3.04	26.88	7.82	3.08	2.37	0.38	10.7	3.28	1.77	3.07	2.01	69.25	0.81	5	2.71	3.06	0.38	0.64	4.55	8.24	14.57	1.49	1.59	5.86	-0.21	12.49
32701.12	5.7	0.01	2.67	2.27	-1.09	-2.89	3.08	-0.23	2.92	-1.62	0.05	5.82	2.8	-6.32	5.43	4.39	10.04	8.66	1.54	1.2	5.85	22.67	1.27	2.49	27	7.3	3.02	2.53	0.19	10.66	3.6	1.66	3.46	2.37	69.5	1.2	5.34	2.52	2.91	0.46	1.3	4.66	8.05	14.6	1.18	1.47	5.86	-0.03	12.02
32785.23	5.5	-0.82	2	2.1	-0.56	-1.95	2.7	-0.14	3.56	-1.7	-0.3	6.4	2.82	-6.81	4.7	4.91	9.73	7.78	1.41	2	5.9	22.25	0.59	2.07	26.56	6.52	3.01	2.09	0.59	10.67	3.47	1.82	3.81	2.16	70.62	0.92	5.02	2.65	3.03	1.01	1.24	4.82	7.93	14.67	0.57	1.83	5.99	-0.16	12.09
32869.34	5.01	-1.03	1.16	1.58	-0.29	-1.61	3.01	-0.14	4.69	-1.62	-0.49	6.63	2.73	-7.77	4.44	5.24	9.61	7.4	1.38	2.4	5.95	22.25	0.42	2.01	25.93	5.77	3.07	1.33	1.28	10.65	3.29	1.72	3.7	1.53	71.77	0.44	4.2	3.04	3.66	1.73	0.65	5.28	7.85	14.42	0.31	2.33	5.87	-0.74	12.36
32953.46	4.57	-0.85	1.63	1.32	-0.14	-1.9	3.45	-0.46	5.3	-1.56	-0.55	6.74	2.47	-9.01	4.52	5.32	9.49	7.01	1.74	1.91	5.9	22.04	1.03	2.14	25.34	5.65	3.18	0.53	1.67	10.63	3.1	1.28	3.36	1.14	72.12	0.29	3.39	3.37	4.52	0.9	-0.19	6.03	7.77	13.56	0.06	2.63	5.29	-1.27	12.69
33037.57	4.23	-0.74	2.33	1.23	0.04	-2.17	3.15	-0.99	5.05	-1.52	-0.64	6.63	2.25	-10.12	5.28	4.96	9.57	7.02	2.17	1.57	5.7	21.15	1.86	2.24	24.71	5.54	3.3	0.03	1.5	10.35	3.13	1.3	3.3	1.24	71.65	0.4	3.06	3.59	5.22	0.03	-0.84	6.66	7.48	12.57	-0.02	2.79	4.85	-1.13	13.05
33121.68	3.89	-0.57	2.57	1.06	-0.06	-1.95	2.36	-1.29	4.42	-1.56	-0.6	6.1	2.11	-10.53	6.72	4.27	9.69	7.59	2.17	1.71	5.71	19.89	2.36	2.25	24.15	5.54	3.6	-0.11	1.14	9.79	3.48	2.22	3.62	1.33	70.8	0.52	3.41	3.78	5.6	-0.11	-0.78	6.9	7.29	12.11	0.36	2.91	5.18	-0.28	13.33
33205.8	3.81	-0.23	2.15	0.88	-0.32	-1.5	2.14	-1.31	4.08	-1.8	-0.3	5.55	1.86	-10.18	7.61	3.82	9.68	7.95	1.86	2.26	6.15	19.05	2.33	2.33	23.57	5.71	4.05	-0.01	1.03	9.25	3.43	3.27	4.06	1.01	70.17	0.53	4	3.78	5.46	0.22	-0.04	6.75	7.56	12.09	0.94	2.81	5.97	0.7	13.5
33289.91	4.33	-0.21	1.46	0.87	-0.27	-1.12	2.74	-1.48	4.32	-1.99	-0.02	5.33	1.57	-9.7	7.1	3.96	9.63	7.89	1.73	2.62	6.49	18.95	1.91	2.43	22.44	5.79	4.1	0.25	0.94	9.24	2.97	3.28	4.45	0.44	70.25	0.29	4.27	3.56	4.76	0.39	0.73	6.23	7.98	12.17	1.31	2.54	6.33	1.36	13.51
33374.03	5.2	-0.81	0.98	1.06	0.12	-0.84	3.27	-1.89	4.79	-1.97	0.05	5.31	1.32	-9.42	5.86	4.27	9.52	7.63	1.98	2.32	6.34	19.19	1.38	2.18	20.83	5.49	3.31	0.58	0.37	9.6	2.8	2.23	4.59	0.04	70.84	-0.1	4.13	3.2	3.93	0.52	1.14	5.6	8	12.26	1.17	2.69	5.97	1.62	13.18
33458.14	5.92	-1.27	0.84	1.2	0.38	-0.68	3.29	-2.1	4.82	-1.82	0.19	5.48	1.11	-8.87	5.02	4.29	9.35	7.27	2.28	1.64	5.95	19.2	0.85	1.56	19.77	5.15	1.93	0.88	-0.6	9.57	3.39	1.31	4.32	-0.07	71.39	-0.34	3.97	2.59	3.43	0.96	1.26	5.23	7.75	12.39	0.69	3.12	5.28	1.55	12.43
33542.25	6.33	-0.85	0.83	0.98	0.18	-0.75	3.15	-2.07	4.43	-1.52	0.71	5.75	1.31	-7.82	4.98	4.32	9.42	6.88	2.3	1.09	5.71	19.02	0.46	1.15	19.8	5.24	0.86	1.15	-1.29	8.98	4.3	1.29	3.87	0.04	71.86	-0.22	4.3	1.81	3.22	1.52	1.2	5.18	7.79	12.34	0.44	2.94	4.58	1.17	11.31
33626.37	6.62	-0.01	0.88	0.64	-0.33	-1.09	2.92	-2.29	4.37	-1.35	1.29	5.67	2.2	-6.7	5.44	4.62	9.86	6.6	2.16	0.97	5.73	19.07	0.31	1.33	20.37	5.63	0.81	1.29	-1.08	8.62	4.46	1.68	3.59	0.36	72.5	0.25	5.26	1.27	3.06	1.87	1	5.31	8.22	11.87	0.82	1.97	4.02	0.7	9.95
33710.48	6.84	0.29	1.08	0.65	-0.68	-1.61	2.48	-2.66	4.82	-1.6	1.39	5.17	3.02	-5.93	6.03	4.72	10.25	6.61	2.1	1.3	5.84	19.5	0.17	1.73	20.76	5.9	1.52	1.24	-0.09	8.99	3.57	1.76	3.31	0.92	73.44	0.77	6.35	1.3	2.97	1.96	0.68	5.71	8.64	11.14	1.6	1.13	3.82	0.39	8.63
33794.59	6.64	0.05	1.27	1	-0.52	-1.89	2.42	-2.57	5.21	-1.87	1.04	4.7	2.83	-5.55	6.37	4.34	10.31	6.95	2.07	1.69	5.91	19.93	0.06	2	20.51	5.98	2.15	1.14	0.77	9.6	2.55	1.54	2.76	1.53	74.84	1.01	6.85	1.88	2.94	1.84	0.15	6.4	8.73	10.69	2.11	0.99	3.88	0.27	7.91
33878.71	5.91	0.02	1.3	1.31	0.08	-1.83	3.27	-1.93	5.23	-1.56	0.73	4.59	1.91	-5.58	6.11	3.86	10.22	7.3	1.98	1.69	6.05	19.72	0.28	2.03	19.7	5.96	2.51	0.93	0.89	9.89	2.15	1.36	2.25	1.8	76.64	0.95	6.4	2.52	2.81	1.43	-0.41	6.95	8.44	10.78	1.84	1.27	3.87	0.13	8.18
33962.82	5.16	0.26	1.35	1.47	0.76	-1.83	4.46	-1.2	4.95	-0.78	0.55	4.67	1.28	-6.04	5.56	3.64	10.09	7.13	1.84	1.54	6.24	18.8	0.73	1.94	19.08	5.79	2.87	0.37	0.75	9.93	2.23	1.24	2.11	1.56	78.47	0.88	5.46	2.82	2.69	1	-0.64	7	7.97	11.02	1.12	1.46	3.88	-0.2	8.98
34046.94	4.89	-0.35	1.54	1.5	1.2	-1.89	4.87	-0.75	4.48	-0.19	0.35	4.56	1.36	-6.32	5.59	3.82	9.84	6.48	1.68	1.69	6.24	17.79	1.2	2.05	19.13	5.63	3.16	-0.41	0.91	9.97	2.48	1.18	2.13	1.13	80.01	0.89	4.99	2.88	2.93	1.12	-0.58	6.7	7.56	10.86	0.64	1.39	4.32	-0.51	9.71
34131.05	5.05	-0.62	1.67	1.45	1.39	-1.61	4.07	-0.66	4.12	-0.22	0.37	4.24	1.76	-6.08	6.64	4.16	9.45	5.92	1.6	2.04	5.91	17.16	1.78	2.46	19.3	5.88	3.14	-0.67	1.13	9.83	2.56	1.31	2.14	0.99	81.31	0.67	5.2	2.91	3.47	2	-0.42	6.36	7.27	10.35	0.55	1.28	4.93	-0.53	10.21
34215.16	5.35	-0.62	1.4	1.5	1.52	-1.06	2.93	-0.63	4.19	-0.63	0.82	3.99	2.05	-6.18	7.99	4.13	8.98	5.83	1.68	2.2	5.27	16.82	2.47	2.9	19.03	6.46	2.93	-0.06	0.98	9.42	2.18	1.67	2.33	1.33	82.6	0.37	5.28	2.93	3.94	3.2	-0.15	6.15	7.16	9.89	0.57	1.36	4.97	-0.58	10.43
34299.28	5.49	-0.48	0.73	1.66	1.42	-0.58	2.68	-0.33	4.52	-0.88	1.33	4.01	2.21	-7.21	8.41	3.54	8.33	5.94	1.84	2.12	4.62	16.56	2.8	3.25	18.61	7.07	2.82	0.74	0.51	9.08	1.69	2.11	2.5	1.91	83.72	0.5	4.79	2.9	4.32	4.22	-0.01	6.17	7.3	9.71	0.58	1.53	4.44	-0.97	10.42
34383.39	5.13	0.01	0.11	1.61	0.89	-0.34	3.37	-0.1	4.61	-0.94	1.39	4.48	2.4	-8.17	7.96	2.91	7.44	5.77	1.98	1.92	4.37	16.31	2.27	3.45	18.72	7.71	2.99	0.92	0.23	9.03	1.67	2.25	2.27	2.24	84.21	0.97	4.25	2.82	4.79	4.67	-0.43	6.38	7.44	9.63	0.67	1.56	4.23	-1.15	10.23
34467.51	4.47	0.57	0.03	1.22	0.27	-0.65	3.94	-0.67	4.21	-1.19	1.1	5.37	2.57	-8.27	7.63	2.76	6.89	5.32	2.05	1.67	4.4	16.18	1.27	3.33	19.31	8.18	3.29	0.69	0.47	9.03	2.27	1.93	2.02	1.98	84.07	1.27	3.98	2.84	5.15	4.61	-1.25	6.41	7.4	9.43	0.89	1.36	4.63	-0.75	9.89
34551.62	4.28	0.62	0.38	0.74	-0.06	-1.51	3.69	-1.95	3.61	-1.65	0.87	6.3	2.71	-8.08	7.58	2.84	7.39	4.98	1.91	1.51	4.29	16.34	0.7	2.97	19.35	8.07	3.47	0.65	0.85	8.72	3.14	1.52	2.23	1.42	83.91	1.25	3.73	3.09	5.12	4.64	-1.86	5.99	7.49	9.16	1.14	0.99	4.86	-0.22	9.58
34635.73	4.74	0.35	0.56	0.49	-0.31	-2.33	2.96	-2.93	3.38	-1.96	0.9	6.99	2.84	-7.82	7.46	2.64	8.51	4.96	1.64	1.53	4.12	16.56	0.48	2.77	18.26	7.51	3.38	0.85	0.93	8.1	3.75	1.34	2.45	1.14	84.13	1.19	3.53	3.41	4.9	5.13	-1.86	5.36	8.09	9.18	1.05	0.58	4.49	0.03	9.46
34719.85	5.13	0.34	0.61	0.61	-0.78	-2.7	2.57	-2.94	3.57	-2.04	0.98	7.27	2.64	-6.93	7.31	2.28	9	5.31	1.64	1.66	4.21	16.48	0.01	2.68	16.85	6.99	3.11	0.99	1.12	7.49	3.66	1.09	2.22	1.31	84.55	1.24	3.8	3.41	4.83	5.72	-1.36	4.8	8.89	9.45	0.56	0.51	3.9	0.02	9.51
34803.96	4.9	0.43	1.04	0.93	-1.31	-2.8	2.95	-2.14	3.72	-1.99	0.91	7.04	1.85	-5.8	7.16	2.3	8.39	6.02	1.99	1.86	4.6	16.12	-0.52	2.32	16.15	6.81	3.04	0.74	1.79	7.1	3.13	0.67	1.93	1.81	84.63	1.2	4.42	2.96	4.83	6.12	-0.9	4.44	9.17	9.55	0.1	1.06	3.66	-0.11	9.76
34888.07	4.15	0.4	1.62	1.13	-1.7	-2.7	3.59	-0.99	3.54	-1.86	0.82	6.49	0.83	-5.55	6.81	2.66	7.45	6.85	2.16	2.17	5.15	15.75	-0.56	1.79	15.96	6.92	3.07	-0.07	2.31	6.76	2.76	0.39	1.98	2.31	84.04	0.81	4.75	2.33	4.77	6.32	-0.9	4.54	8.7	9.45	-0.12	1.84	4.01	0.07	10.15
34972.19	3.3	0.48	1.55	1.13	-2.04	-2.36	3.64	0.17	3.16	-1.76	0.71	5.92	0.35	-6.2	6.34	2.95	6.93	7.35	1.82	2.53	5.71	15.42	-0.16	1.43	15.58	7.04	2.64	-0.97	2.18	6.27	2.57	0.27	2.02	2.37	83.03	0.22	4.44	1.89	4.64	6.31	-1.11	5.06	8.04	9.17	-0.15	2.17	4.6	0.94	10.42
35056.3	2.74	0.54	0.88	0.96	-2.23	-2.05	2.84	0.82	2.96	-1.84	0.34	5.36	0.85	-6.51	5.96	3.13	6.81	7.35	1.37	2.71	6.1	14.76	0.19	1.28	15.06	6.88	1.97	-1.16	1.94	5.84	2.32	0.12	1.81	1.89	82.45	-0.16	3.88	1.83	4.44	6.12	-1.08	5.48	7.76	8.56	-0.12	2.02	4.9	2.24	10.36
35140.42	3.23	0.2	0.5	0.85	-1.76	-2.11	1.8	0.66	3.13	-1.89	-0.06	4.89	2.04	-6.09	5.66	3.22	6.78	7.03	1.38	2.57	6.19	13.51	0.16	1.22	15.01	6.56	1.99	-0.52	1.92	5.79	2.03	0.17	1.75	1.16	82.84	-0.09	3.71	2.26	4.35	6.06	-0.7	5.5	7.67	7.84	-0.04	1.84	4.78	3.02	9.96
35224.53	3.94	-0.3	0.73	1.23	-0.71	-2.28	1.33	0.01	3.64	-1.7	0.08	4.83	3.03	-5.74	5.65	3.16	6.81	6.45	1.71	2.33	6.02	12.16	0.07	1.22	15.67	6.49	2.77	0.36	1.85	6.21	1.86	0.84	2.16	0.66	83.9	0.28	3.97	2.91	4.58	6.28	-0.42	5.26	7.3	7.53	0.17	1.72	4.47	2.79	9.38
35308.64	4.44	-0.55	1.12	1.96	0.06	-2.16	1.8	-0.65	4.17	-1.33	0.68	5.17	3.25	-5.68	6.03	3.1	6.96	5.84	1.68	2.16	5.65	11.47	0.15	1.27	16.57	6.81	3.62	0.95	1.6	6.85	1.98	1.91	2.69	0.68	85.06	0.74	4.11	3.15	4.82	6.56	-0.68	5.1	6.8	7.67	0.37	1.33	4.06	2.16	9.04
35392.76	4.23	-0.69	1.33	2.34	0.2	-2.01	2.88	-0.95	4.31	-0.88	1.13	5.48	2.99	-5.68	6.38	3.26	7.2	5.77	1.15	1.87	5.21	11.59	0.01	1.32	17.1	7.01	3.98	1.13	1.49	7.43	2.33	2.4	2.93	1.04	86.2	1.05	3.74	2.82	4.6	6.62	-1.18	5.45	6.71	7.79	0.41	0.77	3.56	1.97	9.24
35476.87	3.35	-0.93	1.27	2.15	0.15	-2.37	3.82	-0.56	3.97	-0.58	1.32	5.37	2.63	-6.19	6.29	3.48	7.51	6.27	0.61	1.35	5.01	11.97	-0.51	1.4	17.09	6.68	3.7	1	1.76	7.95	2.6	1.93	2.9	1.51	87.16	1.07	3.02	2.57	4.12	6.42	-1.26	6.16	7.05	7.58	0.33	0.41	3.11	2.32	9.62
35560.99	2.65	-1.13	1.03	1.9	0.06	-3.01	4	0.42	3.45	-0.76	1.42	4.92	2.02	-7.16	5.96	3.52	8.06	6.62	0.45	0.93	5.07	12.36	-0.85	1.6	16.8	6.03	3.13	0.82	2.21	8.48	2.74	1.42	2.92	1.99	87.26	0.84	2.49	2.75	3.87	6.09	-0.99	6.36	7.57	7.26	0.14	0.27	2.88	2.96	9.5
35645.1	2.73	-1.13	1.05	1.86	-0.24	-3.33	3.47	1.29	2.87	-1.35	1.28	4.54	1.04	-7.57	5.9	3.37	8.81	6.29	0.78	0.95	5.05	13.13	-0.52	1.74	16.58	5.51	2.77	0.77	2.39	8.76	2.9	1.58	3.24	2.27	86.08	0.59	2.57	2.94	3.92	5.74	-0.86	5.7	8.15	7.37	-0.12	0.15	2.94	3.72	8.87
35729.21	3.21	-0.91	1.46	1.78	-0.46	-3.45	3.02	1.49	2.14	-1.96	0.78	4.45	0.25	-7.18	6.4	3.03	9.24	5.62	1.28	1.25	4.91	14.14	0.26	1.57	16.6	5.4	2.57	0.85	2.04	8.5	3.01	1.88	3.69	2.13	84.71	0.62	3.15	2.81	3.97	5.32	-0.9	4.86	8.36	8.06	-0.15	0.01	3.3	4.21	8.14
35813.33	3.48	-0.6	1.82	1.42	-0.25	-3.87	3.13	1.2	1.69	-2.26	0.24	4.51	0.26	-7.12	7.09	2.68	8.91	5.36	1.36	1.37	4.94	14.82	0.73	1.47	16.86	5.7	2.18	0.85	1.5	8	2.87	1.74	3.76	1.75	85.78	1.11	3.73	2.59	3.91	5.04	-0.92	4.56	7.76	8.97	0.12	0.06	3.9	3.94	7.46
35897.44	3.6	-0.35	1.76	0.91	0.26	-4.16	3.43	0.97	2.06	-2.14	-0.02	4.65	0.83	-8.13	7.35	2.61	8.02	5.69	0.94	1.23	5.19	15.07	0.52	1.9	17.08	6.2	1.76	0.77	1.3	7.83	2.51	1.63	3.28	1.59	91.24	1.73	3.91	2.49	3.84	5.32	-0.76	4.88	6.82	9.55	0.32	0.45	4.55	3.13	7
35981.55	3.89	-0.21	1.26	0.69	0.83	-3.67	3.68	1.08	2.8	-1.72	-0.08	4.76	1.19	-9.12	7.03	2.72	7.13	5.91	0.58	1.03	5.51	15.22	0.1	2.48	16.7	6.74	1.61	0.76	1.5	7.89	2.31	2.1	2.65	1.89	100.06	1.94	3.74	2.28	3.81	5.98	-0.37	5.46	6.46	9.39	0.28	0.91	5.02	2.55	6.99
36065.67	3.98	-0.21	0.65	1.02	1.09	-2.89	4.06	1.17	2.91	-1.45	-0.03	4.57	1.16	-8.48	6.52	2.99	6.71	5.52	0.57	0.85	5.69	15.49	0	2.6	15.7	7.26	1.77	0.65	1.63	7.63	2.5	2.75	2.25	2.33	109.4	1.63	3.62	1.86	3.74	6.2	-0.19	5.75	6.76	8.47	0.14	1	5.17	2.59	7.24
36149.79	3.45	-0.42	0.43	1.67	0.77	-2.45	4.49	0.88	2.24	-1.75	0.22	4.18	1.12	-6.45	6.46	3.64	6.9	5.09	0.7	0.71	5.6	15.74	0.07	2.54	14.79	7.43	2.39	0.29	1.48	6.96	2.78	2.97	2.25	2.53	117.67	1.08	3.85	1.6	3.58	5.67	-0.84	5.41	7.18	7.25	0.09	0.66	5	2.87	7.4
36233.9	2.64	-0.75	0.73	2.31	0.09	-2.14	4.9	0.37	1.49	-2.36	0.55	4.05	1.4	-4.63	7.26	4.24	7.29	5.34	0.84	0.71	5.51	15.48	0.04	2.79	14.48	7.06	3.44	0.01	1.26	6.39	2.8	2.78	2.71	2.42	124.77	0.61	4.31	1.87	3.41	4.98	-1.87	4.83	7.37	6.39	0.28	0.07	4.62	2.84	7.37
36318.01	2.11	-0.94	1.3	2.67	-0.42	-1.69	5.08	0.12	1.21	-2.63	0.79	4.24	1.98	-3.74	8.45	3.8	7.29	5.98	0.9	0.87	5.73	14.4	0.38	2.98	14.63	6.54	4.34	0.19	1.06	6.41	2.64	2.43	3.24	2.14	130.26	0.63	4.68	2.37	3.23	4.87	-2.26	4.62	7.32	6.21	0.82	-0.37	4.15	2.34	7.44
36402.12	1.75	-0.83	1.95	2.49	-0.61	-1.37	4.59	0.12	1.32	-2.39	1.01	4.33	2.33	-3.67	8.91	2.58	6.91	6.21	0.67	1.13	5.83	12.9	1.32	2.65	15.04	6.37	4.67	0.67	0.98	7.01	2.49	2.09	3.29	1.99	133.53	1.21	4.82	2.52	2.91	5.36	-2.02	4.84	7.26	6.55	1.47	-0.18	3.62	1.99	7.91
36486.24	1.28	-0.33	2.44	1.69	-0.51	-1.42	3.74	-0.09	1.67	-2.02	1.06	4.19	1.95	-4.58	8.09	1.96	6.8	5.93	0.22	1.52	5.46	11.65	1.96	2.32	15.42	6.62	4.39	1.09	1.3	7.63	2.27	1.92	2.88	2.13	135.07	1.76	4.61	2.34	2.56	5.76	-1.82	5.31	7.33	7.1	1.66	0.61	3.22	2.49	8.67
36570.35	0.95	0.37	2.39	0.77	-0.36	-1.78	3.35	-0.67	2.18	-1.63	0.64	4.15	1.16	-6.46	6.9	2.4	7.36	5.55	-0.11	2.01	5.05	11.07	1.76	2.65	15.31	7.12	3.39	1.35	1.84	7.74	2.13	1.89	2.55	2.32	135.9	1.68	4.04	2.21	2.53	5.66	-1.68	5.96	7.31	7.58	1.09	1.39	3.22	3.42	9.32
36654.47	0.97	0.72	2.04	0.38	-0.4	-2.34	3.52	-1.21	2.43	-1.19	0.1	4.52	0.57	-8.32	6.58	3.09	8.3	5.12	-0.31	2.35	5.04	11.06	1.28	3.31	14.47	7.48	1.99	1.5	2.13	7.55	2.33	2.02	2.44	2.23	136.45	1.01	3.45	2.25	3.04	5.3	-1.36	6.57	6.88	7.85	0.2	1.72	3.5	3.85	9.61
36738.58	1.05	0.41	1.87	0.57	-0.45	-2.63	3.7	-1.36	2.14	-0.91	-0.1	5.11	0.29	-9.15	6.79	3.37	8.96	4.61	-0.61	2.28	5.19	11.14	0.8	3.53	13.36	7.46	1.21	1.52	1.91	7.62	2.6	2.43	2.2	1.88	136.7	0.23	3.14	2.22	3.73	5.06	-1.11	6.81	6.19	7.73	-0.35	1.64	3.74	3.65	9.55
36822.7	1.03	-0.28	1.73	0.88	0.35	-1.23	3.6	-1.16	1.98	-0.92	-0.86	5.41	0.25	-8.95	6.65	3.26	8.85	4.39	-0.75	1.78	5.19	11.07	0	3.14	12.78	7.35	1.57	1.38	1.43	7.88	2.46	2.87	1.95	1.62	135.8	-0.11	3.22	2.01	3.89	5	-1.23	6.58	6.02	7.24	-0.3	1.28	3.83	3.2	9.09
36906.81	1.19	-0.84	1.29	0.99	0.4	-1.19	3.29	-0.8	2.39	-1.12	-1.3	5.3	0.54	-8.25	6.49	2.76	8.1	4.64	-0.18	1.25	4.96	11	-0.84	2.6	13.09	7.37	2.47	1.3	1.23	7.89	2.12	2.95	2.19	1.79	135.25	0.17	3.67	1.78	3.33	5.13	-1.51	6.08	6.6	6.98	0.33	0.72	3.93	2.96	8.42
36990.92	1.73	-0.94	0.9	0.87	-0.06	-2.14	2.97	-0.41	2.69	-1.42	-1.08	5.1	1	-7.43	6.7	1.78	7.31	4.93	1.04	1.11	4.58	11.11	-0.89	2.27	13.87	7.43	3.31	1.32	1.51	7.45	2.04	2.78	2.78	2.46	134.02	0.69	4.24	1.72	2.7	5.46	-1.37	5.57	7.14	7.45	1.21	0.27	4.18	3.14	8.03
37075.04	2.41	-0.64	0.84	0.68	-0.43	-3.06	2.94	0.03	2.75	-1.58	-0.37	5.03	1.36	-6.65	6.9	0.83	6.88	4.8	2.19	1.41	4.32	11.36	0.04	2.07	14.34	7.62	3.97	1.09	1.9	6.87	2.14	2.64	3.22	3.17	127.98	0.94	4.46	1.89	2.63	5.74	-0.76	5.18	7.05	8.31	1.54	0.15	4.34	3.31	8.03
37159.15	2.81	-0.26	0.65	0.54	-0.09	-3.27	3.07	0.73	2.66	-1.42	0.27	5.17	1.79	-5.86	6.96	0.75	6.88	4.28	2.79	1.94	4.46	11.28	1.04	1.82	14.26	7.98	4.13	0.53	2.17	6.42	2.06	2.38	3.34	3.31	113.73	0.79	4.32	2.27	2.78	5.69	-0.5	5	6.51	8.85	1.01	0.1	4.09	3.14	8
37243.27	3.08	0.02	0.19	0.34	0.79	-3.11	2.91	1.52	2.55	-1.12	0.5	5.42	2.18	-4.94	7.01	1.46	7.53	3.51	2.93	2.49	4.94	10.66	1.27	1.6	14.05	8.17	3.65	0	2.38	6.04	1.89	1.79	3.23	2.95	95.3	0.4	4.28	2.69	2.57	5.29	-1.14	5.2	5.91	8.93	0.31	-0.13	3.31	2.79	7.71
37327.38	3.42	0	0.16	0.04	1.31	-2.77	2.66	1.63	2.33	-0.89	0.34	5.44	2.17	-4.27	7	1.91	8.73	2.83	2.85	2.8	5.26	9.99	0.99	1.5	13.81	7.9	2.88	-0.32	2.47	5.75	1.97	1.29	3.05	2.63	81.07	0.09	4.52	2.77	2.16	4.73	-1.9	5.8	5.66	8.85	-0.01	-0.43	2.34	2.42	7.44
37411.49	3.58	-0.51	0.86	-0.1	1.04	-1.86	2.79	0.75	1.94	-0.74	0.16	5.04	1.87	-4.56	6.84	1.68	9.64	2.71	2.64	2.68	5.15	9.64	1.01	1.42	13.25	7.46	2.07	-0.38	2.38	5.67	2.35	1.42	2.91	2.44	74.44	0.06	4.8	2.33	2.15	4.34	-1.71	6.2	6.02	8.79	-0.02	-0.53	1.83	1.92	7.48
37495.61	3.3	-1.22	1.43	0.28	0.28	-0.67	3.04	-0.36	1.69	-0.82	0.25	4.62	1.61	-5.87	6.72	1.41	9.47	3.29	2.37	2.07	5.07	9.41	1.42	1.34	12.62	7.25	1.34	0.02	2.24	5.8	2.69	1.92	2.82	2.27	72.62	0.36	5.05	1.79	2.4	4.21	-0.74	5.84	6.79	8.68	0.08	-0.34	2.06	1.31	7.6
37579.72	2.8	-1.59	1	1.15	-0.57	-0.05	2.92	-0.94	1.68	-1.47	0.49	4.61	1.45	-7.41	6.9	1.63	8.47	4.15	2.11	1.16	5.43	9.16	1.56	1.35	12.45	7.07	1.22	0.75	2.23	5.94	2.69	2.21	2.73	2.18	72.25	0.98	5.21	1.52	2.45	4.06	-0.16	5.02	7.37	8.51	0.17	0.03	2.61	0.82	7.53
37663.83	2.42	-1.65	-0.04	1.82	-1	-0.11	2.67	-0.99	1.57	-2.63	0.46	5.03	1.56	-8.46	7.23	2.09	7.67	4.88	1.7	0.43	5.88	9.13	1.05	1.47	12.7	6.67	2.04	1.22	2.06	5.92	2.37	2.18	2.62	1.97	71.91	1.64	5.12	1.54	2.46	3.64	-0.52	4.32	7.28	8.29	0.21	0.28	2.75	0.72	7.31
37747.95	2.19	-1.69	-0.68	1.72	-0.83	-0.36	2.83	-0.8	1.32	-3.41	0.17	5.5	1.9	-9.14	7.32	2.2	7.7	5.43	1.17	0.18	5.82	9.36	0.11	1.79	13.1	6.28	3.1	1.14	1.34	5.71	2.05	2.12	2.34	1.58	71.32	1.77	4.8	1.73	2.86	3.23	-1.27	3.94	6.65	8	0.18	0.27	2.39	1.09	7.22
37832.06	2.02	-1.73	-0.52	1.25	-0.47	-0.7	3.27	-0.58	1.15	-2.96	-0.11	5.53	1.99	-9.52	7.26	1.48	8.28	5.69	0.88	0.21	5.24	9.54	-0.82	2.37	13.37	6.11	3.37	0.8	0.45	5.41	2.06	2.29	1.75	1.52	70.66	1.24	4.48	1.84	3.48	3.42	-1.78	3.98	6.09	7.64	0.08	0.16	2.21	1.81	7.45
37916.18	2.24	-1.76	0.09	1.09	-0.42	-1.38	3.52	-0.55	1.14	-1.6	-0.28	5.21	1.68	-9.13	7.39	0.25	8.97	5.47	0.92	0.33	4.77	9.33	-1.45	3.04	13.29	5.9	2.62	0.4	0.11	5.25	2.29	2.73	1.18	1.84	70.32	0.66	4.37	1.69	3.92	4.31	-1.98	4.44	5.92	7.3	0.04	0.06	2.63	2.33	8.07
38000.29	2.97	-1.81	0.93	1.16	-0.81	-2.17	3.35	-0.7	1.34	-0.62	-0.27	5.02	1.21	-8.02	7.61	-0.42	9.7	5.02	0.82	0.67	4.9	8.72	-1.57	3.35	13.3	5.59	1.58	-0.02	0.36	5.3	2.56	3.17	1.18	1.81	70.42	0.65	4.56	1.55	3.92	5.19	-2.09	4.83	6.09	7.05	0.23	-0.12	3.18	2.03	8.74
38084.4	3.44	-1.79	1.78	0.98	-1.31	-2.52	2.71	-0.64	1.62	-0.84	-0.1	4.93	0.86	-6.78	7.74	-0.03	10.22	4.69	0.26	1.25	5.41	8.07	-1.23	2.92	13.83	5.45	1.05	-0.26	0.66	5.43	2.73	3.33	1.76	1.34	70.61	1.04	4.67	1.59	3.59	5.08	-2.24	4.65	6.41	6.84	0.67	-0.29	3.23	0.95	8.94
38168.52	2.99	-1.56	2.01	0.53	-1.3	-2.2	1.98	-0.2	1.5	-1.79	-0.08	4.62	0.78	-5.53	7.53	0.94	9.95	4.42	-0.17	1.63	5.63	7.84	-0.65	1.83	14.31	5.76	1.26	-0.07	0.62	5.68	2.69	3.04	2.4	1.15	71.56	1.26	4.29	1.53	3.33	3.8	-2.27	4.21	6.55	6.52	1.17	-0.19	2.96	-0.19	8.52
38252.63	2.15	-1.18	1.55	0.05	-0.64	-1.83	1.87	0.28	0.83	-2.33	-0.31	4.21	0.94	-4.61	6.75	1.88	9.1	4.01	0.16	1.49	5.18	7.96	-0.13	0.67	14.16	6.51	1.84	0.42	0.43	6.18	2.52	2.4	2.89	1.5	75.84	1.2	3.76	1.38	3.3	2.32	-1.72	4.25	6.38	6.14	1.53	0.36	2.87	-0.72	7.87
38336.75	1.86	-0.98	1.11	-0.3	0	-1.99	2.37	0.44	0.12	-2	-0.26	4.1	1.16	-4.66	6.04	2.46	8.51	3.67	0.96	1.11	4.44	8.04	0	0	13.69	7.09	2.14	0.67	0.57	6.56	2.42	1.97	3.27	1.87	85.27	1.23	3.76	1.44	3.36	1.55	-0.51	4.66	6.03	6.17	1.66	1.09	2.9	-0.67	7.48
38420.86	2.24	-1.06	1.07	-0.33	0.11	-2.13	2.74	0.32	-0.08	-1.44	0.13	4.29	1.38	-5.32	6.08	2.64	8.23	3.64	1.64	0.99	4.04	7.9	-0.3	0.02	13.37	6.93	1.83	0.45	1.09	6.32	2.24	2	3.26	1.83	97.48	1.34	4.28	1.47	3.44	1.24	0.52	4.69	5.74	6.72	1.61	1.46	2.94	-0.55	7.53
38504.97	2.55	-1.09	1.04	0.03	-0.14	-1.42	2.77	0.14	0.19	-1.21	0.01	4.35	1.46	-5.77	6.28	2.79	7.68	3.83	1.92	1.1	4.24	7.54	-0.56	0.6	13.18	6.45	1.63	0.2	1.47	5.81	1.77	2.1	2.71	1.38	107.71	1	4.58	1.07	3.49	0.87	0.52	4.2	5.74	7.22	1.57	1.19	3.11	-0.7	7.77
38589.09	2.44	-0.73	0.93	0.41	-0.37	-0.41	2.87	-0.34	0.53	-1.22	-0.86	4.16	1.28	-5.83	6.09	3.08	6.78	3.94	1.76	1.01	4.96	7.18	-0.47	1.24	12.79	6.2	2.25	0.25	1.3	5.75	1.33	2.01	2.29	0.83	113.51	0.21	4.34	0.54	3.31	0.59	-0.3	3.73	6.15	7.29	1.51	0.57	3.28	-1.2	7.75
38673.2	2.19	-0.06	1.09	0.38	-0.43	-0.22	3.12	-1.15	0.85	-1.32	-1.52	4.13	1.11	-5.51	5.92	3.13	5.93	3.92	1.25	0.63	5.61	7.29	-0.12	1.53	11.91	5.92	2.94	0.36	0.92	6.23	1.27	1.98	2.53	0.46	116.11	-0.31	4.14	0.46	2.78	0.53	-1.16	3.72	6.73	7	1.26	-0.06	3.2	-1.74	7.32
38757.31	1.9	-0.25	1.45	0.08	-0.31	-0.8	3.31	-1.81	1.29	-1.51	-1.25	4.5	1.17	-5.15	5.97	2.62	5.54	3.89	0.47	0.38	5.54	7.95	0.22	1.45	10.91	5.28	2.88	0.35	0.86	6.76	1.52	2.03	2.89	0.35	117.9	-0.21	4.36	0.87	2.18	0.59	-1.64	4.13	7.16	6.46	0.95	-0.54	2.97	-1.78	6.82
38841.43	1.45	-0.39	1.6	-0.03	-0.1	-1.16	3.25	-2.01	1.74	-1.77	-0.42	5.02	1.13	-5.72	6.02	1.85	5.66	3.83	-0.45	0.49	4.85	8.62	0.19	1.06	10.61	4.65	2.7	0.44	0.97	6.97	1.81	1.81	2.83	0.51	119.98	0.07	4.61	1.31	1.95	0.9	-1.77	4.6	7.45	5.87	0.76	-0.8	2.79	-1.31	6.79
38925.54	1.15	-0.29	1.54	0.3	-0.1	-1	3.08	-2.06	1.96	-1.96	0.24	5.36	0.76	-6.86	6.12	1.35	5.9	3.53	-1.08	0.82	4.35	8.86	-0.48	0.59	11.1	4.45	2.78	0.82	0.95	6.76	1.82	1.49	2.7	0.8	121.82	0.23	4.53	1.42	2.14	1.34	-1.61	4.78	7.71	5.68	0.47	-0.78	2.88	-0.87	7.35
39009.66	1.51	0.61	1.48	0.82	-0.4	-0.91	3.14	-2.33	1.9	-1.92	0.43	5.52	0.38	-6.99	6.05	1.54	5.84	2.91	-1	1.17	4.44	8.67	-1.35	0.61	11.63	4.44	2.53	1.21	0.84	6.25	1.56	1.68	2.67	1.09	122.4	0.31	4.36	1.29	2.41	1.39	-1.29	4.72	7.78	5.9	-0.11	-0.58	3.27	-0.83	8.11
39093.77	2.38	3.83	1.37	0.98	-0.68	-1.24	3.28	-2.77	1.62	-1.62	0.4	5.48	0.2	-5.95	5.54	2.34	5.74	2.24	-0.43	1.34	4.74	8.26	-1.65	1.11	11.78	4.37	1.99	1.33	0.78	5.78	1.45	2.37	2.33	1.38	121.72	0.18	4.61	1.23	2.45	1.03	-1.04	4.63	7.32	6.04	-0.56	-0.34	3.45	-0.97	8.53
39177.88	2.95	9.91	1.14	0.74	-0.69	-1.83	3.1	-2.93	1.34	-1.23	0.42	5.09	0.04	-5	5.07	2.89	6.08	1.98	0.1	1.22	4.66	7.72	-1.21	1.43	11.68	4.56	1.76	1.2	0.83	5.66	1.8	2.81	1.72	1.71	120.93	-0.3	5.44	1.28	2.41	0.91	-1.08	4.38	6.61	5.84	-0.48	-0.19	3.06	-1.05	8.5
39262	2.71	16.52	0.94	0.7	-0.58	-2.38	2.79	-2.6	1.4	-1.15	0.41	4.4	-0.02	-4.69	5.25	2.5	6.68	2.2	0.37	0.95	4.18	6.97	-0.47	1.26	11.42	5.08	1.73	0.79	0.98	5.6	2.25	2.62	1.36	1.92	121	-0.74	6.1	1.25	2.53	1.32	-1.46	3.93	6.08	5.43	-0.06	-0.15	2.42	-1.16	8.11
39346.11	2.2	20.65	0.93	1.04	-0.57	-2.44	2.81	-2.13	1.75	-1.72	0.13	3.87	0.24	-4.8	5.83	1.5	6.93	2.69	0.38	0.7	3.76	6.14	0.15	0.93	10.87	5.48	1.46	0.21	1.08	5.21	2.38	2.17	1.35	2.06	121.41	-0.59	5.69	1.03	2.69	1.79	-1.81	3.66	5.72	5.18	0.3	-0.1	1.95	-1.39	7.35
39430.23	2.18	21.96	1.02	1.34	-0.61	-1.99	3.12	-1.87	1.86	-2.55	-0.38	3.73	0.64	-5.29	6.06	0.69	6.65	3.22	0.26	0.27	3.55	5.5	0.41	0.84	10.2	5.67	1.19	-0.05	1.05	4.71	2.19	1.83	1.56	2.31	119.6	-0.09	4.55	0.78	2.61	1.93	-1.78	3.85	5.42	5.37	0.42	0.15	1.83	-1.62	6.51
39514.34	2.65	22.07	0.94	1.29	-0.58	-1.88	3.31	-1.84	1.57	-2.86	-0.66	3.68	0.8	-5.95	5.76	0.55	6.19	3.6	0.18	-0.37	3.21	4.86	0.25	1.01	9.93	5.9	1.39	0.32	1.01	4.54	1.93	1.74	1.94	2.44	111.94	0.24	3.71	0.88	2.49	1.9	-1.35	4.41	5.22	5.85	0.29	0.37	1.94	-1.78	6.18
39598.45	2.93	21.93	0.57	0.92	-0.55	-2.6	3.05	-1.94	1.45	-2.49	-0.33	3.45	0.6	-6.14	5.63	1.07	5.91	3.73	0.26	-0.65	2.69	3.99	0.1	1.11	10.32	6.03	2.05	0.79	0.96	4.65	1.85	1.99	2.14	2.22	98.04	0.46	3.46	1.44	2.65	1.82	-0.82	5.04	5.05	6.25	0.19	0.18	1.92	-1.86	6.35
39682.57	2.71	21.38	0.21	0.2	-0.6	-3.27	2.49	-2.08	1.87	-2.04	0.33	3.09	0.34	-5.73	5.99	2.01	5.91	3.49	0.4	-0.2	2.51	3.35	0.21	0.98	10.92	5.73	2.74	0.56	1.01	4.73	2.2	2.25	1.88	1.97	83.69	0.8	3.4	2.02	3.13	1.6	-0.46	5.34	5.03	6.34	0.37	-0.1	1.66	-1.79	6.51
39766.68	2.34	19.38	0.26	-0.66	-0.44	-3.13	2.05	-2.24	2.37	-1.93	0.65	2.62	0.37	-5.36	6.44	3.13	6.25	2.81	0.44	0.63	2.86	3.3	0.26	1	11.24	5.36	3.18	-0.17	1.23	4.71	2.85	1.84	1.55	2.05	75.32	0.96	3.24	2.26	3.76	1.24	-0.27	5.14	5.49	6.2	0.69	0.06	1.58	-1.62	6.59
39850.79	2.26	14.57	0.75	-1.19	0.05	-2.77	1.94	-2.27	2.31	-1.83	0.31	1.98	0.78	-5.3	6.49	3.93	6.72	2.05	0.22	1.32	3.49	3.55	0.13	1.28	11.28	5.53	3.36	-0.45	1.25	4.63	3.4	0.92	1.67	2.38	73.26	0.7	3.04	2.34	4.17	0.84	-0.02	4.72	6.21	5.97	0.74	0.39	2.08	-1.45	6.77
39934.91	2.62	7.74	1.34	-1.24	0.51	-2.94	2.21	-1.94	1.72	-1.41	-0.3	1.46	1.24	-5.36	6.2	3.85	6.91	1.7	-0.2	1.65	4.08	3.96	0.12	1.4	11.29	6.26	3.39	0.03	0.7	4.38	3.61	0.43	1.92	2.58	73.94	0.51	2.95	2.31	4.15	0.54	0.24	4.49	6.54	5.72	0.55	0.34	2.86	-1.17	6.85
40019.02	3.15	2.13	1.64	-0.97	0.86	-3.28	2.57	-1.27	1.16	-0.96	-0.66	1.51	1.36	-5.84	6.15	3.18	6.96	1.69	-0.45	1.51	4.44	4.6	-0.01	1.15	11.25	7.03	3.35	0.72	-0.05	4.03	3.61	0.77	1.78	2.37	75.05	0.84	3.02	2.06	3.92	0.56	0.08	4.56	6.37	5.5	0.44	-0.06	3.43	-0.67	6.79
40103.14	3.4	-0.45	1.66	-0.45	1.31	-3.27	2.34	-0.64	1.18	-0.84	-0.65	2.13	1.33	-6.78	6.71	2.68	7.28	1.77	-0.28	1.01	4.51	5.32	-0.43	0.93	11.04	7.44	3.1	1.21	-0.26	3.89	3.51	1.53	1.49	1.82	76.03	1.39	3.13	1.9	3.8	0.92	-0.45	4.74	6.27	5.37	0.52	-0.46	3.74	-0.36	6.9
40187.25	3.15	-1.12	1.74	0.17	1.88	-3.32	1.51	-0.28	1.66	-0.82	-0.32	2.91	1.57	-7.28	7.19	2.4	7.64	2.1	0.07	0.62	4.6	5.91	-0.64	1.01	10.81	7.45	2.55	1.58	0.3	4.06	3.19	2.19	1.66	1.32	76.86	1.69	3.01	1.95	4	1.38	-0.73	4.75	6.56	5.31	0.6	-0.53	3.85	-0.78	7.16
40271.36	2.65	-1.3	1.8	0.56	2.38	-3.8	0.97	-0.01	1.83	-0.7	0.12	3.41	1.93	-6.52	6.95	1.81	7.44	2.68	0.32	0.61	5.04	6.21	-0.61	1.26	10.73	7.12	1.93	1.87	1.12	4.22	2.63	2.47	2.27	1.13	77.57	1.58	2.51	1.78	4.42	1.58	-0.61	4.59	6.92	5.24	0.39	-0.2	3.6	-1.67	7.21
40355.48	2.41	-1.24	1.57	0.85	2.64	-3.99	1.11	0.28	1.33	-0.84	0.12	3.65	1.95	-4.96	6.45	1.06	6.77	3.22	0.52	0.72	5.58	6.02	-0.89	1.62	10.82	6.53	1.62	1.82	1.51	4.11	2.1	2.33	2.67	1.23	77.67	1.18	1.92	1.45	4.57	1.41	-0.74	4.61	7.06	5.24	-0.19	0.2	3.17	-2.18	6.93
40439.59	2.59	-0.82	1.32	1.5	2.46	-3.16	1.74	0.34	0.74	-1.48	-0.38	3.99	1.53	-4.03	6.35	0.92	6.17	3.63	0.71	0.7	5.82	5.38	-1.37	2.03	10.96	5.98	1.86	1.31	1.45	3.83	1.74	2.26	2.56	1.31	77.01	0.72	1.75	1.56	4.19	1.11	-1.26	5.02	6.93	5.44	-0.8	0.46	2.97	-2.07	6.58
40523.71	3.03	-0.3	1.44	2.27	1.86	-1.93	2.76	0.09	0.71	-2.08	-0.69	4.47	0.96	-4.48	6.31	1.41	5.67	3.85	0.79	0.61	5.63	4.65	-1.53	2.19	10.88	5.8	2.42	0.51	1.42	3.55	1.47	2.68	2.36	1.14	76.47	0.4	2.03	2.13	3.69	1.02	-1.62	5.33	6.61	5.75	-1.06	0.59	3.03	-1.73	6.41
40607.82	3.5	-0.08	1.71	2.3	1.3	-1.55	3.82	-0.02	1.23	-2.08	-0.45	4.61	0.57	-5.66	5.89	1.86	5.06	3.62	0.85	0.61	5.26	4.25	-1.46	2.02	10.39	5.83	2.72	-0.21	1.67	3.47	1.3	3.23	2.4	0.86	76.89	0.18	2.34	2.49	3.41	1.07	-1.45	5.2	6.22	5.86	-0.96	0.37	3	-1.42	6.47
40691.93	3.58	-0.08	1.7	1.49	1.16	-2.4	4.21	0.3	1.81	-1.69	-0.13	4.17	0.38	-6.41	5.18	2.16	4.83	3.06	1.01	0.86	5.08	4.4	-1.68	1.75	9.89	5.73	2.62	-0.66	1.81	3.81	1.43	3.37	2.57	0.72	78.28	-0.01	2.62	2.11	3.21	0.98	-0.96	5.03	5.9	5.43	-0.73	-0.22	2.66	-1.26	6.6
40776.05	2.88	-0.01	1.4	0.69	1.41	-3.55	3.82	0.66	2.06	-1.41	-0.26	3.64	0.06	-6.36	4.4	2.55	5.45	2.79	0.92	1.3	5.36	5.07	-2.26	1.52	9.82	5.59	2.51	-0.75	1.28	4.49	1.85	3.14	2.76	0.78	80.27	-0.07	3.09	1.13	2.9	0.8	-0.61	5.12	5.72	4.6	-0.54	-0.76	2.22	-1.4	6.6
40860.16	1.84	0.01	1.06	0.68	1.77	-3.97	3.36	0.61	2	-1.46	-0.63	3.63	-0.39	-5.95	4.09	2.85	6.31	3.14	0.42	1.54	5.93	5.72	-2.65	1.43	9.9	5.73	2.4	-0.37	0.27	5.13	2.14	2.76	2.94	1	83.12	0.19	3.53	0.38	2.53	0.88	-0.63	5.05	5.66	4.05	-0.51	-0.79	1.94	-1.65	6.49
40944.27	1.36	-0.11	0.89	1.32	2.05	-3.46	3.33	0.41	1.97	-1.76	-0.62	4.14	-0.5	-5.52	4.57	2.77	6.53	3.69	0.08	1.2	6.19	5.79	-2.41	1.59	9.76	5.92	2.06	0.19	-0.34	5.58	2.12	2.23	3.03	1.25	87.97	0.5	3.52	0.62	2.07	1.26	-0.81	4.52	5.72	3.99	-0.54	-0.23	1.79	-1.54	6.53
41028.39	1.69	0.09	1.03	2.02	2.09	-2.58	3.55	0.37	2.09	-2.04	-0.11	4.78	-0.14	-4.76	5.09	2.46	6.39	3.89	0.16	0.46	5.74	5.8	-2.03	1.84	9.68	5.56	1.8	0.36	-0.16	6	2.17	1.64	2.91	1.44	95.33	0.41	3.13	1.56	1.58	1.65	-1.01	4.07	5.86	3.99	-0.52	0.57	1.85	-0.95	6.92
41112.5	2.49	0.74	1.33	2.52	1.76	-2.13	3.57	0.28	1.97	-2.07	0.4	5.34	0.38	-3.95	5	2.07	6.64	3.77	0.31	0.01	4.88	6.42	-2.17	2.11	9.93	4.87	1.96	0.16	0.24	6.43	2.3	1.37	2.48	1.71	103.6	0.06	2.91	2.37	1.5	1.9	-1.34	4.19	5.97	4.04	-0.56	1.09	2.3	-0.31	7.5
41196.62	3.22	1.21	1.46	2.84	1.26	-2.41	3.27	-0.02	1.39	-1.9	0.48	5.78	0.79	-3.91	4.85	1.57	7.06	3.71	0.41	0.12	4.36	7.19	-2.58	2.58	10.21	4.64	2.13	0.22	0.45	6.52	2.19	1.59	1.87	2.19	110.34	-0.04	3.36	2.67	2.12	2.06	-1.74	4.39	6.02	4.55	-0.55	0.98	2.95	-0.17	7.75
41280.73	3.58	1.04	1.27	2.87	0.7	-2.99	2.98	-0.02	0.94	-1.06	0.23	5.76	0.91	-4.11	5.34	1.12	6.86	3.78	0.4	0.4	5.33	7.22	-2.64	3.1	10.14	4.95	1.98	0.65	0.65	6.13	1.99	1.86	1.37	2.7	114.18	0.11	4.35	2.53	2.94	2.08	-1.85	4.02	6.04	5.46	-0.17	0.68	3.43	-0.6	7.52
41364.84	3.69	0.59	0.77	2.63	0.03	-3.18	2.93	0.12	1.24	-0.22	-0.09	5.11	0.64	-3.63	6.15	1.01	5.93	3.75	0.15	0.56	6.15	6.52	-2.28	3.19	9.81	5.41	2.23	0.8	1.05	5.62	2.08	1.85	1.25	2.87	115	0.23	4.93	2.2	3.39	1.97	-1.55	3.35	6.02	6.18	0.24	0.39	3.65	-1.04	7.3
41448.96	3.52	0.46	0.16	2.45	-0.35	-2.86	3.12	0.21	2.08	0.33	-0.26	4.32	0.15	-3.21	6.55	1.28	5.03	3.64	0.02	0.66	6.52	5.66	-1.92	2.96	9.34	5.8	3.25	0.59	1.39	5.34	2.35	1.65	1.5	2.68	113.69	0.02	4.43	2.06	3.44	2.11	-1.3	3.19	6.12	6.24	0.08	-0.11	3.7	-0.93	6.33
41533.07	2.72	0.61	-0.07	2.49	0.01	-2.63	3.37	0.38	2.74	0.05	-0.07	3.9	-0.03	-3.59	6.51	1.52	4.76	3.63	0.54	0.7	6.16	5.21	-1.79	2.94	8.48	5.91	3.81	0.48	1.38	5.31	2.32	1.4	1.6	2.43	111.23	-0.41	3.43	2.3	3.15	2.75	-1.44	3.61	6.38	5.49	-0.43	-0.16	3.69	-0.6	5.49
41617.19	1.58	0.36	0.21	2.62	0.7	-2.79	3.3	0.52	2.99	-0.78	0.38	3.62	0.14	-4	6.62	1.35	5.03	3.69	1.49	0.78	5.36	5.36	-1.56	3.1	7.39	5.45	3.24	0.5	0.97	5.34	2.15	1.42	1.12	2.26	107.3	-0.66	2.96	2.53	2.72	3.36	-1.76	4.05	6.48	4.31	-0.57	0.02	3.7	-0.7	5.27
41701.3	0.96	-0.46	0.51	2.65	1.17	-2.97	2.69	0.44	3.26	-1.36	0.75	3.29	0.13	-4.23	6.99	1.11	5.35	3.71	2.25	1.13	4.82	5.77	-1.13	2.84	7.03	4.66	2.59	0.36	0.51	5.26	2.46	2	0.54	2.01	101.69	-0.58	3.37	2.41	2.68	3.15	-1.92	4.23	6.1	3.53	-0.19	0.05	3.91	-1.15	5.71
41785.41	1.18	-1.33	0.47	2.62	1.53	-3.01	2.04	-0.03	3.51	-1.38	0.98	3.15	-0.18	-4.9	7.05	1.3	5.49	3.67	2.5	1.63	4.74	5.91	-1.13	2.12	7.77	4.24	2.62	0.26	0.35	5.15	3.07	2.65	0.53	1.67	97	-0.45	4.3	2.3	3.18	2.16	-1.79	4.28	5.32	3.57	0.08	-0.01	4.21	-1.6	6.56
41869.53	1.82	-1.88	0.44	2.58	1.84	-3.16	1.94	-0.91	3.24	-1.18	1.3	3.23	-0.13	-5.53	6.79	1.63	5.56	3.5	2.44	1.82	4.77	5.51	-1.57	1.64	8.57	4.53	2.81	0.51	0.5	5.11	3.14	2.59	0.89	1.34	96.33	-0.34	5.04	2.61	3.77	1.21	-1.52	4.33	4.46	4.03	-0.22	0.04	4.18	-2.02	7.36
41953.64	2.32	-1.96	0.84	2.51	1.8	-3.52	2.54	-1.63	2.66	-0.93	1.41	3.37	0.54	-5.3	6.86	1.76	5.85	3.03	2.34	1.48	4.83	4.66	-1.55	1.84	8.36	5.05	2.86	0.83	0.72	4.97	2.58	2.06	1.18	0.97	98.99	-0.08	4.91	3.01	4.01	0.82	-1.19	4.58	4.11	4.33	-0.78	0.04	3.71	-2.34	7.53
42037.75	2.48	-1.64	1.28	2.58	1.38	-3.65	3.64	-1.63	2.37	-0.46	0.99	3.58	1.26	-4.96	7.24	1.93	6.45	2.46	2.13	0.85	5.15	3.99	-0.88	2.5	7.49	5.22	3.25	0.83	0.95	4.64	2.02	1.91	1.43	0.66	102.02	0.24	4.17	3.01	3.93	1.1	-0.75	5.15	4.51	4.34	-1.03	-0.19	3.08	-2.3	6.99
42121.87	2.41	-1.33	1.08	2.73	0.92	-3.18	4.75	-1.26	2.21	0.1	0.45	3.77	1.5	-5.37	7.28	2.17	7.05	2.35	1.56	0.32	5.5	3.96	-0.28	3.11	7.05	5.16	4.16	0.75	1.1	4.2	1.63	2.41	1.85	0.72	104.23	0.27	3.74	2.65	3.89	1.92	-0.4	5.51	5.17	4.37	-0.67	-0.4	2.46	-2.02	6.36
42205.98	2.21	-1.11	0.4	2.45	0.67	-2.58	5.16	-1.17	1.64	0.13	0.22	3.85	1.27	-5.86	7.03	1.96	7.52	2.91	1.1	0.09	5.71	4.23	-0.05	3.36	7.73	5.13	5.1	0.99	0.94	3.8	1.31	3.19	2.44	1.04	105.84	-0.02	4.09	2.21	4.06	2.64	-0.35	5.16	5.52	4.78	0.16	-0.3	2.04	-1.91	6.18
42290.1	1.99	-0.64	-0.12	1.55	0.69	-2.63	4.67	-1.45	0.57	-0.78	0.11	4.21	0.94	-5.43	6.94	1.4	7.8	3.67	1.43	0.2	5.97	4.13	0.03	3.27	9.29	5.11	5.39	1.4	0.57	3.67	1.39	3.66	2.88	1.29	106.5	-0.3	4.68	1.96	4.27	2.59	-0.23	4.53	5.66	5.44	0.98	-0.06	2.23	-2.04	6.32
[truncated: 783 more rows]
[truncated: 44 more columns]
