# Supplementary material for: DNA degradation in fish: Practical solutions and guidelines to improve DNA preservation for genomic research
Source: Ecol Evol. 2020 Jul 13;10(16):8643–51. doi: 10.1002/ece3.6558 (PMC7452763; doi:10.1002/ece3.6558)
Supplement: Supplementary file 2 — Appendix S2 [file ECE3-10-8643-s002.gz › ./plate3_Electropherogram.csv]

Size	3ENC3m	2ENC3m	1ENC3m	5EHC3m	4EHC3m	2ENR2w	3EHC3m	1DNC3m	2EHC3m	5ENC3m	1EHC3m	4ENC3m
1	1432.75	1912.58	1537.77	1483.93	1338.09	1557.37	1379.75	1604.3	1687.46	1437.59	1394.48	1591.63
2	1173.86	1552.01	1195.97	1135.46	1031.76	1132.78	1037.97	1225.73	1350.65	1017.9	1008.07	1174.24
2.89	809.73	1069.27	789.26	736.62	673.19	710.2	662.85	825.38	908.13	625.59	622.54	742.4
3.78	490.82	663.27	470.07	436.18	395.74	419.36	386.08	537.5	540.73	368.62	357.68	434.42
4.67	288.42	418.52	288.29	272.58	240.17	272.56	237.59	388.45	321.48	244.94	224.54	271.68
5.56	191	308.16	211.56	206.63	175.55	218.2	178.91	335.32	223.84	201.41	174.94	206.64
6.45	154.75	268.52	188.19	187.9	156.19	205.28	163.13	328.31	190.95	191.79	161.77	187.97
7.34	144.67	254.63	184.72	186.68	153.52	206.39	162.42	338.68	183.11	193.3	160.64	186.04
8.23	144.26	249.18	188.02	191.21	155.73	210.97	165.48	355.53	183.36	198.3	163.5	188.72
9.12	147.88	249.07	193.9	196.91	158.46	215.24	168.5	376.3	185.93	204.09	167.49	192.02
10.01	152.54	253.78	199.73	200.81	160.1	218.6	169.97	400.84	188.31	208.7	169.91	194.44
10.9	155.73	261.28	203.65	201.48	160.12	222.62	169.2	428.93	189.14	211.2	169.29	194.89
11.79	156.65	268.4	205.42	199.79	158.29	228.59	166.45	459.81	188.03	212.28	166.38	192.82
12.68	155.88	272.67	206.03	197.33	154.8	235.46	162.65	492.15	185.26	212.95	162.26	188.46
13.57	153.8	273.12	206.37	194.48	150.14	240.7	158.14	523.49	181	213.07	156.78	182.32
14.46	150.16	268.84	206.09	190.77	144.74	243.03	152.33	550.98	174.91	211.93	149.67	174.63
15.35	144.99	258.44	204.46	186.44	138.88	244.14	145.42	573.63	167.16	210.44	141.97	166.18
16.24	139.44	242.6	202.43	183.05	133.38	247.4	139.36	594	159.28	211.34	135.81	159.16
17.13	135.44	225.44	202.8	182.51	129.88	254.9	136.16	617.69	153.61	216.67	132.85	155.87
18.02	134.35	212.21	207.76	185.29	129.58	266.08	136.02	650.27	151.64	226.28	132.91	156.4
18.91	135.91	205.99	216.68	189.6	131.62	279.3	137.68	693.63	152.7	238.56	134.46	158.75
19.8	138.9	206.35	227.09	192.98	133.79	293.89	139.82	744.47	154.69	251.75	136.23	161.07
20.7	142.66	210.76	237.34	194.95	134.99	310.53	141.83	797.07	156.27	265.5	138.63	163.4
21.59	147.29	216.81	247.91	197.62	136.14	330.61	144.18	848.21	157.86	281.66	143.15	167.09
22.48	153.02	222.18	260.61	203.5	138.97	355.11	148.23	900.5	160.88	302.08	150.31	173.42
23.37	160.64	224.22	276.85	213.15	144.42	383.48	154.91	962.35	166.69	326.51	159.31	182.64
24.26	170.79	221.36	296.11	224.99	152.05	414.34	163.62	1043.24	175.69	353.43	169.06	193.83
25.15	182.49	214.31	316.8	236.66	160.5	447.48	172.82	1146.56	186.6	381.35	178.63	205.39
26.04	194.07	205.61	337.98	246.56	168.44	483.93	181.46	1267.59	197.25	409.39	187.6	215.8
26.93	204.92	198.67	359.65	254.78	175.38	524.62	185.49	1398.11	206.38	438.28	196.49	224.44
27.82	215.67	196.19	382.45	262.51	181.63	569.62	189.51	1532.17	214.18	469.78	205.96	232.19
28.71	227	198.54	407.39	270.75	187.54	618.4	197.51	1600.32	217.93	504.53	215.9	240.77
29.6	239.02	203.79	435.09	279.92	193.48	670.36	205.84	1668.46	221.68	542.38	226.06	251.3
30.49	251.83	209.43	465.66	290.4	200.18	725.48	214.86	1809.18	229.88	584.29	237.24	263.73
31.38	265.92	214.32	499.55	302.91	208.35	785.03	225.29	1959.75	239.18	631.44	251.01	277.57
32.27	281.63	218.82	537.66	318.27	218.42	817.67	237.83	2130.57	249.76	683.13	268.08	293.06
33.16	299.42	223.34	580.56	336.94	230.76	850.3	252.89	2335.88	262.48	737.9	288.05	311.01
34.05	320.28	227.89	628.4	358.59	245.44	920.85	270.87	2592.65	278.37	795.57	310.39	331.43
34.94	344.36	232.69	680.72	381.54	261.5	996.18	291.41	2919.57	297.43	856.17	334.3	352.92
35.83	370.53	237.55	735.44	402.74	277.31	1077.69	312.85	3325.57	318.63	918.72	358	373.92
36.72	397.72	240.69	790	419.61	291.44	1165.87	333.22	3792.89	340.42	982.64	379.71	393.67
37.61	425.01	239.61	843.69	432.32	303.1	1257.79	351.36	4274.38	360.84	1047.91	399.38	411.77
38.5	451	233.5	896.91	443.29	312.29	1350.15	367.28	4712.69	378.21	1113.27	418.73	427.88
39.39	474.87	224.18	949.41	454.47	320.05	1441.84	381.79	5075.2	392.21	1177.36	438.73	442.38
40.28	497.34	214.86	1001.2	466.31	328.23	1532.64	395.65	5382.12	404.28	1241.1	458.48	456.55
41.17	519.31	208.41	1053.04	478.73	337.95	1622.32	409.51	5692.13	416.6	1305.62	477.11	471.6
42.06	540.9	205.77	1104.87	491.66	343.26	1711.44	424.02	6051.15	430.34	1369.04	494.76	479.72
42.95	561.76	205.71	1154.76	504.38	348.57	1800.2	439.21	6462.35	444.42	1427.9	511.31	487.85
43.84	581.59	206.2	1200.19	515.29	358.78	1886.66	453.98	6905.02	456.73	1480.45	525.84	504.84
44.73	600.45	205.59	1240.16	523.05	367.92	1968.45	467.07	7362.47	466.51	1527.14	537.58	521.41
45.62	618.21	202.72	1274.88	527.11	375.51	2045.64	477.84	7822.82	474.25	1568.69	546.25	535.63
46.51	633.89	197.45	1303.4	527.12	380.73	2119.74	485.45	8267.54	479.39	1604.19	551.71	545.07
47.4	645.74	191.11	1324.76	523.54	383.12	2193.1	488.71	8670.34	480.15	1633.41	552.94	548.57
48.29	652.43	185.36	1341.43	519.38	382.84	2270.66	487.51	9007.77	475.84	1662.15	554.18	548.18
49.18	654.78	181.46	1359.04	519.6	380.81	2361.41	484.26	9276.57	468.41	1701.15	555.82	548.47
50.07	656.26	180.36	1384.08	528.59	379.55	2477.43	484.22	9505.09	461.81	1760.31	561.06	554.22
50.96	661.31	182.72	1423.91	549.06	382.85	2627.27	493.59	9740.82	460.58	1848.59	574.73	569.77
51.85	674.31	188.71	1487.53	582.13	394.02	2809.51	516.8	10018.96	468.87	1975.45	600.83	598.06
52.74	700.24	198.02	1583.92	604.82	414.38	3015.82	555.55	10338.7	489.95	2060.67	642.22	638.56
53.63	744.45	210.16	1719.07	627.52	443.18	3234.75	609.05	10666.4	525.99	2145.89	699.48	687.52
54.52	810.87	224.59	1893.23	682.15	478.57	3447.81	672.61	10966.93	578.47	2354.28	769.19	739.66
55.41	900.57	239.84	2096.85	738.26	516.96	3632.81	736.66	11239.09	646.41	2582.64	842.89	787.82
56.3	1009.46	253	2306.85	784.57	551.42	3777	789.25	11521.04	721.67	2803.07	908.24	823.27
57.2	1124.38	261.39	2490.84	811.31	574.06	3880.3	820.74	11872.21	788.71	2985.51	953.37	839.82
58.09	1224.16	264.97	2622.56	815.31	581.14	3947.67	828.18	12355.12	832.11	3110.93	973.01	838.01
58.98	1289.6	265.92	2696.78	801.59	574.59	3985.69	817.41	13003.48	844.99	3180.64	971.52	824.43
59.87	1313.71	266.33	2727.17	779.63	559.64	4002.05	798.77	13778.08	831.55	3210.93	958.51	806.29
60.76	1304.26	267.49	2731.19	757.03	541.43	4002.24	779.1	14562.58	803.55	3217.81	940.86	786.92
61.65	1277.79	269.99	2720.1	736.36	522.61	3987.79	759.18	15223.67	772.36	3208.61	920.48	765.98
62.54	1248.07	272.82	2699.02	716.59	503.4	3959.38	737.56	15685.63	742.91	3186.83	897.53	742.29
63.43	1219.58	274.04	2671.17	696.6	483.18	3919.57	714.15	15954.61	714.63	3157.6	872.95	716.11
64.32	1191.83	272.71	2641.14	677.14	461.91	3871.23	690.71	16083.84	686.15	3125.33	848.94	689.64
65.21	1164.52	269.27	2613.19	659.48	440.65	3815.76	669.34	16118.27	657.82	3091.33	827.49	665.39
66.1	1137.97	265.48	2587.22	643.58	421.17	3752.79	650.53	16065.45	631.13	3055.79	808.93	643.92
66.99	1112.8	263.73	2559.66	628.75	404.26	3679.97	632.79	15918.12	606.63	3018.24	792.16	623.94
67.88	1089.22	264.7	2527.71	614.45	388.86	3595.19	614.47	15700.6	583.23	2976.36	775.43	604.11
68.77	1066.27	266.86	2490.6	599.6	373.51	3499.3	595.03	15478.61	559.76	2927.14	757.07	583.71
69.66	1042.64	268.89	2448.23	582.94	357.59	3394.95	574.45	15317.12	535.9	2868.72	736.59	562.15
70.55	1017.66	270.36	2400.88	564.6	340.81	3284.75	552.81	15234.72	511.84	2800.99	714.78	539.46
71.44	991.42	270.5	2349.29	545.64	323.41	3170.49	531.3	15196.48	488.51	2726.42	693.11	516.7
72.33	965.17	268.52	2294.09	526.99	306.49	3052.91	511.69	15137.84	467.29	2649.13	672.8	495.1
73.22	940.59	264.72	2235.56	509.74	290.96	2933.15	494.17	14998.25	448.63	2571.85	653.61	475.32
74.11	918.03	260.66	2173.47	494.53	276.65	2813.15	477.31	14754.45	431.39	2494.79	634.16	457.04
75	896.14	257.79	2108.3	480.48	263.12	2694.13	459.82	14434.32	413.59	2415.93	613.6	439.14
76	873.47	255.88	2042.11	466.02	250.31	2576.73	441.25	14094.71	394.12	2332.45	592.08	420.86
77.49	849.58	253.73	1976.15	450.5	237.87	2461.89	422.16	13787.55	373.64	2244.53	570.16	402.51
78.99	824.58	250.92	1909.74	434.59	225.12	2350.92	403.8	13546.63	354	2156.73	548.57	384.56
80.48	798.62	247.84	1843.15	419.5	212.14	2245.59	387.38	13382	336.72	2073.92	528.14	367.03
81.98	772.42	244.79	1778.11	405.79	199.94	2147.23	380.3	13273.92	321.84	1997.97	509.51	350.31
83.47	747.09	241.86	1715.84	393.39	189.2	2055.58	373.23	13190.4	308.5	1927.99	492.78	335.6
84.96	723.34	239.22	1657.19	382.2	179.66	1969.5	360.52	13119.74	296.22	1861.26	477.41	323.63
86.46	701.64	237.33	1602.86	372.07	170.94	1888.39	348.34	13083.3	285.04	1795.68	463.06	313.69
87.95	682.4	236.19	1552.77	362.77	163.21	1812.42	336.85	13118.34	275.01	1732.65	449.94	304.77
89.45	665.32	234.93	1506.38	354.33	156.33	1742.08	326.9	13240.96	266.16	1674.89	438.07	296.59
90.94	649.62	233.1	1463.21	347.08	149.77	1677.21	318.71	13327.71	262.26	1622.39	427.15	288.9
92.43	634.92	231.29	1422.43	340.82	143.55	1616.21	311.78	13414.45	258.37	1573.62	416.94	281.42
93.93	620.98	229.77	1382.84	334.68	137.88	1557.32	305.4	13557.04	251.28	1528.17	407.51	274.37
95.42	607.53	228.23	1344.01	328.44	132.32	1500.7	299.15	13593.04	244.47	1486.24	399.23	268.15
96.92	594.96	226.46	1306.94	322.98	126.87	1448.07	293.17	13505.06	237.7	1447.89	392.56	262.93
98.41	584.2	224.51	1272.88	318.85	122.33	1400.74	288.09	13344.37	231.19	1412.86	387.62	258.84
99.9	575.29	222.56	1242.36	315.72	118.95	1358.64	284.06	13200.36	225.67	1380.16	384.03	255.72
101.4	567.21	220.75	1214.96	312.94	116.48	1320.72	280.31	13149.97	221.47	1348.85	380.81	253.12
102.89	559.13	218.97	1189.63	309.93	114.92	1285.61	276.41	13214.09	217.96	1318.96	377.13	250.95
104.39	551.2	217.31	1165.81	306.74	114.11	1252.08	272.91	13359.66	214.67	1291	373.3	249.55
105.88	543.93	215.94	1143.53	304.13	113.36	1219.5	270.38	13543.22	211.77	1264.95	370.29	248.91
107.37	537.49	214.57	1122.79	302.52	112.18	1187.97	268.77	13744.01	209.38	1240.67	368.1	248.19
108.87	531.79	213.04	1103.28	301.17	110.83	1158.08	267.75	13961.85	207.72	1218.52	365.98	246.77
110.36	527.13	211.6	1084.27	299.35	109.85	1130.47	266.8	14199.98	206.91	1198.43	363.87	245.07
111.86	523.55	210.41	1065.22	297.19	109.16	1117.79	265.51	14452.87	206.24	1179.08	362.46	243.51
113.35	519.71	209.45	1046.49	294.78	108.21	1105.11	264.13	14699.99	204.9	1158.99	361.7	241.81
114.84	514.58	208.7	1028.46	292.09	106.5	1081.19	262.98	14911.05	203.01	1138.09	360.33	239.7
116.34	509.32	208.45	1010.95	289.46	104.04	1058.07	261.52	15070.96	200.93	1118	357.44	237.23
117.83	505.13	208.98	994.06	287.03	101.58	1035.98	259.15	15201.96	198.6	1099.95	353.66	234.5
119.33	501.24	209.84	978.18	284.67	99.81	1015.26	256.2	15349.83	196.08	1083.42	350.03	231.84
120.82	496.63	210.25	963.19	282.65	98.63	995.48	253.71	15549.95	193.73	1067.77	346.88	229.69
122.31	491.88	210.11	948.72	281.35	97.42	975.93	252.26	15809.43	191.91	1052.74	344.29	227.91
123.81	487.82	209.72	934.63	280.2	96	956.14	251.31	16101.48	190.71	1037.27	342.13	226.25
125.3	480.5	209.05	920.66	278.01	94.47	936.01	250.07	16360.53	189.34	1020.72	339.71	224.89
126.8	477.02	208.1	906.57	274.52	92.88	916.16	248.62	16502.07	186.96	1004.05	336.93	223.71
128.29	473.94	207.22	892.24	270.82	91.27	896.75	247.4	16477.23	183.99	988.09	334.79	221.99
129.78	471.22	206.66	877.45	268.09	89.62	877.52	246.25	16317.31	181.51	972.56	333.69	219.52
131.28	468.33	206.4	862.26	266.84	87.76	859.28	244.64	16121.82	179.93	957.22	332.67	217.01
132.77	464.89	206.49	847.86	266.62	85.74	842.86	242.7	15994.51	178.92	942.56	331.09	215.19
134.27	461.63	207.04	835.5	266.35	83.95	827.57	241.24	15978.78	177.99	929.37	329.53	214.18
135.76	459.44	208.1	824.97	265.37	82.84	812.98	240.67	16050.79	177.03	917.88	328.77	213.49
137.25	458.27	209.75	815.35	264.18	82.51	799.82	240.71	16166	176.25	907.53	329.01	212.68
138.75	457.55	211.76	806.27	263.77	82.45	788.49	240.91	16294.59	175.93	897.55	329.87	211.89
140.24	456.95	213.72	797.29	264.47	82.16	778.29	241	16422.41	176.11	887.33	330.41	211.35
141.73	456.56	215.38	787.7	265.44	81.64	767.87	240.88	16548.58	176.54	876.63	330.06	210.75
143.23	456.42	216.75	777.68	265.45	81.07	756.29	240.85	16684.93	177.14	865.32	329.18	209.94
144.72	456	217.91	768.01	264.27	80.5	743.73	241.19	16839	177.97	853.34	328.14	209.31
146.22	454.73	218.93	758.58	262.75	80.12	730.42	241.48	16999.16	178.78	840.89	326.64	208.66
147.71	452.65	219.85	748.34	261.53	80.02	715.91	240.96	17149.18	179.06	828.3	324.44	207.44
149.2	449.84	220.66	736.61	260.57	80.17	700.39	239.66	17285.83	178.84	815.77	321.8	205.85
150.7	446.33	221.32	723.83	259.96	80.37	685.08	238.52	17411.78	178.67	803.35	319.53	204.42
152.19	442.92	221.71	711.21	259.97	80.45	670.55	238.37	17531.38	178.83	791.19	318.3	203.6
153.69	440.7	221.79	699.68	260.39	80.29	656.61	239.15	17660.88	179.02	780.16	317.77	203.65
155.18	439.36	221.81	689.62	260.6	80.08	643.24	240.45	17822.47	178.8	771.07	317.38	204.57
156.67	437.46	222.06	680.82	260.41	80.2	630.12	241.95	18022.73	178.36	763.01	317.27	206.05
158.17	434.67	222.37	672.11	260.22	80.75	616.63	243.31	18245.5	178.49	754.45	317.56	207.59
159.66	432.15	222.3	662.42	260.37	81.3	602.81	244.22	18466.11	179.45	745.22	317.65	208.7
161.16	430.6	221.86	652.49	260.59	81.42	588.93	244.34	18669.93	180.58	735.36	316.7	208.93
162.65	428.96	221.64	643.38	260.38	81.55	574.87	243.23	18855.96	181.13	724.17	314.19	209.17
164.14	425.96	221.77	634.66	259.62	81.5	560.73	240.84	19026.28	180.96	711.58	310.58	208.79
165.64	421.92	221.61	625.32	258.39	81.22	547.42	237.83	19181.53	180.07	698.4	307.11	207.29
167.13	417.76	220.97	615.18	256.68	80.84	535.34	234.88	19327.24	178.46	685.29	304.36	204.79
168.63	413.26	220.54	605.07	254.64	80.15	523.36	232.03	19479.95	176.53	672.8	301.69	202.05
170.12	407.73	220.81	596.09	252.72	78.73	510.27	230.55	19662.76	174.77	661.74	298.71	199.72
171.61	401.91	221.24	588.72	251.4	76.76	496.58	229.07	19890.52	173.05	652.43	296.29	197.83
173.11	397.59	220.9	582.97	250.85	74.93	483.8	226.24	20162.5	171.11	643.98	295.2	196.3
174.6	395.13	219.72	578.57	250.84	73.62	472.4	224.13	20470.84	169.27	635.19	294.82	195.38
176.1	393.12	218.56	574.4	251.09	72.97	461.4	222.86	20805.22	167.96	625.77	294.12	195.14
177.59	390.48	217.94	569.4	251.29	73.08	449.9	222.04	21148.92	166.88	615.88	292.78	195.29
179.08	387.29	217.52	563.9	250.88	73.64	438.04	221.1	21487.17	165.49	605.4	290.92	195.32
180.58	383.62	216.91	558.48	249.42	73.99	426.49	219.62	21823.74	164.01	594.43	288.58	194.77
182.07	379.68	216.1	552.7	247.57	73.71	415.84	217.54	22178.87	163.05	583.43	285.88	193.51
183.57	376.21	215.38	546.2	246.57	72.8	406.25	215.32	22571.73	162.68	572.51	283.11	191.81
185.06	373.19	215.08	542.82	246.57	71.52	397.09	213.31	22792.15	162.54	561.45	281.82	190.04
186.55	369.68	215.04	539.44	246.53	70.34	387.11	211.23	23012.57	162.4	550.22	280.52	188.53
188.05	365.57	214.77	532.69	245.71	69.57	375.59	208.79	23505.95	161.87	539	278.2	187.53
189.54	362	214.32	525.61	244.55	68.98	363.52	206.32	24048.67	160.99	527.97	276.06	186.81
191.04	359.33	214.01	518.07	244.13	67.87	352.59	204.34	24628.08	159.59	517.22	273.87	185.5
192.53	356.35	213.75	510.46	244.81	65.9	343.21	202.69	25236.31	157.48	506.66	271.53	183.2
194.02	352.25	213.15	503.09	245.64	63.72	334.35	200.76	25881.45	154.87	496.18	269.39	180.74
195.52	347.71	212.17	495.86	245.37	62.31	325.29	198.58	26576.64	152.28	486.18	268.03	179.1
197.01	343.53	211.2	488.51	243.88	61.95	315.99	196.69	27325	150.17	477.06	267.44	178.46
198.51	339.89	210.61	481.06	242.03	62.17	306.62	195.44	28114.38	148.6	468.34	266.91	178.47
200	336.89	210.22	474.08	240.76	62.43	297.41	194.88	28923.11	147.42	459.58	265.88	178.86
201	334.86	209.75	467.86	240.47	62.49	288.57	194.86	29737.17	146.68	450.98	264.44	179.4
202.41	333.58	209.4	461.91	240.8	62.43	279.78	195.02	30567.81	146.56	442.31	263.32	179.79
203.83	332.27	209.41	456.18	241	62.29	270.54	194.93	31457.44	147	432.64	263.13	179.91
205.24	330.36	209.51	451.15	240.79	62.12	261.06	194.25	32466.73	147.84	421.93	263.31	179.87
206.66	327.23	209.12	446.51	240.47	61.99	252.04	193.04	33646.51	148.7	411.4	262.56	179.54
208.07	322.19	208.2	441.39	240.28	61.73	243.98	191.71	35020.68	149.06	402.24	260.5	178.46
209.49	315.78	207.5	435.53	240.07	61.12	236.78	190.33	36598.42	148.75	394.71	257.84	176.59
210.9	309.8	207.93	429.41	239.68	60.45	229.78	188.41	38402.07	147.89	388.15	255.5	174.73
212.31	305.3	209.25	423.27	239.13	59.94	222.3	185.76	40480.61	146.73	381.5	253.69	173.64
213.73	301.81	209.95	416.82	238.84	59.25	214.25	182.79	42890.53	145.8	377.94	251.8	173.2
215.14	298.45	209.33	410.13	238.56	58.31	206.19	180.09	45667.43	145.52	374.37	249.29	172.92
216.56	294.87	208.02	404.07	237.93	57.63	198.99	177.96	48810.1	145.67	367.73	246.41	172.66
217.97	291.15	206.61	399.15	236.99	57.35	193.16	176.25	52212.56	145.77	363.44	243.87	172.66
219.39	287.31	205.27	394.28	235.97	57.01	190.66	174.68	55550.91	145.85	363.52	241.96	173.05
220.8	283.29	204.18	387.8	235.64	56.41	188.16	173.65	58361.86	146.41	368.79	240.5	173.58
222.21	279.48	203.51	380.09	236.12	56.04	183.04	173.73	60366.84	147.72	377.12	239.06	173.97
223.63	276.18	203.23	372.99	236.44	56.23	177.67	174.69	61643.37	149.64	384.1	237.31	174.19
225.04	272.76	202.95	366.75	235.81	56.82	172.67	175.7	62432.14	151.88	386.28	235.2	174.24
226.46	268.53	202.21	360.55	234.72	57.56	168.62	176.23	62904.81	154.21	382.76	232.69	173.84
227.87	263.65	201.21	354.52	233.95	57.98	166.08	176.16	63149.06	156.69	373.95	229.17	172.73
229.29	258.42	200.62	349.23	233.15	57.41	165.78	175.7	63243.13	159.71	360.84	224.14	171.14
230.7	252.99	200.8	344.37	231.52	55.55	167.89	175.47	63265.8	163.88	346.08	218.26	169.04
232.11	247.88	201.25	339.36	229.47	52.81	171.13	176	63234.28	169.86	333.13	212.87	166.01
233.53	243.4	200.91	334.16	228.1	50.02	173.58	177.19	62949.66	177.24	323.57	208.76	162.75
234.94	239.12	199.55	329	227.57	47.94	174.27	178.38	61818.23	183.44	316.49	205.9	160.87
236.36	234.4	198.22	323.86	227.28	46.71	173.11	178.99	59004.64	185.04	310.37	203.93	160.55
237.77	229.12	197.6	318.57	227.15	45.83	170.1	178.57	54026.57	180.04	304.35	202.64	160.6
239.19	223.79	197.54	313.21	227.21	45.07	165.79	176.57	47147.3	168.38	298.25	201.97	160.6
240.6	219.08	197.91	308.17	226.99	44.49	161.59	172.59	39058.79	151.62	292.06	201.53	160.69
242.01	215.24	198.43	303.68	226.11	43.95	158.15	166.7	30397.47	133.29	285.94	200.97	160.55
243.43	212.23	198.45	299.7	224.76	43.21	154.75	159.67	21787	117.87	280.22	200.97	159.99
244.84	210.38	197.7	295.94	223.41	42.48	150.73	152.95	14066.43	107.74	275.11	202.6	159.27
246.26	210.13	196.76	291.94	222.49	42.11	146.39	147.92	8046.05	102.09	270.32	205.85	158.41
247.67	211.21	196.37	287.47	222.2	42.03	142.19	144.85	4062.33	98.87	265.24	209.88	157.27
249.09	213.24	196.51	282.83	222.54	41.8	138.28	143.14	1901.85	96.79	259.54	214.1	156.13
250.5	216.68	196.88	278.29	223.21	41.35	134.78	141.97	1009.54	95.39	253.74	218.62	155.48
251.91	222.11	197.42	273.77	223.69	41.16	131.7	140.69	758.98	94.45	249	223.97	155.37
253.33	229.41	197.88	269.37	223.5	41.49	128.58	139.31	714.51	93.7	245.5	230.17	155.34
254.74	238.08	197.8	265.23	222.41	42.05	124.8	138.86	704.29	92.98	242.08	236.11	154.98
256.16	247.63	197.44	261.28	220.93	42.3	120.49	138.41	696.92	92.68	237.88	240.38	154.33
257.57	257.27	197.48	257.44	220.09	41.88	116.41	137.92	690.74	93.03	233.28	242.66	153.48
258.99	265.88	198.04	253.67	220.26	41.17	112.99	137.36	685.24	93.23	229.04	243.54	152.67
260.4	272.24	198.57	249.79	220.71	40.79	110.06	136.88	679.87	92.61	225.46	243.24	152.52
261.81	275.47	198.4	245.63	221	40.87	107.31	136.72	674.82	91.64	222.31	241.49	153.19
263.23	275.45	197.5	241.57	221.34	41.23	104.62	136.36	670.85	91.11	218.71	238.32	153.8
264.64	272.67	196.65	238.12	221.54	41.62	102.12	135.47	667.8	91	214.04	234.34	153.72
266.06	267.89	196.51	234.98	221.1	41.64	99.78	134.57	664.64	90.7	208.86	230.36	153.38
267.47	262.19	196.73	231.45	220.22	41.17	97.23	134.01	661.07	89.89	204.36	227.12	153.09
268.89	256.58	196.89	227.77	219.55	40.72	94.59	133.69	657.42	88.87	201.03	224.97	152.7
270.3	251.36	197.17	224.36	219.17	40.94	92.41	133.57	653.67	88.27	198.42	223.34	152.38
271.71	246.53	197.33	220.8	218.82	41.77	90.66	133.41	649.94	88.45	195.91	221.47	152.43
273.13	242.48	196.55	217.07	218.67	42.27	88.94	133.01	646.58	89.2	193.05	219.63	152.65
274.54	239.56	194.88	213.84	219.11	41.85	87.13	132.62	644.83	89.53	189.62	218.5	152.54
275.96	237.47	193.34	210.81	219.82	41.1	85.21	132.43	643.09	89.86	185.85	217.73	151.84
277.37	235.5	192.71	207.23	220.16	40.87	83.13	132.15	638.93	90.05	182.28	216.7	150.91
278.79	232.98	193.03	203.54	220.17	41.14	81.01	131.67	634.62	89.8	178.9	215.62	150.42
280.2	229.53	193.73	200.67	220.29	41.31	78.99	131.18	630.92	89.16	175.36	214.64	150.64
281.61	225.43	194.28	198.47	220.37	41.2	77.06	130.7	627.69	88.3	171.58	213.54	151.24
283.03	221.62	194.4	195.92	219.88	41.19	75.06	130.09	624.25	87.89	167.75	212.51	151.83
284.44	218.84	194.05	192.6	218.77	41.33	73.01	129.25	619.98	88.6	163.88	211.72	152.16
285.86	217.4	193.58	189.12	217.53	41.17	71.17	128.2	614.75	90	159.91	210.7	152.02
287.27	217.28	193.67	186.04	216.66	40.58	69.78	127.59	608.87	90.8	156.16	209.25	151.63
288.69	217.67	194.32	183.29	216.3	39.96	68.72	128.06	602.87	90.27	152.98	207.99	151.59
290.1	217.17	194.6	180.78	216.44	39.77	67.52	129.03	597.25	89.13	150.14	207.38	152.07
291.51	215.12	194.01	178.37	216.98	40.15	65.89	129.24	592.02	88.57	147.36	207.05	152.53
292.93	212.4	193.19	175.69	217.48	40.71	63.86	128.3	586.53	88.96	144.81	206.51	152.31
294.34	210.37	192.98	172.67	217.53	40.98	61.55	126.99	580.16	89.8	142.47	205.92	151.57
295.76	209.35	193.18	169.69	217.15	41.04	59.41	126.04	572.77	90.33	139.88	205.79	151.18
297.17	208.51	193.15	166.99	216.32	41.28	57.93	125.51	564.71	90.09	136.99	206.11	151.34
298.59	207.09	193.12	164.59	215.15	41.51	56.95	125.35	556.58	89.18	134.4	206.12	151.5
300	205.26	192.75	162.31	214.14	42.53	56.06	125.68	548.86	88.18	132.51	205.3	151.87
301	203.49	192.57	160.07	213.58	43.47	55.17	126.32	542.1	87.77	130.92	204.03	151.86
302.71	201.94	192.78	157.78	213.18	43.91	54.23	126.77	536.6	88.23	128.84	203	151.72
304.41	200.6	193.05	155.02	212.72	43.92	53.14	126.77	531.58	88.85	126.08	202.22	151.44
306.12	199.4	192.86	151.83	212.23	43.63	51.89	126.65	525.92	88.79	123.12	201.51	150.74
307.83	198.37	191.91	148.93	211.95	43.33	50.48	126.81	519.79	88.23	120.27	200.85	150.02
309.53	197.65	190.8	146.77	212.12	43.41	48.94	127.12	514.42	87.9	117.25	200.07	149.9
311.24	197.1	190.55	145.19	212.53	43.63	47.5	127.29	509.95	88	114.08	199.06	150.1
312.95	196.21	191.02	143.49	212.61	43.51	46.41	127.25	505.15	88.23	111.22	198.25	149.9
314.66	194.66	191.15	141.09	212.17	43.18	45.35	126.92	499.7	88.31	109.01	198.14	149.2
316.36	192.9	190.73	138.33	211.74	43.15	43.79	126.34	494.74	88.23	107.4	198.61	148.57
318.07	191.66	190.59	135.95	211.69	43.34	41.88	125.78	490.9	88.28	106.07	199	148.42
319.78	191.1	191	134.05	211.64	43.29	40.32	125.47	487.31	88.37	104.48	198.75	148.61
321.48	190.64	191.2	132.11	211.32	43.16	39.41	125.3	482.95	88.19	102.37	197.77	148.86
323.19	189.64	190.69	130.07	210.99	43.27	38.96	124.81	477.96	87.92	99.92	196.33	148.86
324.9	187.94	189.81	128.38	210.5	43.19	38.68	123.91	473.5	87.95	97.28	194.99	148.34
326.6	186.02	189.14	126.98	209.48	42.44	38.54	123.25	470.31	88.14	94.82	194.32	147.53
328.31	184.53	188.78	125.14	208.42	41.66	38.4	123.39	467.65	88.11	93.08	194.37	147.19
330.02	183.75	188.49	122.65	208.08	41.88	37.95	123.97	464.36	87.92	92.01	194.67	147.86
331.72	183.44	188.08	120	208.31	43.01	37.14	124.26	460.74	88.25	90.98	194.81	149.21
333.43	183.16	187.6	117.66	208.48	43.93	36.03	123.94	457.82	89.36	89.68	194.55	150.47
335.14	182.47	187.16	115.92	208.74	44.07	34.97	123.43	455.45	90.3	88.15	193.78	151.22
336.84	181.11	186.99	114.71	209.6	43.93	34.16	123.32	453.1	90.24	86.59	192.88	151.24
338.55	179.45	187.18	113.51	210.58	44.06	33.53	123.76	450.79	89.8	85.22	192.38	150.52
340.26	178.44	187.37	112.07	210.75	44.51	33.02	124.35	448.16	89.89	83.86	192.33	149.48
341.97	178.45	187.1	110.57	210.18	45.2	32.49	124.54	444.85	90.38	82.24	192.29	148.67
343.67	178.76	186.51	109.11	209.71	45.84	31.76	124.1	441.69	90.71	80.6	192.05	148.51
345.38	178.59	186.22	107.61	209.64	46.14	30.88	123.46	439.5	90.69	79.24	191.45	148.9
347.09	178.03	186.55	105.98	209.57	46.39	30.13	123.24	437.89	90.39	77.85	191.06	149.18
348.79	177.37	187.11	104.02	209.07	47.1	29.52	123.01	436.1	90.04	76.1	191.51	149.22
350.5	176.72	187.5	101.6	208.36	47.96	28.84	122.64	433.86	89.74	74.2	192.28	149.58
352.21	176.28	187.94	99.22	208.26	48.16	28.06	122.33	431.21	89.43	72.5	192.26	150.22
353.91	175.76	188.72	97.57	208.84	47.63	27.42	122.28	428.4	89.32	71.17	191.48	150.49
355.62	174.31	189.54	96.51	208.88	47.35	27.12	122.5	425.83	89.8	70.05	190.85	150.56
357.33	172.12	189.63	95.51	207.77	48.15	27.19	122.87	423.71	90.68	68.77	190.64	151.25
359.03	170.4	188.7	94.47	206.45	49.46	27.25	123.3	421.63	91.29	67.4	190.4	152.36
360.74	169.48	187.4	93.31	205.82	50.01	26.7	123.6	419.27	91.32	66.16	189.71	152.93
362.45	168.78	186.71	91.75	205.96	49.47	25.57	123.67	417.15	91.07	64.87	188.73	152.77
364.16	168.07	186.92	89.83	206.86	48.73	24.71	123.57	415.66	91.2	63.51	187.79	152.3
365.86	167.57	187.48	88.1	208.03	48.77	24.68	123.33	414.27	92.09	62.45	187.06	151.51
367.57	167.18	187.67	87.04	208.34	49.49	24.94	123	412.65	93.21	61.45	186.57	150.77
369.28	166.51	187.25	86.6	207.46	50.13	24.69	122.76	411.27	93.62	60.06	186.26	151.1
370.98	165.68	186.58	86.07	206.25	50.52	23.85	122.99	410.22	93.07	58.55	185.91	152.36
372.69	165.23	186.13	84.62	205.62	51.13	22.95	123.62	408.73	92.12	57.22	185.52	153.29
374.4	164.96	186.14	82.42	205.82	51.98	22.37	123.88	406.16	91.39	55.72	185.33	153.48
376.1	164.1	186.66	80.44	206.63	52.62	22.14	123.54	404.55	91.28	53.93	185.39	153.44
377.81	162.55	187.43	79.02	207.59	52.99	22.06	122.85	402.94	91.18	52.59	185.4	153.5
379.52	161.16	187.96	77.69	208.14	53.32	21.98	121.84	400.2	91.59	52.09	184.88	153.49
381.22	160.46	188.1	76.16	207.9	53.59	21.89	120.78	398.52	92.51	51.51	183.96	153.19
382.93	159.93	188.42	74.55	206.92	53.75	21.58	120.23	397.36	93.31	49.94	183.32	153.07
384.64	159.02	189.34	72.95	205.53	53.91	20.81	120.12	395.89	93.09	47.84	183.12	153.68
386.34	157.97	190.17	71.4	204.18	53.97	20.07	120.12	393.86	92	46.25	182.89	154.51
388.05	157.15	189.95	70.22	203.21	53.74	19.97	120.26	391.61	91.06	45.32	182.51	154.57
389.76	156.35	188.86	69.48	202.55	53.36	20.21	120.45	389.59	90.53	44.61	182.19	153.91
391.47	155.24	187.67	68.85	201.95	53.04	19.94	120.41	388.13	89.75	43.99	181.83	153.37
393.17	153.99	186.86	67.94	201.07	52.4	19.07	120.08	387.13	88.65	43.52	181.38	153.23
394.88	152.89	186.53	66.68	199.68	51.1	18.2	119.69	386.06	88.03	43.1	181.04	153.15
396.59	151.68	186.52	65.27	198.95	49.71	17.68	119.52	384.57	88.16	42.81	180.85	153.03
398.29	150.05	186.61	64.1	198.22	49.06	17.34	119.61	382.8	88.34	42.51	180.52	153
400	148.41	186.66	63.28	197.43	49.06	17.03	119.75	381.01	88.11	41.81	179.81	153
401	147.25	186.24	62.58	197.26	49.15	16.65	119.58	379.19	87.78	41.2	178.82	153.01
402.48	146.55	185.02	61.76	197.03	49.17	15.87	118.65	377.31	87.63	40.56	178	153.06
403.96	145.8	183.56	60.86	196.47	49.08	14.78	117.02	375.57	87.34	39.61	177.51	152.94
405.43	144.53	182.87	60.02	195.87	48.73	14.13	115.63	373.9	86.77	38.49	176.95	152.6
406.91	142.94	183.08	59.16	195.66	48.17	14.22	115.07	371.92	86.28	37.65	175.97	152.17
408.39	141.72	183.15	58.1	195.57	47.58	14.55	114.87	369.92	86.19	37.26	174.96	151.8
409.87	141.22	182.48	56.93	194.86	47.14	14.49	114.45	368.51	86.19	37.12	174.21	151.82
411.34	141.08	181.7	55.84	193.67	46.96	13.9	113.87	367.56	85.97	36.9	173.4	152.44
412.82	140.62	181.58	54.89	192.69	46.93	13.23	113.46	366.46	85.66	36.26	172.55	153.23
414.3	139.42	181.68	54.14	192.11	47.04	12.95	113.4	364.91	85.36	35.03	172.1	153.55
415.78	137.56	181.16	53.61	191.76	47.32	12.88	113.7	362.95	84.85	33.5	171.82	153.38
417.25	135.56	180.22	53.27	191.51	47.4	12.65	114.12	360.75	84.02	32.22	171.23	153.12
418.73	133.98	179.38	52.97	191.25	46.96	12.34	114.01	358.41	83.35	31.38	170.47	153.1
420.21	132.95	178.66	52.26	191.06	46.31	12.2	112.9	356.05	83.22	30.82	170.03	153.22
421.69	132.11	178.31	50.79	190.75	45.81	12.14	111.31	353.79	83.13	30.43	169.98	152.9
423.16	131.14	178.51	48.98	190.02	45.67	11.95	110.19	351.66	82.35	30.15	169.74	152.03
424.64	130.06	178.68	47.65	189.33	45.94	11.55	109.92	349.64	81.19	29.9	168.94	151.34
426.12	129.03	178.36	47.34	189.2	46.1	10.92	110.27	347.92	80.43	29.62	168.11	151.41
427.6	128.2	177.84	47.84	189.2	45.57	10.31	110.7	346.52	80.12	29.17	167.79	151.75
429.07	127.65	177.34	48.47	188.57	44.69	10.07	110.81	345.17	79.99	28.39	167.98	151.71
430.55	127.26	176.69	48.77	187.33	44.22	10.13	110.49	343.79	80.01	27.42	168.38	151.16
432.03	126.87	175.85	48.85	186.09	44.26	10.01	109.93	342.58	80.02	26.61	168.37	150.41
433.51	126.51	175.07	49.01	185.2	44.38	9.46	109.41	341.47	79.81	25.99	167.56	149.82
434.99	126.26	174.85	49.07	184.62	44.26	9.01	108.93	340.14	79.42	25.27	166.44	149.55
436.46	126.09	175.33	48.56	184.47	43.82	9.12	108.37	338.58	79.1	24.35	165.53	149.51
437.94	125.73	175.74	47.58	184.81	43.45	9.34	107.94	336.83	78.89	23.51	164.86	149.26
439.42	124.84	175.48	46.76	185.23	43.56	9	107.69	334.7	78.54	23.14	164.47	148.46
440.9	123.57	175.09	46.41	185.32	44.05	8.22	107.41	332.68	78.14	23.17	164.47	147.59
442.37	122.45	175.04	46.24	184.94	44.55	7.61	107.13	331.59	78.25	23.09	164.55	147.64
443.85	121.6	174.76	45.99	184.09	44.94	7.53	106.17	331.2	79.03	22.61	164.37	148.86
445.33	120.88	173.89	45.66	183.04	45.13	7.45	105.28	330.54	79.57	21.88	163.99	150.3
446.81	120.24	173.3	45.09	182.27	44.86	7.5	104.54	329.19	79.29	21.19	163.43	151
448.28	119.66	173.8	43.95	181.92	44.3	7.42	103.76	327.25	78.65	20.65	162.71	151.27
449.76	119.12	174.74	42.56	181.51	44.22	7.28	103.17	325.05	77.98	20.01	162.4	151.64
451.24	118.49	174.75	41.61	180.73	44.15	7.28	103	323.09	77.37	19.21	162.67	152.02
452.72	117.55	173.6	41.17	180.11	44.52	7.25	103.08	321.53	77.23	18.67	162.81	153.28
454.19	116.49	172.38	40.77	180.08	44.63	6.8	103.15	320.13	77.5	18.51	162.46	154.03
455.67	116.01	171.84	40.08	179.98	44.1	5.99	103.12	318.94	77.58	18.27	161.97	153.25
457.15	116.29	171.48	39.37	179.32	43.5	5.45	103.12	318.31	77.31	17.63	161.71	151.02
458.63	116.75	170.88	39.2	178.82	43.34	5.52	103.34	318.15	76.91	17.03	161.71	148.63
460.1	116.91	170.45	39.63	179.23	43.61	5.89	103.53	317.84	76.44	17.02	161.95	147.18
461.58	116.41	170.51	39.84	180.04	43.84	6.04	103.3	317.21	76.13	17.41	162.28	146.49
463.06	114.99	170.86	39.08	180.19	43.59	5.82	102.82	316.58	76.39	17.62	162.37	146.17
464.54	113.14	171.14	37.73	179.41	43.05	5.36	102.57	316	77.14	17.43	162.01	146.39
466.01	111.91	171.16	36.74	178.12	42.89	4.91	102.65	315.14	77.71	17.09	161.33	147.2
467.49	111.57	170.81	36.49	177.09	43.46	4.63	102.83	313.88	77.86	16.64	160.53	148.11
468.97	111.38	170.21	36.9	176.88	44.38	4.44	103.02	312.64	77.91	15.8	159.78	148.61
470.45	110.69	169.68	37.63	177.27	45.09	4.21	103.19	311.89	77.88	14.6	159.28	148.7
471.93	109.78	169.71	38.04	177.45	45.38	4	103.32	311.3	77.85	13.66	159.22	148.88
473.4	109.35	170.32	37.46	176.88	45.49	4.07	103.38	310.64	77.96	13.43	159.46	149.52
474.88	109.45	170.68	35.78	175.86	45.53	4.32	103.42	309.97	78.07	13.51	159.4	150.19
476.36	109.58	170.2	33.59	175.39	45.28	4.3	103.43	307.84	78.18	13.32	158.65	150.14
477.84	109.36	169.32	32.09	175.9	44.67	3.88	103.34	306.18	77.68	12.95	157.71	150.02
479.31	108.92	168.64	31.99	176.63	44.09	3.51	103.07	305.84	76.94	12.86	157.37	151.35
480.79	108.42	168.29	32.54	176.71	44.02	3.45	102.75	306.14	76.74	13.08	157.59	153.82
482.27	107.92	168.47	32.6	176.11	44.46	3.32	102.58	306.08	77.3	13.11	157.7	155.57
483.75	107.69	169.08	32.15	175.28	45.05	2.84	102.75	305.63	78.19	12.84	157.44	155.95
485.22	108.36	169.38	31.82	174.41	45.46	2.25	103.17	304.82	78.74	12.88	157.19	155.53
486.7	108.84	168.74	31.59	173.56	45.58	1.87	103.45	303.66	78.74	13.36	157.3	154.7
488.18	109.09	167.64	30.75	172.83	45.59	1.84	103.33	302.7	78.65	13.54	157.54	153.61
489.66	109.01	167.15	29.11	172.24	45.65	2.16	102.94	302.31	78.87	12.76	157.4	152.43
491.13	108.81	167.52	27.39	171.79	45.85	2.61	102.58	302.04	79.27	11.28	156.85	151.55
492.61	108.54	168.16	26.27	171.31	46.14	2.96	102.47	301.48	79.68	9.98	156.34	151.37
494.09	107.81	168.51	25.76	170.84	46.26	3.21	102.82	300.68	80.15	9.61	156.09	152.05
495.57	106.23	168.53	25.59	170.73	46.19	3.4	103.47	299.97	80.53	10	156.06	153.2
497.04	104.17	168.34	25.54	171.05	46.22	3.21	103.83	299.63	80.45	10.44	156.22	154.06
498.52	102.43	167.89	25.39	171.39	46.45	2.45	103.83	299.32	80.07	10.63	156.45	153.94
500	101.45	167.31	24.83	171.45	46.69	1.54	104.26	298.74	79.98	10.74	156.64	152.9
501	101.14	167.14	23.78	171.24	46.92	1.09	105.32	298.16	80.21	10.8	156.83	151.49
502.9	101.12	167.52	22.64	170.85	47.14	1.21	106.05	297.84	80.15	10.68	156.88	150.23
504.79	100.98	167.92	21.91	170.3	47.07	1.75	105.59	297.52	79.53	10.26	156.65	149.57
506.69	100.82	168.1	21.65	169.59	46.69	2.48	104.35	296.88	79	9.54	156.43	149.87
508.58	100.98	168.36	21.46	168.88	46.43	3.17	103.49	295.96	79.28	8.89	155.71	150.78
510.48	101.12	168.77	21.06	168.63	46.51	3.59	103.35	295.01	80.17	8.72	155.48	151.46
512.37	100.71	168.6	20.57	169.09	46.87	3.72	103.48	294.09	80.89	8.84	155.73	151.67
514.27	99.87	167.48	20.25	169.7	47.34	3.72	103.75	293.37	81	8.86	155.57	151.76
516.16	98.99	166.26	20.2	169.66	47.65	3.71	104.26	293.07	80.59	8.77	154.62	151.98
518.06	98.19	165.76	20.5	169.14	47.64	3.58	104.61	293.24	80.11	8.71	153.56	152.26
519.95	97.43	165.71	20.92	168.65	47.39	3.46	104.39	293.51	80.12	8.77	153.03	152.42
521.85	96.88	165.92	21.18	168.15	47.22	3.69	104.12	293.22	80.75	8.99	152.81	152.27
523.74	96.85	166.72	21.24	167.57	47.49	4.21	104.39	292.06	81.36	9.15	152.55	151.89
525.64	97.19	167.78	21.16	167.13	48.13	4.51	104.74	290.6	81.49	9.06	152.35	151.58
527.53	97.33	168.06	20.96	166.92	48.66	4.54	104.63	289.69	81.44	8.81	152.3	151.33
529.43	96.99	167.3	20.67	166.88	48.94	4.81	104.53	289.56	81.55	8.41	152.21	150.9
531.32	96.58	166.25	20.26	166.83	49.26	5.43	104.89	289.84	81.67	7.75	152.04	150.4
533.22	96.54	165.36	19.91	166.73	49.65	5.78	105.19	290.05	81.78	7.07	152.07	150.4
535.11	96.52	164.49	19.89	166.86	49.85	5.37	105.07	289.99	82.1	6.69	152.26	151.02
537.01	96.13	163.85	20.11	167.02	49.82	4.77	104.94	289.59	82.66	6.73	152.08	151.79
538.9	95.58	163.62	20.01	166.55	49.89	4.77	104.61	289.01	83.19	7.02	151.39	152.42
540.8	95.16	163.31	19.35	165.22	50.15	5.32	104.96	288.59	83.32	7.37	150.75	152.81
542.7	94.83	162.75	18.7	163.64	50.37	5.74	105.82	288.35	83.1	7.65	150.5	152.73
544.59	94.36	162.39	18.57	162.58	50.58	5.74	106.27	287.83	82.97	7.84	150.35	152.5
546.49	93.39	162.47	18.69	162.16	51.02	5.6	105.98	287.05	82.97	7.84	149.88	152.92
548.38	92.06	162.83	18.36	161.75	51.58	5.59	105.42	286.64	82.68	7.69	149.2	153.92
550.28	91.28	163.2	17.59	161.06	51.91	5.63	104.93	286.87	81.99	7.61	148.74	154.5
552.17	91.52	163.5	17.16	160.51	51.94	5.76	104.59	287.31	81.49	7.8	148.7	154.3
554.07	91.98	163.85	17.51	160.47	52.1	6.1	104.57	287.54	81.77	8.13	148.84	153.96
555.96	91.78	164.21	18.13	160.94	52.66	6.5	105	287.49	82.59	8.1	148.97	153.91
557.86	91.16	164.44	18.31	161.71	53.29	6.69	105.62	287.44	83.24	7.45	149	153.9
559.75	91.01	164.43	17.84	162.29	53.62	6.72	106.12	287.54	83.74	6.79	148.89	153.77
561.65	91.45	163.93	17.11	161.97	53.59	6.78	106.45	287.3	84.51	7.01	148.61	153.87
563.54	91.69	163.09	16.67	160.75	53.12	6.95	106.7	286.3	85.29	8.02	148.08	154.24
565.44	91.37	162.45	16.67	159.49	52.44	6.97	106.72	285.18	85.52	8.83	147.38	154.49
567.33	90.83	162.21	16.75	158.99	52.17	6.99	106.28	285.05	85.28	8.86	146.96	154.31
569.23	90.26	162.42	16.61	159.05	52.72	6.69	105.66	286.14	84.73	8.41	147.12	153.64
571.12	89.68	163.2	16.08	158.93	53.71	6.46	105.52	287.59	83.71	8.02	147.51	152.7
573.02	89.06	164.27	15.16	158.41	54.25	6.54	106.05	288.27	82.43	7.9	147.78	152.01
574.91	88.5	164.88	14.39	157.94	54.21	6.6	106.52	287.84	81.6	7.9	148.08	151.91
576.81	88.17	164.67	14.2	157.78	54.54	6.62	106.24	287.07	81.61	7.89	148.39	152.16
578.7	87.84	164.21	14.25	157.65	55.65	6.9	105.55	286.91	82.07	7.87	148.28	152.45
580.6	87.23	164.24	14	157.49	56.6	7.32	105.22	287.38	82.34	7.81	147.78	152.91
582.5	86.7	164.6	13.52	157.58	56.78	7.53	105.29	287.79	82.09	7.69	147.39	153.75
584.39	86.48	164.82	13.14	157.84	56.75	7.4	105.21	287.83	81.9	7.8	147.19	154.72
586.29	86.18	165.46	12.91	157.87	57.15	7.04	104.96	287.87	81.72	8.29	146.91	155.36
588.18	85.79	166.95	12.68	157.4	57.94	6.73	105.07	287.94	81.86	8.57	146.55	155.69
590.08	85.7	168.23	12.57	156.56	58.8	6.75	105.63	288.39	82.5	8.01	146.34	155.82
591.97	85.81	168.53	12.7	156.24	59.53	7.09	106.06	289.01	82.95	7.51	146.39	155.59
593.87	85.68	168.48	12.92	155.92	59.99	7.74	105.96	289.24	82.92	7.01	146.59	154.95
595.76	85.07	168.45	13.23	155.85	60.19	8.69	105.72	289.17	82.81	6.64	146.67	154.03
597.66	84.07	167.91	13.64	156.16	60.21	9.65	105.76	289.57	82.87	7.12	146.64	153.04
599.55	82.98	166.94	13.82	156.28	59.85	10.21	105.94	290.44	82.94	7.72	147.11	152.42
601.45	82.01	166.35	13.52	155.78	59.01	10.38	105.78	290.78	82.97	7.84	148.42	152.58
603.34	81.3	166.07	12.91	154.8	57.84	10.26	105.39	290.08	83.14	7.6	149.6	153.48
605.24	80.88	165.24	12.27	153.96	56.54	9.9	105.31	289.06	83.42	7.36	149.21	154.39
607.13	80.51	163.65	11.75	153.42	55.39	9.67	105.69	288.85	83.58	7.35	147.33	154.47
609.03	79.91	161.79	11.22	152.79	54.5	9.82	106.13	289.9	83.5	7.4	145.4	153.83
610.92	78.93	160.13	10.5	151.82	53.54	10.15	106.35	291.52	83.25	7.34	144.43	153.19
612.82	77.68	158.95	9.7	150.77	52.26	10.53	106.33	292.89	82.88	7.28	144.46	152.93
614.71	76.77	158.25	9.16	149.81	51.66	10.98	106.13	293.88	82.44	7.34	144.81	153.01
616.61	76.58	157.93	8.91	148.64	51.05	11.03	105.82	294.59	82.02	7.36	144.66	153.1
618.5	76.86	158.03	8.62	147.21	50.5	10.08	105.44	294.96	81.54	7.03	144.05	153.71
620.4	77.3	158.42	8.07	146.14	50.72	8.44	105.07	295.12	80.9	6.36	143.64	154.4
622.3	77.52	158.8	7.7	145.7	51.19	7.05	104.73	295.24	80.11	5.75	143.55	154.45
624.19	77.1	158.83	8	145.43	51.26	6.25	104.19	295.15	79.22	5.57	143.4	153.57
626.09	76.21	158.33	8.62	144.86	50.77	5.65	103.32	294.65	78.4	5.65	142.93	152.48
627.98	75.41	157.38	8.75	143.88	50.26	5.13	102.34	294.17	77.87	5.56	142.09	152.12
629.88	74.94	156.08	8.05	142.75	50.2	5.09	101.42	294.4	77.68	5.2	141.01	152.7
631.77	74.81	154.68	6.91	142.09	50.56	5.35	100.53	295.04	77.85	4.89	140.07	153.76
633.67	74.95	153.84	6.02	142.25	51.09	5.34	100.03	295.33	78.34	4.78	139.68	154.83
635.56	74.78	153.82	5.68	142.98	51.53	5.03	100.29	295.36	78.66	4.7	139.95	155.64
637.46	73.77	154.06	5.6	143.62	51.55	4.75	100.76	295.65	78.32	4.66	140.45	156.16
639.35	72.58	154.2	5.53	143.51	51.12	4.4	100.64	296.33	77.56	4.91	140.45	156.35
641.25	72.3	154.23	5.47	142.58	50.66	3.78	100	297.15	77.06	5.41	139.66	156
643.14	72.69	153.67	5.41	141.61	50.14	3.05	99.31	297.71	76.99	5.71	138.58	155
645.04	72.81	152.31	5.19	141.21	49.16	2.6	98.81	297.69	77.09	5.59	137.94	153.76
646.93	72.51	151.3	4.82	141.16	48.02	2.46	98.71	297.21	77.12	5.29	137.9	152.93
648.83	72.11	151.99	4.57	141.19	47.73	2.18	98.61	296.85	76.99	5.09	137.98	152.73
650.72	71.64	153.99	4.55	141.65	48.45	1.57	98.58	297.2	76.71	5.08	137.79	152.63
652.62	71.06	155.5	4.49	142.67	49.2	1.07	98.38	298.29	76.37	5.27	137.53	151.82
654.51	70.51	155.62	4.2	143.38	49.31	1.07	97.96	299.41	76	5.39	137.42	150.07
656.41	70.14	155.02	3.84	143.16	49.2	1.48	97.69	299.99	75.5	5.05	137.3	148.11
658.3	69.89	154.57	3.69	142.59	49.42	1.92	97.88	300.12	74.98	4.29	136.98	146.57
660.2	69.73	154.29	3.84	142.24	49.81	2.01	98.3	300.29	74.78	3.54	136.56	145.51
662.1	69.64	153.89	4.24	141.65	49.92	1.71	98.44	300.74	74.95	3.13	136.11	144.91
663.99	69.56	153.25	4.69	140.61	49.74	1.29	98.16	301.14	75.34	3.18	135.69	144.89
665.89	69.75	152.56	4.93	139.9	49.72	0.81	97.82	301.01	75.78	3.56	135.48	145.34
667.78	70.37	152.19	4.54	139.91	50.14	0.22	97.73	300.55	75.98	3.91	135.52	145.78
669.68	70.95	152.22	3.54	140.08	50.66	-0.11	97.82	300.46	75.86	3.86	135.63	145.99
671.57	70.84	152.19	2.78	139.95	50.87	0.1	97.84	300.9	75.7	3.28	135.56	146.29
673.47	70.2	151.64	2.89	139.82	50.84	0.33	97.73	301.33	75.8	2.44	135.23	146.66
675.36	69.9	150.93	3.33	139.96	50.73	0.1	97.82	301.45	75.98	1.9	134.8	146.6
677.26	70.13	150.65	3.33	139.97	50.49	-0.4	98.26	301.24	75.81	1.87	134.44	146.26
679.15	70.01	150.69	2.99	139.55	50.35	-0.79	98.62	300.64	75.31	2.02	134.19	146.27
681.05	69.26	150.74	2.66	138.84	50.62	-0.96	98.56	299.79	75.22	2.04	133.91	146.49
682.94	68.74	150.96	2.34	137.8	51.08	-0.93	98.26	299.13	75.72	1.93	133.47	146.29
684.84	68.9	151.23	1.96	136.44	51.28	-0.85	97.91	298.97	75.89	1.95	132.93	145.65
686.73	69.29	150.96	1.6	135.48	51.23	-0.93	97.34	299.2	75.38	2.23	132.54	144.98
688.63	69.43	150.43	1.31	135.54	51.28	-1.07	96.69	299.44	75.11	2.5	132.42	144.47
690.52	69.13	150.5	1.34	136.21	51.6	-1.03	96.44	299.52	75.6	2.39	132.14	144.23
692.42	68.54	151.09	1.95	136.83	52.02	-0.8	96.71	299.61	76.21	2.15	131.43	144.45
694.31	67.99	151.34	2.75	137.18	52.3	-0.42	97.07	299.82	76.46	2.29	130.86	144.72
696.21	67.44	151	3.15	137.13	52.37	-0.03	97.53	299.77	76.58	2.7	131.03	144.28
698.1	66.46	150.89	3.24	136.63	52.37	0.16	98.57	299.23	76.9	2.74	131.72	143.3
700	65.16	151.5	3.45	136.09	52.54	0.17	99.9	298.85	77.24	2.36	132.08	142.72
701	64.32	151.96	3.64	136.03	52.98	0.29	100.74	299.13	77.27	2.08	131.71	142.91
703.72	64.27	151.44	3.57	136.35	53.51	0.39	100.94	299.25	77.18	2.19	131.36	143.19
706.44	64.75	150.56	3.51	136.49	53.97	0.49	100.77	299.37	77.08	2.39	131.02	142.79
709.15	65.58	150.28	3.12	136.03	54.37	0.54	100.35	298.69	77.05	2.36	130.62	141.8
711.87	66.52	150.7	2.75	135.12	54.62	0.35	99.88	297.36	77.12	2.05	130.62	141.15
714.59	66.97	151.17	2.77	134.12	54.53	0.13	99.56	296.12	76.99	1.51	130.71	141.39
717.31	66.69	151.01	3.21	133.24	54.3	0.09	99.31	294.91	76.93	0.84	130.67	142
720.03	66.21	150.28	3.38	132.64	54.27	0.07	99.25	293.44	77.26	0.2	130.56	142.12
722.75	66.2	149.92	2.71	132.48	54.38	-0.14	99.76	292.11	77.71	-0.38	130.51	141.67
725.46	66.83	150.72	1.65	132.72	54.3	-0.39	100.76	291.32	78.01	-0.86	130.59	141.28
728.18	67.49	152.13	0.95	133.1	53.99	-0.42	101.58	290.86	78.26	-1.06	130.69	141.53
730.9	67.5	153	0.59	133.29	53.73	-0.28	101.98	290.5	78.57	-0.86	130.57	142.42
733.62	67.05	153.16	0.2	133.27	53.71	-0.03	102.28	290.15	78.95	-0.4	130.43	143.35
736.34	66.8	153.08	-0.09	133.21	53.98	0.16	102.36	289.41	79.28	-0.03	130.6	143.57
739.05	66.78	152.76	0.19	133.14	54.48	0.02	101.86	288.06	79.32	0.02	130.62	143.11
741.77	66.53	152.07	1.04	132.82	54.98	-0.23	100.91	286.74	79.07	-0.32	129.96	142.86
744.49	66.2	151.54	1.84	132.06	55.25	-0.28	100.06	286.05	78.84	-0.83	129.24	143.33
747.21	66.25	151.56	2.32	131.13	55.41	-0.31	99.78	285.61	78.78	-1.13	129.17	144.07
749.93	66.31	151.81	2.71	130.62	55.64	-0.41	100	284.65	78.58	-1.24	129.19	144.43
752.65	65.95	151.75	3.01	130.75	55.91	-0.44	100.4	282.89	77.98	-1.5	128.47	144.32
755.36	65.56	150.98	3.06	131.29	56.15	-0.46	100.86	280.68	77.45	-1.62	127.34	144.09
758.08	65.43	149.7	2.89	131.88	56.26	-0.43	101.32	278.51	77.62	-1.08	126.78	143.98
760.8	65.32	148.81	2.64	132.06	56.24	-0.08	101.37	276.6	78.28	-0.28	127	144
763.52	65.22	148.93	2.44	131.85	56.52	0.47	100.91	275.06	78.66	0.02	127.38	144.15
766.24	65.32	149.65	2.26	131.82	57.42	0.7	100.62	273.87	78.61	-0.12	127.54	144.59
768.95	65.43	150.3	2.1	132.14	58.5	0.45	101.15	272.69	78.52	-0.22	127.7	145.33
771.67	65.07	150.6	2.21	132.44	58.98	0.16	102.18	271.21	78.44	-0.08	127.96	145.77
774.39	64.26	150.59	2.47	132.45	58.48	0.13	102.64	269.52	78.22	0.33	128.09	145.2
777.11	63.54	150.6	2.45	132.16	57.58	0.1	102.07	267.88	77.97	0.89	127.89	144.22
779.83	63.4	150.89	2.34	131.5	57.47	-0.1	101.18	266.26	78.02	1.38	127.5	144.11
782.55	63.7	151.11	2.56	130.56	58.44	-0.18	100.7	264.57	78.41	1.47	127.23	144.97
785.26	63.76	151.01	3	129.81	59.38	-0.07	100.72	262.95	78.83	1.05	127.28	145.93
787.98	63.34	151.03	3.24	129.58	59.44	-0.13	100.75	261.36	79.3	0.52	127.55	146.52
790.7	62.99	151.38	3.09	129.49	59.07	-0.33	101.09	259.41	80.19	0.41	127.68	146.79
793.42	63.18	151.52	2.84	128.79	58.88	-0.19	101.3	257.3	81.33	0.76	127.37	146.99
796.14	63.68	151.27	2.86	127.6	58.73	0.43	101.27	255.65	82.07	1.26	126.77	147.51
798.85	63.95	151.24	2.95	126.68	58.32	1.2	101.56	254.65	82.25	1.56	126.31	148.14
801.57	63.59	151.68	2.78	126.28	58.06	1.61	102.41	253.81	82.22	1.31	126.1	148.32
804.29	63.01	152.13	2.42	126.17	58.42	1.33	103.24	252.73	82.08	0.58	125.98	148.26
807.01	63.12	152.26	2.08	126.27	59.06	0.69	103.67	251.43	81.93	-0.08	125.75	148.37
809.73	63.91	151.87	1.77	126.57	59.34	0.42	103.88	250.06	82.04	-0.15	125.42	148.48
812.45	64.57	150.98	1.57	126.87	59.45	0.69	103.96	248.53	82.37	0.32	125.17	148.66
815.16	64.79	150.29	1.74	127.14	59.97	0.89	103.9	246.6	82.52	0.84	125.25	149.33
817.88	64.72	150.2	2.31	127.26	60.61	0.63	103.83	244.38	82.43	0.93	125.74	150.22
820.6	64.13	150	2.73	127.06	60.61	0.27	103.88	242.29	82.43	0.65	126.18	150.66
823.32	62.83	149.41	2.5	126.54	60.04	0.29	103.8	240.55	82.65	0.39	126.01	150.55
826.04	61.54	149.27	1.81	125.84	59.57	0.52	103.32	238.86	82.77	0.34	125.37	150.1
828.75	61.08	150.08	1.36	125.29	59.49	0.63	102.77	237.14	82.56	0.41	124.82	149.51
831.47	61.36	151.22	1.44	125.25	59.53	0.67	102.87	235.62	81.95	0.41	124.56	149.35
834.19	61.52	151.71	1.68	125.58	59.57	0.79	103.46	233.99	81.01	0.32	124.47	149.2
836.91	61	151.07	1.77	125.66	59.45	0.86	103.67	231.84	80.07	0.19	124.55	149.45
839.63	60.33	149.66	1.92	125.11	59.1	0.62	103.17	229.66	79.4	0.13	124.75	150.1
842.35	60.35	148.34	2.03	124.11	59.09	0.28	102.4	228.03	78.95	0.29	124.75	151
845.06	60.89	147.79	1.65	123.25	59.76	0.2	101.86	226.51	78.76	0.67	124.22	151.86
847.78	61.2	148.28	1.02	122.87	60.67	0.39	101.67	224.38	78.89	1	123.3	152.11
850.5	61.05	149.45	0.86	122.74	61.22	0.52	101.56	221.81	79.11	1.12	122.54	151.67
853.22	60.61	150.56	1.18	122.52	61.39	0.38	101.36	219.32	79.22	1.08	122.29	151.16
855.94	59.94	151.09	1.3	122.32	61.52	0.08	101.42	216.93	79.2	0.91	122.43	150.84
858.65	59.03	151.08	1.12	122.37	61.79	-0.18	102	214.61	79.25	0.83	122.62	150.69
861.37	58.2	150.89	0.99	122.3	62.08	-0.42	102.61	212.57	79.5	0.9	122.7	150.89
864.09	57.8	150.92	1.01	122	62.3	-0.65	102.6	210.79	79.69	0.76	122.79	151.41
866.81	57.66	151.24	0.9	121.7	62.52	-0.76	102.14	208.95	79.56	0.62	122.91	151.8
869.53	57.48	151.52	0.56	120.67	62.62	-0.76	102.08	206.89	79.39	-0.13	122.63	151.93
872.25	57.37	151.6	0.3	119.76	62.34	-0.83	102.6	204.77	79.53	-0.66	121.61	151.94
874.96	57.51	151.66	0.52	119.6	61.79	-0.83	103.05	203.88	79.71	-0.5	120.36	152.04
877.68	57.76	151.73	1.07	120.11	61.2	-0.38	102.99	202.99	79.89	-0.03	119.96	152.35
880.4	57.73	151.71	1.27	120.59	60.73	0.34	102.55	201.68	80.08	0.11	120.58	152.79
883.12	57.25	151.87	0.82	120.77	60.7	0.63	102.26	200.73	79.97	-0.25	121.24	153.18
885.84	56.79	152.12	0.12	120.83	61.05	0.17	102.54	199.86	80.09	-0.73	121.17	153.5
888.55	57.09	151.89	-0.22	120.72	61.21	-0.59	103.17	198.92	81.19	-0.87	120.48	153.75
891.27	57.98	151.27	0.06	120.45	61.11	-1.09	103.62	197.83	83	-0.49	119.67	153.81
893.99	58.35	151.02	0.58	120.22	61.3	-1.14	103.89	196.53	84.3	0.18	119.09	153.42
896.71	57.57	151.14	0.69	120.09	61.82	-1.03	104.07	194.87	84.52	0.71	118.84	152.73
899.43	56.37	150.85	0.46	120.15	62.26	-1.1	104.04	192.9	84.41	0.84	119.05	152.55
902.15	55.85	149.97	0.35	120.38	62.73	-1.2	103.89	191.08	84.68	0.73	119.77	153.25
904.86	56.09	149.26	0.29	120.32	63.54	-1.29	104.03	189.68	85	0.75	120.33	154.19
907.58	56.37	149.27	0.01	119.81	64.25	-1.32	104.69	188.04	84.85	0.95	119.9	154.72
910.3	56.45	149.99	-0.43	119.35	64.31	-1.26	105.55	185.55	84.35	1.07	118.74	154.96
913.02	56.46	150.99	-0.92	119.04	64.25	-1.35	106.03	182.89	83.99	0.83	118.02	155.13
915.74	56.29	151.64	-1.36	118.55	64.72	-1.57	105.81	180.85	83.93	0.33	118.4	155.43
918.45	55.88	151.43	-1.4	118.06	65.33	-1.66	105.03	179.25	83.99	-0.05	119.37	156.09
921.17	55.51	150.69	-0.95	117.95	65.39	-1.45	104.25	177.79	84.08	-0.04	120.01	156.87
923.89	55.24	150.51	-0.49	118.11	64.93	-0.98	104.03	176.55	84.52	0.31	119.98	157.37
926.61	54.99	151.7	-0.54	118.11	64.44	-0.53	104.43	175.55	85.58	0.62	119.49	157.79
929.33	54.85	153.63	-0.77	117.42	64.43	-0.39	105.21	174.68	86.73	0.47	118.78	158.48
932.05	54.88	154.94	-0.54	115.98	64.98	-0.54	106.21	173.79	87.13	-0.33	117.96	159.19
934.76	54.8	154.91	0.22	114.58	65.76	-0.67	107.04	172.69	86.9	-1.34	116.97	159.48
937.48	54.27	153.86	0.86	114.17	66.45	-0.45	107.41	171.34	86.66	-1.87	116.21	159.36
940.2	53.51	152.69	0.78	114.89	66.79	-0.01	107.73	169.73	86.7	-1.6	116.27	159
942.92	53.29	151.87	0.24	116.15	66.45	0.21	108.37	167.86	86.88	-0.85	116.99	158.56
945.64	53.86	151.27	0.16	117.22	65.61	0.03	108.7	165.79	87.01	-0.19	117.64	158.21
948.35	54.32	151.03	0.87	117.58	65.3	-0.52	109.04	163.73	86.96	0.04	118.15	158.05
951.07	53.88	151.43	1.63	117.17	66.17	-1.41	109.39	162.11	86.85	0.03	118.95	158.19
953.79	53.25	152.23	1.76	116.55	67.66	-2.46	109.48	161.07	86.78	0.19	119.59	158.58
956.51	53.39	152.83	1.29	116.27	68.63	-3.25	109.48	160.02	86.7	0.56	119.27	158.98
959.23	53.92	153.05	0.64	116.16	68.46	-3.42	109.51	158.33	86.51	0.75	118.39	159.31
961.95	54.06	152.92	0.08	115.9	67.66	-2.83	109.62	156.15	86.15	0.6	118.05	159.9
964.66	53.97	152.61	-0.23	115.62	67.32	-1.86	109.53	154.12	85.81	0.48	118.27	160.89
967.38	54.19	152.64	-0.34	115.55	67.71	-1.26	109.22	152.42	85.75	0.66	118.49	161.76
970.1	54.66	153.22	-0.34	115.75	68.49	-1.32	109.25	150.92	85.97	0.9	118.71	162.17
972.82	54.83	154.01	-0.02	115.92	69.67	-1.57	109.74	149.65	86.15	0.9	119.09	162.59
975.54	54.55	154.88	0.6	115.68	71.12	-1.51	110.3	148.56	86.06	0.87	119.29	163.48
978.25	54.3	155.73	1.03	115.13	72.11	-1.23	111.03	147.23	85.87	1.01	118.84	164.28
980.97	54.42	155.95	1.01	114.76	72.08	-1.05	111.99	145.57	85.91	1.14	117.77	164.24
983.69	54.69	155.37	0.92	114.91	71.39	-0.93	112.61	144.22	86.11	1.08	116.67	163.66
986.41	54.75	154.59	1.03	115.32	70.8	-0.63	112.72	143.56	86.16	0.96	116.07	163.39
989.13	54.53	154.01	1.14	115.42	70.69	-0.36	112.66	143.1	85.95	0.99	116	163.46
991.85	54.22	153.81	0.91	115.15	71	-0.49	112.43	142.24	85.88	1.29	115.94	163.22
994.56	54.14	154.36	0.35	114.76	71.55	-0.8	112.04	140.87	86.17	1.79	116.04	162.73
997.28	54.2	155.33	-0.24	114.46	72.21	-0.72	112.16	139.27	86.64	2.32	116.1	162.66
1000	53.76	155.66	-0.63	114.58	72.85	-0.23	113.2	137.77	87.03	2.67	116.12	163.31
1001	52.9	155.33	-0.66	114.93	73.32	0.03	114.6	136.45	87.14	2.53	116.23	164.24
1006.67	52.76	155.22	-0.36	114.69	73.54	-0.25	115.92	135.01	86.92	1.83	116.42	165.12
1012.34	53.76	155.3	-0.08	113.91	73.65	-0.75	117.17	133.22	86.77	0.96	116.51	165.98
1018.01	54.9	154.99	-0.04	113.59	73.84	-1.04	118.17	131.5	87	0.27	116.44	166.73
1023.68	55.31	154.35	-0.12	113.81	73.95	-1.01	118.48	130.43	87.25	-0.12	116.28	166.84
1029.35	55.18	153.78	-0.2	113.52	73.83	-0.79	118.11	130.03	87.04	-0.01	116.13	166.3
1035.02	55.01	153.59	-0.33	112.53	73.89	-0.62	117.65	129.64	86.82	0.56	115.97	166.05
1040.69	54.82	153.93	-0.46	111.79	74.55	-0.58	117.78	128.4	87.47	1.03	115.9	166.91
1046.36	53.68	154.37	-0.5	111.87	75.43	-0.66	118.44	126.08	88.82	1.03	116.01	168.75
1052.03	53.31	154.37	-0.61	112.29	75.75	-0.69	118.94	123.47	89.88	0.69	116.32	170.71
1057.7	53.74	154.17	-0.78	112.41	75.3	-0.3	118.92	121.57	90.26	0.45	116.78	171.8
1063.37	54.27	154.35	-0.83	112.23	74.74	0.56	118.81	120.49	90.15	0.74	117.18	172.01
1069.05	54.02	154.94	-0.62	112.13	74.87	1.23	119.19	119.56	89.73	1.24	117.31	172.18
1074.72	53.37	155.63	-0.32	112.19	75.64	1.11	120.02	118.29	89.07	1.27	117.12	172.68
1080.39	52.99	156.35	-0.37	112.2	76.37	0.35	120.71	116.6	88.32	0.74	116.86	173.09
1086.06	52.79	157.16	-0.77	112.11	76.62	-0.37	120.9	114.68	87.81	0.04	116.81	173.31
1091.73	52.54	157.79	-0.97	112.01	76.61	-0.59	120.77	113.8	87.88	-0.43	116.94	173.76
1097.4	52.65	157.98	-0.78	111.82	76.87	-0.39	120.6	112.91	87.96	-0.28	116.86	174.54
1103.07	53.4	157.95	-0.69	111.23	77.48	0.07	120.68	111.55	88.79	0.39	116.55	175.31
1108.74	54.18	157.93	-1.04	110.42	78.02	0.65	121.43	110.43	89.71	0.94	116.34	175.81
1114.41	54.27	157.83	-1.39	110.04	78.28	1.07	122.63	109.3	90.32	0.94	116.29	175.98
1120.08	53.8	157.48	-0.98	110.49	78.38	1.09	123.35	108.28	90.84	0.71	116.39	175.91
1125.75	53.32	156.98	-0.07	111.64	78.35	0.71	123.38	107.4	91.57	0.77	116.62	175.95
1131.42	52.96	156.66	0.32	113.03	78.4	0.17	123.59	106.41	92.26	1.12	116.72	176.49
1137.09	52.54	156.97	-0.19	113.85	78.93	-0.28	124.45	105.27	92.4	1.2	116.53	177.27
1142.76	52.11	157.91	-1	113.61	79.99	-0.49	125.56	103.79	92.22	0.68	116.3	177.83
1148.43	52.05	158.66	-1.39	112.51	81.03	-0.48	126.39	101.74	92.39	-0.1	115.94	178.15
1154.1	52.46	158.72	-1.25	110.9	81.42	-0.44	126.73	99.56	92.98	-0.52	115.24	178.22
1159.77	52.89	158.84	-0.84	109.3	81.26	-0.47	126.69	97.84	93.44	-0.37	114.57	177.98
1165.44	52.88	159.76	-0.42	108.53	81.19	-0.65	126.47	96.38	93.45	-0.05	114.4	178.02
1171.11	52.47	160.96	-0.16	108.61	81.36	-0.89	126.22	94.85	93.45	0.1	114.59	179.17
1176.78	52.11	161.53	-0.07	108.65	81.5	-0.9	126.06	93.42	94.03	0.02	114.85	180.9
1182.45	52.1	161.34	0.03	108.21	81.56	-0.74	126.31	92.43	95.09	-0.1	115.26	181.53
1188.12	52.39	160.87	0.09	107.67	81.63	-0.68	127.16	91.69	96.11	-0.16	115.76	182.17
1193.8	52.75	160.69	0.05	107.57	81.77	-0.68	128.17	90.62	96.98	-0.19	115.94	182.93
1199.47	52.92	161.03	0.06	107.9	81.72	-0.63	128.85	89.01	97.75	-0.02	115.66	183.73
1205.14	52.86	161.58	0.27	108.25	81.6	-0.6	129.29	87.14	97.99	0.61	115.39	184.41
1210.81	52.75	161.97	0.36	108.61	81.63	-0.57	129.69	85.34	97.72	1.41	115.46	184.61
1216.48	52.81	162.33	-0.07	109.21	81.71	-0.43	129.76	83.76	97.77	1.97	115.66	184.99
1222.15	52.98	162.86	-1.02	110.07	81.74	-0.27	129.82	82.49	98.33	2.36	115.85	186.25
1227.82	52.87	163.41	-1.93	110.88	82.01	-0.39	129.51	81.5	98.81	2.52	116.07	187.89
1233.49	52.25	163.87	-2.21	111.06	82.81	-0.8	129.1	80.66	98.88	2.12	116.23	189.08
1239.16	51.44	164.37	-1.94	110.23	83.92	-1.08	129.21	79.78	98.58	1.41	116.17	189.74
1244.83	50.95	164.78	-1.66	108.91	84.84	-1.03	130.15	78.53	98.33	1.09	116	190.21
1250.5	50.89	164.92	-1.58	108.06	85.44	-1.06	131.31	76.82	98.61	1.17	115.87	190.71
1256.17	50.9	165.23	-1.62	108.06	86.02	-1.6	131.78	75.06	99.22	1.14	115.83	191.2
1261.84	50.65	166.03	-1.73	108.54	86.99	-2.29	131.64	73.64	99.55	0.81	116.03	191.81
1267.51	50.15	166.7	-1.62	108.8	88.35	-2.31	131.61	72.51	99.61	0.38	116.47	192.99
1273.18	49.76	166.63	-0.99	108.52	89.6	-1.49	132.03	71.49	100.05	-0.03	116.58	194.71
1278.85	49.7	166.06	-0.19	108.06	90.3	-0.57	132.86	70.48	101.18	-0.23	116.05	196.29
1284.52	49.73	165.5	0.09	107.84	90.37	-0.24	133.94	69.46	102.57	0.02	115.43	197.29
1290.19	49.71	165.04	-0.31	107.85	89.95	-0.41	135.08	68.35	103.73	0.63	115.48	197.8
1295.86	49.84	164.9	-1.01	108.01	89.56	-0.63	136.02	67.06	104.59	1.03	116.2	198.08
1301.53	50.01	165.59	-1.65	108.23	89.81	-0.81	136.53	65.76	105.26	0.81	116.62	198.39
1307.2	50.2	167.01	-2.17	108.16	90.7	-1.02	136.83	64.74	105.76	0.29	116.08	198.71
1312.87	50.9	168.35	-2.68	107.69	91.66	-1.06	137.31	63.89	106.1	-0.05	115.33	198.8
1318.55	51.9	169	-3.44	107.28	92.34	-1	138.11	62.66	106.41	-0.08	115.41	198.83
1324.22	52.02	168.87	-4.41	107.28	92.92	-1.17	139.19	60.88	106.93	0.24	116.11	199.36
1329.89	51.2	168.36	-4.85	107.21	93.42	-1.56	140.44	59.06	107.85	0.75	116.64	200.6
1335.56	50.8	168.11	-4.27	106.7	93.71	-1.87	141.44	57.62	109.06	1.04	116.61	201.98
1341.23	51.46	168.53	-3.37	106.29	93.96	-2.13	141.77	56.24	110.06	0.85	115.99	202.82
1346.9	52.07	169.55	-3.08	106.42	94.4	-2.4	141.66	54.72	110.62	0.48	115.07	203.18
1352.57	51.57	170.92	-3.23	106.74	94.93	-2.29	141.73	53.54	111.12	0.2	114.38	203.64
1358.24	50.4	172.35	-3.21	106.95	95.67	-1.68	142.15	52.97	111.84	-0.14	114.1	204.45
1363.91	49.79	173.41	-2.99	107.01	96.71	-1.29	142.82	52.37	112.59	-0.67	113.87	205.4
1369.58	50.21	173.94	-2.86	106.7	97.42	-1.82	143.63	51.02	113.29	-1.06	113.51	206.33
1375.25	51.08	174.18	-2.85	105.93	97.28	-2.89	144.32	49.03	114.11	-1.09	113.44	207.28
1380.92	51.74	174.48	-2.92	105.19	97.09	-3.55	144.85	46.95	115.15	-1.09	113.78	208.36
1386.59	51.85	175.03	-3.16	105.01	97.75	-3.39	145.62	45.15	116.44	-1.25	113.96	209.58
1392.26	51.38	175.86	-3.4	104.84	98.89	-2.81	146.68	43.89	117.61	-1.42	113.64	210.8
1397.93	50.89	177	-3.56	104.68	99.72	-2.39	147.72	43.2	118.23	-1.96	113.41	211.8
1403.6	51.1	178.26	-3.73	104.69	100.14	-2.45	148.69	42.52	118.53	-2.3	113.82	212.57
1409.27	51.68	179.12	-3.88	105.08	100.6	-2.95	149.76	41.31	119.23	-2.27	114.71	213.3
1414.94	51.74	179.44	-3.87	105.57	101.37	-3.45	150.89	39.78	120.5	-2.19	115.56	214.22
1420.61	51.52	179.63	-3.75	105.77	102.34	-3.43	151.92	38.34	121.56	-2.27	116.01	215.48
1426.28	52.21	179.88	-3.77	105.69	103.18	-2.9	152.83	36.83	121.77	-2.25	116.15	217.04
1431.95	53.91	180.24	-3.97	105.59	103.78	-2.44	153.41	35.11	121.45	-2.12	116.36	218.7
1437.62	55.35	180.97	-4.22	105.65	104.5	-2.51	153.36	33.6	121.59	-2.21	116.81	220.12
1443.3	55.81	181.96	-4.36	105.69	105.59	-2.88	152.94	32.64	122.85	-2.49	117.24	221.18
1448.97	56	182.63	-4.34	105.34	106.73	-3.28	152.82	31.97	124.97	-2.63	117.27	222.26
1454.64	56.53	182.96	-4.15	104.7	107.77	-3.83	153.38	31.6	126.03	-2.55	116.96	223.73
1460.31	57	183.54	-3.9	104.32	108.81	-4.6	154.63	31.23	127.1	-2.38	116.58	225.14
1465.98	56.84	184.67	-3.79	104.29	109.72	-5.28	156.23	30.35	128.6	-2.32	116.26	225.83
1471.65	56.19	186.09	-3.71	104.17	110.5	-5.56	157.66	29.31	129.5	-2.59	115.96	226.22
1477.32	55.48	187.51	-3.45	104.04	111.5	-5.5	158.99	28.15	130.08	-3.06	115.75	227.1
1482.99	54.94	188.81	-3.25	104.26	112.58	-5.36	160.73	27.02	130.39	-3.26	115.78	228.3
1488.66	54.48	189.91	-3.31	104.68	113.3	-5.17	162.78	25.86	130.43	-3.14	116.17	229.53
1494.33	54.19	190.82	-3.43	105.09	113.88	-4.89	164.37	24.4	130.6	-2.89	116.72	231.11
1500	54.33	191.79	-3.46	105.65	114.93	-4.77	165.2	22.78	131.65	-2.48	117.3	233.15
1501	54.95	192.94	-3.52	106.24	116.56	-5.13	165.78	21.56	133.74	-1.93	118.02	235.27
1515.26	55.78	193.96	-3.58	106.36	118.48	-5.71	166.75	20.96	136.24	-1.5	118.72	237.12
1529.51	56.37	194.51	-3.39	105.72	120.47	-5.9	168.15	20.55	138.24	-1.25	119.19	238.57
1543.77	56.18	194.73	-2.94	104.59	122.26	-5.5	169.48	19.78	139.29	-1	119.43	240.12
1558.03	55.25	195.26	-2.47	103.6	123.69	-5.07	170.55	18.65	139.73	-0.89	119.23	242.31
1572.29	54.4	196.57	-2.12	103.13	124.81	-5.27	171.86	17.39	140.02	-1.23	118.43	244.67
1586.54	54.18	197.93	-1.89	103.12	125.82	-6.03	173.69	16.08	140.37	-1.97	117.56	246.31
1600.8	54.37	198.31	-1.85	103.4	126.71	-6.53	175.53	15.02	141.13	-2.6	117.17	247.3
1615.06	54.7	198.08	-2.27	103.66	127.46	-6.48	176.22	14.67	142.57	-2.65	117.12	248.47
1629.31	55.04	198.24	-3.13	103.61	128.41	-6.44	176.91	14.59	144.42	-2.13	117.2	250.53
1643.57	55.1	199.13	-3.8	103.31	130.15	-6.43	177.85	14.02	146.51	-1.61	117.53	253.5
1657.83	54.67	200.69	-3.61	102.99	132.43	-5.95	178.64	13.28	148.85	-1.46	117.96	256.53
1672.09	54.12	202.58	-2.69	102.71	134.24	-5.24	179.6	13	151.01	-1.55	118.02	258.88
1686.34	54.1	204.12	-1.83	102.36	135.42	-5.29	180.76	12.79	152.48	-1.73	118.08	260.82
1700.6	54.6	204.8	-1.64	101.84	136.79	-6.15	182.1	12	153.51	-1.98	118.01	262.66
1714.86	54.99	204.96	-1.93	101.43	138.66	-6.79	183.94	10.64	154.76	-2.25	117.98	264.04
1729.11	54.91	205.49	-2.17	101.69	140.44	-6.65	186.35	9.01	156.29	-2.34	117.73	264.95
1743.37	54.71	206.87	-2.33	102.28	141.89	-6.13	188.66	7.53	157.79	-2.15	117.12	265.92
1757.63	55.01	208.82	-2.63	102.26	143.49	-5.72	190.35	6.68	159.58	-2.01	116.73	267.01
1771.89	55.82	210.92	-2.66	101.98	145.57	-5.56	191.56	6.34	162.01	-2.29	117.04	267.98
1786.14	56.37	212.5	-2.19	102.53	147.79	-5.53	192.53	5.86	164.28	-2.83	117.86	269.12
1800.4	56.13	212.97	-1.86	103.64	149.68	-5.5	193.35	5.15	165.31	-3.19	118.7	271.04
1814.66	55.58	212.69	-2.25	104.12	151.16	-5.31	194.2	4.71	165.48	-3.11	119.17	273.61
1828.91	55.43	212.6	-3.03	103.83	152.42	-5.12	195.11	4.61	165.86	-2.81	119.07	275.95
1843.17	55.71	213.07	-3.53	103.2	153.64	-5.23	195.95	4.23	166.78	-2.81	118.65	277.75
1857.43	56.13	213.8	-3.45	102.25	154.96	-5.65	196.87	3.26	168.11	-3.32	118.4	279.5
1871.69	56.72	214.76	-2.97	101.23	156.5	-6.17	198.25	2.1	169.81	-4.04	118.32	281.77
1885.94	57.58	216.37	-2.54	100.63	158.37	-6.6	200	1.08	171.94	-4.44	117.96	284.83
1900.2	58.36	218.37	-2.41	100.38	160.7	-6.85	201.56	0.15	174.38	-4.32	117.21	288.47
1914.46	58.69	219.59	-2.64	100.29	163.22	-6.79	202.77	-0.61	176.69	-3.99	116.59	291.76
1928.71	58.71	219.59	-3.06	100.51	165.33	-6.46	204.02	-0.91	178.36	-3.91	116.61	293.83
1942.97	58.78	219.33	-3.36	100.86	166.77	-6.11	205.57	-0.82	179.35	-4.13	117	295.09
1957.23	59	219.94	-3.43	100.94	167.77	-5.93	207.25	-0.89	180.1	-4.39	116.85	296.54
1971.49	59.22	221.67	-3.45	100.62	168.65	-5.91	208.86	-1.47	181.08	-4.51	115.89	298.29
1985.74	59.53	223.99	-3.49	100.13	169.68	-5.99	210.29	-2.38	182.53	-4.59	115.11	299.56
2000	60.09	226.28	-3.36	99.57	171.13	-6.05	211.41	-3.29	184.39	-4.93	115.26	300.32
2001	60.66	228.43	-2.71	98.81	173.15	-6.09	212.23	-4.05	186.36	-5.41	115.84	301.68
2022.72	61	230.65	-1.75	98.09	175.71	-6.26	213.09	-4.63	188.44	-5.3	115.87	304.2
2044.43	61.34	231.87	-1.22	97.91	177.11	-6.64	214.37	-5.03	190.93	-4.43	114.85	305.59
2066.15	61.69	233.1	-1.12	98.21	178.5	-7.03	215.88	-5.16	193.65	-3.63	113.2	306.98
2087.87	61.58	235.27	-0.9	98.39	181.01	-7.2	217.17	-5.16	196.13	-3.53	111.98	308.94
2109.59	60.92	236.24	-0.48	98.42	183.25	-7.21	218.15	-5.53	198.24	-3.97	112	310.25
2131.3	60.28	236.07	-0.15	98.52	185.42	-7.23	219.23	-6.46	199.87	-4.67	112.88	311.97
2153.02	60.15	235.96	0.06	98.42	187.24	-7.24	220.54	-7.46	200.76	-5.46	113.57	314.28
2174.74	60.39	236.57	0.31	97.9	188.28	-7.33	221.75	-8.03	201.05	-5.98	113.72	316.25
2196.46	60.45	237.42	0.62	97.35	188.93	-7.65	222.73	-8.17	201.59	-5.93	113.6	317.33
2218.17	60.15	237.95	0.84	97.13	190.11	-7.99	223.83	-8.16	203.15	-5.54	113.12	317.91
2239.89	59.78	238.17	0.83	97.16	192.3	-8	225.09	-8.25	205.4	-5.29	112.35	318.71
2261.61	59.53	238.39	0.54	97.17	194.9	-7.74	226.16	-8.56	207.38	-5.35	111.85	320.34
2283.33	59.32	238.89	0.05	96.98	197.07	-7.58	226.84	-8.95	208.92	-5.47	111.62	322.6
2305.04	59.06	239.66	-0.38	96.63	198.62	-7.64	227.41	-9.14	210.24	-5.39	111.09	324.5
2326.76	58.73	240.46	-0.51	96.14	199.93	-7.67	228.03	-9.24	211.42	-4.94	110.31	325.5
2348.48	58.64	241.32	-0.24	95.31	201.56	-7.54	228.6	-9.45	212.71	-4.11	109.97	326.14
2370.2	59.28	242.52	0.01	94.4	203.73	-7.37	229.03	-9.75	214.35	-3.4	110.38	327.11
2391.91	60.54	243.84	-0.16	94.3	206.22	-7.18	229.69	-9.9	215.07	-3.32	111.11	328.64
2413.63	61.46	244.6	-0.28	95.19	208.45	-6.87	230.85	-10.05	215.79	-3.6	111.57	330.56
2435.35	61.26	244.89	0.25	95.9	209.99	-6.45	232.19	-10.3	216.53	-3.65	111.54	332.41
2457.07	60.2	245.43	1.08	95.58	211.03	-6.12	233.33	-10.58	217.09	-3.32	111.26	333.78
2478.78	59.18	246.51	1.55	95	212.27	-6.07	234.35	-10.86	218.33	-2.94	111.07	334.86
2500.5	58.68	247.77	1.57	95.11	214.18	-6.21	235.48	-10.84	220.29	-2.87	111.21	336.15
2522.22	58.37	248.74	1.45	95.37	216.57	-6.02	236.73	-10.47	222.28	-3.14	111.57	337.69
2543.93	58.09	249.06	1.53	94.96	218.57	-5.19	237.99	-10.38	223.55	-3.45	111.51	338.88
2565.65	58.33	248.97	1.8	94.14	219.79	-4.33	239.31	-10.84	224.14	-3.64	110.52	339.01
2587.37	59.18	249.27	1.91	93.29	220.81	-4.2	240.73	-11.39	224.81	-3.84	109.1	338.23
2609.09	59.87	250.27	1.89	92.34	222.01	-4.55	242.11	-11.69	226.2	-4.29	108.19	337.74
2630.8	59.88	251.29	2.29	91.55	223.25	-4.53	243.23	-11.84	228.36	-5.04	107.85	338.6
2652.52	59.35	251.52	3.33	91.17	224.28	-4.06	243.97	-12.04	230.72	-5.78	107.51	340.48
2674.24	58.74	251.15	4.71	90.65	224.92	-3.78	244.22	-12.28	232.53	-6.05	107.09	342.18
2695.96	58.63	251.06	5.95	89.63	225.28	-4.01	244.25	-12.26	233.69	-5.78	106.74	343.11
2717.67	59.25	251.5	6.76	88.63	225.89	-4.54	244.28	-11.89	234.86	-5.45	106.23	343.59
2739.39	60.25	251.78	7.11	88.12	227.11	-5.15	244.61	-11.49	236.36	-5.23	105.42	344.08
2761.11	60.93	251.58	7.09	87.99	228.4	-5.62	244.88	-11.38	237.6	-5.01	104.65	344.5
2782.83	60.74	251.56	6.97	87.91	229.07	-5.63	244.42	-11.62	238.35	-5.07	104.11	344.75
2804.54	59.96	252.28	7.1	87.72	229.9	-5.3	243.71	-11.97	239.36	-5.51	103.52	345.05
2826.26	59.41	253.31	7.6	87.56	231.96	-5.16	243.82	-12.12	241	-5.68	102.55	345.55
2847.98	59.35	254.05	8.09	87.7	234.6	-5.33	244.8	-11.95	242.58	-5.27	101.24	346.1
2869.7	59.27	254.44	8.1	88.05	236.61	-5.36	245.82	-11.74	243.39	-4.92	100.16	346.35
2891.41	58.95	254.69	7.93	88.22	237.78	-4.94	246.69	-11.85	243.65	-5.3	99.9	346.15
2913.13	58.85	254.8	8.14	87.95	238.55	-4.17	247.97	-12.28	244.16	-6.25	100.27	346.09
2934.85	59.22	254.6	8.23	87.32	239.75	-3.34	249.6	-12.71	245.22	-7.09	100.65	347.03
2956.57	59.58	254.26	7.39	86.65	242.05	-2.86	250.76	-13.07	246.15	-7.31	100.73	348.9
2978.28	59.28	254.43	6.25	86.11	244.53	-2.98	250.93	-13.51	246.44	-6.9	100.56	350.9
3000	58.41	255.2	6.04	85.53	245.75	-3.4	250.56	-13.86	246.62	-6.19	100.08	352.33
3001	57.52	255.76	6.6	84.84	245.97	-3.6	250.59	-13.88	247.35	-5.55	99.27	352.84
3029.54	57.03	256	7.06	84.3	246.54	-3.51	251.32	-13.89	248.66	-5.16	98.44	352.98
3058.09	56.97	256.56	7.17	83.95	247.76	-3.4	252.29	-14.31	250.01	-5.03	97.94	353.89
3086.63	57.06	257.11	7.09	83.57	249.21	-3.52	253.17	-15.05	250.98	-5.11	97.72	355.59
3115.17	57.15	256.55	6.73	83.19	250.9	-3.79	253.67	-15.67	251.93	-5.23	97.3	356.92
3143.71	57.26	255.04	6.06	82.96	252.5	-3.75	253.33	-15.86	253.71	-5.23	96.35	357.38
3172.26	57.34	253.99	5.44	82.72	253.08	-3.24	252.4	-15.68	256.37	-5.09	95.18	357.57
3200.8	57.22	254.24	5.11	82.4	252.92	-2.63	252.03	-15.47	258.78	-4.95	94.03	358.27
3229.34	56.84	255.04	4.79	82.33	253.59	-2.28	252.86	-15.53	260.2	-4.91	92.61	359.8
3257.89	56.57	254.95	4.23	82.63	255.34	-2.08	254.58	-15.98	261.07	-4.9	91.04	361.49
3286.43	56.78	253.68	3.74	82.75	256.81	-1.94	256.47	-16.7	261.81	-4.72	90	362.04
3314.97	57.2	252.68	3.43	82.26	257.55	-1.81	257.75	-17.47	262.31	-4.36	89.58	361.2
3343.51	57.32	253.22	2.8	81.3	258.22	-1.5	258.08	-18.16	262.78	-3.91	89.3	360.29
3372.06	57.07	254.58	1.61	80.19	258.88	-1.2	257.96	-18.84	263.73	-3.65	88.94	360.36
3400.6	56.79	255.16	0.31	79.69	259.18	-1.06	258.05	-19.52	265.15	-3.78	88.52	360.82
3429.14	56.71	254.7	-0.59	79.18	259.51	-1.27	258.4	-20.04	266.45	-3.9	87.83	360.95
3457.69	56.63	254.25	-1.01	78.52	260.64	-1.71	258.63	-20.12	267.36	-4.28	86.79	361.11
3486.23	56.27	254.32	-1.27	78.19	262.81	-1.96	258.68	-19.85	268.15	-4.12	85.76	361.78
3514.77	55.76	254.66	-1.68	77.95	265.57	-1.97	258.79	-19.87	269.12	-3.46	85.21	362.69
3543.31	55.37	255.21	-2.02	77.68	268.14	-1.96	259.16	-20.54	270.25	-2.72	85.08	363.6
3571.86	55.13	255.96	-1.91	77.37	269.86	-1.78	259.88	-21.44	271.09	-2.21	84.66	364.75
3600.4	54.93	256.51	-1.36	77.05	270.61	-1.31	260.9	-22.04	271.31	-2.13	83.67	366.08
3628.94	54.8	256.31	-0.87	76.89	270.8	-0.89	261.79	-22.36	271.45	-2.42	82.85	366.74
3657.49	54.96	255.48	-1.03	76.82	271.08	-0.87	261.89	-22.66	272.28	-2.73	82.68	366.07
3686.03	55.18	254.95	-1.85	76.52	272.04	-1.06	260.97	-22.91	273.72	-2.73	82.57	364.69
3714.57	54.96	255.26	-2.77	75.88	273.85	-0.86	259.67	-22.97	275.36	-2.31	81.96	363.91
3743.11	54.49	255.98	-3.32	75.12	276.02	0.03	258.84	-23.06	277.13	-1.77	81.16	363.98
3771.66	54.32	256.5	-3.4	74.54	277.56	1.13	258.58	-23.48	278.81	-1.65	80.46	364.03
3800.2	54.36	256.38	-2.96	74.15	277.85	1.76	258.51	-23.92	280.14	-1.97	79.51	363.78
3828.74	54.24	255.36	-2.24	73.75	277.51	1.87	258.67	-24.1	281.41	-2.35	78.12	363.72
3857.29	53.79	254.02	-1.94	73.34	277.86	1.68	259.19	-24.18	283	-2.55	76.62	363.86
3885.83	52.97	253.36	-2.31	72.92	279.53	1.26	259.7	-24.47	284.43	-2.67	75.28	363.86
3914.37	51.86	253.58	-2.65	72.22	281.95	0.84	259.53	-25.02	284.6	-2.7	74.16	363.75
3942.91	50.85	253.88	-2.4	71.3	284.3	0.81	258.44	-25.51	283.38	-2.54	73.47	363.74
3971.46	50.5	253.54	-2.04	70.59	286.14	1.26	257.1	-25.52	282.82	-2.37	73.46	363.75
4000	50.8	252.78	-1.68	70.21	287.13	1.79	256.47	-25.53	282.25	-2.31	73.44	363.36
4001	50.91	252.23	-0.33	69.96	287.07	1.87	256.63	-25.25	282.63	-2.16	73.65	362.04
4025.37	50.31	251.92	2.04	69.86	286.58	1.48	256.6	-25.23	284.18	-1.85	73.19	359.96
4049.73	49.56	251.44	4.97	69.75	286.74	1	255.83	-25.73	285.93	-1.47	71.87	358.15
4074.1	49.38	250.72	7.44	69.09	287.85	0.64	254.84	-26.66	287.52	-1.13	70.34	357.04
4098.46	49.49	249.97	9.11	67.89	289.26	0.49	254.1	-27.55	288.71	-0.92	69.18	356.06
4122.83	49.11	249.06	10.29	66.76	290.31	0.61	253.71	-28.04	289.34	-0.98	68.45	354.99
4147.2	48.16	247.63	11.3	65.89	290.92	1.01	253.6	-28.25	289.6	-1.28	67.91	354.24
4171.56	47.2	245.91	12.07	65.1	291.22	1.4	253.42	-28.35	289.43	-1.59	67.2	353.82
4195.93	46.58	244.47	12.12	64.6	291.37	1.45	253.07	-28.31	288.73	-1.74	66.14	353.42
4220.29	46.08	243.16	11.59	64.44	291.81	1.34	252.73	-28.33	288.26	-1.77	64.93	352.81
4244.66	45.67	241.87	11.47	64.13	292.67	1.54	251.72	-28.68	288.73	-1.77	64.04	351.95
4269.02	45.76	241.07	12.28	63.54	293.27	1.76	250.95	-29.2	289.49	-1.75	63.69	350.95
4293.39	46.22	240.87	13.5	63.13	292.93	1.37	250.69	-29.61	289.65	-1.66	63.4	349.78
4317.76	46.14	241.01	14.52	62.97	291.82	0.83	250.72	-29.9	289.68	-1.41	62.42	348.17
4342.12	45.45	241.2	15.36	62.41	291.15	1.11	250.59	-30.14	290.62	-1.02	60.84	347.1
4366.49	45.15	240.53	16.18	61.29	290.47	2.11	249.89	-30.36	292.18	-0.65	59.53	346.02
4390.85	45.42	238.38	16.7	60.17	289.63	2.88	248.81	-30.69	293.15	-0.57	58.84	343.8
4415.22	45.28	235.75	16.71	59.56	290.15	2.89	247.92	-31.25	293.04	-0.89	58.31	342.38
4439.59	44.45	233.99	16.65	59.43	291.73	2.39	246.97	-31.81	292.28	-1.38	57.52	341.91
4463.95	43.61	232.88	17.05	59.46	292.96	1.94	245.11	-32.07	291.39	-1.68	56.38	341.63
4488.32	43.01	231.71	17.61	59.36	293.29	1.88	242.41	-31.84	290.75	-1.55	55.05	340.91
4512.68	42.45	230.65	17.78	59.15	293.36	2.18	240.04	-31.13	290.51	-1.21	53.97	339.67
4537.05	41.85	229.84	17.79	58.82	293.48	2.7	238.93	-30.32	290.7	-1.05	53.4	337.96
4561.41	41.15	228.62	17.93	58.24	293.17	3.17	238.74	-30	291.53	-1.14	52.96	336.09
4585.78	40.37	226.57	17.95	57.58	292.3	3.24	238.27	-30.27	293.26	-1.17	52.21	334.59
4610.15	39.98	224.23	17.79	57.04	291.74	2.93	236.8	-30.82	295.47	-1.11	51.32	333.69
4634.51	40.18	222.33	17.7	56.49	292.11	2.48	234.6	-31.34	296.97	-1.29	50.76	332.84
4658.88	40.51	220.87	17.67	55.89	292.9	2	232.32	-31.81	297.11	-1.76	50.39	331.5
4683.24	40.52	219.58	17.8	55.37	293.21	1.61	230.59	-32.46	296.38	-2.18	49.56	329.66
4707.61	40.07	218.61	18.25	54.79	292.88	1.53	229.6	-33.14	295.33	-2.33	48	327.31
4731.98	39.1	218.19	18.72	54.07	292.59	1.7	228.73	-33.49	294.1	-2.13	46.14	324.32
4756.34	37.95	218.07	18.71	53.36	292.92	1.8	227.34	-33.54	293.17	-1.69	44.75	321.14
4780.71	37.23	217.47	18.37	52.62	293.57	1.74	225.81	-33.43	293.22	-1.45	44.08	318.79
4805.07	37.27	215.47	18.31	51.73	294.06	1.72	224.58	-33.27	293.94	-1.58	43.66	317.54
4829.44	37.76	212.32	18.59	50.83	294.48	1.74	223.3	-33.32	294.55	-1.68	43.23	316.76
4853.8	37.99	209.56	18.76	50.27	295	1.62	221.64	-33.67	294.88	-1.54	42.98	315.62
4878.17	37.74	208.03	18.67	50.31	295.13	1.4	219.78	-33.92	294.93	-1.37	42.76	313.7
4902.54	37.26	207.23	18.56	50.8	294.38	1.2	218.13	-33.79	294.38	-1.38	42.15	311.23
4926.9	35.47	206.51	18.66	50.96	293.24	1.12	216.97	-33.56	293.29	-1.44	41.28	308.75
4951.27	34.54	205.58	18.82	50.14	292.58	1.37	216.02	-33.63	292.02	-1.35	40.61	306.5
4975.63	34.07	204.25	18.8	48.79	292.51	1.89	214.77	-33.77	290.66	-1.27	40.21	304.54
5000	33.97	202.56	18.9	47.93	292.48	2.25	213.43	-33.68	289.46	-1.3	39.68	302.87
5001	33.99	200.8	19.42	47.91	292.17	2.2	212.4	-33.6	289.01	-1.17	38.77	301.22
5061.58	33.77	199.03	19.83	48.23	291.62	1.95	211.43	-33.73	289.32	-1.11	37.73	299.36
5122.15	33.24	197.13	19.56	48.31	290.87	1.88	210.19	-33.86	289.79	-1.62	36.98	297.45
5182.73	32.78	195.38	19.09	47.74	289.92	2.05	208.83	-33.77	289.9	-2.35	36.6	295.63
5243.3	32.46	194.21	19.11	46.56	288.9	2.11	207.27	-33.51	289.38	-2.49	36.09	293.61
5303.88	31.88	193.23	19.54	45.56	287.83	1.94	205.01	-33.34	288.32	-1.93	35.06	291.4
5364.45	31.27	191.62	19.94	45.27	286.72	1.77	202.13	-33.61	287.2	-1.14	33.97	289.46
5425.03	31.11	189.04	20.09	45.13	285.97	1.15	199.71	-34.19	286.48	-0.5	33.27	287.71
5485.61	31.09	185.76	19.99	44.59	285.83	0.52	198.57	-34.43	286.26	-0.05	32.6	285.43
5546.18	30.58	182.54	20.07	44.07	286.19	0.31	198.1	-34.24	286.1	0.19	31.57	282.65
5606.76	29.7	180.17	20.55	43.96	286.76	0.85	197.04	-34.33	285.32	-0.09	30.47	280.2
5667.33	29.17	178.72	20.97	43.96	287.07	1.62	195.31	-34.87	283.92	-1.12	29.71	278.43
5727.91	29.03	177.63	21.02	43.64	286.98	1.56	193.72	-35	282.81	-2.35	29.15	276.75
5788.48	28.61	176.36	20.97	43.1	286.7	0.83	192.14	-34.44	282.76	-2.9	28.48	274.48
5849.06	27.69	174.82	20.97	42.77	286.28	0.58	189.84	-34.03	283.5	-2.74	27.7	272.08
5909.64	26.76	173.21	20.7	42.72	285.72	1.08	187.02	-34.38	284.04	-2.5	27.09	270.3
5970.21	26.36	171.69	20.15	42.58	285.25	1.52	184.44	-35.15	283.76	-2.49	26.87	268.88
6030.79	26.42	169.99	19.89	42.07	284.97	1.55	182.42	-35.64	282.89	-2.67	26.89	267.28
6091.36	26.29	167.71	20.11	41.52	284.67	1.72	180.81	-35.6	282.09	-2.91	26.7	265.57
6151.94	25.59	165.15	20.5	41.39	284.17	2.24	179.58	-35.46	281.87	-2.93	26.13	263.83
6212.52	24.81	163.04	20.77	41.51	283.49	2.49	178.85	-35.32	281.65	-2.87	25.35	262.22
6273.09	24.59	161.56	20.75	41.4	282.83	2.12	178.11	-35.09	281.4	-2.99	24.49	260.87
6333.67	24.96	160.26	20.44	41.02	282.38	1.52	176.54	-34.92	281.28	-2.98	23.54	259.37
6394.24	25.45	158.66	20.01	40.61	281.9	1.31	174.32	-34.87	281.25	-2.33	22.7	257.27
6454.82	25.48	156.52	19.7	40.28	280.93	1.73	172.32	-35.01	280.97	-1.6	22.34	254.67
6515.39	25.01	154.31	19.67	40.13	279.42	2.45	171.5	-35.22	280.3	-1.8	22.37	251.78
6575.97	24.51	152.88	19.81	40.27	277.93	2.75	170.68	-35.24	279.72	-2.81	22.06	248.75
6636.55	24.2	152.11	19.91	40.45	277.18	2.39	169.2	-35.07	279.7	-3.5	20.98	245.93
6697.12	23.84	150.94	20	40.36	277.23	1.81	167.99	-34.86	280.06	-3.34	19.69	243.83
6757.7	23.27	148.87	20.27	40.07	277.66	1.41	166.87	-34.68	280.11	-2.79	18.89	242.39
6818.27	22.59	146.48	20.69	39.89	278.25	1.22	165.12	-34.75	279.3	-2.38	18.6	240.95
6878.85	21.82	144.23	21.21	39.73	278.95	1.25	162.62	-35.24	277.92	-2.27	18.29	238.95
6939.42	21.07	141.79	21.66	39.17	279.44	1.53	160.04	-35.87	276.88	-2.32	17.62	236.47
7000	20.62	138.96	21.6	38.21	279.25	1.91	157.83	-36.32	276.39	-2.33	16.87	233.92
7001	20.59	136.31	20.76	37.41	278.26	2.07	155.97	-36.6	275.91	-2.3	16.59	231.68
7050.16	20.74	134.39	19.62	36.98	276.9	1.96	154.55	-36.55	275.21	-2.28	16.68	230.05
7099.33	20.73	133.05	19.05	36.68	275.95	1.91	153.56	-36	274.58	-2.34	16.56	229.29
7148.49	20.35	131.84	19.31	36.41	275.71	2.12	152.91	-35.14	274.19	-2.56	16.12	228.94
7197.66	19.85	130.5	19.86	36.36	275.82	2.34	152.69	-34.58	274.08	-2.81	15.77	227.98
7246.82	19.71	128.66	20.12	36.54	275.87	2.29	152.77	-34.67	274.33	-2.81	15.63	225.96
7295.98	20.07	126.15	20.13	36.65	275.83	1.87	152.5	-35.19	274.74	-2.45	15.5	223.42
7345.15	20.55	123.71	20.29	36.55	275.7	1.08	151.71	-35.77	274.77	-1.88	15.11	220.68
7394.31	20.74	122.34	20.65	36.42	275.36	0.34	150.86	-36.14	273.98	-1.58	14.19	217.92
7443.48	20.64	121.84	20.81	36.31	274.72	0.44	150.1	-36.14	272.6	-1.94	12.74	215.81
7492.64	20.58	121.43	20.37	36.2	273.92	1.41	148.94	-35.96	271.59	-2.61	11.35	214.75
7541.8	20.46	120.98	19.6	36.19	273.21	2.41	147.19	-35.9	271.43	-3	10.76	214.05
7590.97	19.82	120.4	19.25	36.42	272.58	2.75	145.43	-35.99	271.88	-3.14	10.89	212.86
7640.13	18.82	119.25	19.77	36.81	271.74	2.46	144.34	-35.91	272.76	-3.29	10.97	211.06
7689.29	18.16	117.53	20.71	36.91	270.69	2.04	143.66	-35.57	273.65	-3.31	10.64	209.19
7738.46	18.08	115.75	21.35	36.35	270.2	1.99	142.51	-35.41	273.68	-2.95	10.27	207.89
7787.62	18.2	114.1	21.48	35.36	270.62	2.21	140.59	-35.87	272.87	-2.43	10.16	207.1
7836.79	18	112.39	21.39	34.51	271.4	2.29	138.6	-36.64	272.17	-2.21	10.11	206.01
7885.95	17.16	110.61	21.41	33.94	272.03	2.26	137.26	-37	271.62	-2.43	9.82	204.4
7935.11	16.05	108.91	21.59	33.52	272.14	2.2	136.36	-36.91	270.48	-2.86	9.26	202.84
7984.28	15.52	107.38	21.77	33.29	271.36	1.89	135.15	-36.93	269.06	-3.27	8.71	201.42
8033.44	15.84	106.18	21.85	33.38	270.16	1.51	133.4	-37.16	268.65	-3.38	8.51	199.81
8082.61	16.48	105.43	22.13	33.46	269.5	1.55	131.53	-37.21	269.67	-3.5	8.56	198.12
8131.77	16.86	104.79	22.65	34.01	269.55	1.89	129.91	-37.06	270.93	-3.5	8.45	196.42
8180.93	16.81	103.76	22.81	34.56	269.77	2.16	128.56	-36.78	271.11	-3.28	8.14	194.51
8230.1	16.4	102.42	22.4	34.78	269.66	2.21	127.55	-36.18	270.2	-2.91	7.86	192.73
8279.26	15.73	101.2	21.94	34.74	268.9	2.05	126.85	-35.45	269.28	-2.41	7.67	191.5
8328.43	14.87	100.11	21.69	34.68	267.51	1.82	126.16	-35.31	269	-1.69	7.61	190.52
8377.59	14	98.97	21.67	34.5	266.04	1.69	125.3	-35.91	268.98	-0.91	7.55	189.25
8426.75	13.47	97.97	22.05	34.28	265.15	1.79	124.3	-36.65	268.64	-0.44	7.44	187.66
8475.92	13.51	97.07	22.79	34.32	265.11	2.23	123.13	-37.17	268.19	-0.41	7.35	186.25
8525.08	13.84	95.94	23.46	34.55	265.87	3.07	121.97	-37.55	268.16	-0.62	7.45	185.4
8574.25	13.71	94.83	23.63	34.67	267.26	3.99	121.18	-37.87	268.22	-0.9	7.71	184.44
8623.41	12.71	94.23	23.25	34.78	267.98	4.43	120.43	-38.06	267.72	-1.07	7.73	183.48
8672.57	11.37	93.99	22.5	34.9	268.69	4.17	119.09	-37.88	266.88	-0.96	7.25	182.52
8721.74	10.62	93.48	21.48	34.63	269.5	3.54	117.24	-37.09	266.41	-0.59	6.67	179.85
8770.9	10.78	92.32	20.41	34	269.71	3.19	115.43	-35.99	266.53	-0.19	6.58	177.31
8820.07	11.42	90.79	19.85	33.76	269.52	3.48	113.85	-35.33	267	-0.16	6.88	175.31
8869.23	11.9	89.12	20.05	34.18	268.79	4.2	112.34	-35.54	267.64	-0.6	6.91	173.62
8918.39	11.79	87.31	20.51	34.64	267.51	4.75	110.56	-36.13	268.39	-1.05	6.43	171.71
8967.56	11.2	85.77	20.68	34.81	266.2	4.85	108.73	-36.33	269.16	-1.12	5.91	169.43
9016.72	10.65	84.84	20.56	35.04	265.31	4.69	107.72	-36.06	269.94	-0.98	5.8	167.26
9065.88	10.45	83.75	20.31	35.46	264.92	4.63	107.51	-35.64	270.6	-0.73	5.91	165.62
9115.05	10.54	81.54	20.03	35.49	264.92	4.84	107.09	-35.29	270.57	-0.24	5.89	164.52
9164.21	10.87	78.82	19.84	34.73	265.14	4.99	106.12	-35.06	269.51	0.26	5.71	163.84
9213.38	11.26	76.98	19.77	33.81	265.44	5.15	105.02	-34.97	267.83	0.37	5.67	163.27
9262.54	11.43	76.3	19.5	33.63	265.67	5.29	103.8	-34.99	266.26	0.18	5.87	162.22
9311.71	11.24	76.09	19.04	34.28	265.59	5.21	102.56	-35.12	265.3	0.06	5.97	160.79
9360.87	10.77	75.82	18.84	35.07	265.02	5	101.71	-35.21	265.29	-0.09	5.61	159.51
9410.03	10.27	75.59	18.85	35.32	264.32	4.68	100.96	-35.3	265.27	-0.48	5.19	158.24
9459.2	9.9	75.37	18.65	34.72	264.46	4.42	100.35	-35.43	265.96	-0.78	5.08	156.57
9508.36	9.6	74.83	18.48	33.58	265.65	4.27	99.75	-35.62	266.59	-0.71	5.02	154.82
9557.52	9.32	73.77	18.77	32.68	266.54	4.09	98.41	-35.84	266.46	-0.6	4.95	153.46
9606.69	8.94	72.36	19.25	32.58	266.26	3.92	97.47	-35.65	265.81	-0.66	5.07	152.45
9655.85	8.44	71.03	19.38	33.05	265.81	3.86	96.72	-34.92	265.49	-0.71	5.23	151.64
9705.02	8.08	70.28	18.83	33.61	265.98	3.8	96.01	-34.33	265.87	-0.64	5.15	150.95
9754.18	8.11	70.16	18.02	34.12	266.01	3.6	95.74	-34.54	266.51	-0.6	4.87	150.22
9803.34	8.53	69.93	17.81	34.44	265.39	3.43	95.84	-35.4	267.21	-0.66	4.52	149.25
9852.51	9.13	68.79	18.26	34.31	264.76	3.62	95.59	-36.16	268.07	-0.8	4.09	148
9901.67	9.41	66.85	18.58	33.81	264.45	4.04	94.74	-36.29	268.85	-0.84	3.53	146.61
9950.84	9.03	64.93	18.34	33.32	264.03	4.07	93.37	-36.01	269.21	-0.6	2.94	145.24
10000	8.28	63.51	18.02	33.05	263.72	3.51	91.42	-35.74	268.86	-0.18	2.69	143.97
10001	7.63	62.47	18.07	32.89	264.07	2.95	89.32	-35.58	267.56	0.07	2.9	142.88
10082.29	7.14	61.64	18.33	32.72	264.49	2.9	87.93	-35.65	265.7	0.01	3.21	141.85
10163.58	6.83	61.12	18.38	32.62	264.3	3.14	87.37	-36.02	263.89	-0.16	3.43	140.63
10244.88	6.94	61.08	18.07	32.68	264.21	3.19	86.83	-36.52	262.36	-0.42	3.62	139.13
10326.17	7.59	61.49	17.51	32.77	264.96	3.19	85.59	-36.93	261.53	-0.95	3.65	137.62
10407.46	8.53	62.08	16.82	32.87	265.92	3.66	83.91	-37.16	261.84	-1.47	3.33	136.45
10488.76	9.23	62.49	16.26	33.09	266.06	4.49	82.7	-37.3	262.53	-1.5	2.77	135.37
10570.05	9.25	62.35	16.08	33.32	265.25	4.99	82.47	-37.45	262.47	-1.23	2.41	133.7
10651.34	8.65	61.49	16.11	33.42	264.06	4.94	82.47	-37.34	262.23	-1.15	2.63	131.56
10732.63	8.01	60.04	15.99	33.39	263.2	4.87	81.86	-36.82	263.2	-1.2	3.3	130
10813.93	7.65	58.21	15.66	33.24	263.06	5.2	80.91	-36.25	265.13	-1.12	3.88	129.56
10895.22	7.22	56.34	15.43	33.03	263.42	5.59	80.18	-36.08	266.42	-1.04	3.99	129.72
10976.51	6.15	54.9	15.46	32.86	263.8	5.34	79.52	-36.26	266.17	-1.02	3.73	129.83
11057.8	4.81	54.15	15.56	32.87	263.96	4.46	78.46	-36.42	264.92	-0.8	3.39	129.74
11139.1	4.28	53.98	15.5	33.11	263.65	3.76	76.91	-36.47	263.78	-0.22	3.06	129.27
11220.39	4.86	54.06	15.25	33.36	262.59	3.79	75.51	-36.62	262.99	0.61	2.61	128.11
11301.68	5.75	53.83	14.72	33.39	261.02	4.33	74.85	-36.82	262.02	1.35	2.02	126.38
11382.98	6.2	52.91	14.02	33.31	259.42	4.75	74.56	-36.78	260.88	1.44	1.56	124.62
11464.27	6	51.66	13.71	33.3	258	4.83	73.79	-36.55	260.14	0.8	1.52	123.18
11545.56	5.45	50.61	14.15	33.31	257.22	4.8	72.56	-36.48	260.05	0.12	1.75	121.91
11626.85	5.21	49.6	14.98	33.18	257.65	4.85	71.45	-36.47	260.05	-0.13	1.97	120.42
11708.15	5.59	48.32	15.46	32.93	259.25	5.04	70.64	-36.29	259.4	-0.17	2.15	118.62
11789.44	6.24	47.18	15.25	32.57	261.11	5.36	69.9	-36.14	258.21	-0.22	2.31	117.09
11870.73	6.63	46.51	14.62	32.05	262.36	5.58	69.22	-36.28	257.47	-0.31	2.28	116.26
11952.02	6.52	46.03	13.97	31.65	262.96	5.54	68.56	-36.58	257.83	-0.7	1.95	115.67
12033.32	6.13	45.76	13.43	31.8	263.29	5.51	67.58	-36.61	258.94	-1.28	1.42	114.66
12114.61	5.62	46.03	13.11	32.32	263.46	5.73	66.08	-36.17	260.13	-1.42	0.87	113.3
12195.9	5.04	46.47	12.98	32.56	263.15	6.09	64.36	-35.74	261.16	-1.01	0.56	111.94
12277.2	4.74	46.45	12.7	32.42	262.09	6.5	62.61	-35.76	261.85	-0.68	0.66	110.69
12358.49	4.85	45.99	12.23	32.33	260.82	6.81	60.92	-36.11	261.66	-0.82	1.14	109.66
12439.78	4.96	45.41	11.97	32.52	260.14	6.72	59.61	-36.49	260.56	-1.24	1.88	108.8
12521.07	4.9	44.74	12.11	32.59	260.01	6.39	58.74	-36.76	259.24	-1.66	2.48	107.8
12602.37	5.08	43.93	12.3	32.26	260.23	6.31	58.19	-36.81	258.12	-1.94	2.45	106.71
12683.66	5.66	43.3	12.24	31.9	260.91	6.22	58.1	-36.62	257.04	-1.87	1.98	105.96
12764.95	5.88	42.94	12.16	32.09	261.81	5.66	58.29	-36.39	256.2	-1.17	1.87	105.52
12846.24	5.22	42.6	12.37	32.84	262.5	5.19	58.21	-36.55	255.74	0.04	2.29	104.79
12927.54	4.46	42.56	12.71	33.56	262.99	5.49	57.73	-37.26	255.12	0.96	2.45	103.37
13008.83	4.46	43.09	12.81	33.85	263.35	6.04	57.23	-38.07	253.86	1.09	1.81	101.43
13090.12	4.97	43.59	12.61	33.78	263.11	6.16	57.06	-38.47	252.31	0.76	0.94	99.51
13171.42	5.38	43.36	12.47	33.42	261.88	6.1	56.98	-38.38	251.07	0.48	0.63	98.17
13252.71	5.63	42.47	12.52	32.79	260.07	5.95	56.4	-38.07	250.33	0.36	0.86	97.55
13334	5.96	41.47	12.49	32.35	258.7	5.35	55.32	-37.77	249.97	0.37	1.12	97.5
13415.29	6.13	40.8	12.24	32.5	258.35	4.65	54.39	-37.52	250	0.52	1.05	97.95
13496.58	5.6	40.53	11.83	32.85	258.53	4.53	53.84	-37.35	250.48	0.68	0.68	98.36
13577.88	4.53	40.49	11.29	32.88	258.45	5	53.37	-37.28	251.26	0.77	0.21	97.88
13659.17	3.78	40.33	10.76	32.74	258.14	5.55	52.81	-37.26	251.76	0.82	-0.07	96.63
13740.46	3.53	39.48	10.59	32.76	258.05	5.66	52.25	-37.17	251.33	0.77	0.04	95.38
13821.76	3.13	37.57	10.79	32.95	258.66	5.22	51.69	-36.94	249.95	0.6	0.67	94.22
13903.05	2.48	35.57	11	33.19	260.16	4.71	51.31	-36.68	248.34	0.5	1.69	92.88
13984.34	2.59	35.03	10.99	33.44	261.82	4.54	50.94	-36.67	247.17	0.67	2.66	91.51
14065.63	3.91	36.04	10.75	33.45	262.5	4.57	49.92	-36.81	246.88	1.08	3.32	90.46
14146.93	5.39	37.23	10.3	33.09	261.85	4.57	48.96	-36.95	246.59	1.41	3.71	89.79
14228.22	5.84	37.45	9.87	32.63	260.3	4.57	48.36	-37.18	246.42	1.44	3.69	89.26
14309.51	5.14	36.56	9.87	32.48	258.45	4.6	47.94	-37.12	246.42	1.41	3.12	88.73
14390.8	4.03	35.02	10.26	32.68	256.49	4.66	47.27	-37	246.41	1.63	2.45	88.22
14472.1	3.25	33.52	10.4	32.85	254.65	4.71	46.35	-36.93	246.28	1.95	2.29	87.76
14553.39	2.92	32.63	9.84	32.77	253.5	5.12	45.52	-36.67	246.02	2.12	2.53	87.42
14634.68	3	32.35	8.92	32.73	253.37	5.78	44.94	-36.34	245.58	2.26	2.59	87.13
14715.98	3.64	32.26	8.31	32.93	253.81	6.14	44.52	-36.54	244.82	2.34	2.19	86.85
14797.27	4.56	32.13	8.25	32.96	254.24	5.81	44.26	-37.09	243.49	2.06	1.49	86.6
14878.56	4.95	32.12	8.62	32.64	254.75	5	44.17	-37.05	241.86	1.47	0.94	85.97
14959.85	4.5	32.07	9.09	32.53	255.58	4.19	44.09	-36.29	240.6	0.92	0.82	84.47
15041.15	3.68	31.64	9.13	32.85	256.4	3.75	43.98	-35.73	239.77	0.57	1.02	82.37
15122.44	3.01	30.97	8.61	33.16	256.83	3.57	43.85	-35.8	238.9	0.33	1.26	80.43
15203.73	2.71	30.29	8	33.27	257.01	3.18	43.42	-35.99	237.68	0.27	1.2	79.21
15285.02	2.85	29.56	7.83	33.36	257.1	2.69	42.43	-35.96	236.3	0.49	0.92	78.94
15366.32	3.13	29.11	8.16	33.45	257.2	2.6	41.2	-35.97	235.13	0.82	0.92	78.67
15447.61	3.18	29.41	8.61	33.54	257.34	2.82	40.14	-36.16	234.01	0.83	1.42	78.06
15528.9	2.98	30.27	8.82	33.69	257.03	2.98	39.37	-36.39	232.66	0.41	2.09	76.7
15610.2	2.68	31.19	8.91	33.86	256.06	3.04	38.89	-36.63	231.68	0.08	2.47	74.95
15691.49	2.43	31.85	9.17	34.04	254.64	3.12	38.67	-36.91	231.51	0.27	2.35	73.75
15772.78	2.34	32.16	9.35	34.25	253.06	3.08	38.5	-37.12	231.57	0.68	2.14	73.36
15854.07	2.37	32.07	9.2	34.42	251.53	2.76	37.92	-37.22	231.37	0.76	1.93	73.34
15935.37	2.49	31.24	8.84	34.51	250.22	2.44	36.8	-37.26	230.78	0.49	1.63	73.31
16016.66	2.71	29.7	8.49	34.49	249.32	2.36	35.53	-37.26	229.49	0.31	1.71	73.03
16097.95	2.77	28.29	8.08	34.35	248.85	2.56	34.5	-37.31	227.62	0.4	2.1	72.24
16179.24	2.4	27.75	7.63	34.26	248.57	3.11	33.8	-37.33	225.6	0.56	2.67	70.86
16260.54	1.77	27.64	7.46	34.36	248.27	3.85	33.43	-37.18	223.5	0.56	3.29	69.35
16341.83	1.58	27.14	7.95	34.46	248.12	4.41	33.1	-37	221.39	0.56	3.75	68.29
16423.12	2.33	26.34	8.96	34.88	248.24	4.88	32.37	-36.93	219.92	0.53	3.76	67.76
16504.41	3.44	25.97	9.81	35.16	248.31	5.51	31.31	-36.98	219.43	0.75	3.39	67.46
16585.71	3.91	26.07	9.9	35.08	247.87	6.02	30.49	-37.3	219.37	1.32	2.92	67.35
16667	3.66	25.97	9.41	34.96	247.18	6.01	30.13	-37.77	218.98	1.94	2.53	67.56
16748.29	3.11	25.44	8.81	35.13	246.97	5.49	29.93	-37.9	218.08	2.15	2.29	67.9
16829.59	2.47	24.91	8.36	35.25	247.09	4.86	29.81	-37.44	216.9	1.79	2.27	67.97
16910.88	1.96	24.6	8.02	34.9	246.34	4.56	30.01	-36.66	215.7	1.25	2.41	67.56
16992.17	1.71	24.13	7.65	34.13	244.17	4.97	30.56	-36.06	214.62	0.98	2.46	66.87
17073.46	1.69	23.35	6.99	33.36	241.71	5.94	30.94	-35.94	213.97	1.14	2.31	66.14
17154.76	1.96	22.76	5.73	33.17	240.33	6.86	30.4	-36.29	213.73	1.5	2.04	65.42
17236.05	2.5	22.64	3.75	33.65	240.29	7.31	28.78	-36.65	213.22	1.8	1.86	64.61
17317.34	3.1	22.56	1.53	34.21	240.94	7.41	26.84	-36.42	211.88	1.94	1.84	63.66
17398.63	3.36	22.42	-0.12	34.55	241.6	7.32	25.67	-35.74	209.97	1.99	1.86	62.85
17479.93	3.03	22.7	-0.79	34.83	241.6	6.91	25.41	-35.5	208.05	1.98	1.88	62.43
17561.22	2.38	23.3	-0.6	34.81	240.57	6.23	25.13	-36.03	206.36	1.77	2.11	62.21
17642.51	2.02	23.39	-0.07	34.21	238.92	5.69	24.33	-36.69	204.74	1.42	2.41	61.87
17723.8	1.98	22.71	0.27	33.39	237.31	5.6	23.57	-36.87	202.86	1.2	2.19	61.12
17805.1	1.8	21.87	0.46	32.81	235.76	5.76	23.18	-36.72	200.71	1.4	1.48	59.79
17886.39	1.53	21.48	0.79	32.6	233.89	5.81	22.93	-36.65	198.63	2.19	1.01	58.21
17967.68	1.61	21.54	1.08	32.96	231.81	5.51	22.76	-36.65	197.16	3.17	1.06	56.82
18048.98	1.81	21.87	0.99	33.89	230.3	4.97	22.58	-36.42	196.4	3.43	1.14	55.51
18130.27	1.58	22.29	0.66	34.81	229.63	4.51	22.18	-35.88	195.55	2.66	1.03	54.26
18211.56	0.92	22.53	0.49	35.06	229.07	4.34	21.74	-35.39	193.85	1.73	1	53.47
18292.85	0.45	22.53	0.77	34.58	228.1	4.39	21.62	-35.34	191.6	1.35	1.22	53.08
18374.15	0.65	22.5	1.41	33.81	226.98	4.53	21.57	-35.88	189.52	1.42	1.61	52.67
18455.44	1.32	22.42	1.82	33.28	225.92	4.58	21.24	-36.82	187.66	1.64	2	52.16
18536.73	1.71	22.1	1.72	33.31	224.98	4.35	20.82	-37.73	185.76	2.05	2.27	51.66
18618.02	1.42	21.5	1.58	33.72	224.09	3.91	20.61	-38.18	183.82	2.52	2.45	51.22
18699.32	0.87	20.9	1.66	34.05	222.97	3.62	20.46	-38.17	182.09	2.74	2.65	50.82
18780.61	0.62	20.38	1.58	34.04	221.89	3.7	20.31	-38.11	180.84	2.66	2.98	50.33
18861.9	0.6	19.65	1.21	33.95	221.55	4.02	19.37	-38.19	180.29	2.36	3.4	49.63
18943.2	0.49	18.45	0.77	34.1	221.58	4.26	17.89	-38.21	180.35	1.93	3.64	48.76
19024.49	0.35	17.06	0.43	34.52	220.57	4.21	16.64	-37.97	180.45	1.73	3.45	47.99
19105.78	0.51	16.03	0.29	34.84	218	4.11	16.03	-37.46	179.93	2.12	3.17	47.45
19187.07	0.81	15.7	0.43	34.74	215.49	4.33	15.77	-37.2	179.24	2.84	3.22	47
19268.37	0.63	15.98	0.72	34.38	214.77	5.01	15.53	-36.93	178.54	3.29	3.3	46.64
19349.66	-0.05	16.36	0.91	34.14	215.26	5.95	15.3	-36.78	176.31	3.28	2.94	46.31
19430.95	-0.51	16.36	1.02	34.1	215.04	6.75	15.13	-37.02	173.6	3.1	2.51	45.78
19512.24	-0.3	16.08	1.24	34.13	213.7	7.21	15.03	-37.14	171	3.08	2.68	45
19593.54	0.09	15.89	1.46	34.22	212.51	7.46	14.93	-36.8	168.62	3.22	3.21	43.97
19674.83	0.21	15.85	1.35	34.51	212.17	7.6	14.71	-36.38	166.23	3.29	3.23	42.72
19756.12	0.24	15.58	0.92	34.9	211.58	7.43	14.43	-36.34	163.67	3.23	2.67	41.77
19837.41	0.4	14.85	0.48	34.88	209.58	6.93	14.12	-36.44	160.89	3.15	2.08	41.57
19918.71	0.52	14.1	0.29	34.25	206.56	6.62	13.74	-36.22	157.86	3.07	1.56	41.71
20000	0.4	14.07	0.31	33.56	203.6	6.96	13.41	-35.9	154.81	3	1.28	41.58
20080.64	-0.04	14.79	0.22	33.41	201.21	7.73	13.06	-36.03	152.42	3	1.64	41.13
20161.37	-0.64	15.67	-0.17	33.8	199.33	8.26	12.24	-36.68	151.28	3.11	2.35	40.55
20242.1	-0.95	16.09	-0.59	34.31	197.6	8.09	11.07	-37.34	151.05	3.32	2.69	40.12
20322.82	-0.73	15.65	-0.65	34.64	195.66	7.61	10.25	-37.55	150.5	3.58	2.62	39.99
20403.55	-0.28	14.56	-0.32	34.77	193.54	7.14	10	-37.33	148.83	3.83	2.6	39.87
20484.28	0.1	13.72	0.07	34.96	191.7	5.84	9.95	-37.04	146.53	4.04	2.89	39.36
20565	0.35	13.66	0.23	35.26	190.64	4.81	9.9	-36.83	144.58	4.17	3.11	38.61
20645.73	0.39	13.86	0.22	35.6	190.14	4.16	9.97	-36.72	142.94	4.12	2.95	37.95
20726.45	0.31	13.71	0.36	36.05	189.51	3.8	10.09	-36.81	140.7	3.87	2.72	37.42
20807.18	0.36	13.29	0.86	36.64	188.67	3.93	10	-36.94	137.55	3.42	2.77	36.94
20887.9	0.31	13.01	1.43	37.08	188.02	4.52	9.64	-36.86	134.19	2.86	2.97	36.49
20968.63	-0.28	13.1	1.49	37.03	187.5	5.15	9.35	-36.7	131.52	2.5	3.05	35.97
21049.36	-1.64	13.62	1.15	36.49	186.61	5.38	9.31	-36.8	129.77	2.58	2.97	35.25
21130.08	-1.36	14.25	1.04	35.91	185.04	5.27	9.33	-37.26	128.44	3.04	2.82	34.41
21210.81	-0.89	14.28	1.12	35.75	182.82	5.32	9.11	-37.79	127.02	3.57	2.56	33.58
21291.53	-0.7	13.42	0.9	35.87	180.16	5.81	8.75	-38.05	125.61	3.63	2.14	32.73
21372.26	-0.49	12.41	0.5	35.77	177.48	6.4	8.57	-37.72	124.6	2.9	1.59	32.01
21452.98	0.03	12.12	0.11	35.36	175.17	6.54	8.51	-36.79	123.96	1.92	1.06	31.81
21533.71	0.31	12.45	-0.25	34.98	173.06	5.98	8.16	-35.89	123.27	1.53	0.83	31.92
21614.44	-0.2	12.67	-0.24	35.02	170.7	5.17	7.49	-35.82	122.01	1.92	1.09	31.79
21695.16	-1.21	12.46	0.15	35.66	168.2	4.91	6.98	-36.48	119.74	2.77	1.77	31.43
21775.89	-1.89	11.86	0.37	36.59	165.97	5.31	6.92	-37.25	116.58	3.68	2.53	31.12
21856.62	-2.11	11.15	0.2	37.23	163.95	5.66	6.98	-37.86	113.29	4.3	3.05	30.79
21937.34	-2.33	10.71	-0.07	37.29	161.81	5.44	6.67	-38.09	110.48	4.35	3.19	30.22
22018.07	-2.46	10.7	-0.14	36.96	159.49	5.11	5.96	-37.61	108.16	3.78	3.1	29.36
22098.79	-1.99	10.74	0.06	36.51	157.22	5.13	5.29	-36.9	106.21	3.09	2.99	28.44
22179.52	-1.29	10.46	0.35	36.15	155.3	5.16	4.98	-36.81	104.71	2.87	3.15	27.63
22260.24	-1.11	9.86	0.35	36.02	153.94	5.04	5.06	-37.19	103.74	3.03	3.68	26.89
22340.97	-1.32	9.2	0.04	36.16	152.99	5.18	5.33	-37.26	102.99	3.17	4.17	26.33
22421.7	-1.24	8.84	-0.27	36.33	151.88	5.67	5.56	-37.04	101.96	3.21	4.11	26.13
22502.42	-0.96	8.95	-0.32	36.32	150.51	6.04	5.81	-37.13	100.45	3.22	3.61	26.02
22583.15	-1.08	9.36	-0.13	36.4	149.31	6.08	6.14	-37.44	98.49	3.3	3.13	25.49
22663.87	-1.62	9.71	-0.03	36.88	148.26	5.95	6.31	-37.46	96.2	3.41	2.74	24.65
22744.6	-2.02	9.63	-0.19	37.5	146.87	5.86	6.13	-37.19	93.79	3.32	2.19	24.07
22825.33	-2.29	8.96	-0.31	37.73	145.06	5.8	5.72	-37.07	91.54	2.87	1.59	23.81
22906.05	-2.76	7.87	-0.28	37.49	143.13	5.8	5.32	-37.2	89.56	2.36	1.35	23.48
22986.78	-3.34	6.74	-0.37	37.14	142.02	5.94	4.94	-37.33	87.81	2.23	1.56	23.24
23067.5	-3.68	6.07	-0.68	37.11	140.91	6.11	4.71	-37.36	86.17	2.59	1.78	23
23148.23	-3.52	6.1	-0.96	37.45	138	6.15	4.85	-37.35	84.62	3.22	1.65	22.34
23228.96	-2.79	6.47	-1.04	37.77	134.69	6.01	5.23	-37.28	83.22	3.91	1.23	21.41
23309.68	-1.98	6.65	-0.92	37.86	131.82	5.73	5.44	-37.15	81.78	4.61	0.97	20.36
23390.41	-1.82	6.67	-0.72	37.82	129.76	5.48	5.43	-37.07	80.22	5.21	1.28	19.61
23471.13	-2.28	6.75	-0.47	37.62	128.02	5.48	5.32	-37.14	78.66	5.26	2.02	19.3
23551.86	-2.59	6.94	-0.06	37.27	125.95	5.6	5.21	-37.19	76.94	4.46	2.68	19.08
23632.58	-2.37	7.03	0.47	37.12	123.57	5.59	4.68	-37.04	74.92	3.18	3.07	18.57
23713.31	-2.01	6.82	0.73	37.24	121.76	5.5	3.95	-36.75	73.08	2.08	3.29	17.82
23794.04	-2	6.33	0.34	37.38	121.06	5.56	3.43	-36.52	71.69	1.45	3.38	17.16
23874.76	-2.18	5.9	-0.58	37.47	120.84	5.78	3.47	-36.46	70.36	1.17	3.4	16.73
23955.49	-2.14	5.8	-1.55	37.45	120.02	5.95	3.87	-36.61	69.02	1.02	3.28	16.35
24036.21	-1.82	5.92	-2.02	37.18	117.99	6.02	4.09	-36.91	68	1.05	2.86	15.87
24116.94	-1.57	5.85	-1.76	36.8	115.07	6.03	3.9	-37.18	67.16	1.43	2.31	15.32
24197.67	-1.56	5.64	-1.15	36.66	112.32	5.96	3.67	-37.33	65.99	1.96	1.92	14.89
24278.39	-1.64	5.43	-0.94	37	110.35	5.82	3.58	-37.36	65.2	2.26	1.76	14.53
24359.12	-1.75	5.17	-0.73	37.7	108.65	5.79	3.38	-37.4	64.41	2.22	1.6	14.01
24439.84	-2.12	4.78	-0.67	38.3	106.63	5.79	3.05	-37.24	62.66	2.06	1.16	13.33
24520.57	-2.84	4.5	-0.76	38.58	104.4	5.65	2.97	-36.78	60.88	2.12	0.8	12.78
24601.29	-3.48	4.72	-0.72	38.56	102.23	5.57	3.19	-36.38	59.16	2.49	0.87	12.58
24682.02	-3.64	5.41	-0.53	38.18	100.2	5.79	3.18	-36.46	57.61	2.75	1.34	12.55
24762.75	-3.42	5.97	-0.39	37.41	98.2	6.2	2.66	-37	56.3	2.52	1.87	12.46
24843.47	-3.11	6.01	-0.31	36.59	96.19	6.58	2.11	-37.71	55.15	1.94	2.25	12.3
24924.2	-2.91	5.62	-0.23	36.31	94.47	6.72	1.8	-38.28	53.93	1.48	2.34	12.13
25004.92	-3	5.01	-0.37	36.68	93.28	6.61	1.29	-38.31	52.44	1.31	2.01	11.87
25085.65	-3.28	4.38	-0.93	37.16	92.13	6.52	0.46	-37.76	50.51	1.32	1.38	11.46
25166.38	-3.38	4.01	-1.73	37.25	90.39	6.58	-0.04	-37.23	48.19	1.34	0.72	11.01
25247.1	-3.14	3.82	-2.24	37.1	88.33	6.67	0.17	-37.22	46.21	1.31	0.3	10.68
25327.83	-2.85	3.45	-2.08	37.18	86.51	6.61	0.78	-37.36	45.1	1.41	0.27	10.6
25408.55	-2.89	2.86	-1.55	37.38	84.82	6.29	1.49	-37.23	44.29	1.58	0.51	10.75
25489.28	-3.46	2.41	-1.25	37.17	82.9	5.83	2.14	-37.02	42.96	1.52	0.71	10.93
25570.01	-4.36	2.28	-1.17	36.59	81.03	5.49	2.23	-37.16	41.57	1.37	0.85	10.95
25650.73	-5.22	2.36	-0.89	36.16	79.86	5.2	1.61	-37.65	41.24	1.48	1.1	10.72
25731.46	-5.63	2.47	-0.45	35.95	79.15	4.68	1.04	-37.97	41.92	1.6	1.48	10.45
25812.18	-5.52	2.47	-0.4	35.62	77.95	3.93	1.2	-37.86	42.26	1.26	1.83	10.45
25892.91	-5.27	2.27	-1.05	35.42	76.12	3.37	1.45	-37.71	41.4	0.86	2	10.66
25973.63	-5.29	2.1	-1.93	35.21	74.39	3.51	0.95	-37.73	39.73	0.47	1.86	10.6
26054.36	-5.57	2.41	-2.25	35.27	73	4.33	0.05	-37.74	38.03	-0.27	1.32	10.05
26135.09	-5.69	3.13	-2	36.11	71.68	5.14	-0.51	-37.81	36.62	-0.34	0.65	9.44
26215.81	-5.54	3.6	-1.72	37.18	70.19	5.27	-0.81	-38.06	35.48	0.3	0.38	9.16
26296.54	-5.69	3.56	-1.58	37.71	68.57	5.39	-1.15	-38.21	34.47	1.04	0.71	9.16
26377.26	-6.37	3.36	-1.32	37.72	67.27	5.14	-1.31	-38.14	33.44	1.24	1.32	9.32
26457.99	-6.74	3.14	-0.98	37.72	66.77	4.75	-1.04	-38.11	32.5	0.9	1.76	9.46
26538.72	-6.37	2.66	-0.91	37.74	66.59	4.41	-0.62	-38.18	31.83	0.56	1.79	9.32
26619.44	-5.95	1.97	-1.3	37.51	65.85	4.13	-0.42	-38.26	31.2	0.71	1.53	8.76
26700.17	-6.2	1.5	-1.89	36.99	64.56	4.02	-0.37	-38.47	30.36	1.09	1.28	7.84
26780.89	-6.81	1.36	-2.35	36.61	63.17	4.16	-0.13	-38.8	29.37	1.08	1.17	6.87
26861.62	-6.96	1.22	-2.45	36.71	61.73	4.35	0.23	-38.9	28.3	0.8	0.99	6.25
26942.35	-6.56	0.85	-2.23	37.11	59.94	4.51	0.34	-38.37	27.06	0.63	0.64	6.11
27023.07	-6.12	0.38	-1.95	37.5	57.8	4.89	0.26	-37.4	25.86	0.38	0.51	6.47
27103.8	-5.7	0.09	-1.9	37.78	55.94	5.47	0.21	-36.68	25.02	0.02	0.79	7.22
27184.52	-5.01	0.04	-2.2	37.81	54.82	5.83	-0.13	-36.78	24.67	0.04	1.13	7.78
27265.25	-4.48	0.12	-2.77	37.5	54.05	5.75	-0.97	-37.6	24.56	0.45	1.1	7.55
27345.97	-4.65	0.22	-3.46	37.09	53.12	5.52	-1.71	-38.4	24.06	0.6	0.68	6.68
27426.7	-5.15	0.34	-3.96	36.82	52.02	5.42	-1.77	-38.37	22.96	0.18	0.17	5.88
27507.43	-5.36	0.39	-3.88	36.82	51.02	5.35	-1.27	-37.69	21.88	-0.5	-0.09	5.69
27588.15	-5.39	0.11	-3.14	37.03	50.1	5.21	-0.52	-37.42	21.46	-1.08	-0.03	6.07
27668.88	-5.7	-0.31	-2.31	37.12	48.87	5.27	0.12	-38.06	21.43	-1.53	0.11	6.42
27749.6	-6.07	-0.29	-1.98	36.84	47.03	5.49	0.3	-39.08	21.1	-2.03	0.19	6.2
27830.33	-5.9	0.21	-2.1	36.38	45.17	5.51	0.11	-39.74	20.35	-2.53	0.29	5.62
27911.06	-5.33	0.58	-2.37	35.99	44.27	5.46	-0.08	-39.84	19.51	-2.68	0.33	5.18
27991.78	-5	0.43	-2.6	35.83	44.05	5.73	-0.34	-39.57	18.65	-2.3	0.2	4.86
28072.51	-5.03	0.01	-2.58	36.28	43.38	6.15	-0.84	-39.1	17.76	-1.69	0.01	4.42
28153.23	-5	-0.16	-2.16	37.18	42.07	6.37	-1.14	-38.61	17.01	-1.24	0.1	4.02
28233.96	-4.7	0.03	-1.45	37.6	40.77	6.34	-1	-38.24	16.32	-1.06	0.53	3.74
28314.69	-4.59	0.34	-0.62	37.25	39.87	6.12	-0.87	-38.06	15.29	-1.16	0.89	3.5
28395.41	-5.2	0.59	0.27	36.77	39.48	5.64	-0.57	-38.05	13.98	-1.28	0.83	3.38
28476.14	-6.17	0.66	1.04	36.43	39.51	4.89	-0.87	-38.15	13.09	-1.04	0.47	3.38
28556.86	-6.77	0.63	1.43	36.14	39.51	4.24	-1.49	-38.26	12.85	-0.53	0.17	3.43
28637.59	-7.06	0.72	1.57	36.14	39.39	4	-1.84	-38.28	12.62	-0.26	0.1	3.51
28718.31	-7.5	0.8	1.95	36.43	39.5	4.07	-1.88	-38.15	11.84	-0.43	0.22	3.49
28799.04	-7.97	0.8	2.75	36.82	39.58	4.35	-2.01	-37.98	10.71	-0.72	0.4	3.24
28879.77	-8.24	1.18	3.67	37.09	38.87	5.13	-2.32	-37.92	9.82	-0.96	0.2	2.85
28960.49	-8.25	1.87	4.5	36.89	37.34	6.49	-2.63	-37.93	9.42	-1.38	-0.65	2.45
29041.22	-7.86	1.95	5.36	36.24	35.55	8.04	-2.66	-38.03	9.1	-2.11	-1.68	2.04
29121.95	-7.16	1.24	6.24	35.88	34.1	9.31	-2.32	-38.33	8.53	-2.62	-2.14	1.76
29202.67	-6.64	0.78	6.77	36.19	33.5	10.18	-2.02	-38.63	8.06	-2.43	-1.88	1.76
29283.4	-6.58	0.93	6.96	36.85	33.49	10.9	-2.22	-38.67	8.09	-1.92	-1.28	1.83
29364.12	-6.94	0.87	7.31	37.4	33.09	11.5	-2.78	-38.65	8.14	-1.6	-0.7	1.67
29444.85	-7.63	0.14	8.03	37.46	32.1	11.72	-3.28	-38.64	8.18	-1.43	-0.23	1.74
29525.57	-8.22	-0.63	8.98	36.97	31.17	11.64	-3.41	-38.93	7.87	-1.32	0.05	2.58
29606.3	-8.24	-0.94	10.05	36.17	30.4	11.67	-3.06	-39.53	7.43	-1.38	0.16	3.67
29687.03	-7.79	-1.03	10.97	35.41	29.4	11.95	-2.48	-40.12	7.15	-1.38	0.29	4.05
29767.75	-7.24	-1.14	11.35	35.27	28.11	12.24	-2.04	-40.36	6.8	-1.16	0.38	3.65
29848.48	-6.69	-1.35	10.79	36.09	26.81	12.19	-1.98	-40.06	6.25	-1.06	0.2	2.99
29929.2	-6.24	-1.73	8.79	37.37	25.69	11.69	-2.21	-39.44	5.78	-1.11	-0.18	2.41
30009.93	-6.01	-1.96	5.2	38.21	24.81	11.01	-2.42	-39.1	5.5	-0.87	-0.45	2.09
30090.65	-5.82	-1.77	1.14	38.25	24.3	10.66	-2.46	-39.42	5.27	-0.52	-0.58	2.04
30171.38	-5.62	-1.35	-1.75	37.75	24.24	10.99	-2.56	-39.98	5.08	-0.62	-0.58	2.04
30252.11	-5.73	-1.02	-3.01	37.2	24.66	11.88	-2.71	-40.05	4.94	-1.04	-0.48	2
30332.83	-6.26	-1.02	-3.37	37.03	25.16	12.82	-2.59	-39.56	4.59	-1.38	-0.37	2.2
30413.56	-6.85	-1.39	-3.62	37.42	25.2	13.03	-2.18	-39.08	4.16	-1.77	-0.35	2.79
30494.29	-7.15	-1.88	-3.88	37.93	25.04	12.23	-2.1	-38.97	4.25	-2.48	-0.45	3.36
30575.01	-7.04	-2.06	-3.77	37.8	25.12	11.37	-2.54	-39.17	4.92	-3.26	-0.38	3.39
30655.74	-6.65	-1.78	-3.35	36.99	25	11.53	-2.88	-39.36	5.46	-3.5	-0.02	3.16
30736.46	-6.34	-1.5	-3.16	36.23	24.89	12.47	-2.85	-39.22	5.42	-3.03	0.14	2.94
30817.19	-6.49	-0.18	-3.3	35.96	23.79	13.27	-2.85	-38.79	5.03	-2.48	-0.44	2.41
30897.91	-7.07	0.93	-3.37	35.96	22.26	13.58	-3.08	-38.52	4.69	-2.57	-1.5	1.96
30978.64	-7.39	1.02	-3.23	35.86	20.94	13.57	-3.22	-38.72	4.6	-3.26	-2.3	1.44
31059.37	-7	0.43	-3.11	35.61	19.91	13.49	-3.03	-39.37	4.55	-3.86	-2.42	0.85
31140.09	-6.56	-0.16	-3.21	35.56	18.96	13.58	-2.81	-40.12	4.25	-3.97	-2.15	0.44
31220.82	-6.71	-0.43	-3.54	35.88	17.97	13.84	-2.91	-40.44	3.66	-3.81	-1.95	0.38
31301.54	-7.11	-0.3	-3.85	36.16	17	14.09	-3.14	-40.07	2.97	-3.83	-1.84	0.35
31382.27	-7.45	-0.02	-3.91	36.01	16.18	14.15	-3.14	-39.48	2.6	-4.09	-1.54	0.04
31463	-7.83	0.03	-3.94	35.59	15.57	13.73	-2.89	-39.29	2.77	-4.34	-1.04	-0.3
31543.72	-7.76	-0.27	-4.33	35.3	15.09	12.78	-2.75	-39.43	3.05	-4.4	-0.77	-0.3
31624.45	-7.03	-0.69	-4.84	35.45	14.62	11.73	-2.96	-39.39	2.79	-4.32	-0.85	-0.02
31705.17	-6.36	-0.97	-4.95	35.86	14.12	11.06	-3.29	-39.13	2.09	-4.04	-0.64	0.33
31785.9	-6.23	-1.12	-4.62	36.07	13.56	10.91	-3.31	-39.24	1.49	-3.41	0.05	0.75
31866.62	-6.31	-1.53	-4.21	36.03	13.31	11.2	-3.02	-39.84	0.9	-2.67	0.39	1.3
31947.35	-6.17	-2.34	-4.08	36.09	13.97	11.8	-2.79	-40.36	-0.02	-2.34	-0.12	1.75
32028.08	-5.87	-3.12	-4.27	36.4	15.08	12.38	-2.73	-40.53	-0.93	-2.53	-0.92	1.8
32108.8	-5.87	-3.35	-4.33	36.49	15.33	12.53	-2.79	-40.42	-1.43	-2.83	-1.38	1.36
32189.53	-6.3	-2.96	-4.02	35.91	14.53	12.68	-3.04	-40.13	-1.63	-3.07	-1.54	0.77
32270.25	-6.78	-2.29	-3.7	35.12	13.71	12.69	-3.46	-39.89	-1.65	-3.6	-1.54	0.71
32350.98	-7.08	-1.65	-3.78	34.88	13.15	12.46	-3.93	-39.91	-1.52	-4.3	-1.46	1.52
32431.71	-7.02	-0.99	-4.15	35.18	12.34	12.02	-4.44	-40.02	-1.52	-4.41	-1.41	2.52
32512.43	-6.5	-0.36	-4.38	35.47	11.31	11.71	-4.96	-40.04	-1.74	-3.86	-1.44	2.73
32593.16	-6.05	-0.13	-4.12	35.39	10.6	11.76	-5.13	-40.06	-1.91	-3.56	-1.44	2.04
32673.88	-6.35	-0.31	-3.41	35.09	10.45	11.92	-4.66	-40.1	-2.05	-3.74	-1.31	1.13
32754.61	-7.16	-0.51	-2.63	35.19	10.59	11.97	-3.92	-39.98	-2.5	-3.73	-1.27	0.59
32835.34	-7.5	-0.54	-2.19	35.99	10.75	12	-3.69	-39.8	-3.08	-3.62	-1.23	0.54
32916.06	-6.91	-0.59	-2.28	36.79	10.87	12	-4.01	-39.99	-3.13	-3.95	-1.43	0.79
32996.79	-5.89	-0.78	-2.53	36.8	10.84	11.91	-4.25	-40.63	-2.49	-4.43	-1.89	0.94
33077.51	-5.19	-0.95	-2.56	36.27	10.38	11.89	-4.14	-41.14	-1.55	-4.48	-2.4	0.67
33158.24	-5.1	-0.9	-2.54	36	9.67	12.11	-4.03	-41.02	-0.77	-4.15	-2.7	0.09
33238.96	-5.54	-0.62	-2.63	36.04	9.47	12.41	-3.53	-40.49	-0.58	-3.74	-2.47	-0.44
33319.69	-6.19	-0.33	-2.74	35.99	10.02	12.3	-3.06	-39.98	-1.03	-3.33	-1.91	-0.61
33400.42	-6.63	-0.5	-2.86	36.02	10.68	11.46	-2.89	-39.68	-1.61	-3.05	-1.63	-0.39
33481.14	-6.74	-1.14	-2.97	36.45	10.8	10.37	-3.06	-39.78	-2	-3.09	-1.89	-0.04
33561.87	-6.85	-1.38	-2.89	36.96	10.43	9.88	-3.42	-40.44	-2.44	-3.4	-2.27	0.13
33642.59	-7.1	-0.61	-2.59	37.16	10.04	10.06	-3.82	-41.35	-3.01	-3.7	-2.19	0.04
33723.32	-7.35	0.53	-2.28	37.27	10.09	10.09	-4.12	-41.84	-3.29	-3.82	-1.62	-0.24
33804.05	-7.68	1.16	-2.14	37.37	10.4	9.62	-4.13	-41.62	-2.94	-3.7	-1.14	-0.55
33884.77	-8.12	1.08	-2.18	37.09	10.39	9.26	-3.99	-41.22	-2.29	-3.3	-1.26	-0.74
33965.5	-8.2	0.68	-2.32	36.4	10.06	9.48	-4.13	-41.12	-1.98	-2.96	-1.79	-0.77
34046.22	-7.49	0.43	-2.41	35.81	9.8	9.92	-4.65	-41.12	-2.09	-3.08	-1.99	-0.61
34126.95	-6.31	0.49	-2.43	35.67	9.53	10.22	-5.02	-41.04	-2.29	-3.7	-1.52	-0.14
34207.68	-5.35	0.63	-2.49	35.88	9.3	10.41	-4.94	-40.96	-2.4	-4.36	-0.75	0.48
34288.4	-4.99	0.68	-2.55	36.21	9.38	10.38	-4.71	-40.97	-2.48	-4.47	-0.35	0.87
34369.13	-5.04	0.57	-2.37	36.44	9.62	9.91	-4.64	-40.94	-2.56	-4.04	-0.72	0.98
34449.85	-5.32	0.11	-2.01	36.61	9.74	8.96	-4.81	-40.8	-2.56	-3.7	-1.55	1
34530.58	-5.98	-0.67	-1.81	36.82	9.82	7.58	-5.03	-40.65	-2.57	-3.76	-2.01	0.89
34611.3	-6.96	-1.3	-1.88	37.03	9.76	6.02	-4.89	-40.11	-2.56	-3.98	-2	0.58
34692.03	-7.7	-1.5	-1.97	37.3	9.42	4.55	-4.22	-39.77	-2.57	-3.97	-2.07	0.22
34772.76	-7.68	-1.26	-1.97	37.71	9.03	3.21	-3.44	-39.92	-2.56	-3.63	-2.35	0.05
34853.48	-7.21	-0.5	-2.25	38.1	8.67	1.98	-3.19	-40.3	-2.49	-3.22	-2.3	0.12
34934.21	-6.95	0.54	-2.84	38.33	8.06	0.98	-3.59	-40.44	-2.49	-3.06	-1.68	0.27
35014.93	-6.9	1.29	-3.06	38.53	7.2	0.36	-4.07	-40.07	-2.52	-3.01	-1.04	0.43
35095.66	-6.61	1.74	-2.68	38.57	6.49	0.4	-4.09	-39.39	-2.37	-2.82	-1.1	0.6
35176.39	-6.06	2.01	-2.24	38.32	6.3	1.28	-3.7	-38.88	-1.99	-2.57	-1.7	0.71
35257.11	-5.79	1.76	-1.88	38.05	6.71	2.27	-3.2	-38.79	-1.71	-2.49	-2.08	0.56
35337.84	-6.12	1.07	-1.38	38.03	7.24	2.42	-2.84	-39.14	-1.79	-2.68	-1.98	0.17
35418.56	-6.73	0.64	-0.97	38.12	7.38	1.77	-2.99	-39.91	-2.16	-2.81	-1.84	0
35499.29	-7.09	0.79	-1.07	38.21	7.21	0.89	-3.79	-40.79	-2.65	-2.94	-1.82	0.31
35580.02	-7.05	1.28	-1.59	38.52	7.09	0.18	-4.74	-41.16	-3.1	-3.08	-1.73	0.75
35660.74	-6.8	1.61	-2.09	38.95	7.14	-0.15	-5.27	-40.86	-3.3	-3.17	-1.52	0.99
35741.47	-6.67	1.53	-2.29	39.31	7.26	0.16	-5.13	-40.42	-3	-3.27	-1.24	1.13
35822.19	-6.95	1.33	-2.45	39.26	7.23	0.88	-4.33	-40.08	-2.35	-3.25	-0.86	1.27
35902.92	-7.49	1.5	-2.74	38.93	6.89	1.18	-3.22	-39.86	-1.91	-3.2	-0.71	1.35
35983.64	-7.83	2.16	-3.01	38.77	6.5	0.76	-2.46	-39.95	-1.97	-3.24	-1.06	1.33
36064.37	-8.02	2.86	-3.16	38.9	6.39	0.28	-2.46	-40.17	-2.05	-3.23	-1.7	1.16
36145.1	-8.31	3.12	-3.18	39.12	6.35	0.17	-2.83	-40.11	-1.61	-3.02	-2.23	0.76
36225.82	-8.44	2.74	-2.89	39.19	5.99	0.19	-2.86	-39.79	-0.97	-2.88	-2.42	0.23
36306.55	-8.13	1.84	-2.37	39.16	5.47	0.12	-2.64	-39.51	-0.88	-3.03	-2.15	-0.13
36387.27	-7.91	0.89	-1.92	39.23	5.3	0.06	-2.87	-39.49	-1.53	-3.31	-1.56	-0.1
36468	-8.18	0.68	-1.73	39.32	5.63	0.03	-3.58	-39.7	-2.5	-3.44	-0.95	0.21
36548.73	-8.35	1.4	-1.78	39.1	6.07	-0.01	-4.15	-39.84	-3.2	-3.28	-0.6	0.54
36629.45	-8	2.16	-1.82	38.65	6.4	0.05	-4.4	-39.71	-3.31	-2.82	-0.62	0.87
36710.18	-7.72	2.16	-1.68	38.29	6.86	0.52	-4.36	-39.51	-2.98	-2.32	-0.9	1.26
36790.9	-8.05	1.66	-1.44	37.97	7.23	1.33	-3.98	-39.51	-2.7	-2.23	-1.25	1.48
36871.63	-8.6	1.17	-1.3	37.66	7.01	1.82	-3.65	-39.63	-2.75	-2.59	-1.45	1.36
36952.36	-8.61	0.85	-1.33	37.43	6.47	1.46	-3.9	-39.63	-2.9	-2.96	-1.45	1.13
37033.08	-7.91	0.69	-1.64	37.24	6.03	0.63	-4.6	-39.51	-2.79	-3.14	-1.48	0.96
37113.81	-7.01	0.6	-2.26	37.11	5.38	0.23	-5.07	-39.44	-2.53	-3.35	-1.64	0.69
37194.54	-6.43	0.38	-2.82	37.27	4.44	0.71	-4.77	-39.54	-2.64	-3.63	-1.75	0.3
37275.26	-6.04	0.01	-2.84	37.56	3.94	1.64	-3.83	-39.76	-3.25	-3.76	-1.71	0.05
37355.98	-5.57	-0.4	-2.35	37.74	4.16	2.09	-3.05	-39.99	-3.87	-3.62	-1.59	0.19
37436.71	-5.44	-0.47	-1.86	37.99	4.71	1.73	-3.15	-40.12	-4.04	-3.35	-1.37	0.68
37517.44	-5.96	-0.03	-1.61	38.23	5.23	1	-3.83	-40.19	-3.64	-3.27	-1.13	1.06
37598.16	-6.46	0.22	-1.45	38.06	5.26	0.36	-4.22	-40.24	-2.79	-3.48	-1.27	0.9
37678.89	-6.29	-0.42	-1.47	37.77	4.46	-0.04	-4.08	-40.07	-1.87	-3.69	-1.94	0.4
37759.61	-5.82	-1.27	-1.89	38.1	3.43	-0.17	-3.78	-39.55	-1.29	-3.71	-2.52	0.07
37840.34	-5.98	-1.28	-2.56	38.75	3.09	-0.12	-3.58	-39.08	-1.18	-3.66	-2.45	0.14
37921.07	-6.88	-0.79	-3.12	38.9	3.36	-0.18	-3.38	-39.23	-1.29	-3.73	-2.04	0.3
38001.79	-7.48	-0.81	-3.44	38.51	3.63	-0.28	-2.83	-39.89	-1.4	-3.91	-1.76	0.03
38082.52	-6.92	-1.6	-3.51	38.06	3.81	-0.38	-2.58	-40.5	-1.62	-4.11	-1.71	-0.56
38163.24	-5.79	-2.73	-3.22	37.92	4	-0.62	-2.94	-40.73	-2.13	-4.25	-1.81	-0.76
38243.97	-5.23	-3.52	-2.75	38.21	4.08	-0.99	-3.59	-40.51	-2.74	-4.09	-1.71	-0.43
38324.7	-5.42	-3.62	-2.47	38.66	4.13	-1.4	-4.12	-39.89	-3.02	-3.63	-1.18	-0.32
38405.42	-5.84	-3.24	-2.5	38.63	4.18	-1.47	-4.58	-39.13	-3.05	-3.33	-0.58	-0.2
38486.15	-6.26	-2.91	-2.59	37.97	4.43	-1.36	-5.17	-38.7	-3.24	-3.6	-0.46	-0.35
38566.87	-6.65	-2.75	-2.46	37.32	4.6	-1.44	-5.6	-38.82	-3.49	-4.24	-0.8	-0.57
38647.6	-6.73	-2.44	-2.18	37.22	4.48	-1.5	-5.39	-39.23	-3.38	-4.61	-1.31	-0.57
38728.32	-6.23	-1.87	-2.05	37.44	4.21	-1.09	-4.68	-39.47	-2.88	-4.39	-1.73	-0.37
38809.05	-5.44	-1.39	-2	37.5	4.12	-0.28	-3.99	-39.35	-2.33	-3.9	-1.87	0.06
38889.78	-4.98	-1.04	-1.58	37.38	4.28	0.42	-3.41	-39.15	-2.02	-3.57	-1.75	0.59
38970.5	-4.98	-0.62	-0.8	37.46	4.47	0.66	-2.98	-39.17	-1.99	-3.48	-1.54	0.68
39051.23	-5.08	-0.25	-0.15	37.98	4.5	0.44	-2.85	-39.36	-2.14	-3.51	-1.45	0.03
39131.95	-5.34	-0.24	0.08	38.68	4.44	-0.07	-3.01	-39.51	-2.41	-3.51	-1.51	-0.83
39212.68	-5.83	-0.74	0.05	38.93	4.44	-0.63	-3.36	-39.47	-2.8	-3.38	-1.57	-1.2
39293.41	-5.94	-1.52	0.07	38.63	4.5	-0.91	-3.83	-39.33	-3.25	-3.28	-1.5	-1.17
39374.13	-5.55	-1.88	0.31	38.3	4.46	-0.8	-4.1	-39.32	-3.47	-3.38	-1.44	-1.22
39454.86	-5.44	-1.27	0.56	38.2	4.13	-0.57	-4.13	-39.41	-3.22	-3.5	-1.48	-1.4
39535.58	-6.05	-0.24	0.51	38.13	3.52	-0.63	-4.28	-39.43	-2.69	-3.51	-1.47	-1.42
39616.31	-6.81	0.17	0.23	38	2.95	-1.1	-4.52	-39.48	-2.56	-3.54	-1.22	-1.06
39697.04	-6.94	-0.17	0.06	38.01	2.82	-1.61	-4.52	-39.54	-2.42	-3.59	-0.84	-0.46
39777.76	-6.41	-0.42	0.02	38.35	3.07	-1.81	-4.45	-39.95	-2.81	-3.27	-0.56	-0.07
39858.49	-5.8	-0.06	-0.23	39.02	3.12	-1.66	-4.55	-40.44	-3.5	-2.46	-0.51	-0.1
39939.21	-5.35	0.44	-0.65	39.84	2.72	-1.42	-4.59	-40.63	-3.8	-1.74	-0.65	-0.23
40019.94	-5.1	0.35	-0.76	40.5	2.17	-1.62	-4.51	-40.55	-3.73	-1.57	-0.68	-0.19
40100.66	-5.35	-0.45	-0.33	40.57	1.88	-2.28	-4.48	-40.57	-3.83	-1.53	-0.38	-0.27
40181.39	-6	-1.37	0.26	40	2.1	-2.62	-4.51	-40.85	-4.06	-1.23	0.03	-0.58
40262.12	-6.77	-1.84	0.61	39.33	2.78	-2.27	-4.5	-41.06	-4	-0.97	0.12	-0.72
40342.84	-7.13	-1.77	0.7	39.01	3.44	-1.8	-4.39	-40.93	-3.59	-1.26	-0.17	-0.33
40423.57	-7.5	-1.33	0.69	39.07	3.62	-1.66	-4.31	-40.67	-3.22	-2.15	-0.53	0.45
40504.29	-7.63	-0.69	0.46	39.44	3.34	-1.62	-4.48	-40.59	-3.26	-2.96	-0.72	1.14
40585.02	-7.55	-0.11	0.01	39.87	2.93	-1.43	-4.87	-40.71	-4	-3.05	-0.81	1.44
40665.75	-7.41	0.31	-0.34	39.9	2.78	-1.35	-5.24	-40.82	-5.14	-2.6	-0.84	1.47
40746.47	-7.15	0.7	-0.51	39.44	3.06	-1.56	-5.51	-40.91	-5.75	-2.22	-0.65	1.28
40827.2	-6.62	0.91	-0.77	38.94	3.5	-1.77	-5.69	-41.08	-5.29	-2.22	-0.29	0.74
40907.93	-5.98	0.6	-1.05	38.92	3.59	-1.66	-5.85	-41.34	-4.35	-2.5	0.07	0.1
40988.65	-5.62	-0.04	-1.03	39.49	3.22	-1.31	-6.02	-41.5	-3.76	-2.86	0.57	-0.07
41069.37	-5.66	-0.4	-0.8	40.16	2.83	-0.89	-6.16	-41.33	-3.56	-3.01	1.19	0.34
41150.1	-5.95	-0.2	-0.72	40.41	3.02	-0.51	-6.16	-40.67	-3.32	-2.79	1.45	0.99
41230.83	-6.29	0.35	-0.92	40.18	3.74	-0.43	-6	-39.83	-2.99	-2.43	1.31	1.62
41311.55	-6.59	0.95	-1.13	39.76	4.39	-0.93	-5.77	-39.44	-2.85	-2.26	1.18	1.93
41392.28	-6.74	1.34	-1.13	39.49	4.71	-1.79	-5.56	-39.56	-3.02	-2.24	1.05	1.7
41473	-6.67	1.25	-1.02	39.61	4.73	-2.13	-5.48	-39.72	-3.27	-2.22	0.68	1.15
41553.73	-6.34	0.61	-0.99	40.06	4.55	-1.51	-5.39	-39.68	-3.35	-2.2	0.24	0.83
41634.46	-5.89	-0.31	-0.94	40.49	4.49	-0.61	-5.03	-39.52	-3.33	-2.11	-0.02	0.87
41715.18	-5.48	-1.22	-0.66	40.47	4.67	-0.18	-4.61	-39.58	-3.26	-1.8	-0.15	0.97
41795.91	-5.23	-1.92	-0.26	40.03	4.84	0.03	-4.43	-39.97	-2.94	-1.47	-0.38	0.84
41876.63	-5.09	-2.23	-0.1	39.85	4.83	0.28	-4.23	-40.35	-2.55	-1.53	-0.66	0.69
41957.36	-4.87	-2.03	-0.18	40.37	4.59	0.3	-3.79	-40.45	-2.38	-1.98	-0.61	0.88
42038.09	-4.59	-1.43	-0.32	41.24	4.39	-0.08	-3.59	-40.44	-2.22	-2.44	-0.16	1.32
42118.81	-4.59	-0.65	-0.55	42.06	4.72	-0.59	-3.85	-40.24	-1.77	-2.74	0.17	1.46
42199.54	-5.01	0.21	-0.72	42.51	5.56	-1.03	-4.13	-39.59	-1.29	-2.83	-0.14	1.22
42280.27	-5.64	0.88	-0.41	42.27	6.24	-1.34	-4.15	-38.94	-1.24	-2.6	-0.7	1.19
42360.99	-6.36	1.1	0.3	41.67	6.24	-1.48	-4.13	-39.07	-1.47	-2.16	-0.67	1.6
42441.71	-7.01	0.99	0.74	41.33	5.77	-1.37	-4.3	-39.91	-1.41	-1.94	-0.01	1.9
42522.44	-7.09	0.78	0.79	41.12	5.45	-1.12	-4.63	-40.61	-1.11	-2.07	0.63	1.53
42603.17	-6.44	0.51	0.96	40.69	5.49	-0.96	-4.72	-40.6	-1.25	-2.35	0.92	0.7
42683.89	-5.72	0.34	1.27	40.11	5.51	-0.87	-4.82	-40.01	-1.81	-2.63	0.87	0.22
42764.62	-5.5	0.45	1.32	39.54	5.21	-0.72	-4.47	-39.44	-1.99	-2.91	0.64	0.37
42845.34	-5.45	0.69	1.23	39.26	4.87	-0.75	-3.8	-39.29	-1.5	-3.02	0.45	0.56
42926.07	-4.98	0.56	1.36	39.55	4.81	-1.07	-3.52	-39.55	-0.94	-2.66	0.5	0.36
43006.8	-4.19	0.03	1.69	40.12	5.09	-1.24	-3.8	-39.89	-0.77	-1.97	0.66	0.2
43087.52	-3.78	-0.32	2	40.46	5.59	-0.99	-4.17	-39.93	-0.97	-1.55	0.52	0.45
43168.25	-4.24	-0.31	2.11	40.73	6.16	-0.61	-4.31	-39.66	-1.37	-1.64	-0.03	0.75
43248.98	-5.28	-0.35	2.04	41.27	6.69	-0.33	-4.27	-39.5	-1.87	-1.86	-0.54	0.8
43329.7	-6.24	-0.54	1.93	41.92	6.99	-0.11	-4.19	-39.52	-2.39	-1.71	-0.73	0.86
43410.43	-6.56	-0.33	1.65	42.31	6.74	-0.09	-3.95	-39.25	-2.78	-1.2	-0.79	1.04
43491.15	-6.42	0.26	0.96	42.4	6.04	-0.39	-3.36	-38.61	-2.95	-0.76	-0.88	1.01
43571.88	-6.49	0.36	0.22	42.44	5.51	-0.79	-2.87	-38.15	-2.86	-0.74	-0.78	0.8
43652.61	-6.82	-0.28	0	42.39	5.53	-0.98	-3.18	-38.15	-2.39	-1.02	-0.3	0.73
43733.33	-6.69	-0.66	0.31	41.99	5.75	-0.79	-4.03	-38.46	-1.87	-1.38	0.36	0.71
43814.05	-6	-0.28	0.66	41.65	5.84	-0.41	-4.54	-38.92	-2.04	-1.83	0.74	0.67
43894.78	-5.58	0.06	0.71	41.92	6.08	-0.34	-4.4	-39.45	-2.82	-2.28	0.64	0.86
43975.51	-5.85	-0.25	0.57	42.47	6.69	-0.27	-3.87	-39.89	-3.39	-2.34	0.35	1.44
44056.23	-6.36	-0.79	0.48	42.54	7.31	-0.55	-3.41	-40.12	-3.62	-1.89	0.21	2.17
44136.96	-6.77	-0.81	0.4	42.13	7.38	-0.78	-3.44	-40.01	-4.06	-1.29	0.27	2.69
44217.68	-7.07	-0.06	0.29	41.75	6.66	-0.47	-3.8	-39.63	-4.62	-0.85	0.38	2.61
44298.41	-7.1	1.01	0.45	41.64	5.49	0.03	-3.88	-39.34	-4.76	-0.52	0.37	1.89
44379.14	-6.79	1.59	1	41.54	4.55	0.2	-3.41	-39.3	-4.43	-0.29	0.09	1.16
44459.86	-6.44	1.32	1.52	41.39	4.37	0.27	-2.58	-39.21	-4.01	-0.27	-0.27	1.05
44540.59	-6.13	0.68	1.64	41.47	4.77	0.49	-1.71	-38.99	-3.6	-0.38	-0.24	1.36
44621.32	-5.62	0.06	1.41	41.6	5.15	0.58	-1.17	-38.9	-3.1	-0.3	0.27	1.52
44702.04	-5.1	-0.69	1.01	41.54	5.09	0.29	-1.25	-38.9	-2.84	-0.04	0.78	1.48
44782.77	-4.96	-1.39	0.63	41.61	4.75	-0.26	-1.86	-38.89	-2.59	-0.09	0.99	1.46
44863.49	-5.16	-1.64	0.26	42	4.45	-0.84	-2.74	-38.7	-2.13	-0.65	0.99	1.38
44944.22	-5.59	-1.67	-0.22	42.17	4.25	-1.34	-3.59	-38.36	-1.69	-1.2	0.9	1.15
45024.95	-6.23	-1.97	-0.58	41.97	4.17	-1.52	-4.16	-38.16	-1.38	-1.12	0.57	1.04
45105.67	-6.9	-2.37	-0.7	41.77	4.3	-1.21	-4.28	-38.29	-1.35	-1.05	0.06	1.25
45186.39	-7.24	-2.37	-0.78	41.13	4.42	-0.68	-4.12	-38.69	-1.63	-0.27	-0.22	1.5
45267.12	-7.2	-1.93	-0.62	40.7	4.41	-0.27	-3.86	-39.07	-2.16	0.67	-0.03	1.44
45347.85	-7.07	-1.48	-0.01	40.74	4.38	0.12	-3.42	-39.23	-2.63	1.55	0.31	1.11
45428.57	-7.06	-1.19	0.7	41.29	4.37	0.62	-2.93	-39.17	-2.75	2.25	0.39	0.95
45509.3	-7.06	-0.94	1.04	42.03	4.34	0.94	-2.79	-38.94	-2.82	2.64	0.27	1.19
45590.03	-7.11	-0.74	0.79	42.37	4.29	0.83	-3.01	-38.67	-3.24	2.86	0.47	1.57
45670.75	-7.34	-0.81	0.03	42.06	4.24	0.6	-3.26	-38.59	-3.86	3.11	1.24	1.85
45751.48	-7.51	-1.17	-0.61	41.57	4.45	0.55	-3.35	-38.83	-4.13	3.32	1.9	1.96
45832.2	-7.28	-1.48	-0.53	41.34	5.17	0.57	-3.18	-39.24	-3.72	3.43	1.66	1.8
45912.93	-6.87	-1.55	0.05	41.17	6.09	0.49	-2.74	-39.69	-2.97	3.75	0.79	1.52
45993.66	-6.62	-1.39	0.4	40.68	6.29	0.4	-2.4	-40.03	-2.52	4.4	0.01	1.48
46074.38	-6.48	-1.03	0.06	40.07	6.48	0.41	-2.54	-40.13	-2.58	4.86	-0.55	1.43
46155.11	-6.45	-0.65	-0.69	39.92	6.05	0.51	-3.04	-40.11	-2.94	4.67	-1.13	1.45
46235.83	-6.44	-0.68	-1.22	40.42	5.24	0.51	-3.39	-40.3	-3.38	4.35	-1.7	1.23
46316.56	-6.08	-1.16	-1.35	41.05	4.64	0.43	-3.35	-40.68	-3.61	4.46	-2.16	0.89
46397.29	-5.42	-1.58	-1.27	41.36	4.47	0.45	-3.03	-40.73	-3.37	4.86	-2.36	0.86
46478.01	-5.03	-1.58	-0.98	41.39	4.52	0.51	-2.63	-40.18	-2.87	5.24	-2.03	1.04
46558.73	-5.36	-1.43	-0.36	41.49	4.44	0.55	-2.17	-39.54	-2.55	5.49	-1.1	0.9
46639.46	-6.36	-1.41	0.38	41.8	4.23	0.67	-1.84	-39.5	-2.39	5.75	-0.2	0.34
46720.19	-7.31	-1.33	0.65	41.92	4.2	0.77	-1.84	-39.82	-2.08	6.26	-0.07	-0.11
46800.91	-7.36	-1.05	0.2	41.51	4.46	0.38	-2.05	-39.81	-1.61	6.98	-0.66	0.03
46881.64	-6.69	-0.78	-0.49	40.93	4.76	-0.43	-2.15	-39.45	-1.37	7.33	-1.11	0.52
46962.37	-6.33	-0.61	-0.75	40.94	4.86	-0.96	-2.03	-39.18	-1.7	6.96	-0.97	0.57
47043.09	-6.55	-0.5	-0.45	41.77	4.8	-0.95	-1.75	-39.09	-2.59	6.35	-0.67	-0.01
47123.82	-6.69	-0.57	0.16	42.61	4.73	-0.82	-1.62	-39.12	-3.61	6.13	-0.66	-0.56
47204.54	-6.55	-1.01	0.68	42.57	4.69	-0.76	-1.98	-39.21	-4.14	6.27	-0.84	-0.56
47285.27	-6.49	-1.91	0.76	41.85	4.55	-0.4	-2.79	-39.15	-4.06	6.51	-1.01	-0.05
47366	-6.43	-2.94	0.57	41.17	4.32	0.35	-3.19	-39.03	-3.79	6.65	-1.09	0.65
47446.72	-5.97	-3.24	0.48	40.76	4.13	1.03	-3.59	-39.22	-3.71	6.32	-1.1	1.21
47527.45	-5.21	-2.49	0.35	40.48	4.01	1.23	-3.82	-39.73	-3.87	5.53	-1.12	1.4
47608.17	-4.69	-1.39	-0.03	40.35	3.88	1.12	-3.6	-40.09	-4.18	5.05	-1.19	1.11
47688.9	-4.85	-0.66	-0.5	40.69	3.81	1.03	-3.69	-40.1	-4.59	5.35	-1.33	0.37
47769.62	-5.33	-0.39	-0.72	41.64	3.73	0.91	-4.3	-40.07	-4.99	5.86	-1.39	-0.3
47850.35	-5.41	-0.62	-0.43	42.65	3.56	0.5	-4.8	-40.37	-5.3	5.99	-1.21	-0.3
47931.08	-5.08	-1.48	0.38	43.08	3.45	-0.09	-4.91	-40.83	-5.43	5.79	-0.75	0.3
48011.8	-4.98	-2.48	1.13	43.01	3.53	-0.48	-4.86	-41.04	-5.24	5.48	-0.2	0.99
48092.53	-5.26	-2.54	1.12	42.87	3.55	-0.49	-4.67	-40.94	-4.85	5.31	0.19	1.53
48173.25	-5.6	-1.4	0.51	42.85	3.36	-0.29	-4.31	-40.75	-4.6	5.61	0.28	1.8
48253.98	-5.76	-0.07	-0.03	42.95	3.39	-0.07	-4.13	-40.77	-4.49	6.06	0.13	1.63
48334.71	-5.65	0.45	-0.28	43.08	3.93	0.04	-4.38	-41.14	-4.24	5.84	-0.2	1.18
48415.43	-5.45	0.06	-0.31	43.13	4.44	0.06	-4.69	-41.55	-3.96	4.78	-0.6	0.77
48496.16	-5.51	-0.69	-0.23	43.11	4.3	0.14	-4.48	-41.49	-3.93	3.52	-0.76	0.65
48576.88	-5.82	-1.16	-0.42	43	3.54	0.29	-3.89	-41	-4	2.72	-0.38	0.87
48657.61	-6.02	-1	-1.2	42.98	2.63	0.37	-3.54	-40.61	-4.04	2.66	0.25	1.13
48738.34	-6.04	-0.44	-2.15	43.3	2.03	0.41	-3.65	-40.52	-4.27	3.12	0.72	1.03
48819.06	-6.01	-0.14	-2.46	43.77	1.96	0.59	-3.95	-40.48	-4.69	3.62	1.03	0.53
48899.79	-5.89	-0.37	-1.85	43.97	2.36	0.99	-4.31	-40.44	-4.74	3.89	1.09	0
48980.51	-5.46	-0.56	-0.81	43.93	2.84	1.46	-4.76	-40.48	-4.22	3.94	0.63	-0.24
49061.24	-4.89	-0.31	-0.16	43.91	3.31	1.78	-5.15	-40.39	-3.64	3.91	-0.12	-0.14
49141.96	-4.92	-0.17	-0.08	43.86	3.81	1.65	-5.2	-40.07	-3.38	3.86	-0.57	0.02
49222.69	-5.81	-0.68	-0.01	43.56	4.06	1.01	-4.84	-39.87	-3.34	3.8	-0.63	0.06
49303.42	-6.46	-1.42	0.3	42.98	3.75	0.46	-4.3	-39.94	-3.42	3.85	-0.6	0.22
49384.14	-6.01	-1.59	0.37	42.37	3.08	0.45	-3.91	-39.82	-3.55	4.02	-0.65	0.61
49464.87	-4.97	-1.33	-0.05	42.03	2.68	0.6	-3.83	-39.45	-3.55	4.1	-0.71	0.9
49545.59	-4.18	-1.41	-0.43	42.06	2.85	0.56	-4.04	-39.53	-3.34	4.09	-0.63	0.86
49626.32	-4	-1.77	-0.47	42.2	3.12	0.48	-4.29	-40.41	-3.2	4.09	-0.41	0.87
49707.05	-4.37	-1.78	-0.61	42.05	2.96	0.43	-4.16	-41.45	-3.36	3.89	-0.28	1.24
49787.77	-5.03	-1.49	-0.83	41.58	2.68	0.28	-3.41	-41.64	-3.51	3.36	-0.34	1.87
49868.5	-5.48	-1.36	-1.05	41.31	2.82	0.12	-2.46	-41.84	-3.65	2.86	-0.4	2.38
49949.22	-5.47	-1.55	-1.42	41.73	3.31	-0.41	-2.1	-41.55	-3.9	2.78	-0.59	2.54
50029.95	-5.26	-1.87	-1.54	42.5	3.61	-0.69	-2.58	-41.12	-4.19	3.16	-0.5	2.29
50110.68	-5.28	-2.14	-1.63	42.97	3.47	-0.56	-3.37	-40.92	-4.56	3.71	-0.12	1.87
50191.4	-5.48	-2.09	-1.77	43.15	3.14	-0.25	-3.83	-40.83	-4.84	3.98	-0.02	1.54
50272.13	-5.64	-1.46	-1.77	43.35	2.94	0.11	-3.78	-40.71	-4.79	3.79	-0.68	1.25
50352.85	-5.8	-0.41	-1.66	43.3	2.86	0.35	-3.67	-40.81	-4.54	3.57	-1.65	1
50433.58	-6.17	0.21	-1.75	42.94	2.79	0.22	-3.95	-41.27	-4.56	3.65	-2.03	1.06
50514.3	-6.66	-0.44	-2.12	42.78	2.8	-0.06	-4.4	-41.7	-5.03	3.76	-1.53	1.24
50595.03	-6.72	-2.07	-2.48	42.93	3.04	-0.01	-4.46	-41.7	-5.59	3.69	-0.53	1.03
50675.76	-6.11	-3.11	-2.59	43.05	3.34	0.4	-4.03	-41.36	-5.81	3.53	0.27	0.71
50756.48	-5.36	-2.63	-2.51	43.03	3.51	0.71	-3.53	-41.01	-5.59	3.32	0.35	0.85
50837.21	-5.24	-1.47	-2.32	42.89	3.64	0.51	-3.48	-40.9	-5.24	3.07	-0.12	1.27
50917.93	-5.93	-0.97	-1.98	42.54	3.92	-0.13	-3.87	-40.99	-5.09	2.96	-0.53	1.4
50998.66	-6.85	-1.4	-1.61	41.95	4.36	-0.56	-4.19	-40.85	-5.04	2.82	-0.51	1.21
51079.39	-7.3	-2.17	-1.44	41.33	4.48	-0.36	-4.26	-40.44	-5.1	2.26	-0.23	0.98
51160.11	-7.21	-2.46	-1.27	41.13	3.81	0.13	-4.27	-40.3	-5.48	1.5	-0.08	0.76
51240.84	-6.96	-1.92	-0.95	41.68	2.81	0.39	-4.33	-40.63	-5.79	1.28	-0.22	0.67
51321.56	-6.8	-0.9	-0.87	42.55	2.47	0.5	-4.3	-40.83	-5.4	1.84	-0.39	0.78
51402.29	-6.61	-0.16	-1.26	43.18	2.71	0.64	-4.11	-40.61	-4.54	2.56	-0.34	0.78
51483.02	-6.16	-0.16	-1.67	43.49	2.57	0.65	-4.02	-40.57	-4.04	2.85	-0.16	0.5
51563.74	-5.63	-0.68	-1.52	43.57	1.96	0.44	-4.36	-41	-4.21	2.82	-0.12	0.41
51644.47	-5.46	-1.1	-0.91	43.45	1.62	0.37	-4.99	-41.33	-4.65	2.77	-0.29	0.8
51725.19	-5.62	-1.14	-0.35	43.2	1.67	0.49	-5.34	-41.12	-4.72	2.54	-0.43	1.16
51805.92	-5.87	-1.11	-0.16	42.84	1.7	0.51	-5.27	-40.64	-4.25	2.01	-0.49	1.03
51886.64	-6.34	-1.45	-0.36	42.55	1.53	0.43	-4.89	-40.32	-3.82	1.67	-0.54	0.75
51967.37	-6.96	-2.03	-0.81	42.62	1.2	0.48	-4.25	-40.23	-3.97	1.9	-0.52	0.74
52048.1	-7.23	-1.95	-1.42	43.03	1.12	0.42	-3.53	-40.33	-4.49	2.44	-0.55	0.96
52128.82	-6.95	-1	-2.1	43.4	1.66	0.12	-3.09	-40.64	-4.91	2.77	-0.8	1.19
52209.55	-6.48	-0.45	-2.51	43.5	2.3	0.03	-3.07	-41.09	-5.13	2.75	-1.16	1.24
52290.27	-6.18	-1.1	-2.38	43.44	2.39	0.22	-3.06	-41.33	-5.1	2.65	-1.38	1.13
52371	-6.12	-1.81	-2.16	43.32	2.16	0.35	-3.31	-41.19	-4.8	2.55	-1.25	1.12
52451.73	-6.23	-1.37	-2.33	43.3	2.13	0.52	-3.57	-40.91	-4.49	2.29	-0.67	1.25
52532.45	-6.54	-0.4	-2.56	43.61	2.35	0.86	-3.65	-40.78	-4.47	2.06	0.08	1.37
52613.18	-6.87	-0.16	-2.28	44.09	2.48	1	-3.7	-40.83	-4.59	2.28	0.43	1.42
52693.9	-6.75	-0.85	-1.73	44.13	2.18	0.72	-3.96	-40.99	-4.36	2.62	0.35	1.37
52774.63	-6.15	-1.69	-1.7	43.49	1.57	0.23	-4.4	-41.19	-3.86	2.53	0.46	1.23
52855.36	-5.54	-2.11	-2.29	42.73	1.22	-0.19	-4.8	-41.43	-3.78	2.24	0.9	1.05
52936.08	-5.14	-2.06	-2.77	42.56	1.53	-0.38	-5.02	-41.73	-4.34	2.22	1.17	1.02
53016.81	-5	-1.7	-2.54	42.9	2.23	-0.49	-4.93	-41.89	-5.06	2.4	1.01	1.27
53097.53	-5.28	-1.18	-1.74	43.3	2.58	-0.72	-4.47	-41.75	-5.39	2.4	0.67	1.57
53178.26	-5.87	-0.57	-1.02	43.59	2.36	-0.92	-3.89	-41.56	-5.19	2.2	0.55	1.69
53258.98	-6.42	-0.17	-0.87	43.7	2.1	-0.86	-3.64	-41.54	-4.75	2.04	0.8	1.68
53339.71	-6.69	-0.52	-1.18	43.37	1.96	-0.66	-3.81	-41.6	-4.43	2.01	0.93	1.62
53420.44	-6.55	-1.54	-1.34	42.69	1.6	-0.56	-3.99	-41.52	-4.31	1.89	0.41	1.7
53501.16	-6.05	-2.35	-1.17	42.41	1.02	-0.53	-4	-41.4	-4.25	1.5	-0.43	1.98
53581.89	-5.48	-2.54	-1.23	42.89	0.85	-0.34	-4.16	-41.38	-4.26	1	-0.96	2.03
53662.61	-5.14	-2.47	-1.82	43.51	0.68	0	-4.39	-41.37	-4.48	0.77	-0.96	2.07
53743.34	-5.14	-2.47	-2.47	43.63	0.87	0.24	-4.39	-41.25	-4.78	0.96	-0.66	1.61
53824.07	-5.44	-2.33	-2.77	43.39	1.34	0.18	-4.33	-41.14	-4.82	1.21	-0.44	0.76
53904.79	-5.83	-1.84	-2.89	43.29	1.53	-0.06	-4.4	-41.16	-4.53	1.1	-0.42	0.01
53985.52	-6.16	-1.17	-3.11	43.52	1.36	-0.29	-4.36	-41.12	-4.09	0.84	-0.42	-0.34
54066.24	-6.41	-0.56	-3.23	43.89	1.36	-0.54	-4.07	-40.88	-3.79	0.93	-0.17	-0.27
54146.97	-6.55	-0.09	-3.03	44.14	1.58	-0.74	-3.84	-40.52	-3.79	1.34	0.42	0.14
54227.7	-6.45	0.22	-2.76	43.93	1.31	-0.68	-3.71	-40.2	-3.85	1.52	1	0.72
54308.42	-6.11	0.26	-2.79	43.24	0.41	-0.44	-3.51	-40.03	-3.68	1.24	1.02	1.21
54389.15	-5.75	0.01	-2.89	42.61	-0.39	-0.55	-3.37	-40.02	-3.6	0.94	0.54	1.29
54469.87	-5.52	-0.29	-2.66	42.23	-0.53	-1.16	-3.62	-40.06	-3.99	1.1	0.18	0.99
54550.6	-5.3	-0.54	-2.22	42	-0.06	-1.59	-4.16	-40.21	-4.43	1.36	0.23	0.66
54631.32	-5.16	-0.79	-1.98	41.77	0.73	-1.33	-4.66	-40.54	-4.51	1.62	0.39	0.55
54712.05	-5.18	-0.89	-1.95	41.52	1.35	-0.84	-4.91	-40.86	-4.47	2.27	0.31	0.7
54792.78	-5.1	-0.72	-1.95	41.97	1.59	-0.76	-4.8	-41	-4.46	2.98	-0.05	0.95
54873.5	-4.93	-0.5	-2.06	42.81	1.76	-0.92	-4.46	-41.01	-4.38	3.26	-0.44	1.1
54954.23	-4.9	-0.58	-2.35	43.49	2.03	-0.92	-4.19	-41.02	-4.3	2.76	-0.59	1
55034.95	-4.71	-0.95	-2.58	43.83	2	-0.76	-4.13	-40.84	-4.15	2.11	-0.54	0.64
55115.68	-4.11	-1.56	-2.35	43.75	1.7	-0.57	-4.25	-40.42	-4.13	2.24	-0.48	0.39
55196.41	-3.69	-2.37	-1.64	43.32	1.77	-0.51	-4.38	-40.15	-4.02	3.35	-0.48	0.51
55277.13	-3.88	-2.74	-1.17	42.9	2.24	-0.75	-4.25	-40.39	-3.66	5.02	-0.57	0.84
55357.86	-4.19	-1.87	-1.59	42.91	2.49	-1.05	-4.16	-40.97	-3.16	6.57	-0.79	1.16
55438.58	-4.16	-0.12	-2.51	43.51	2.25	-0.89	-4.39	-41.4	-2.72	7.21	-1	1.35
55519.31	-4.09	1.21	-2.95	44.15	1.85	-0.49	-4.48	-41.39	-2.71	6.7	-1.03	1.3
55600.04	-4.4	1.51	-2.63	44.04	1.52	-0.48	-4.17	-41.08	-3.24	5.53	-0.99	1.02
55680.76	-4.99	1.17	-2.16	43.27	1.24	-0.77	-4.11	-40.8	-3.81	4.17	-1.12	0.66
55761.49	-5.46	0.64	-2	42.64	1.17	-1.05	-4.78	-40.73	-3.97	2.75	-1.36	0.52
55842.21	-5.62	0.26	-1.94	42.52	1.56	-1.78	-5.73	-40.86	-3.8	1.49	-1.43	0.82
55922.94	-5.52	0.33	-1.56	42.64	2.11	-2.18	-6.26	-41.15	-3.53	0.74	-1.45	1.29
56003.66	-5.32	0.56	-1.06	42.72	2.09	-2.04	-6.15	-41.53	-3.22	0.72	-1.51	1.37
56084.39	-5.07	0.61	-1.01	42.82	1.2	-1.64	-5.63	-41.94	-2.92	1.22	-1.41	0.95
56165.12	-4.7	0.74	-1.46	43.05	-0.12	-1.45	-5.09	-42.27	-2.84	1.55	-1.15	0.51
56245.84	-4.24	1.27	-1.77	43.14	-0.95	-1.71	-4.76	-42.42	-3.09	1.26	-1.08	0.42
56326.57	-3.95	1.96	-1.38	42.87	-0.72	-2.19	-4.66	-42.41	-3.5	0.64	-1.36	0.58
56407.29	-3.98	2.18	-0.43	42.54	0.08	-2.36	-4.72	-42.41	-3.78	0.23	-1.61	0.9
56488.02	-4.36	1.59	0.37	42.52	0.66	-2.07	-4.83	-42.53	-3.87	0.19	-1.47	1.44
56568.75	-4.87	0.65	0.41	42.8	1.02	-1.71	-4.77	-42.53	-3.95	0.27	-1.05	1.91
56649.47	-5.32	0.17	-0.25	43.12	1.45	-1.55	-4.49	-42.24	-4.06	0.35	-0.76	1.95
56730.2	-5.79	0.26	-0.95	43.24	1.73	-1.52	-4.38	-41.94	-4.11	0.46	-0.86	1.61
56810.92	-6.29	0.48	-1.14	43.11	1.65	-1.58	-4.74	-41.86	-4.14	0.38	-1.03	1.16
56891.65	-6.47	0.67	-0.84	42.97	1.39	-1.66	-5.2	-41.87	-4.23	-0.07	-0.85	0.79
56972.37	-5.95	1.03	-0.63	43.06	1.15	-1.56	-5.21	-41.9	-4.37	-0.49	-0.59	0.49
57053.1	-4.97	1.56	-0.9	43.4	1.05	-1.29	-5.22	-42.05	-4.54	-0.41	-0.85	0.24
57133.83	-4.22	2.07	-1.24	43.79	1.06	-0.93	-4.78	-42.16	-4.68	0.01	-1.6	0.16
57214.55	-4.11	2.49	-1.14	43.97	1.13	-0.54	-4.36	-42.09	-4.68	0.42	-2.27	0.31
57295.28	-4.44	2.86	-0.7	43.92	1.17	-0.37	-4.23	-41.75	-4.6	0.75	-2.59	0.4
57376	-4.87	3.01	-0.28	43.98	1.08	-0.54	-4.28	-41.37	-4.74	0.96	-2.53	0.15
57456.73	-5.42	2.7	-0.04	44.49	0.68	-0.87	-4.29	-41.5	-5.16	0.82	-2.03	-0.44
57537.46	-6.27	2.12	0.04	45.22	0.12	-1.36	-4.28	-41.99	-5.38	0.41	-1.26	-1
57618.18	-7.17	1.68	0.07	45.56	-0.1	-2.13	-4.26	-41.96	-5.07	0.3	-0.53	-1
57698.91	-7.49	1.36	-0.07	45.32	0.29	-2.72	-4.13	-41.45	-4.6	0.82	0.08	-0.36
57779.63	-7.06	0.65	-0.55	44.92	1.07	-2.67	-3.98	-41.35	-4.43	1.53	0.59	0.34
57860.36	-6.47	-0.58	-1.08	44.8	1.92	-2.28	-4.07	-41.85	-4.51	1.78	0.74	0.7
57941.09	-6.05	-1.83	-1.33	44.96	2.54	-2.17	-4.37	-42.4	-4.52	1.48	0.26	0.97
58021.81	-5.74	-2.55	-1.47	45.3	2.64	-2.5	-4.54	-42.6	-4.36	0.97	-0.6	1.33
58102.54	-5.66	-2.69	-1.73	45.67	2.19	-2.86	-4.44	-42.45	-4.18	0.5	-1.14	1.63
58183.27	-5.97	-2.51	-2.12	45.81	1.58	-2.65	-4.24	-42.26	-3.97	0.27	-1.13	1.85
58263.99	-6.41	-2.28	-2.55	45.65	1.13	-1.81	-4.27	-42.24	-3.75	0.41	-0.99	1.96
58344.71	-6.61	-2.03	-2.8	45.65	0.92	-0.93	-4.69	-42.1	-3.85	0.76	-0.86	1.79
58425.44	-6.46	-1.85	-2.69	46.13	1.05	-0.4	-5.08	-41.79	-4.36	0.92	-0.47	1.49
58506.17	-5.94	-2.21	-2.6	46.68	1.52	-0.07	-4.86	-41.74	-4.75	0.76	0.18	1.37
58586.89	-5.35	-3.15	-2.97	46.7	2.15	0.04	-4.14	-41.91	-4.5	0.5	0.76	1.32
58667.62	-5.18	-3.86	-3.55	46.07	2.48	-0.22	-3.66	-41.76	-3.71	0.28	0.71	0.98
58748.34	-5.46	-3.89	-3.76	45.27	2.12	-0.79	-3.81	-41.1	-2.88	0	0.01	0.2
58829.07	-5.77	-3.58	-3.59	44.81	1.23	-1.39	-4.22	-40.24	-2.49	-0.51	-0.8	-0.5
58909.8	-6.04	-3.22	-3.43	44.76	0.37	-1.85	-4.3	-39.56	-2.49	-1.12	-1.16	-0.47
58990.52	-6.38	-2.83	-3.62	44.77	0.08	-2.06	-3.97	-39.35	-2.55	-1.59	-1	0.17
59071.25	-6.41	-2.45	-4.08	44.64	0.44	-1.92	-3.43	-39.76	-2.75	-1.98	-0.66	0.86
59151.97	-5.74	-2.04	-4.46	44.49	0.92	-1.34	-2.84	-40.45	-3.34	-2.26	-0.37	1.36
59232.7	-4.88	-1.5	-4.58	44.37	0.99	-0.58	-2.51	-40.86	-4.11	-2.26	-0.37	1.61
59313.43	-4.96	-0.98	-4.69	44.11	0.66	0.08	-2.73	-40.99	-4.5	-2.18	-0.82	1.55
59394.15	-5.35	-0.7	-4.81	43.73	0.27	0.58	-3.17	-41.14	-4.25	-2.17	-1.42	1.27
59474.88	-5.67	-0.55	-4.5	43.29	-0.03	0.9	-3.4	-41.14	-3.75	-1.98	-1.67	0.79
59555.61	-5.88	-0.51	-3.59	42.83	-0.35	0.88	-3.59	-40.87	-3.56	-1.62	-1.66	0.02
59636.33	-5.73	-0.69	-2.76	42.55	-0.82	0.51	-4.02	-40.72	-3.64	-1.51	-1.85	-0.68
59717.05	-5.23	-1.11	-2.58	42.59	-1.19	-0.01	-4.55	-40.88	-3.75	-1.78	-2.24	-0.83
59797.78	-4.95	-1.5	-2.77	42.88	-1.16	-0.36	-4.82	-40.96	-4.09	-2.13	-2.41	-0.58
59878.51	-5.18	-1.55	-2.78	42.33	-0.74	-0.58	-4.79	-40.79	-4.54	-2.29	-2.2	-0.38
59959.23	-5.7	-1.2	-2.62	37.14	-0.21	-1	-4.6	-40.73	-4.5	-2.15	-2.02	-0.28
60039.96	-6.21	-0.72	-2.75	23.56	0.08	-1.7	-4.21	-40.66	-4.45	-1.85	-2.19	-0.03
60120.68	-6.43	-0.28	-3.43	5.24	-0.14	-2.36	-3.57	-40.66	-3.89	-1.64	-2.61	0.47
60201.41	-6.03	0.18	-4.28	-8.4	-0.73	-2.8	-2.85	-40.54	-3.64	-1.72	-3.01	0.81
60282.14	-5.11	0.55	-4.54	-13.42	-1.28	-2.98	-2.39	-40.22	-3.82	-2.11	-3.23	0.52
60362.86	-4.2	0.4	-4.13	-13.75	-1.53	-2.79	-2.38	-40.01	-3.89	-2.62	-3.16	-0.2
60443.59	-3.73	-0.54	-3.71	-13.66	-1.6	-2.45	-2.53	-40.01	-3.63	-2.89	-2.9	-0.68
60524.32	-3.81	-1.9	-3.67	-14.09	-1.71	-2.31	-2.67	-40.07	-3.46	-2.56	-2.69	-0.81
60605.04	-4.17	-2.97	-3.75	-14.44	-1.74	-2.21	-2.95	-40.2	-3.59	-1.62	-2.58	-0.92
60685.77	-4.39	-3.22	-3.64	-14.4	-1.35	-2.12	-3.36	-40.51	-3.88	-0.51	-2.25	-1.06
60766.49	-4.53	-2.64	-3.47	-14.34	-0.57	-2.51	-3.7	-40.91	-4.37	0.12	-1.74	-0.99
60847.22	-4.91	-1.75	-3.39	-14.59	0.06	-3.29	-3.86	-41.26	-5.01	-0.08	-1.52	-0.62
60927.95	-5.42	-1.13	-3.32	-14.85	0.07	-3.6	-3.68	-41.58	-5.38	-0.8	-1.67	-0.04
61008.67	-6.05	-0.98	-3.26	-14.74	-0.44	-3.21	-3.45	-41.81	-5.15	-1.39	-1.73	0.35
61089.39	-6.98	-1.17	-3.21	-14.45	-0.91	-2.63	-3.82	-41.8	-4.58	-1.53	-1.53	0.21
61170.12	-7.92	-1.54	-3.07	-14.3	-0.83	-2.06	-4.71	-41.51	-4.37	-1.37	-1.43	-0.17
61250.85	-8.24	-2.07	-3.02	-14.35	-0.62	-1.55	-5.24	-41.17	-4.76	-1.13	-1.71	-0.21
61331.57	-7.83	-2.46	-3.41	-14.38	-0.42	-1.37	-5.24	-41.1	-5.36	-0.8	-2.15	-0.24
61412.3	-7.11	-2.32	-3.97	-14.17	-0.26	-1.64	-5.32	-41.42	-5.68	-0.44	-2.43	0.09
61493.02	-6.42	-1.71	-4.12	-13.89	-0.61	-2.08	-5.63	-41.92	-5.47	-0.41	-2.61	0.39
61573.75	-5.92	-1.1	-3.79	-13.91	-1.31	-2.25	-5.76	-42.21	-4.96	-0.88	-2.94	0.39
61654.48	-5.75	-0.88	-3.19	-14.15	-1.96	-2.42	-5.49	-42	-4.6	-1.42	-3.25	0.16
61735.2	-5.88	-0.97	-2.51	-14.34	-2.07	-2.53	-5.3	-41.39	-4.61	-1.56	-3.12	-0.23
61815.93	-6	-1.13	-2.08	-14.44	-1.44	-2.38	-5.11	-40.84	-4.72	-1.36	-2.62	-0.68
61896.66	-5.91	-1.47	-2.14	-14.44	-0.57	-2.21	-4.96	-40.75	-4.56	-1.11	-2.28	-0.93
61977.38	-5.6	-2.09	-2.39	-14.21	-0.24	-2.24	-4.97	-41.19	-4.19	-0.98	-2.21	-0.88
62058.11	-5.16	-2.61	-2.72	-13.54	-0.58	-2.32	-4.86	-41.76	-3.91	-1.07	-2.13	-0.85
62138.83	-4.82	-2.73	-3.32	-12.53	-0.97	-2.35	-4.53	-41.86	-3.86	-1.27	-2.01	-1.13
62219.56	-4.76	-2.65	-3.85	-11.72	-1.02	-2.64	-4.3	-41.24	-3.94	-1.35	-1.97	-1.71
62300.29	-4.93	-2.48	-3.76	-11.51	-0.89	-3.22	-4.42	-40.35	-4.05	-1.3	-2.08	-2.27
62381.01	-5.27	-2.09	-3.26	-11.64	-0.75	-3.78	-4.65	-40	-4.3	-1.3	-2.31	-2.27
62461.73	-5.63	-1.63	-2.83	-11.74	-0.43	-4.25	-4.76	-40.44	-4.8	-1.41	-2.47	-1.53
62542.46	-5.55	-1.51	-2.64	-11.94	0.15	-4.56	-5.04	-41.24	-5.41	-1.58	-2.45	-0.69
62623.19	-4.99	-1.76	-2.8	-12.59	0.74	-4.59	-5.62	-41.92	-5.91	-1.59	-2.59	-0.31
62703.91	-4.68	-2.07	-3.26	-13.37	0.99	-4.31	-6.01	-42.33	-6.23	-1.06	-2.95	-0.37
62784.64	-5.09	-2.25	-3.68	-13.58	0.7	-3.73	-5.99	-42.51	-6.37	-0.06	-2.99	-0.78
62865.37	-5.71	-2.35	-3.81	-13.2	0.12	-3.04	-6.01	-42.43	-6.23	0.68	-2.57	-1.33
62946.09	-5.93	-2.17	-3.76	-12.96	-0.05	-2.62	-6.23	-42.13	-5.86	0.68	-2.27	-1.43
63026.82	-5.9	-1.53	-3.69	-13.2	0.34	-2.74	-6.24	-41.76	-5.56	0.14	-2.54	-0.93
63107.54	-6.07	-0.92	-3.41	-13.44	0.75	-3.37	-5.94	-41.54	-5.53	-0.58	-3.08	-0.35
63188.27	-6.34	-1	-2.67	-13.34	0.89	-4.08	-5.82	-41.63	-5.56	-1.12	-3.28	-0.07
63269	-6.28	-1.48	-1.92	-13.06	0.75	-4.4	-6.1	-41.98	-5.39	-1.29	-2.88	-0.01
63349.72	-5.79	-1.78	-1.83	-12.86	0.21	-4.21	-6.26	-42.28	-5.03	-1.17	-2.27	-0.13
63430.45	-5.21	-1.93	-2.26	-12.8	-0.47	-4.03	-5.91	-42.19	-4.71	-0.92	-1.95	-0.44
63511.17	-5.04	-2.15	-2.65	-12.76	-0.68	-4.27	-5.63	-41.77	-4.62	-0.62	-1.97	-0.68
63591.9	-5.4	-2.23	-2.76	-12.59	-0.42	-4.56	-5.8	-41.42	-4.67	-0.37	-2.26	-0.68
63672.62	-5.78	-1.82	-2.55	-12.44	-0.07	-4.59	-5.78	-41.38	-4.62	-0.27	-2.87	-0.61
63753.35	-5.67	-0.94	-2.19	-12.52	0.12	-4.53	-5.08	-41.51	-4.32	-0.25	-3.38	-0.5
63834.07	-5.28	-0.18	-2.14	-12.65	0.17	-4.54	-4.16	-41.51	-3.9	-0.16	-3.29	-0.2
63914.8	-5.18	-0.1	-2.58	-12.55	0.21	-4.7	-3.7	-41.42	-3.74	-0.02	-2.74	0.05
63995.53	-5.53	-0.56	-3.11	-12.42	0.26	-4.87	-3.97	-41.59	-4.01	0.03	-2.32	-0.17
64076.25	-6	-1	-3.4	-12.65	0.03	-4.73	-4.7	-42.01	-4.29	-0.07	-2.3	-0.78
64156.98	-6.34	-1.11	-3.43	-12.87	-0.5	-4.45	-5.31	-42.27	-4.24	-0.13	-2.42	-1.31
64237.71	-6.47	-0.97	-3.2	-13.09	-0.86	-4.55	-5.45	-42.2	-4.13	-0.18	-2.3	-1.51
64318.43	-6.42	-0.76	-2.82	-13.34	-0.81	-4.94	-5.42	-42.06	-4.24	0.02	-2.04	-1.37
64399.16	-6.25	-0.68	-2.6	-13.32	-0.62	-5.1	-5.56	-41.92	-4.33	0.46	-1.97	-1.07
64479.88	-5.73	-0.82	-2.61	-13.2	-0.51	-5	-5.68	-41.76	-4.29	0.6	-1.9	-1.02
64560.61	-4.8	-1.01	-2.55	-12.98	-0.42	-5.03	-5.59	-41.79	-4.49	0.29	-1.79	-1.19
64641.34	-3.91	-0.98	-2.08	-12.7	-0.21	-5.33	-5.6	-42.1	-5.11	-0.11	-1.9	-1.13
64722.06	-3.63	-0.85	-1.39	-12.68	0.15	-5.66	-5.95	-42.41	-5.75	-0.33	-2.13	-0.85
64802.79	-4.09	-0.99	-1.15	-12.87	0.51	-5.64	-6.19	-42.72	-6.04	-0.22	-2.19	-0.64
64883.51	-4.92	-1.24	-1.57	-12.87	0.54	-5.12	-6.08	-43.16	-5.96	0.21	-2	-0.5
64964.24	-5.44	-1.03	-1.85	-12.61	0.25	-4.45	-5.87	-43.51	-5.69	0.66	-1.56	-0.39
65044.96	-5.33	-0.31	-1.41	-12.16	0.06	-4.17	-5.55	-43.29	-5.47	0.94	-1.16	-0.44
65125.69	-4.99	0.36	-0.85	-11.45	0.2	-4.4	-5.08	-42.97	-5.49	0.98	-1.17	-0.58
65206.42	-5.06	0.55	-0.8	-10.75	0.48	-4.73	-4.93	-42.64	-5.52	0.71	-1.4	-0.61
65287.14	-5.8	0.38	-1.05	-10.63	0.66	-4.66	-5.38	-42.21	-5.74	0.53	-1.4	-0.61
65367.87	-6.86	0.21	-1.11	-10.99	0.41	-4.23	-5.86	-42.22	-5.77	0.94	-1.26	-0.78
65448.59	-7.75	0.02	-0.78	-11.15	-0.39	-3.88	-5.72	-42.27	-5.49	1.81	-1.4	-0.96
65529.32	-8.04	-0.59	-0.34	-10.91	-1.15	-3.91	-5.11	-42.16	-5.08	2.74	-1.77	-0.87
65610.05	-7.55	-1.57	-0.43	-10.74	-1.26	-4.13	-4.52	-42.14	-4.69	3.53	-1.77	-0.48
65690.77	-6.68	-2.21	-1.35	-10.88	-0.95	-4.24	-4.11	-42.22	-4.36	3.94	-1.22	0.09
65771.5	-5.93	-2.18	-2.68	-10.9	-0.58	-4.05	-4.01	-42.15	-4.17	3.65	-0.83	0.71
65852.23	-5.36	-1.78	-3.58	-10.52	-0.07	-3.52	-4.29	-41.98	-4.14	2.74	-0.94	1.18
65932.95	-4.8	-1.27	-3.47	-10.11	0.48	-3.03	-4.58	-41.92	-4.28	1.62	-0.95	1.29
66013.67	-4.46	-0.94	-2.59	-9.98	0.7	-3.09	-4.51	-41.82	-4.67	0.84	-0.59	1.12
66094.4	-4.68	-1.19	-1.78	-9.84	0.7	-3.47	-4.32	-41.59	-5.08	0.9	-0.34	0.81
66175.12	-5.13	-1.75	-1.5	-9.56	0.73	-3.65	-4.34	-41.44	-4.95	1.69	-0.45	0.36
66255.85	-5.33	-1.98	-1.56	-9.32	0.63	-3.71	-4.56	-41.34	-4.17	2.67	-0.63	-0.06
66336.58	-5.37	-1.62	-1.63	-9.13	0.16	-3.79	-4.88	-41.11	-3.36	3.52	-0.59	-0.19
66417.3	-5.3	-0.79	-1.79	-9.04	-0.4	-3.76	-5.29	-40.91	-3.18	3.86	-0.13	-0.05
66498.03	-5.04	0.1	-2.14	-9.25	-0.54	-3.6	-5.48	-41.01	-3.54	3.46	0.59	0.27
66578.76	-4.7	0.62	-2.16	-9.68	-0.14	-3.4	-5.66	-41.36	-3.81	2.65	0.97	0.77
66659.48	-4.32	0.65	-1.36	-9.96	0.43	-3.19	-5.82	-41.69	-3.84	1.96	0.56	1.32
66740.21	-3.96	0.29	-0.45	-10.05	0.84	-3	-5.66	-41.85	-3.98	1.59	-0.36	1.69
66820.94	-4.31	-0.29	-0.31	-10.05	1.18	-2.74	-5.29	-41.86	-4.2	1.5	-0.85	1.77
66901.66	-5.76	-0.82	-0.79	-9.8	1.5	-2.41	-4.88	-41.71	-4.29	1.59	-1.34	1.54
66982.38	-7.35	-1.14	-1.34	-9.26	1.51	-2.08	-4.55	-41.38	-4.43	1.77	-2.09	1.34
67063.11	-8.09	-1.25	-1.8	-8.92	1.11	-1.48	-4.27	-41.07	-4.7	1.86	-2.37	1.62
67143.84	-8.26	-1.2	-2.25	-9.05	0.61	-0.5	-3.92	-41.13	-4.96	1.75	-2.32	2.1
67224.56	-8.48	-1.15	-2.44	-9.24	0.47	0.49	-3.49	-41.55	-5.26	1.66	-2.3	2.07
67305.29	-8.68	-1.03	-2.16	-9.15	0.61	1.19	-3.14	-41.86	-5.51	1.88	-2.15	1.48
67386.02	-8.59	-0.53	-1.67	-8.86	0.58	1.71	-3.05	-41.72	-5.43	2.31	-1.46	0.83
67466.74	-8.2	0.1	-1.29	-8.63	0.41	1.91	-3.08	-41.46	-5.01	2.68	-0.58	0.41
67547.47	-7.72	0.24	-1.18	-8.73	0.57	2.1	-3.23	-41.37	-4.6	2.89	-0.24	0.31
67628.2	-7.5	-0.01	-1.46	-9.03	1.21	2.29	-3.7	-41.35	-4.44	2.84	-0.39	0.61
67708.92	-7.81	-0.12	-2.02	-9	1.96	2.32	-4.22	-41.23	-4.38	2.58	-0.45	1.28
67789.64	-8.23	-0.02	-2.44	-8.57	2.23	2.45	-4.28	-40.95	-4.21	2.3	-0.36	2.16
67870.37	-8.08	0.04	-2.33	-8.35	1.73	2.84	-3.95	-40.6	-3.93	2.24	-0.53	2.85
67951.09	-7.45	-0.1	-1.8	-8.65	0.92	3.31	-3.65	-40.54	-3.71	2.3	-0.92	2.99
68031.82	-6.95	-0.66	-1.34	-8.96	0.67	3.39	-3.54	-40.95	-3.75	2.13	-0.98	2.62
68112.55	-6.94	-1.56	-1.17	-8.79	1.22	2.86	-3.56	-41.33	-3.99	1.74	-0.57	2.15
68193.27	-7.61	-2.01	-1.12	-8.34	1.8	2.11	-3.73	-41.3	-4.16	1.5	-0.22	1.96
68274	-8.69	-1.48	-1.12	-7.98	1.84	1.67	-4.1	-41.25	-4.33	1.56	-0.38	1.92
68354.73	-9.34	-0.82	-1.12	-7.78	1.74	1.74	-4.51	-41.42	-4.71	1.92	-0.88	1.67
68435.45	-9.27	-1.17	-1.05	-7.69	1.82	2.27	-4.72	-41.52	-5.24	2.38	-1.31	1.34
68516.18	-8.92	-2.29	-1.04	-7.78	1.79	3.01	-4.72	-41.39	-5.77	2.52	-1.37	1.31
68596.91	-8.61	-3.16	-1.19	-7.92	1.35	3.4	-4.5	-41.21	-6.05	2.21	-0.92	1.48
68677.63	-8.08	-3.26	-1.63	-7.88	0.79	3.23	-4.11	-41.12	-5.72	1.69	-0.2	1.42
68758.35	-7.19	-2.86	-2.53	-7.65	0.79	2.98	-3.82	-41.18	-4.86	1.21	0.19	1.14
68839.08	-6.44	-2.64	-3.65	-7.31	1.43	3.12	-3.78	-41.38	-4.14	0.81	-0.01	1.05
68919.8	-6.36	-2.75	-4.29	-6.95	1.59	3.42	-3.8	-41.63	-3.91	0.32	-0.45	1.06
69000.53	-6.6	-2.85	-4.21	-6.96	1.75	3.37	-3.56	-42.03	-3.72	-0.38	-0.76	1.08
69081.26	-6.5	-3.06	-3.77	-7.49	1.15	3.03	-3.08	-42.47	-3.3	-0.99	-0.96	0.88
69161.98	-6.36	-2.83	-3.29	-8.14	0.37	2.9	-2.51	-42.52	-2.98	-1.06	-1.11	0.69
69242.71	-6.64	-2.17	-2.91	-8.36	0.28	3.23	-1.98	-42.03	-3.04	-0.72	-1.16	1
69323.44	-6.85	-1.59	-2.78	-7.97	0.89	3.78	-1.61	-41.47	-3.37	-0.34	-1.03	1.57
69404.16	-6.55	-1.56	-2.89	-7.28	1.52	4.2	-1.47	-41.37	-3.73	-0.07	-0.81	1.76
69484.89	-6.35	-1.93	-3.12	-6.84	1.49	4.32	-1.48	-41.62	-3.97	0.09	-0.68	1.38
69565.62	-6.71	-2.12	-3.53	-7.03	0.94	4.19	-1.68	-41.72	-4.17	0.06	-0.59	0.62
69646.34	-7.26	-2.01	-4.04	-7.74	0.68	3.9	-2.12	-41.35	-4.46	-0.26	-0.28	-0.18
69727.06	-7.57	-2.1	-4.23	-8.48	1.05	3.35	-2.6	-40.7	-4.65	-0.8	0.04	-0.43
69807.79	-7.77	-2.44	-3.86	-8.81	1.7	2.82	-3.1	-40.22	-4.42	-1.35	-0.21	0.06
69888.52	-8.13	-2.43	-3.57	-8.83	2.15	2.77	-3.76	-40.16	-3.81	-1.67	-0.97	0.64
69969.24	-8.43	-1.78	-4.03	-8.88	2.15	3.15	-4.35	-40.39	-3.24	-1.78	-1.52	0.67
70049.97	-8.27	-0.99	-4.78	-8.89	1.65	3.43	-4.46	-40.53	-3.1	-1.82	-1.52	0.16
70130.7	-7.85	-0.63	-4.7	-8.53	1.06	3.34	-3.93	-40.37	-3.27	-2.01	-1.49	-0.64
70211.42	-7.65	-0.78	-3.87	-7.96	0.84	3.11	-2.99	-40.25	-3.3	-2.46	-1.77	-1.26
70292.15	-7.77	-1.17	-3.39	-7.68	0.77	3.03	-2.29	-40.14	-3.32	-3.01	-1.95	-1.22
70372.87	-8.06	-1.73	-3.65	-7.81	0.33	3.03	-2.33	-40.24	-3.27	-3.38	-1.75	-0.71
70453.6	-8.26	-2.43	-4.19	-7.86	-0.17	3.02	-2.8	-40.54	-3.6	-3.68	-1.48	-0.45
70534.33	-8.12	-2.87	-4.55	-7.6	-0.11	3.08	-2.97	-40.78	-4.18	-3.96	-1.43	-0.54
70615.05	-7.71	-2.71	-4.44	-7.37	0.26	3.03	-2.67	-41.05	-4.4	-3.83	-1.43	-0.68
70695.77	-7.53	-2.16	-3.89	-7.39	0.13	2.55	-2.31	-41.32	-4.23	-3.31	-1.41	-0.74
70776.5	-7.57	-1.69	-3.31	-7.64	-0.54	1.8	-2.3	-41.2	-4.1	-3.12	-1.69	-0.65
70857.23	-7.15	-1.57	-2.89	-8.16	-1.02	1.21	-2.61	-40.56	-4.08	-3.48	-2.18	-0.3
70937.95	-6.2	-1.71	-2.62	-8.67	-0.72	0.7	-2.9	-39.88	-3.83	-3.88	-2.16	0.01
71018.68	-5.84	-2.07	-2.76	-8.7	0.14	-0.21	-2.86	-39.7	-3.3	-4.05	-1.56	-0.05
71099.41	-6.62	-2.63	-3.27	-8.35	0.76	-1.51	-2.45	-40.17	-3.15	-4.01	-1.34	-0.27
71180.13	-7.62	-2.83	-3.79	-8.01	0.56	-2.52	-2.14	-41.12	-4	-3.71	-2.06	-0.36
71260.86	-8.15	-2.19	-4.3	-7.76	-0.38	-2.8	-2.29	-42.03	-5.44	-3.17	-3.06	-0.55
71341.59	-8.47	-1.42	-4.84	-7.42	-1.53	-2.63	-2.46	-42.45	-6.33	-2.59	-3.42	-0.94
71422.31	-8.5	-1.45	-5.03	-7.03	-2.4	-2.44	-2.62	-42.57	-6.36	-2.34	-2.98	-1.2
71503.04	-7.97	-1.89	-4.69	-6.95	-2.53	-2.41	-2.7	-42.72	-6.27	-2.64	-2.3	-1.17
71583.76	-7.39	-1.93	-4.15	-7.36	-1.78	-2.58	-2.65	-42.85	-6.49	-3.14	-1.97	-1.06
71664.48	-7.47	-1.87	-3.73	-8.2	-0.74	-2.9	-2.88	-42.91	-6.64	-3.43	-2.08	-1.14
71745.21	-7.97	-2.3	-3.37	-9.36	0.04	-3.29	-3.46	-42.98	-6.47	-3.63	-2.49	-1.42
71825.94	-8.22	-2.9	-2.96	-10.52	0.65	-3.71	-3.96	-43.03	-6.33	-3.72	-3.02	-1.57
71906.66	-8.33	-3.04	-2.6	-11.2	1.04	-4.04	-4.13	-43.13	-6.67	-3.22	-3.25	-1.27
71987.39	-8.83	-2.88	-2.52	-11.22	0.9	-3.98	-4.29	-43.31	-7.3	-2.3	-2.95	-0.85
72068.12	-9.34	-2.8	-2.81	-10.88	0.26	-3.51	-4.61	-43.45	-7.38	-1.89	-2.54	-0.97
72148.84	-8.99	-2.69	-3.26	-10.62	-0.47	-3.21	-4.75	-43.6	-6.47	-2.23	-2.42	-1.52
72229.57	-7.91	-2.25	-3.56	-10.59	-0.77	-3.47	-4.53	-43.92	-5.19	-2.79	-2.38	-1.86
72310.3	-7.05	-1.62	-3.56	-10.53	-0.33	-3.79	-4.47	-44.35	-4.55	-3.31	-2.29	-1.97
72391.02	-6.77	-1.47	-3.26	-10.35	0.47	-3.57	-4.99	-44.51	-4.87	-3.7	-2.44	-2
72471.74	-6.92	-2	-2.8	-10.4	0.97	-3.1	-5.77	-44.26	-5.59	-3.74	-2.96	-1.83
72552.47	-7.33	-2.4	-2.5	-10.67	1.05	-2.91	-6.3	-44.08	-6.09	-3.37	-3.33	-1.59
72633.2	-7.63	-2.07	-2.6	-10.63	0.96	-2.94	-6.33	-44.37	-6.4	-2.75	-3.24	-1.53
72713.92	-7.66	-1.59	-3.03	-10.13	0.8	-2.89	-5.86	-44.78	-6.76	-2.14	-2.92	-1.51
72794.65	-7.69	-1.57	-3.56	-9.6	0.65	-2.9	-5.2	-44.75	-6.98	-1.56	-2.7	-1.54
72875.37	-7.86	-1.68	-3.87	-9.47	0.48	-3.2	-4.76	-44.23	-6.79	-0.97	-2.7	-1.85
72956.1	-8.1	-1.36	-3.78	-9.74	0.2	-3.45	-4.59	-43.5	-6.53	-0.68	-2.78	-2.26
73036.83	-8.41	-0.77	-3.35	-10.1	-0.02	-3.21	-4.5	-42.95	-6.68	-1.1	-2.59	-2.26
73117.55	-8.76	-0.52	-2.88	-10.45	-0.02	-2.63	-4.48	-42.93	-7.09	-1.82	-2.15	-1.85
73198.28	-8.9	-0.81	-2.61	-10.99	-0.03	-2.18	-4.56	-43.25	-7.24	-2.07	-1.87	-1.57
73279.01	-8.58	-0.98	-2.55	-11.58	-0.27	-2.08	-4.54	-43.33	-7.15	-1.88	-1.86	-1.68
73359.73	-7.8	-0.44	-2.63	-11.62	-0.48	-2.19	-4.41	-43.05	-7.17	-1.82	-1.85	-1.88
73440.45	-7.13	0.41	-2.92	-10.83	-0.39	-2.29	-4.4	-42.81	-7.38	-2.11	-1.64	-1.86
73521.18	-7.27	0.72	-3.26	-9.77	-0.21	-2.61	-4.51	-42.63	-7.56	-2.67	-1.55	-1.66
73601.91	-7.91	0.22	-3.21	-9.16	-0.24	-2.96	-4.68	-42.19	-7.41	-3.16	-1.92	-1.36
73682.63	-8.04	-0.6	-2.87	-9.22	-0.02	-3.35	-5.05	-41.61	-6.98	-3.15	-2.53	-0.88
73763.36	-7.4	-1.01	-2.77	-9.28	0.8	-3.74	-5.5	-41.22	-6.57	-3.15	-2.65	-0.19
73844.09	-6.66	-0.85	-2.94	-9.84	1.59	-3.87	-5.55	-41.05	-6.44	-2.86	-2.04	0.33
73924.81	-6.32	-0.54	-3.07	-10.3	1.68	-3.64	-5.16	-40.82	-6.58	-2.9	-1.43	0.24
74005.54	-6.24	-0.24	-3.21	-10.44	1.51	-3.22	-4.85	-40.47	-6.98	-3.45	-1.66	-0.34
74086.27	-6.18	0.11	-3.28	-10.53	1.64	-2.89	-4.83	-40.27	-7.49	-3.98	-2.62	-0.7
74166.99	-6.15	0.45	-2.97	-10.53	1.73	-2.81	-4.88	-40.26	-7.65	-4.04	-3.46	-0.37
74247.72	-6.34	0.58	-2.56	-10.21	1.31	-2.96	-4.87	-40.03	-7.1	-3.67	-3.57	0.16
74328.44	-6.6	0.19	-2.68	-9.76	0.63	-3.24	-4.95	-39.38	-6.29	-3.22	-2.89	0.07
74409.16	-6.46	-0.65	-3.32	-9.59	0.22	-3.48	-5.2	-38.43	-5.99	-3.12	-1.87	-0.66
74489.89	-5.89	-1.43	-3.99	-9.52	0.25	-3.46	-5.5	-37.19	-6.36	-3.62	-1.05	-1.37
74570.62	-5.28	-1.84	-4.41	-9.08	0.47	-3.13	-5.51	-35.41	-6.99	-4.17	-0.67	-1.57
74651.34	-4.75	-1.95	-4.72	-8.49	0.62	-2.63	-5.17	-32.84	-7.5	-4.01	-0.7	-1.28
74732.07	-4.39	-1.73	-5.06	-8.31	0.66	-2.22	-4.73	-29.44	-7.74	-3.34	-0.87	-0.8
74812.8	-4.45	-1.02	-5.08	-8.49	0.68	-2.17	-4.34	-25.35	-7.64	-2.91	-1.02	-0.39
74893.52	-4.65	-0.08	-4.54	-8.43	0.53	-2.56	-4.04	-20.5	-7.27	-2.9	-1.3	-0.27
74974.25	-4.58	0.37	-4.01	-7.87	0.12	-3.23	-3.88	-14.8	-6.69	-2.97	-1.79	-0.5
75054.98	-4.45	-0.08	-3.81	-7.22	-0.16	-3.9	-3.74	-8.96	-6.05	-3.22	-2.28	-0.9
75135.7	-4.45	-0.99	-3.48	-7.05	-0.05	-4.29	-3.68	-4.34	-5.52	-3.78	-2.56	-1.29
75216.43	-4.14	-1.5	-2.8	-7.52	0.14	-4.18	-4.02	-1.67	-5.28	-4.25	-2.63	-1.68
75297.15	-3.5	-1.3	-2.53	-8.26	0.16	-3.6	-4.65	-1.07	-5.39	-4.22	-2.7	-1.92
75377.87	-3.3	-0.83	-2.25	-8.78	0	-3.04	-4.94	-0.46	-5.5	-3.89	-2.78	-1.79
75458.6	-3.86	-0.56	-2.27	-8.96	-0.36	-2.88	-4.69	0.13	-6	-3.66	-3.15	-1.57
75539.33	-4.75	-0.31	-2.7	-8.96	-0.75	-2.88	-4.35	0.47	-6.3	-3.46	-3.37	-1.57
75620.05	-5.61	0.13	-3.08	-8.96	-0.99	-2.68	-4.36	0.68	-6.14	-2.91	-3.21	-1.6
75700.78	-6.17	0.52	-3.14	-9.09	-1.26	-2.26	-4.72	0.85	-5.69	-2.27	-2.9	-1.44
75781.51	-6.13	0.84	-2.9	-9.35	-1.49	-1.79	-5.2	1.08	-5.17	-2.22	-2.49	-1.21
75862.23	-5.69	1.2	-2.35	-9.48	-1.27	-1.52	-5.61	1.49	-4.81	-2.81	-1.93	-0.96
75942.96	-5.33	1.39	-1.69	-9.26	-0.6	-1.5	-5.61	1.85	-4.78	-3.4	-1.49	-0.67
76023.69	-4.91	1.25	-1.46	-8.81	-0.11	-1.42	-5.03	1.84	-5.06	-3.81	-1.5	-0.6
76104.41	-4.24	1.04	-1.8	-8.47	-0.24	-1.11	-4.66	1.85	-5.42	-4.51	-1.91	-0.88
76185.14	-3.83	1.2	-2.19	-8.62	-0.7	-0.94	-4.3	2.35	-5.4	-5.43	-2.36	-1.19
76265.86	-4	1.91	-2.09	-9.2	-1.02	-1.39	-3.86	3.11	-4.87	-5.74	-2.55	-1.28
76346.59	-4.32	2.81	-1.54	-9.61	-0.97	-2.29	-3.64	3.52	-4.42	-5.11	-2.48	-1.4
76427.31	-4.43	3.33	-1.03	-9.46	-0.76	-2.93	-3.54	3.13	-4.45	-3.94	-2.46	-1.76
76508.04	-4.24	3.19	-1.01	-8.9	-0.64	-2.93	-3.68	2.03	-4.68	-2.78	-2.67	-2.26
76588.77	-3.69	2.49	-1.44	-8.23	-0.56	-2.59	-4.03	1.12	-4.9	-2.28	-2.91	-2.49
76669.49	-3.18	1.51	-1.85	-7.77	-0.48	-2.3	-4.4	1.32	-4.98	-2.62	-2.85	-2.71
76750.22	-3.13	0.74	-1.88	-7.6	-0.15	-2.05	-4.52	2.4	-4.68	-3.14	-2.36	-2.77
76830.95	-3.24	0.63	-1.58	-7.54	0.21	-1.65	-4.12	3.15	-4.31	-3.18	-1.77	-2.18
76911.67	-3.08	0.98	-1.2	-7.61	0.57	-1.28	-3.29	2.86	-4.54	-2.96	-1.36	-1.16
76992.4	-2.9	1.01	-1.04	-7.89	0.96	-1.3	-2.55	2.11	-5.32	-2.99	-1.14	-0.33
77073.12	-2.93	0.4	-1.42	-8.13	1.04	-1.64	-2.46	1.63	-5.84	-3.21	-1.01	-0.18
77153.84	-2.9	-0.19	-2.32	-8.06	0.65	-2.08	-3.26	1.54	-5.79	-3.24	-1	-0.49
77234.57	-2.63	-0.14	-3.15	-7.86	0.26	-2.58	-4.47	1.51	-5.76	-3.27	-1.12	-0.55
77315.3	-2.45	0.19	-3.3	-7.93	0.19	-3.19	-5.02	1.32	-6.04	-3.63	-1.21	-0.27
77396.02	-2.45	0.3	-2.89	-8.29	0.13	-3.65	-4.47	0.94	-6.02	-3.81	-1.15	-0.36
77476.75	-2.35	0.41	-2.33	-8.45	-0.19	-3.65	-3.74	0.51	-5.33	-3.14	-1.13	-0.95
77557.48	-2.2	0.74	-1.77	-8	-0.39	-3.29	-3.72	0.15	-4.63	-2.01	-1.19	-1.11
77638.2	-2.24	1.01	-1.26	-7.33	-0.01	-2.9	-4.22	0.04	-4.54	-1.54	-1.04	-0.33
77718.93	-2.43	0.96	-0.92	-7.18	0.6	-2.57	-4.53	0.47	-4.79	-2.02	-0.74	0.6
77799.66	-2.53	0.52	-0.68	-7.62	0.65	-2.29	-4.41	1.26	-4.8	-2.71	-0.66	0.8
77880.38	-2.29	-0.27	-0.51	-8.08	0.07	-2.04	-4.12	1.63	-4.41	-2.94	-0.73	0.47
77961.11	-1.57	-0.99	-0.54	-8.1	-0.32	-1.72	-3.95	1.36	-3.83	-2.72	-0.83	0.19
78041.84	-0.64	-1.03	-0.82	-7.84	0.06	-1.41	-3.83	1.23	-3.25	-2.44	-1.12	0.07
78122.55	0.02	-0.3	-1.13	-7.83	0.73	-1.3	-3.57	1.6	-2.85	-2.45	-1.51	-0.02
78203.28	0.1	0.81	-1.25	-8.22	0.97	-1.25	-3.2	1.66	-2.88	-2.58	-1.59	-0.08
78284.01	-0.42	1.83	-1.08	-8.52	0.83	-1	-2.85	0.85	-3.17	-2.31	-1.49	-0.1
78364.73	-0.95	2.42	-0.57	-8.26	0.66	-0.81	-2.54	-0.03	-3.22	-1.74	-1.65	-0.08
78445.46	-0.61	2.33	0.04	-7.56	0.47	-0.95	-2.01	-0.02	-2.97	-1.45	-1.91	-0.03
78526.19	0.92	1.69	0.46	-6.8	0.42	-1.03	-1.34	0.65	-2.64	-1.49	-1.88	-0.03
78606.91	0.67	1.19	0.57	-6.15	0.75	-0.89	-1.12	1.02	-2.33	-1.43	-1.49	-0.16
78687.64	0.33	1.08	0.17	-5.75	1.21	-1.06	-1.55	0.84	-2.31	-1.1	-0.92	-0.25
78768.37	0.06	0.9	-0.67	-5.84	1.26	-1.68	-2.12	0.68	-2.76	-0.83	-0.47	-0.16
78849.09	-0.2	0.59	-1.16	-6.36	0.7	-2.2	-2.38	0.85	-3.39	-0.8	-0.29	-0.06
78929.82	0.02	0.54	-0.8	-6.87	-0.01	-2.24	-2.44	1.05	-3.86	-0.79	-0.25	-0.2
79010.54	1	0.6	-0.15	-7.22	-0.05	-2.02	-2.5	1.04	-3.97	-0.59	-0.26	-0.4
79091.27	2.08	0.36	0	-7.59	0.75	-1.83	-2.57	1.08	-3.65	-0.18	-0.45	-0.2
79171.99	2.37	-0.1	-0.46	-7.9	1.68	-1.83	-2.49	1.28	-3.22	0.2	-0.62	0.46
79252.72	1.75	-0.33	-1.07	-7.73	2	-1.97	-2.24	1.18	-2.97	0.37	-0.69	0.88
79333.45	0.8	-0.33	-1.3	-7.06	1.59	-2.11	-1.94	0.61	-2.89	0.39	-0.94	0.6
79414.17	0.25	-0.34	-1.14	-6.27	0.94	-2.49	-1.67	0.08	-2.9	0.29	-1.22	0.1
79494.9	0.36	-0.17	-0.78	-5.58	0.58	-2.52	-1.41	-0.04	-2.92	0.11	-1.17	0.07
79575.62	0.78	0.27	-0.31	-5.09	0.78	-2.05	-1.12	0.18	-2.76	0.06	-1.06	0.5
79656.35	1.11	0.19	-0.03	-4.98	1.33	-1.33	-0.95	0.36	-2.54	0.44	-1.26	0.87
79737.08	1.29	-0.77	-0.25	-5.33	1.63	-0.75	-0.97	0.32	-2.62	1.05	-1.43	0.94
79817.8	1.45	-1.76	-0.73	-5.85	1.34	-0.54	-0.92	0.39	-3.12	1.4	-1.12	0.73
79898.53	1.53	-1.96	-0.96	-6.26	0.73	-0.49	-0.76	0.76	-3.84	1.29	-0.54	0.36
79979.25	1.46	-1.52	-0.79	-6.44	0.18	-0.23	-1.07	0.99	-4.43	0.92	-0.2	0.11
80059.98	1.34	-0.86	-0.35	-6.36	-0.19	0.21	-1.96	0.91	-4.54	0.5	-0.29	0.38
80140.7	1.12	-0.32	0.2	-6.34	-0.19	0.52	-2.54	0.87	-3.96	0.08	-0.69	0.93
80221.43	0.76	-0.19	0.59	-6.75	0.36	0.65	-2.34	0.93	-2.96	-0.44	-1.18	1.04
80302.16	0.6	-0.39	0.58	-7.36	1.11	0.73	-1.87	0.88	-2.23	-1.05	-1.58	0.71
80382.88	0.93	-0.41	0.22	-7.54	1.58	0.73	-1.55	0.85	-2.2	-1.51	-1.73	0.68
80463.61	1.34	-0.03	-0.29	-7.32	1.67	0.33	-1.4	0.81	-2.18	-1.56	-1.59	1.05
80544.34	1.21	0.46	-0.95	-7.31	1.41	-0.58	-1.33	0.96	-2.63	-1.09	-1.54	1.15
80625.06	0.6	0.71	-1.73	-7.45	0.74	-1.41	-1.25	1.36	-3.29	-0.27	-1.84	0.63
80705.79	0.17	0.52	-2.36	-7.26	-0.01	-1.58	-1.14	1.69	-4.04	0.43	-2.07	-0.08
80786.52	0.18	-0.1	-2.66	-6.74	-0.27	-1.26	-1.08	1.59	-4.58	0.62	-1.9	-0.47
80867.23	0.32	-0.91	-2.83	-6.2	-0.1	-0.93	-1.03	1.24	-4.49	0.43	-1.6	-0.43
80947.96	0.6	-1.46	-3	-5.71	-0.05	-0.67	-0.99	1.06	-3.85	0.31	-1.52	-0.33
81028.69	1.32	-1.41	-2.76	-5.52	-0.22	-0.35	-0.85	1.23	-3.27	0.36	-1.58	-0.47
81109.41	2.12	-1.03	-2.01	-5.89	-0.21	-0.12	-0.86	1.57	-3.16	0.42	-1.63	-0.48
81190.14	2.4	-0.99	-1.43	-6.37	0.06	-0.13	-1.05	1.66	-3.42	0.43	-1.66	-0.01
81270.87	2.32	-1.52	-1.48	-6.39	0.22	-0.33	-1.14	1.34	-3.66	0.33	-1.64	0.6
81351.59	2.4	-2.23	-1.82	-6.07	0.16	-0.58	-1.12	0.94	-3.44	0.1	-1.54	0.75
81432.32	2.65	-2.61	-2.16	-6.03	0.11	-0.83	-1.36	0.62	-2.8	-0.21	-1.4	0.3
81513.05	2.88	-2.4	-2.53	-6.37	0.13	-1.05	-1.89	0.29	-2.35	-0.44	-1.21	-0.4
81593.77	3.18	-1.79	-2.75	-6.63	-0.04	-1.14	-2.23	0.08	-2.42	-0.5	-0.98	-0.81
81674.5	3.43	-1.18	-2.54	-6.62	-0.43	-1.06	-2.12	-0.02	-2.56	-0.39	-0.77	-0.7
81755.23	3.29	-0.85	-2.2	-6.61	-0.56	-0.94	-1.79	-0.37	-2.48	-0.28	-0.77	-0.43
81835.95	2.85	-0.79	-2.21	-6.78	-0.04	-0.97	-1.37	-0.93	-2.73	-0.48	-1.07	-0.46
81916.67	2.63	-0.76	-2.48	-7.15	0.65	-1.25	-0.81	-1.38	-3.5	-0.95	-1.43	-0.82
81997.4	2.88	-0.57	-2.38	-7.51	0.7	-1.57	-0.45	-1.65	-4.06	-1.26	-1.52	-1.25
82078.12	3.32	-0.43	-1.75	-7.59	0.03	-1.53	-0.6	-1.78	-4.01	-1.35	-1.42	-1.49
82158.85	3.63	-0.66	-1.22	-7.3	-0.58	-1.12	-0.91	-1.78	-3.7	-1.46	-1.5	-1.38
82239.58	3.72	-1.08	-1.31	-6.85	-0.39	-0.96	-1.1	-1.83	-3.44	-1.49	-1.78	-1.14
82320.3	3.41	-1.22	-1.76	-6.7	0.34	-1.24	-1.32	-1.84	-3.26	-1.27	-1.95	-1.08
82401.03	2.66	-1.05	-2.09	-7.08	0.59	-1.44	-1.47	-1.55	-3.18	-0.99	-1.95	-1.17
82481.76	1.83	-0.83	-2.21	-7.55	-0.09	-1.38	-1.47	-1.27	-3.17	-0.89	-1.99	-1.37
82562.48	1.2	-0.48	-2.27	-7.54	-0.95	-1.3	-1.61	-1.45	-3.15	-0.97	-2.16	-1.68
82643.21	0.91	0.21	-2.29	-7.15	-1.1	-1.16	-1.94	-1.86	-3.07	-1.04	-2.4	-1.81
82723.94	0.94	0.88	-2.16	-6.83	-0.65	-0.97	-2.11	-2.13	-2.96	-0.92	-2.47	-1.48
82804.66	0.87	0.9	-1.86	-6.61	-0.23	-1.2	-2.06	-2.35	-3.03	-0.59	-2.13	-0.9
82885.38	0.3	0.23	-1.47	-6.41	-0.13	-1.89	-2.03	-2.72	-3.34	-0.49	-1.69	-0.45
82966.11	-0.61	-0.52	-1.14	-6.31	-0.11	-2.4	-1.95	-3.05	-3.7	-0.91	-1.72	-0.35
83046.84	-1.42	-0.8	-1.03	-6.25	0.1	-2.47	-1.62	-3.14	-4.06	-1.47	-1.89	-0.65
83127.56	-2.03	-0.63	-1.28	-6.07	0.34	-2.21	-1.29	-3.11	-4.42	-1.81	-1.56	-1.08
83208.29	-2.52	-0.25	-1.96	-5.85	0.31	-1.78	-1.37	-3.29	-4.32	-2.02	-0.98	-1.29
83289.02	-2.81	0.28	-2.77	-5.88	0.11	-1.56	-1.81	-3.95	-3.57	-2.06	-0.73	-1.11
83369.74	-2.71	0.77	-3.08	-5.9	-0.11	-1.93	-2.29	-5.25	-2.88	-2.11	-0.91	-0.85
83450.47	-2.08	0.8	-2.72	-6.24	-0.28	-2.49	-2.7	-6.96	-2.88	-1.92	-1.47	-0.91
83531.2	-1.19	0.33	-2.14	-6.55	-0.26	-2.69	-2.99	-8.65	-3.13	-1.51	-2.25	-1.27
83611.92	-0.54	-0.43	-1.73	-6.81	-0.07	-2.75	-2.85	-10.11	-2.8	-1.2	-2.83	-1.5
83692.64	-0.32	-1.32	-1.53	-7.26	0.05	-3.07	-1.7	-11.1	-1.8	-1.05	-2.89	-1.55
83773.37	-0.22	-2.02	-1.45	-7.86	0.18	-3.36	0.59	-11.39	-0.8	-1.04	-2.77	-1.73
83854.09	-0.04	-2.32	-1.42	-8.21	0.57	-3.14	3.18	-11.2	-0.46	-1.3	-2.64	-2.11
83934.82	0.07	-2.43	-1.34	-8.23	0.82	-2.52	5.13	-10.99	-0.82	-1.78	-2.55	-2.34
84015.55	-0.02	-2.47	-1.19	-8.12	0.17	-2.09	6.34	-10.84	-1.29	-2.02	-2.61	-2.15
84096.27	-0.24	-2	-1.1	-7.86	-1.14	-2.12	7.25	-10.74	-1.4	-1.86	-2.28	-1.65
84177	-0.38	-0.94	-1.08	-7.24	-2.02	-2.37	8	-10.76	-1.46	-1.76	-1.48	-1.29
84257.73	-0.24	-0.35	-1	-6.48	-2.01	-2.68	8.42	-10.84	-1.82	-1.89	-0.96	-1.24
84338.45	0.23	-0.89	-0.84	-6.16	-2	-2.98	8.58	-10.84	-2.05	-1.78	-1.13	-1.19
84419.18	1.1	-1.61	-0.78	-6.22	-1.64	-3.18	8.67	-10.6	-1.69	-1.29	-1.44	-0.99
84499.91	2.26	-1.53	-0.85	-6.01	-1.44	-3.38	8.81	-9.85	-1.02	-0.79	-1.44	-0.63
84580.63	3.07	-1.2	-1.02	-5.51	-1.18	-3.6	9.12	-8.7	-0.56	-0.46	-1.47	-0.5
84661.35	3.15	-1.54	-1.41	-5.44	-0.64	-3.65	9.56	-7.76	-0.47	-0.36	-1.84	-0.69
84742.08	2.76	-2.46	-2.19	-5.85	-0.01	-3.43	9.95	-7.53	-0.64	-0.64	-2.2	-0.89
84822.8	2.44	-3.21	-3.16	-6.07	0.35	-3.03	10.41	-7.83	-0.91	-1.22	-2.15	-0.92
84903.53	2.63	-3.35	-3.72	-5.92	0.15	-2.64	11.05	-7.94	-1.09	-1.76	-1.71	-0.89
84984.26	3.05	-3.05	-3.59	-5.85	-0.66	-2.36	11.69	-7.5	-1.39	-2.04	-1.03	-1.01
85064.98	2.99	-2.72	-3.15	-5.96	-1.57	-2.13	12.24	-6.83	-2.12	-2.13	-0.42	-1.23
85145.71	2.4	-2.6	-2.7	-5.98	-1.85	-2.01	12.94	-6.38	-3.12	-2.23	-0.32	-1.2
85226.44	2	-2.66	-2.01	-5.95	-1.24	-1.89	13.97	-6.26	-3.94	-2.24	-0.68	-0.84
85307.16	2.35	-2.72	-1.01	-6.1	-0.22	-1.81	15.02	-6.39	-4.39	-1.93	-1.04	-0.51
85387.89	3.18	-2.58	-0.15	-6.19	0.47	-1.92	15.55	-6.57	-4.42	-1.35	-1.22	-0.54
85468.62	3.88	-2.14	0.14	-5.92	0.69	-1.84	15.56	-6.62	-4.2	-0.97	-1.38	-0.85
85549.34	4.25	-1.53	-0.19	-5.56	0.75	-1.28	15.59	-6.67	-3.98	-1.08	-1.64	-1.15
85630.06	4.53	-1.12	-0.83	-5.52	0.78	-0.62	15.78	-6.83	-3.45	-1.34	-1.9	-1.32
85710.79	4.83	-1.1	-1.23	-5.46	0.72	-0.54	15.96	-7.04	-3.32	-1.34	-1.78	-1.4
85791.52	4.99	-1.24	-1.11	-5.11	0.58	-1.07	16.54	-6.98	-3.59	-1.14	-1.28	-1.27
85872.24	4.94	-1.38	-0.84	-4.83	0.51	-1.74	17.15	-6.69	-3.93	-1.07	-1.09	-0.85
85952.97	4.83	-1.51	-0.82	-4.85	0.52	-2.32	17.59	-6.54	-4.14	-1.44	-1.49	-0.41
86033.7	4.64	-1.29	-0.87	-4.95	0.37	-2.74	17.93	-6.51	-4.17	-2.25	-1.9	-0.39
86114.42	4.16	-0.47	-0.77	-5.06	-0.1	-2.92	18.7	-6.33	-4.24	-2.97	-1.86	-0.75
86195.15	3.47	0.37	-0.67	-5.34	-0.55	-3	19.94	-6.05	-4.53	-3.11	-1.68	-1.03
86275.87	3.06	0.4	-0.72	-5.83	-0.67	-3.05	21.11	-5.93	-4.88	-2.84	-1.66	-1.03
86356.6	3.25	-0.22	-0.86	-6.45	-0.52	-2.81	21.84	-6.06	-5.2	-2.47	-1.7	-0.81
86437.33	3.83	-0.42	-0.95	-7.12	-0.28	-2.28	21.86	-6.38	-5.4	-2.03	-1.62	-0.42
86518.05	4.31	0.21	-0.89	-7.58	-0.19	-1.89	21.06	-6.68	-5.43	-1.65	-1.45	-0.03
86598.77	4.53	0.86	-0.57	-7.3	-0.28	-1.76	19.96	-6.77	-5.3	-1.46	-1.18	0.15
86679.5	4.81	0.94	0.07	-6.32	-0.4	-1.56	19.13	-6.66	-5.1	-1.4	-0.71	0.15
86760.23	5.28	0.66	0.85	-5.59	-0.48	-1.15	18.74	-6.59	-4.99	-1.51	-0.2	0.07
86840.95	5.42	0.13	1.4	-5.72	-0.49	-0.71	18.82	-6.63	-5.07	-1.93	-0.05	-0.19
86921.68	4.86	-0.84	1.58	-5.98	-0.43	-0.38	19.38	-6.47	-5.12	-2.36	-0.43	-0.66
87002.41	3.92	-1.96	1.44	-5.54	-0.44	-0.29	20.02	-5.81	-4.91	-2.3	-1.04	-1.07
87083.13	3.04	-2.55	1.05	-4.75	-0.63	-0.44	20.23	-4.89	-4.46	-1.89	-1.6	-1.14
87163.86	2.5	-2.3	0.57	-4.27	-0.69	-0.68	19.88	-4.32	-3.88	-1.73	-2	-1.03
87244.59	2.48	-1.58	0.18	-4.23	-0.42	-0.97	18.51	-4.15	-3.57	-1.82	-2.16	-1.17
87325.31	2.79	-1.02	-0.05	-4.39	-0.28	-1.53	14.92	-4.09	-3.85	-1.7	-2.01	-1.53
87406.03	3.07	-0.77	-0.08	-4.63	-0.8	-2.28	9.07	-4.07	-4.35	-1.27	-1.72	-1.53
87486.76	3.35	-0.42	0.09	-5	-1.67	-2.75	3.21	-3.9	-4.53	-0.96	-1.46	-1.01
87567.48	3.68	0.11	0.31	-5.34	-2.12	-2.67	-0.33	-3.34	-4.61	-1.18	-1.27	-0.57
87648.21	3.89	0.19	0.45	-5.28	-1.9	-2.26	-1.47	-2.68	-4.99	-1.92	-1.01	-0.64
87728.94	3.88	-0.48	0.5	-5	-1.37	-1.89	-1.52	-2.35	-5.46	-2.66	-0.62	-0.78
87809.66	3.67	-1.23	0.44	-4.91	-1.01	-1.71	-1.39	-2.23	-5.69	-2.8	-0.25	-0.51
87890.39	3.24	-1.52	0.22	-4.95	-1.2	-1.59	-1.44	-1.83	-5.83	-2.34	-0.19	-0.13
87971.12	2.79	-1.51	-0.15	-4.81	-1.76	-1.37	-1.7	-1.07	-6.09	-1.79	-0.53	-0.15
88051.84	2.45	-1.24	-0.46	-4.52	-1.96	-1.38	-1.97	-0.33	-6.41	-1.51	-0.94	-0.52
88132.57	2.16	-0.68	-0.43	-4.26	-1.5	-1.86	-2.05	0.23	-6.48	-1.34	-0.87	-0.83
88213.3	1.79	-0.1	-0.08	-3.99	-0.85	-2.43	-1.9	0.75	-6.09	-1.08	-0.36	-0.74
88294.02	1.19	0.17	0.33	-3.72	-0.33	-2.66	-1.56	1.2	-5.45	-0.99	0.1	-0.32
88374.74	0.65	0.11	0.63	-3.63	0.11	-2.56	-1.12	1.35	-5.19	-1.25	0.26	0.08
88455.47	0.76	-0.12	0.71	-3.71	0.49	-2.34	-0.84	1.25	-5.59	-1.56	0.21	0.3
88536.2	1.49	-0.37	0.51	-3.64	0.63	-2.25	-1.03	1.12	-6.26	-1.42	-0.04	0.48
88616.92	1.93	-0.34	0.16	-3.27	0.41	-2.33	-1.81	0.92	-6.65	-0.83	-0.4	0.58
88697.65	1.52	0.24	-0.15	-2.89	0	-2.34	-2.84	0.4	-6.67	-0.29	-0.52	0.38
88778.37	0.79	1.01	-0.44	-2.85	-0.15	-2.07	-3.45	-0.16	-6.47	-0.07	-0.32	0.14
88859.1	0.5	1.34	-0.61	-2.92	0.19	-1.46	-3.24	0.03	-6.14	0.09	-0.27	0.27
88939.83	0.82	1.27	-0.47	-2.75	0.91	-0.68	-2.52	1.08	-5.81	0.23	-0.73	0.61
89020.55	1.32	1.1	-0.22	-2.72	1.78	-0.15	-1.9	2.23	-5.61	0.07	-1.19	0.91
89101.28	1.69	0.64	-0.06	-3.35	2.32	-0.12	-1.55	2.76	-5.56	-0.33	-1.03	1.09
89182.01	1.77	0	0.19	-4.28	2.01	-0.4	-1.15	2.69	-5.6	-0.69	-0.59	0.95
89262.73	1.38	-0.06	0.51	-4.67	1.03	-0.69	-0.54	2.48	-5.54	-0.94	-0.31	0.34
89343.45	0.78	0.53	0.6	-4.29	0.12	-0.83	-0.21	2.31	-5.32	-1.03	-0.12	-0.43
89424.18	0.67	0.83	0.65	-3.64	-0.41	-0.71	-0.58	2.13	-5.29	-0.92	-0.12	-0.64
89504.91	1.19	0.27	0.97	-3.28	-0.67	-0.39	-1.31	2.22	-5.59	-0.96	-0.38	0.03
89585.63	1.67	-0.62	1.3	-3.24	-0.68	-0.13	-1.69	2.73	-5.67	-1.46	-0.41	1.05
89666.36	1.67	-1.21	1.17	-3.16	-0.54	0.13	-1.56	3.35	-4.99	-1.97	0.09	1.58
89747.09	1.38	-1.56	0.56	-3	-0.43	0.5	-1.37	3.8	-3.93	-1.99	0.59	1.42
89827.81	1.06	-1.77	0.02	-3.09	-0.24	0.75	-1.16	4.09	-3.27	-1.72	0.63	0.99
89908.54	0.69	-1.62	0.24	-3.6	0.21	0.68	-0.67	4.3	-3.27	-1.56	0.41	0.69
89989.27	0	-1.08	1.13	-4.13	0.63	0.49	-0.33	4.22	-3.63	-1.42	0.16	0.68
90069.99	3.4	-0.63	1.6	-4.26	0.54	0.19	-0.56	3.59	-4.05	-1.09	-0.2	0.93
90150.72	3.29	-0.41	0.98	-3.92	0.01	-0.29	-1.04	2.97	-4.43	-0.64	-0.45	1.38
90231.44	3.92	-0.18	-0.02	-3.54	-0.33	-0.38	-1.37	3.14	-4.68	-0.28	-0.27	1.82
90312.16	4.27	0.01	-0.42	-3.56	-0.11	0.18	-1.57	3.71	-4.65	-0.24	0.09	1.91
90392.89	3.9	-0.17	-0.3	-3.76	0.22	0.53	-1.74	3.8	-4.29	-0.51	0.34	1.6
90473.62	3.54	-0.5	-0.25	-3.58	-0.03	0.2	-1.82	3.3	-3.9	-0.69	0.67	1.12
90554.34	3.51	-0.36	-0.46	-3.07	-0.73	-0.02	-1.9	2.71	-3.97	-0.67	1.25	0.57
90635.07	3.47	0.08	-0.76	-2.81	-1.11	0.3	-2.07	2.57	-4.31	-0.7	1.75	0.04
90715.8	3.28	-0.03	-0.98	-2.89	-0.67	0.55	-2.19	2.43	-4.64	-0.78	1.71	-0.11
90796.52	2.9	-0.84	-0.97	-2.91	0.38	0.33	-2.08	2.5	-5.39	-0.73	1.19	0.29
90877.25	2.3	-1.63	-0.63	-2.76	1.37	-0.09	-1.62	2.87	-5.67	-0.65	0.72	0.91
90957.98	1.79	-1.91	0	-2.59	1.68	-0.26	-0.9	3.24	-5.42	-0.73	0.49	1.19
91038.7	1.5	-1.8	0.7	-2.26	1.28	-0.42	-0.29	3.33	-4.89	-0.96	0.4	0.88
91119.43	1.13	-1.55	1.28	-1.74	0.62	-0.59	-0.28	3.43	-4.41	-1.04	0.54	0.25
91200.15	0.72	-1.22	1.58	-1.57	0.25	-0.59	-1.08	3.77	-4.2	-0.68	0.78	-0.11
91280.87	0.51	-0.81	1.54	-2.07	0.39	-0.48	-2.1	3.77	-4.3	-0.25	0.53	-0.1
91361.6	0.33	-0.39	1.26	-2.64	0.83	-0.43	-2.63	3.03	-4.52	-0.36	-0.27	-0.14
91442.33	0.13	0	0.98	-2.64	0.97	-0.41	-2.69	2.15	-4.58	-0.95	-0.86	-0.32
91523.05	0.42	0	0.73	-2.23	0.49	-0.18	-2.53	1.83	-4.36	-1.62	-0.8	-0.38
91603.78	1.23	-0.21	0.34	-1.9	-0.07	0.23	-2.12	2.07	-4.11	-2.11	-0.42	-0.15
91684.51	1.81	-0.74	0	-1.94	0	0.48	-1.59	2.49	-4.12	-2.17	-0.17	0.2
91765.23	1.94	-0.93	-1.18	-2.18	0.52	0.45	-1.26	2.67	-4.23	-1.71	-0.13	0.42
91845.96	2.14	-0.48	-0.47	-2.32	0.62	0.23	-1.14	2.32	-4	-1.05	-0.21	0.5
91926.69	2.54	0	0	-2.26	0.73	0	-0.97	1.66	-3.48	-0.68	-0.23	0.59
92007.41	2.69	-0.24	-0.2	-2	0.38	-0.06	-0.78	1.34	-3.25	-0.83	-0.01	0.9
92088.13	2.27	-1.08	-0.73	-1.55	-0.08	0.05	-0.82	1.54	-3.56	-1.39	0.4	1.19
92168.86	1.47	-1.72	-1.07	-1.2	-0.18	0.14	-1.03	1.82	-4.07	-1.92	0.54	1.09
92249.59	0.84	-1.76	-1.32	-1.25	0.17	0.14	-1.04	2	-4.36	-2	0.09	0.75
92330.31	0.92	-1.34	-1.73	-1.55	0.58	0.16	-0.87	2.21	-4.4	-1.61	-0.22	0.74
92411.04	1.7	-0.81	-2.07	-1.87	0.8	0.24	-0.71	2.22	-4.39	-1.03	-0.53	1.17
92491.77	2.48	-0.71	-1.94	-2.12	0.91	0.34	-0.43	1.69	-4.34	-0.52	-0.69	1.3
92572.49	2.51	-1.42	-1.41	-1.95	0.88	0.48	0.13	0.9	-4.48	-0.24	-0.37	0.61
92653.22	1.64	-2.53	-1.02	-1.22	0.53	0.59	0.7	0.61	-4.92	-0.07	-0.07	-0.2
92733.95	0.57	-3.3	-0.99	-0.52	-0.04	0.4	0.84	1.08	-5.13	0.17	-0.06	-0.31
92814.67	0	-3.42	-0.89	-0.37	-0.48	0.01	0.37	1.73	-4.87	0.22	-0.2	0.13
92895.4	0.01	-3.22	-0.55	-0.21	-0.38	-0.11	-0.47	1.99	-4.67	0.28	-0.3	0.48
92976.12	0.47	-2.94	-0.39	0	0.29	0.05	-0.97	1.94	-4.79	0	-0.21	0.54
93056.84	0.64	-2.38	-0.67	1.5	1.15	-0.03	-0.61	1.84	-4.8	1.51	0.18	0.51
93137.57	0.26	-1.52	-1.03	1.2	1.73	-0.56	0.01	1.57	-4.49	1.38	0.45	0.4
93218.3	0	-0.93	-1.06	0.86	1.76	-1.12	-0.06	1.06	-4.01	1.51	0	0.15
93299.02	0	-1.09	-0.8	1.11	1.25	-1.28	-0.67	0.74	-3.38	1.55	0	-0.1
93379.75	0	-1.79	-0.6	1.94	0.53	-1.15	-0.94	0.85	-2.79	1.45	0	-0.14
93460.48	0	-2.42	-0.6	2.97	0	-1.01	-0.7	0.95	-2.65	1.33	0	0
93541.2	0	-2.55	-0.63	3.97	0	-0.81	-0.45	0.7	-2.82	1.27	0	0
93621.93	0	-2.17	-0.42	4.72	0	-0.54	-0.47	0.24	-2.63	1.52	0	0
93702.66	0	-1.56	0	4.77	0	-0.48	-0.57	-0.22	-2.02	1.9	0	0
93783.38	0	-0.97	0.38	4.37	0	-0.76	-0.48	-0.57	-1.5	1.65	0	0
93864.11	0	-0.49	0.61	4.38	0	-1.08	-0.37	-0.7	-1.16	0.77	0	0
93944.83	0	-0.32	0.82	4.95	0	-1	-0.77	-0.75	-0.6	0.22	0	0
94025.55	0	-0.74	0.96	5.46	0	-0.5	-1.57	-0.85	0.36	0.54	0	0
94106.28	0	-1.51	1.06	5.72	0	-0.05	-2.02	-0.81	1.26	1.18	0	0
94187.01	0	-1.89	1.39	5.93	0	0	-1.91	-0.75	1.48	1.43	0	0
94267.73	0	-1.48	1.75	5.88	0	0	-1.66	-1.08	1.09	1.15	0	-0.1
94348.46	0	-0.61	1.58	5.26	0	0	-1.57	-1.54	0.65	0.8	0	-0.15
94429.19	0	0	0.94	4.28	0	0	-1.6	-1.42	0.28	0.78	0	-0.05
94509.91	0	-0.07	0.29	3.38	0	0	-1.58	-0.66	-0.02	1.03	0	-0.25
94590.64	0	-0.65	0	2.85	0	0	-1.32	0.04	-0.02	1.24	0	-0.73
94671.37	0	-0.86	0.03	2.64	0	0	-0.78	0	0	1.2	0	-1.01
94752.09	0	-0.48	0.36	2.46	0	0.08	-0.24	5.34	3.85	0.81	0	-1.06
94832.82	0	0	0.45	2.06	0	0.2	0.06	4.93	3.35	0.23	0	-1.31
94913.54	0	0	0.17	1.5	0	0.38	0	5.11	3.3	0	0	-1.68
94994.27	0	0	0	1.14	0	0.43	4.7	5.23	3.59	0.38	0	-1.75
95074.99	0	0	0	1.27	0	0.52	4.16	4.83	3.73	0.89	0	-1.58
95155.72	0	0	0	1.81	0	0.92	3.89	4.28	3.41	0.94	0	-1.51
95236.45	0	0	0	2.24	0	1.29	4.01	4.08	2.78	0.68	0	-1.58
95317.17	0	0	0	2.12	0	1.26	4.13	4.1	2.29	0.65	0	-1.6
95397.9	0	0	0	1.51	0	0.91	4.46	3.97	2.26	0.96	0	-1.34
95478.62	0	0	0	0.73	0	0.41	4.44	3.61	2.56	1.27	0	-0.7
95559.35	0	0	0	0.15	-1.09	0	4.45	3.19	2.9	1.32	0.71	-0.02
95640.08	0	0	0	0	-1.72	0	4.92	2.96	3.04	1.15	1.21	0
95720.8	0	0	0	0.29	-1.39	0.16	5.41	3.03	2.98	0.93	1.48	-0.62
95801.52	0	0	0	0.95	-0.56	0.25	5.31	3.1	2.93	0.73	1.72	-1.18
95882.25	0	0	0	1.6	0	0.24	4.6	3.54	2.66	0.49	1.81	-1.03
95962.98	0	0	0	1.71	0	0.21	3.64	3.93	2.25	0.23	1.43	-0.4
96043.7	0	0	0	1.13	-0.3	0.16	2.97	3.98	1.54	0.06	0.68	0
96124.43	0	0	0	0.32	-0.53	0.13	3.06	3.5	0.58	0.12	0.12	-0.06
96205.16	0	0	0	0	-0.66	0.2	3.69	2.51	0	0.3	0	-0.3
96285.88	0	0	0	0	-0.91	0.38	4.16	1.53	0.27	0.25	0.04	-0.42
96366.61	0	0	0	0	-1.36	0.68	4.14	1.03	0.89	0	0.36	-0.38
[truncated: 54 more rows]
