# Supplementary material for: DNA degradation in fish: Practical solutions and guidelines to improve DNA preservation for genomic research
Source: Ecol Evol. 2020 Jul 13;10(16):8643–51. doi: 10.1002/ece3.6558 (PMC7452763; doi:10.1002/ece3.6558)
Supplement: Supplementary file 2 — Appendix S2 [file ECE3-10-8643-s002.gz › ./README.txt]

Follow the following steps to replicate the analyses performed in:
oosting et al., 2020 - DNA degradation in fish: practical solutions and guidelines to improve DNA preservation for genomic research

files:
3 electropherogram files containing selected samples from 3 seperate runs on the fragments analyzer
GQN data containing the quality scores for the fragment profiles

scripts:
merge_electropherograms.py for merging the three files to create a single input put file for R (see methods for description)
data_analyses.rmd for generating all results presented in this study.

1) make sure all files are located in the same directory
2) run merge_electropherograms.py script (e.g. in spyder - anaconda navigator)
3) run data_analyses.rmd (R-studio)

All plots will be saved in the same directory in png and svg format
Anova results are printed in the R-studio
	packages required: tidyverse; DescTools

! below is the explenation of the column names for high-molecular-weight contribution tables in the rmd script
V1				area under the entire fragmentation plot
V2				area under the high-molecular-weight section of the plot (i.e. > 20kbp)
V3				fraction of high-molecular-weight DNA in plot V2/V1
pers_hmw		percentage of hmw (i.e. V3*100)			<-- in manusript
norm_hmw		hmw area standerdized (V2/max_V2)
norm_hmw_pers 	percentage of hmw (i.e. norm_hmw*100)	<-- in manusript
treatment		names for legend
legend			full legend names to be used in plotting.
